# Supplementary material for: Function and Development of Deep-sea Mussel Bacteriocytes Revealed by snRNA-seq and Spatial Transcriptomics
Source: Genomics Proteomics Bioinformatics. 2025 Nov 25;24(1):qzaf109. doi: 10.1093/gpbjnl/qzaf109 (PMC13401447; doi:10.1093/gpbjnl/qzaf109)
Supplement: qzaf109_Supplementary_Data [file qzaf109_supplementary_data.zip › Table S1.xlsx]

## Sheet: Sheet1
Table S1 Statistical analysis of ST-seq and snRNA-seq data
	ST-seq
Sample	Number of spots under tissue	Mean reads per spot	Median genes per spot	Number of reads	Valid barcodes	Q30 bases in UMI	Reads mapped to genome
InS1	1849	176381	2655	326127810	0.966	0.892	0.657
DeC	1751	168823	1383	295608490	0.97	0.949	0.6
	snRNA-seq
Sample	Estimated number of cells	Mean reads per cell	Median genes per cell	Number of reads	Valid barcodes	Q30 bases in UMI	Reads mapped to genome
InS1	13454	40800	808	548924231	0.977	0.949	0.768
InS2	15523	27699	878	429971633	0.978	0.948	0.759
InS3	15546	28985	971	450608541	0.978	0.949	0.757
DeC	13253	33636	652	445771859	0.978	0.948	0.771
