# Supplementary material for: Function and Development of Deep-sea Mussel Bacteriocytes Revealed by snRNA-seq and Spatial Transcriptomics
Source: Genomics Proteomics Bioinformatics. 2025 Nov 25;24(1):qzaf109. doi: 10.1093/gpbjnl/qzaf109 (PMC13401447; doi:10.1093/gpbjnl/qzaf109)
Supplement: qzaf109_Supplementary_Data [file qzaf109_supplementary_data.zip › Table S2.xlsx]

## Sheet: cell markers in scRNA-seq
Table S2 snRNA-seq cell markers						Table S2 snRNA-seq cell markers
Target cluster	Gene ID	Gene name	Target cluster pct	Other cluster pct	Target cluster mean	Other cluster mean	Log2 FC	P value	FDR	Symbol	Description	KEGG_A_class	KEGG_B_class	Pathway	K_ID	GO component	GO function	GO process	Gene type
BC	CSbapl.98036	CSbapl.98036	0.694	0.078	10.0301	0.506833	4.30668	0	0	--	-	-	-	-	-	-	-	-	protein_coding
BC	CSbapl.65954	CSbapl.65954	0.47	0.069	3.70151	0.386538	3.25943	0	0	--	-	-	-	-	-	-	-	-	protein_coding
BC	CSbapl.3255	CSbapl.3255	0.264	0.045	1.60684	0.23631	2.76547	0	0	--	-	-	-	-	-	-	-	-	protein_coding
BC	CSbapl.80496	CSbapl.80496	0.425	0.082	3.03233	0.446218	2.76461	0	0	--	-	-	-	-	-	-	-	-	protein_coding
BC	CSbapl.14164	CSbapl.14164	0.574	0.264	5.87951	2.1635	1.44233	0	0	--	-	-	-	-	-	-	-	-	protein_coding
BC	CSbapl.10111	CSbapl.10111	0.755	0.465	7.94714	3.58651	1.14786	0	0	--	-	-	-	-	-	-	-	-	protein_coding
BC	CSbapl.52545	CSbapl.52545	0.375	0.194	2.38676	1.15587	1.04607	0	0	--	-	-	-	-	-	-	-	-	protein_coding
BC	CSbapl.61543	CSbapl.61543	0.32	0.166	1.98153	0.962791	1.04132	1.59903e-297	6.10399e-293	--	-	-	-	-	-	-	-	-	protein_coding
BC	CSbapl.81070	UBE2O	0.891	0.573	16.5817	5.13808	1.69029	0	0	UBE2O	(E3-independent) E2 ubiquitin-conjugating enzyme UBE2O [Lingula anatina]	Genetic Information Processing	Folding, sorting and degradation	ko04120//Ubiquitin mediated proteolysis	K10581	-	-	-	protein_coding
BC	CSbapl.66085	Cyp39a1	0.529	0.073	4.6642	0.386621	3.59264	0	0	Cyp39a1	24-hydroxycholesterol 7-alpha-hydroxylase-like [Mizuhopecten yessoensis]	Metabolism	Lipid metabolism	ko00120//Primary bile acid biosynthesis	K07439	GO:0031090//organelle membrane;GO:0043231//intracellular membrane-bounded organelle	GO:0005488//binding;GO:0008395//steroid hydroxylase activity;GO:0016705//oxidoreductase activity, acting on paired donors, with incorporation or reduction of molecular oxygen	GO:0006694//steroid biosynthetic process;GO:0008203//cholesterol metabolic process;GO:0016042//lipid catabolic process;GO:0044237//cellular metabolic process;GO:0044707//single-multicellular organism process	protein_coding
BC	CSbapl.81425	ETNPPL	0.32	0.168	2.29764	1.03178	1.15502	4.28569e-303	1.63598e-298	ETNPPL	5-phosphohydroxy-L-lysine phospho-lyase-like isoform X1 [Mizuhopecten yessoensis]	Metabolism;Metabolism	Global and overview maps;Lipid metabolism	ko01100//Metabolic pathways;ko00564//Glycerophospholipid metabolism	K14286;K14286	-	GO:0008483//transaminase activity;GO:0016829//lyase activity	GO:0030097//hemopoiesis	protein_coding
BC	CSbapl.73738	abcB1	0.341	0.126	2.10121	0.658112	1.67482	0	0	abcB1	ABC transporter B family member 25 isoform X2 [Crassostrea gigas]	-	-	-	-	-	-	-	protein_coding
BC	CSbapl.69166	ACAC	0.447	0.141	3.21712	0.730231	2.13934	0	0	ACAC	acetyl-CoA carboxylase-like isoform X2 [Crassostrea virginica]	-	-	-	-	GO:0005856//cytoskeleton;GO:0031988//membrane-bounded vesicle;GO:0043231//intracellular membrane-bounded organelle;GO:0044444//cytoplasmic part	GO:0016421//CoA carboxylase activity;GO:0016879//ligase activity, forming carbon-nitrogen bonds;GO:0019842//vitamin binding;GO:0019899//enzyme binding;GO:0032550//purine ribonucleoside binding;GO:0043169//cation binding	GO:0006631//fatty acid metabolic process;GO:0006637//acyl-CoA metabolic process;GO:0019538//protein metabolic process;GO:0034695//response to prostaglandin E;GO:0048878//chemical homeostasis;GO:0051260//protein homooligomerization;GO:0060249//anatomical structure homeostasis	protein_coding
BC	CSbapl.4513	ACP7	0.851	0.326	14.5957	2.3722	2.62124	0	0	ACP7	acid phosphatase type 7-like [Crassostrea virginica]	-	-	-	-	-	GO:0046872//metal ion binding	GO:0008152//metabolic process	protein_coding
BC	CSbapl.67260	ahcy-b	0.688	0.522	10.994	5.3411	1.0415	0	0	ahcy-b	adenosylhomocysteinase A [Crassostrea gigas]	Metabolism;Metabolism	Global and overview maps;Amino acid metabolism	ko01100//Metabolic pathways;ko00270//Cysteine and methionine metabolism	K01251;K01251	-	-	-	protein_coding
BC	CSbapl.93599	ADCY2	0.345	0.079	2.28773	0.550758	2.05442	0	0	ADCY2	adenylate cyclase type 2-like isoform X2 [Mizuhopecten yessoensis]	Metabolism;Human Diseases;Environmental Information Processing;Organismal Systems;Environmental Information Processing;Organismal Systems;Human Diseases;Organismal Systems;Organismal Systems;Environmental Information Processing;Organismal Systems;Organismal Systems;Metabolism;Environmental Information Processing;Human Diseases;Organismal Systems;Organismal Systems;Cellular Processes;Organismal Sy…	Global and overview maps;Cancers;Signal transduction;Digestive system;Signal transduction;Endocrine system;Infectious diseases;Environmental adaptation;Endocrine system;Signal transduction;Sensory system;Circulatory system;Nucleotide metabolism;Signal transduction;Infectious diseases;Endocrine system;Endocrine system;Cell growth and death;Endocrine system;Endocrine and metabolic diseases;Nervous …	ko01100//Metabolic pathways;ko05200//Pathways in cancer;ko04020//Calcium signaling pathway;ko04972//Pancreatic secretion;ko04024//cAMP signaling pathway;ko04911//Insulin secretion;ko05163//Human cytomegalovirus infection;ko04714//Thermogenesis;ko04921//Oxytocin signaling pathway;ko04015//Rap1 signaling pathway;ko04750//Inflammatory mediator regulation of TRP channels;ko04270//Vascular smooth musc…	K08042;K08042;K08042;K08042;K08042;K08042;K08042;K08042;K08042;K08042;K08042;K08042;K08042;K08042;K08042;K08042;K08042;K08042;K08042;K08042;K08042;K08042;K08042;K08042;K08042;K08042;K08042;K08042;K08042;K08042;K08042;K08042;K08042;K08042;K08042;K08042;K08042;K08042;K08042;K08042;K08042;K08042;K08042;K08042;K08042;K08042;K08042;K08042;K08042	GO:0032991//macromolecular complex;GO:0043005//neuron projection;GO:0044424//intracellular part;GO:0098589//membrane region	GO:0004016//adenylate cyclase activity;GO:0019899//enzyme binding;GO:0032403//protein complex binding;GO:0046983//protein dimerization activity	GO:0006171//cAMP biosynthetic process;GO:0007169//transmembrane receptor protein tyrosine kinase signaling pathway;GO:0007188//adenylate cyclase-modulating G-protein coupled receptor signaling pathway;GO:0009719//response to endogenous stimulus;GO:0010033//response to organic substance;GO:0043085//positive regulation of catalytic activity;GO:0044765//single-organism transport;GO:0045937//positive…	protein_coding
BC	CSbapl.41237	AGRN	0.417	0.209	3.33386	1.52469	1.12868	0	0	AGRN	agrin-like [Mizuhopecten yessoensis]	-	-	-	-	GO:0005578//proteinaceous extracellular matrix;GO:0016020//membrane;GO:0044464//cell part	GO:0001948//glycoprotein binding;GO:0005539//glycosaminoglycan binding;GO:0030234//enzyme regulator activity;GO:0030545//receptor regulator activity;GO:0043168//anion binding;GO:0046872//metal ion binding	GO:0007416//synapse assembly;GO:0007528//neuromuscular junction development;GO:0009966//regulation of signal transduction;GO:0032879//regulation of localization;GO:0044087//regulation of cellular component biogenesis;GO:0045860//positive regulation of protein kinase activity;GO:0051128//regulation of cellular component organization;GO:0051336//regulation of hydrolase activity;GO:0051960//regulati…	protein_coding
BC	CSbapl.71460	Akap10	0.708	0.366	7.73599	2.50188	1.62858	0	0	Akap10	A-kinase anchor protein 10, mitochondrial [Crassostrea gigas]	-	-	-	-	-	-	-	protein_coding
BC	CSbapl.662	GALM	0.254	0.093	1.58725	0.478125	1.73107	0	0	GALM	aldose 1-epimerase isoform X1 [Crassostrea gigas]	Metabolism;Metabolism;Metabolism	Global and overview maps;Carbohydrate metabolism;Carbohydrate metabolism	ko01100//Metabolic pathways;ko00010//Glycolysis / Gluconeogenesis;ko00052//Galactose metabolism	K01785;K01785;K01785	GO:0031988//membrane-bounded vesicle	GO:0005488//binding;GO:0016857//racemase and epimerase activity, acting on carbohydrates and derivatives	GO:0019318//hexose metabolic process	protein_coding
BC	CSbapl.44030	ALOX5	0.619	0.283	8.74201	2.08355	2.06892	0	0	ALOX5	allene oxide synthase-lipoxygenase protein [Crassostrea gigas]	Metabolism;Human Diseases;Metabolism;Organismal Systems;Organismal Systems;Organismal Systems	Global and overview maps;Infectious diseases;Lipid metabolism;Nervous system;Endocrine system;Immune system	ko01100//Metabolic pathways;ko05145//Toxoplasmosis;ko00590//Arachidonic acid metabolism;ko04726//Serotonergic synapse;ko04913//Ovarian Steroidogenesis;ko04664//Fc epsilon RI signaling pathway	K00461;K00461;K00461;K00461;K00461;K00461	GO:0005635//nuclear envelope;GO:0005737//cytoplasm;GO:0016020//membrane	GO:0016702//oxidoreductase activity, acting on single donors with incorporation of molecular oxygen, incorporation of two atoms of oxygen;GO:0046872//metal ion binding	GO:0001676//long-chain fatty acid metabolic process;GO:0006636//unsaturated fatty acid biosynthetic process;GO:0006665//sphingolipid metabolic process;GO:0006690//icosanoid metabolic process;GO:0006954//inflammatory response;GO:0043170//macromolecule metabolic process;GO:0048518//positive regulation of biological process;GO:0050878//regulation of body fluid levels	protein_coding
BC	CSbapl.73733	retsat	0.285	0.15	1.58855	0.728316	1.12508	4.48433e-260	1.7118e-255	retsat	all-trans-retinol 13,14-reductase-like [Crassostrea virginica]	Metabolism	Metabolism of cofactors and vitamins	ko00830//Retinol metabolism	K09516	-	-	-	protein_coding
BC	CSbapl.38422	ANPEP	0.788	0.452	9.98874	3.98245	1.32665	0	0	ANPEP	Aminopeptidase N [Mizuhopecten yessoensis]	Metabolism;Metabolism;Organismal Systems;Organismal Systems	Global and overview maps;Metabolism of other amino acids;Immune system;Endocrine system	ko01100//Metabolic pathways;ko00480//Glutathione metabolism;ko04640//Hematopoietic cell lineage;ko04614//Renin-angiotensin system	K11140;K11140;K11140;K11140	GO:0005774//vacuolar membrane;GO:0016021//integral component of membrane;GO:0031988//membrane-bounded vesicle;GO:0043233//organelle lumen;GO:0044421//extracellular region part;GO:0044459//plasma membrane part	GO:0008238//exopeptidase activity;GO:0033218//amide binding;GO:0060089//molecular transducer activity	GO:0006508//proteolysis;GO:0035813//regulation of renal sodium excretion;GO:0044237//cellular metabolic process	protein_coding
BC	CSbapl.90557	GLB1L2	0.406	0.098	2.7294	0.480663	2.50549	0	0	GLB1L2	Aminopeptidase YwaD [Orchesella cincta]	-	-	-	-	-	-	-	protein_coding
BC	CSbapl.21339	amt-1	0.339	0.097	2.13503	0.470438	2.18218	0	0	amt-1	ammonium transporter 1 [Tridacna squamosa]	-	-	-	-	-	-	GO:0044699//single-organism process	protein_coding
BC	CSbapl.37883	rhbg-a	0.678	0.07	8.74807	0.493799	4.14697	0	0	rhbg-a	ammonium transporter Rh type A-like [Crassostrea virginica]	-	-	-	-	GO:0005886//plasma membrane;GO:0016021//integral component of membrane;GO:0031982//vesicle	GO:0008092//cytoskeletal protein binding;GO:0015077//monovalent inorganic cation transmembrane transporter activity	GO:0015669//gas transport;GO:0015696//ammonium transport;GO:0015711//organic anion transport;GO:0019755//one-carbon compound transport;GO:0044710//single-organism metabolic process;GO:0048871//multicellular organismal homeostasis;GO:0055080//cation homeostasis;GO:0061515//myeloid cell development;GO:0072505//divalent inorganic anion homeostasis	protein_coding
BC	CSbapl.69368	rhbg	0.289	0.033	1.99505	0.146027	3.77212	0	0	rhbg	ammonium transporter Rh type A-like [Mizuhopecten yessoensis]	-	-	-	-	GO:0005886//plasma membrane;GO:0031224//intrinsic component of membrane;GO:0031982//vesicle;GO:0043229//intracellular organelle	-	GO:0015696//ammonium transport;GO:0019755//one-carbon compound transport;GO:0044763//single-organism cellular process;GO:0050801//ion homeostasis	protein_coding
BC	CSbapl.5916	CSbapl.5916	0.399	0.133	2.59587	0.754758	1.78213	0	0	--	ankyrin-1-like [Crassostrea gigas]	-	-	-	-	-	-	-	protein_coding
BC	CSbapl.5917	CSbapl.5917	0.3	0.112	1.91606	0.574439	1.73792	0	0	--	ankyrin-1-like [Crassostrea gigas]	-	-	-	-	-	-	-	protein_coding
BC	CSbapl.24331	CSbapl.24331	0.359	0.163	2.61735	1.05744	1.30753	0	0	--	ankyrin-1-like [Crassostrea gigas]	-	-	-	-	-	-	-	protein_coding
BC	CSbapl.67706	ANO4	0.493	0.211	3.57182	1.23969	1.52668	0	0	ANO4	anoctamin-4-like isoform X3 [Crassostrea virginica]	-	-	-	-	GO:0016020//membrane;GO:0044464//cell part	GO:0005548//phospholipid transporter activity	GO:0006821//chloride transport;GO:0006869//lipid transport;GO:0061588//calcium activated phospholipid scrambling	protein_coding
BC	CSbapl.83058	Asap1	0.439	0.236	2.93665	1.45087	1.01725	0	0	Asap1	arf-GAP with SH3 domain, ANK repeat and PH domain-containing protein 2-like isoform X2 [Mizuhopecten yessoensis]	Cellular Processes;Organismal Systems	Transport and catabolism;Immune system	ko04144//Endocytosis;ko04666//Fc gamma R-mediated phagocytosis	K12488;K12488	-	GO:1902936//phosphatidylinositol bisphosphate binding	GO:0043087//regulation of GTPase activity	protein_coding
BC	CSbapl.26600	Ddc	0.333	0.036	2.4283	0.196113	3.63019	0	0	Ddc	aromatic-L-amino-acid decarboxylase [Crassostrea gigas]	Metabolism;Organismal Systems;Human Diseases;Organismal Systems;Organismal Systems;Human Diseases;Metabolism;Metabolism;Human Diseases;Metabolism	Global and overview maps;Development and regeneration;Substance dependence;Nervous system;Nervous system;Substance dependence;Amino acid metabolism;Amino acid metabolism;Substance dependence;Amino acid metabolism	ko01100//Metabolic pathways;ko04361//Axon regeneration;ko05034//Alcoholism;ko04728//Dopaminergic synapse;ko04726//Serotonergic synapse;ko05031//Amphetamine addiction;ko00350//Tyrosine metabolism;ko00380//Tryptophan metabolism;ko05030//Cocaine addiction;ko00360//Phenylalanine metabolism	K01593;K01593;K01593;K01593;K01593;K01593;K01593;K01593;K01593;K01593	GO:0016023//cytoplasmic, membrane-bounded vesicle;GO:0043005//neuron projection;GO:0044297//cell body	GO:0004058//aromatic-L-amino-acid decarboxylase activity;GO:0005515//protein binding;GO:0031406//carboxylic acid binding	GO:0006568//tryptophan metabolic process;GO:0006570//tyrosine metabolic process;GO:0006950//response to stress;GO:0007417//central nervous system development;GO:0007444//imaginal disc development;GO:0007564//regulation of chitin-based cuticle tanning;GO:0007613//memory;GO:0007617//mating behavior;GO:0009266//response to temperature stimulus;GO:0009404//toxin metabolic process;GO:0015837//amine tr…	protein_coding
BC	CSbapl.28384	ABCA2	0.313	0.123	2.0517	0.731986	1.48693	0	0	ABCA2	ATP-binding cassette sub-family A member 2-like isoform X1 [Mizuhopecten yessoensis]	Cellular Processes;Environmental Information Processing	Transport and catabolism;Membrane transport	ko04142//Lysosome;ko02010//ABC transporters	K05642;K05642	-	-	-	protein_coding
BC	CSbapl.45124	ABCA3	0.565	0.172	4.88226	1.08008	2.17641	0	0	ABCA3	ATP-binding cassette transporter sub-family A [Pecten maximus]	Environmental Information Processing	Membrane transport	ko02010//ABC transporters	K05643	-	-	-	protein_coding
BC	CSbapl.22137	CSbapl.22137	0.329	0.151	2.20047	0.938974	1.22866	0	0	--	ATP-dependent DNA helicase RRM3-like [Crassostrea gigas]	-	-	-	-	-	-	-	protein_coding
BC	CSbapl.88718	TMPRSS15	0.548	0.251	5.04224	1.87708	1.42558	0	0	TMPRSS15	atrial natriuretic peptide-converting enzyme-like [Crassostrea virginica]	Organismal Systems	Digestive system	ko04977//Vitamin digestion and absorption	K14616	-	GO:0003824//catalytic activity	-	protein_coding
BC	CSbapl.78583	CSbapl.78583	0.493	0.089	3.86374	0.524024	2.88229	0	0	--	autocrine proliferation repressor protein A-like [Crassostrea virginica]	-	-	-	-	-	-	-	protein_coding
BC	CSbapl.563	ATG2B	0.291	0.145	1.75104	0.812502	1.10777	4.24761e-291	1.62144e-286	ATG2B	autophagy-related protein 2 homolog A-like isoform X2 [Mizuhopecten yessoensis]	Human Diseases;Human Diseases;Cellular Processes;Human Diseases;Cellular Processes	Neurodegenerative diseases;Neurodegenerative diseases;Transport and catabolism;Neurodegenerative disease;Transport and catabolism	ko05010//Alzheimer disease;ko05016//Huntington disease;ko04140//Autophagy - animal;ko05017//Spinocerebellar ataxia;ko04136//Autophagy - other eukaryotes	K17906;K17906;K17906;K17906;K17906	-	-	-	protein_coding
BC	CSbapl.48922	Birc3	0.3	0.094	2.21505	0.675388	1.71355	0	0	Birc3	baculoviral IAP repeat-containing protein 7-like [Mizuhopecten yessoensis]	Human Diseases;Cellular Processes;Human Diseases;Human Diseases;Cellular Processes;Genetic Information Processing;Organismal Systems;Human Diseases;Cellular Processes;Human Diseases;Environmental Information Processing;Environmental Information Processing;Human Diseases;Environmental Information Processing;Cellular Processes;Organismal Systems	Cancers;Cellular community - eukaryotes;Infectious diseases;Infectious diseases;Cell growth and death;Folding, sorting and degradation;Immune system;Infectious diseases;Cell growth and death;Cancers;Signal transduction;Signal transduction;Drug resistance;Signal transduction;Cell growth and death;Immune system	ko05200//Pathways in cancer;ko04510//Focal adhesion;ko05132//Salmonella infection;ko05168//Herpes simplex infection;ko04210//Apoptosis;ko04120//Ubiquitin mediated proteolysis;ko04621//NOD-like receptor signaling pathway;ko05145//Toxoplasmosis;ko04217//Necroptosis;ko05222//Small cell lung cancer;ko04668//TNF signaling pathway;ko04390//Hippo signaling pathway;ko01524//Platinum drug resistance;ko040…	K16060;K16060;K16060;K16060;K16060;K16060;K16060;K16060;K16060;K16060;K16060;K16060;K16060;K16060;K16060;K16060	-	-	-	protein_coding
BC	CSbapl.94487	CSbapl.94487	0.342	0.146	2.13369	0.820633	1.37854	0	0	--	beta-1,4-galactosyltransferase galt-1-like [Crassostrea virginica]	-	-	-	-	-	-	-	protein_coding
BC	CSbapl.37435	GLB1	0.291	0.073	1.74394	0.352933	2.30488	0	0	GLB1	beta-galactosidase-like [Mizuhopecten yessoensis]	Metabolism;Cellular Processes;Metabolism;Metabolism;Metabolism;Metabolism;Metabolism	Global and overview maps;Transport and catabolism;Lipid metabolism;Glycan biosynthesis and metabolism;Glycan biosynthesis and metabolism;Carbohydrate metabolism;Glycan biosynthesis and metabolism	ko01100//Metabolic pathways;ko04142//Lysosome;ko00600//Sphingolipid metabolism;ko00511//Other glycan degradation;ko00531//Glycosaminoglycan degradation;ko00052//Galactose metabolism;ko00604//Glycosphingolipid biosynthesis - ganglio series	K12309;K12309;K12309;K12309;K12309;K12309;K12309	-	-	-	protein_coding
BC	CSbapl.53029	hpcal1	0.281	0.044	1.61362	0.233781	2.78707	0	0	hpcal1	calcium-binding protein NCS-1 [Crassostrea gigas]	-	-	-	-	GO:0031988//membrane-bounded vesicle;GO:0044444//cytoplasmic part	GO:0015631//tubulin binding;GO:0046872//metal ion binding	GO:0019932//second-messenger-mediated signaling	protein_coding
BC	CSbapl.77043	CSbapl.77043	0.427	0.135	3.10027	0.927962	1.74026	0	0	--	calponin homology domain-containing protein DDB_G0272472 isoform X3 [Crassostrea gigas]	-	-	-	-	-	-	-	protein_coding
BC	CSbapl.55990	Ces5a	0.483	0.071	5.13583	0.489444	3.39138	0	0	Ces5a	carboxylesterase 1C-like [Mizuhopecten yessoensis]	Metabolism	Xenobiotics biodegradation and metabolism	ko00983//Drug metabolism - other enzymes	K03927	-	-	-	protein_coding
BC	CSbapl.77298	CSbapl.77298	0.418	0.051	2.9776	0.297615	3.32264	0	0	--	carcinoembryonic antigen-related cell adhesion molecule 8-like isoform X3 [Mizuhopecten yessoensis]	-	-	-	-	-	-	-	protein_coding
BC	CSbapl.82465	Caskin2	0.37	0.2	2.4388	1.20675	1.01504	0	0	Caskin2	caskin-2 isoform X2 [Crassostrea gigas]	-	-	-	-	GO:0044424//intracellular part	GO:0005515//protein binding	GO:0050794//regulation of cellular process	protein_coding
BC	CSbapl.25478	CASP2	0.36	0.111	4.25907	0.684211	2.63802	0	0	CASP2	caspase 2 L homeolog [Xenopus laevis]	Cellular Processes	Cell growth and death	ko04210//Apoptosis	K02186	-	-	-	protein_coding
BC	CSbapl.18839	AAEL006169	0.792	0.331	11.5172	2.35079	2.29257	0	0	AAEL006169	cathepsin D [Pteria penguin]	Cellular Processes;Cellular Processes;Human Diseases;Organismal Systems;Cellular Processes;Environmental Information Processing	Cell growth and death;Transport and catabolism;Infectious diseases;Endocrine system;Transport and catabolism;Signal transduction	ko04210//Apoptosis;ko04142//Lysosome;ko05152//Tuberculosis;ko04915//Estrogen signaling pathway;ko04140//Autophagy - animal;ko04071//Sphingolipid signaling pathway	K01379;K01379;K01379;K01379;K01379;K01379	GO:0043231//intracellular membrane-bounded organelle;GO:0044444//cytoplasmic part	GO:0004175//endopeptidase activity	GO:0019538//protein metabolic process;GO:0060041//retina development in camera-type eye	protein_coding
BC	CSbapl.8004	Ctsf	0.898	0.626	14.6871	6.36018	1.20741	0	0	Ctsf	cathepsin F [Haliotis discus discus]	Cellular Processes;Cellular Processes	Cell growth and death;Transport and catabolism	ko04210//Apoptosis;ko04142//Lysosome	K01373;K01373	-	GO:0008233//peptidase activity	GO:0006508//proteolysis	protein_coding
BC	CSbapl.68768	Cp1	0.905	0.327	18.635	2.88638	2.69068	0	0	Cp1	Cathepsin-L [Haliotis discus discus]	-	-	-	-	GO:0000323//lytic vacuole	GO:0004175//endopeptidase activity	GO:0009057//macromolecule catabolic process;GO:0019538//protein metabolic process;GO:0044767//single-organism developmental process;GO:0048102//autophagic cell death	protein_coding
BC	CSbapl.68766	Cp1	0.977	0.609	38.2602	7.56938	2.3376	0	0	Cp1	Cathepsin-L [Haliotis discus discus]	-	-	-	-	GO:0000323//lytic vacuole	GO:0004175//endopeptidase activity	GO:0009057//macromolecule catabolic process;GO:0019538//protein metabolic process;GO:0044707//single-multicellular organism process;GO:0048102//autophagic cell death;GO:0048869//cellular developmental process	protein_coding
BC	CSbapl.68191	IGF2R	0.463	0.234	3.36787	1.37968	1.2875	0	0	IGF2R	cation-independent mannose-6-phosphate receptor [Crassostrea gigas]	Cellular Processes;Cellular Processes	Transport and catabolism;Transport and catabolism	ko04142//Lysosome;ko04144//Endocytosis	K06564;K06564	-	-	-	protein_coding
BC	CSbapl.13286	CSbapl.13286	0.489	0.196	3.75586	1.14055	1.71941	0	0	--	centrosomal protein of 290 kDa-like isoform X6 [Mizuhopecten yessoensis]	-	-	-	-	-	-	-	protein_coding
BC	CSbapl.97189	chs-2	0.258	0.071	1.77541	0.348327	2.34964	0	0	chs-2	chitin synthase [Sabellaria alveolata]	Metabolism;Metabolism	Global and overview maps;Carbohydrate metabolism	ko01100//Metabolic pathways;ko00520//Amino sugar and nucleotide sugar metabolism	K00698;K00698	-	-	GO:0007424//open tracheal system development;GO:0009653//anatomical structure morphogenesis	protein_coding
BC	CSbapl.22098	chs-2	0.322	0.105	2.80562	0.858563	1.70832	0	0	chs-2	Chitin synthase 3 [Mizuhopecten yessoensis]	Metabolism;Metabolism	Global and overview maps;Carbohydrate metabolism	ko01100//Metabolic pathways;ko00520//Amino sugar and nucleotide sugar metabolism	K00698;K00698	-	GO:0016740//transferase activity	GO:0007424//open tracheal system development;GO:0008152//metabolic process;GO:0035150//regulation of tube size;GO:0040003//chitin-based cuticle development;GO:0060562//epithelial tube morphogenesis	protein_coding
BC	CSbapl.55574	chs-2	0.497	0.068	3.79239	0.371031	3.35349	0	0	chs-2	chitin synthase chs-2-like [Octopus vulgaris]	Metabolism;Metabolism	Global and overview maps;Carbohydrate metabolism	ko01100//Metabolic pathways;ko00520//Amino sugar and nucleotide sugar metabolism	K00698;K00698	-	-	GO:0007424//open tracheal system development;GO:0009653//anatomical structure morphogenesis	protein_coding
BC	CSbapl.87326	chs-2	0.829	0.604	25.941	8.82736	1.55518	0	0	chs-2	chitin synthase, partial [Macandrevia cranium]	Metabolism;Metabolism	Global and overview maps;Carbohydrate metabolism	ko01100//Metabolic pathways;ko00520//Amino sugar and nucleotide sugar metabolism	K00698;K00698	GO:0044424//intracellular part	GO:0016740//transferase activity	GO:0016310//phosphorylation	protein_coding
BC	CSbapl.93340	clcD	0.647	0.169	6.41395	0.997706	2.68453	0	0	clcD	chloride channel protein C-like isoform X1 [Mizuhopecten yessoensis]	-	-	-	-	GO:0016020//membrane	GO:0005216//ion channel activity	GO:0006820//anion transport;GO:0034220//ion transmembrane transport	protein_coding
BC	CSbapl.12120	ccdc169	0.275	0.15	3.15595	0.90254	1.80601	6.62481e-264	2.52889e-259	ccdc169	coiled-coil domain-containing protein 169-like isoform X14 [Crassostrea virginica]	-	-	-	-	-	-	-	protein_coding
BC	CSbapl.44472	CNKSR2	0.526	0.174	4.46728	1.07578	2.05401	0	0	CNKSR2	Connector enhancer of kinase suppressor of ras 1 [Mizuhopecten yessoensis]	-	-	-	-	-	-	-	protein_coding
BC	CSbapl.38082	Crhr1	0.394	0.104	2.67617	0.591278	2.17826	0	0	Crhr1	corticotropin-releasing factor receptor 2-like isoform X1 [Crassostrea virginica]	Environmental Information Processing;Human Diseases;Organismal Systems	Signaling molecules and interaction;Endocrine and metabolic diseases;Nervous system	ko04080//Neuroactive ligand-receptor interaction;ko04934//Cushing syndrome;ko04730//Long-term depression	K04578;K04578;K04578	GO:0005768//endosome;GO:0031224//intrinsic component of membrane;GO:0043005//neuron projection	GO:0001653//peptide receptor activity;GO:0004930//G-protein coupled receptor activity;GO:0005515//protein binding;GO:0042277//peptide binding	GO:0007611//learning or memory;GO:0007626//locomotory behavior;GO:0007631//feeding behavior;GO:0009628//response to abiotic stimulus;GO:0009725//response to hormone;GO:0010243//response to organonitrogen compound;GO:0010578//regulation of adenylate cyclase activity involved in G-protein coupled receptor signaling pathway;GO:0015850//organic hydroxy compound transport;GO:0030534//adult behavior;GO…	protein_coding
BC	CSbapl.13896	CUBN	0.331	0.082	2.3041	0.470385	2.29229	0	0	CUBN	cubilin-like [Pangasianodon hypophthalmus]	Organismal Systems	Digestive system	ko04977//Vitamin digestion and absorption	K14616	-	GO:0005488//binding;GO:0016787//hydrolase activity	GO:0009888//tissue development;GO:0044763//single-organism cellular process;GO:0048731//system development	protein_coding
BC	CSbapl.31370	CSbapl.31370	0.401	0.187	8.53455	1.35888	2.6509	0	0	--	Cyclic GMP-AMP synthase [Mizuhopecten yessoensis]	-	-	-	-	-	-	-	protein_coding
BC	CSbapl.66339	CSbapl.66339	0.296	0.117	2.13548	0.857252	1.31677	0	0	--	cyclic GMP-AMP synthase isoform X2 [Crassostrea gigas]	-	-	-	-	-	-	-	protein_coding
BC	CSbapl.70100	Cyp4f1	0.309	0.088	1.86316	0.467537	1.9946	0	0	Cyp4f1	cytochrome P450 4A25-like [Crassostrea virginica]	-	-	-	-	GO:0031090//organelle membrane	GO:0016709//oxidoreductase activity, acting on paired donors, with incorporation or reduction of molecular oxygen, NAD(P)H as one donor, and incorporation of one atom of oxygen;GO:0046906//tetrapyrrole binding;GO:0050542//icosanoid binding	GO:0001676//long-chain fatty acid metabolic process;GO:0006690//icosanoid metabolic process;GO:0042221//response to chemical;GO:0044248//cellular catabolic process;GO:0044282//small molecule catabolic process;GO:1901575//organic substance catabolic process	protein_coding
BC	CSbapl.15480	Cyfip2	0.589	0.181	4.93269	1.23489	1.99799	0	0	Cyfip2	cytoplasmic FMR1-interacting protein [Crassostrea gigas]	Human Diseases;Human Diseases;Genetic Information Processing;Cellular Processes	Infectious diseases;Infectious diseases;Translation;Cell motility	ko05132//Salmonella infection;ko05130//Pathogenic Escherichia coli infection;ko03013//RNA transport;ko04810//Regulation of actin cytoskeleton	K05749;K05749;K05749;K05749	GO:0005924//cell-substrate adherens junction;GO:0031252//cell leading edge;GO:0031988//membrane-bounded vesicle;GO:0034518//RNA cap binding complex;GO:0042995//cell projection;GO:0044444//cytoplasmic part	GO:0003779//actin binding;GO:0017048//Rho GTPase binding	GO:0002431//Fc receptor mediated stimulatory signaling pathway;GO:0003407//neural retina development;GO:0006897//endocytosis;GO:0006952//defense response;GO:0007169//transmembrane receptor protein tyrosine kinase signaling pathway;GO:0007265//Ras protein signal transduction;GO:0007411//axon guidance;GO:0012501//programmed cell death;GO:0022604//regulation of cell morphogenesis;GO:0030031//cell pr…	protein_coding
BC	CSbapl.53659	nt5c2	0.538	0.248	4.29387	1.52966	1.48907	0	0	nt5c2	cytosolic purine 5'-nucleotidase-like [Mizuhopecten yessoensis]	Metabolism;Metabolism;Metabolism;Metabolism	Global and overview maps;Nucleotide metabolism;Nucleotide metabolism;Metabolism of cofactors and vitamins	ko01100//Metabolic pathways;ko00230//Purine metabolism;ko00240//Pyrimidine metabolism;ko00760//Nicotinate and nicotinamide metabolism	K01081;K01081;K01081;K01081	GO:0044444//cytoplasmic part	GO:0008252//nucleotidase activity	-	protein_coding
BC	CSbapl.1801	DOCK9	0.855	0.491	15.138	4.25925	1.8295	0	0	DOCK9	dedicator of cytokinesis protein 11-like isoform X8 [Mizuhopecten yessoensis]	-	-	-	-	GO:0044444//cytoplasmic part	GO:0005088//Ras guanyl-nucleotide exchange factor activity;GO:0017016//Ras GTPase binding	GO:0007599//hemostasis;GO:0043087//regulation of GTPase activity	protein_coding
BC	CSbapl.99994	Col6a4	0.581	0.336	6.64714	2.9399	1.17697	0	0	Col6a4	deleted in malignant brain tumors 1 protein-like [Crassostrea gigas]	-	-	-	-	GO:0016020//membrane	-	GO:0044699//single-organism process	protein_coding
BC	CSbapl.99997	DMBT1	0.271	0.128	1.71387	0.776042	1.14305	5.46994e-298	2.08804e-293	DMBT1	deleted in malignant brain tumors 1 protein-like [Crassostrea gigas]	Organismal Systems	Digestive system	ko04970//Salivary secretion	K13912	GO:0030666//endocytic vesicle membrane;GO:0044421//extracellular region part	GO:0003824//catalytic activity;GO:0005515//protein binding	GO:0006810//transport;GO:0006952//defense response;GO:0006955//immune response;GO:0030154//cell differentiation;GO:0051704//multi-organism process	protein_coding
BC	CSbapl.66398	Dgkz	0.715	0.372	7.80757	2.80182	1.47851	0	0	Dgkz	diacylglycerol kinase zeta isoform X8 [Crassostrea gigas]	Metabolism;Organismal Systems;Human Diseases;Environmental Information Processing;Environmental Information Processing;Metabolism;Metabolism	Global and overview maps;Development and regeneration;Cancers;Signal transduction;Signal transduction;Lipid metabolism;Lipid metabolism	ko01100//Metabolic pathways;ko04361//Axon regeneration;ko05231//Choline metabolism in cancer;ko04070//Phosphatidylinositol signaling system;ko04072//Phospholipase D signaling pathway;ko00564//Glycerophospholipid metabolism;ko00561//Glycerolipid metabolism	K00901;K00901;K00901;K00901;K00901;K00901;K00901	GO:0044424//intracellular part	GO:0016740//transferase activity	GO:0009987//cellular process;GO:0050789//regulation of biological process	protein_coding
BC	CSbapl.37151	DPEP1	0.471	0.03	4.14252	0.167789	4.62579	0	0	DPEP1	dipeptidase 1-like isoform X1 [Mizuhopecten yessoensis]	-	-	-	-	GO:0005886//plasma membrane;GO:0031988//membrane-bounded vesicle;GO:0042995//cell projection;GO:0043231//intracellular membrane-bounded organelle;GO:0044421//extracellular region part;GO:0044425//membrane part	GO:0004869//cysteine-type endopeptidase inhibitor activity;GO:0008235//metalloexopeptidase activity;GO:0035091//phosphatidylinositol binding;GO:0046914//transition metal ion binding	GO:0000096//sulfur amino acid metabolic process;GO:0001676//long-chain fatty acid metabolic process;GO:0006690//icosanoid metabolic process;GO:0017144//drug metabolic process;GO:0019538//protein metabolic process;GO:0030334//regulation of cell migration;GO:0034614//cellular response to reactive oxygen species;GO:0042493//response to drug;GO:0043066//negative regulation of apoptotic process;GO:004…	protein_coding
BC	CSbapl.61468	DMXL1	0.626	0.286	6.09507	1.81947	1.74413	0	0	DMXL1	DmX-like protein 2 [Mizuhopecten yessoensis]	-	-	-	-	GO:0016023//cytoplasmic, membrane-bounded vesicle	GO:0017016//Ras GTPase binding	-	protein_coding
BC	CSbapl.44029	Lig3	0.807	0.538	19.7992	6.32163	1.64707	0	0	Lig3	DNA ligase 3-like [Crassostrea virginica]	Genetic Information Processing	Replication and repair	ko03410//Base excision repair	K10776	-	-	-	protein_coding
BC	CSbapl.38902	CSbapl.38902	0.5	0.193	3.92293	1.09241	1.84441	0	0	--	dual serine/threonine and tyrosine protein kinase-like [Mizuhopecten yessoensis]	-	-	-	-	-	-	-	protein_coding
BC	CSbapl.23638	DST	0.722	0.379	7.92893	2.79796	1.50275	0	0	DST	dystonin-like isoform X2 [Mizuhopecten yessoensis]	-	-	-	-	GO:0005886//plasma membrane;GO:0030017//sarcomere;GO:0030055//cell-substrate junction;GO:0044432//endoplasmic reticulum part;GO:0045111//intermediate filament cytoskeleton	GO:0015631//tubulin binding	GO:0000226//microtubule cytoskeleton organization;GO:0006928//movement of cell or subcellular component;GO:0046907//intracellular transport	protein_coding
BC	CSbapl.49949	MIB2	0.556	0.288	4.3169	1.84607	1.22554	0	0	MIB2	E3 ubiquitin-protein ligase MIB2-like isoform X2 [Crassostrea virginica]	-	-	-	-	-	-	-	protein_coding
BC	CSbapl.63259	Rnf213	0.779	0.474	12.508	5.01551	1.31838	0	0	Rnf213	E3 ubiquitin-protein ligase rnf213-alpha isoform X4 [Crassostrea gigas]	-	-	-	-	-	-	-	protein_coding
BC	CSbapl.79760	rnf213a	0.52	0.293	5.10862	2.08975	1.28961	0	0	rnf213a	E3 ubiquitin-protein ligase rnf213-alpha-like [Lingula anatina]	-	-	-	-	-	GO:0016740//transferase activity;GO:0016881//acid-amino acid ligase activity	GO:0008152//metabolic process	protein_coding
BC	CSbapl.63271	rnf213a	0.511	0.254	4.17981	1.79527	1.21923	0	0	rnf213a	E3 ubiquitin-protein ligase rnf213-alpha-like, partial [Mizuhopecten yessoensis]	-	-	-	-	GO:0043232//intracellular non-membrane-bounded organelle	GO:0005488//binding;GO:0017111//nucleoside-triphosphatase activity;GO:0019787//ubiquitin-like protein transferase activity	GO:0016567//protein ubiquitination	protein_coding
BC	CSbapl.46683	CSbapl.46683	0.681	0.326	6.85789	2.86778	1.25783	0	0	--	E3 ubiquitin-protein ligase TRIM71-like [Mizuhopecten yessoensis]	-	-	-	-	-	-	GO:0007399//nervous system development;GO:0009987//cellular process	protein_coding
BC	CSbapl.13269	CSbapl.13269	0.336	0.185	2.04642	1.01939	1.00539	1.14814e-280	4.38278e-276	--	early endosome antigen 1-like isoform X2 [Crassostrea virginica]	-	-	-	-	-	-	-	protein_coding
BC	CSbapl.45125	Eea1	0.578	0.337	4.56246	2.20419	1.04956	0	0	Eea1	early endosome antigen 1-like isoform X2 [Mizuhopecten yessoensis]	-	-	-	-	GO:0005768//endosome;GO:0016020//membrane;GO:0031982//vesicle	GO:0005515//protein binding;GO:0043167//ion binding	GO:0016192//vesicle-mediated transport	protein_coding
BC	CSbapl.29925	EVI5	0.623	0.26	5.70346	2.0594	1.46961	0	0	EVI5	ecotropic viral integration site 5 ortholog-like isoform X2 [Crassostrea virginica]	-	-	-	-	GO:0044424//intracellular part	-	-	protein_coding
BC	CSbapl.51693	ELOVL4	0.261	0.065	1.48682	0.309277	2.26526	0	0	ELOVL4	elongation of very long chain fatty acids protein 4-like [Mizuhopecten yessoensis]	Metabolism;Metabolism;Metabolism;Metabolism	Global and overview maps;Global and overview maps;Lipid metabolism;Lipid metabolism	ko01100//Metabolic pathways;ko01212//Fatty acid metabolism;ko01040//Biosynthesis of unsaturated fatty acids;ko00062//Fatty acid elongation	K10249;K10249;K10249;K10249	GO:0031224//intrinsic component of membrane	GO:0003824//catalytic activity	GO:0000038//very long-chain fatty acid metabolic process	protein_coding
BC	CSbapl.96042	CSbapl.96042	0.542	0.372	7.66501	3.2183	1.25199	0	0	--	endonuclease/reverse transcriptase [Branchiostoma floridae]	-	-	-	-	-	-	-	protein_coding
BC	CSbapl.17533	EHF	0.624	0.204	5.93452	1.56192	1.92581	0	0	elf-3	ETS-related transcription factor Elf-3 [Crassostrea gigas]	-	-	-	-	-	-	-	protein_coding
BC	CSbapl.50748	SLC1A3	0.391	0.096	2.52134	0.529704	2.25093	0	0	SLC1A3	excitatory amino acid transporter 1-like isoform X1 [Crassostrea virginica]	Human Diseases;Organismal Systems;Organismal Systems	Neurodegenerative diseases;Nervous system;Nervous system	ko05016//Huntington disease;ko04724//Glutamatergic synapse;ko04721//Synaptic vesicle cycle	K05614;K05614;K05614	GO:0005886//plasma membrane;GO:0044425//membrane part	GO:0000099//sulfur amino acid transmembrane transporter activity;GO:0005313//L-glutamate transmembrane transporter activity;GO:0015370//solute:sodium symporter activity	GO:0000101//sulfur amino acid transport;GO:0003333//amino acid transmembrane transport;GO:0006520//cellular amino acid metabolic process;GO:0015813//L-glutamate transport;GO:0043090//amino acid import;GO:0044707//single-multicellular organism process;GO:0050896//response to stimulus	protein_coding
BC	CSbapl.4267	Sec10	0.477	0.273	3.66806	1.69849	1.11076	0	0	Sec10	exocyst complex component 5 isoform X2 [Cryptotermes secundus]	Human Diseases	Infectious diseases	ko05132//Salmonella infection	K19984	GO:0043234//protein complex;GO:0044444//cytoplasmic part	GO:0017016//Ras GTPase binding	GO:0001505//regulation of neurotransmitter levels;GO:0006903//vesicle targeting;GO:0009855//determination of bilateral symmetry;GO:0016043//cellular component organization;GO:0019538//protein metabolic process;GO:0048193//Golgi vesicle transport	protein_coding
BC	CSbapl.10492	FCHSD2	0.495	0.264	5.43757	1.75859	1.62854	0	0	FCHSD2	F-BAR and double SH3 domains protein 2-like isoform X2 [Mizuhopecten yessoensis]	-	-	-	-	-	-	-	protein_coding
BC	CSbapl.39170	GRN	0.706	0.453	8.50822	4.2422	1.00404	0	0	GRN	fibrillin-1 isoform X1 [Strongylocentrotus purpuratus]	-	-	-	-	-	-	GO:1990138//neuron projection extension	protein_coding
BC	CSbapl.30399	FCN1	0.267	0.13	1.57956	0.695658	1.18308	9.83217e-282	3.75324e-277	FCN1	fibrinogen C domain-containing protein 1-B-like [Mizuhopecten yessoensis]	-	-	-	-	-	GO:0043167//ion binding	GO:0002376//immune system process;GO:0044763//single-organism cellular process;GO:0050794//regulation of cellular process;GO:0050896//response to stimulus	protein_coding
BC	CSbapl.23351	CSbapl.23351	0.538	0.263	4.75819	1.95452	1.2836	0	0	--	flocculation protein FLO11-like [Biomphalaria glabrata]	-	-	-	-	-	-	-	protein_coding
BC	CSbapl.94367	CSbapl.94367	0.299	0.138	1.74021	0.813056	1.09784	0	0	--	fras1 related extracellular matrix protein [Schistosoma haematobium]	-	-	-	-	-	-	-	protein_coding
BC	CSbapl.14978	CSbapl.14978	0.424	0.229	2.89667	1.39384	1.05533	0	0	--	Gag [Haliotis discus hannai]	-	-	-	-	-	-	-	protein_coding
BC	CSbapl.82565	Ggh	0.304	0.129	1.83559	0.704977	1.3806	0	0	Ggh	gamma-glutamyl hydrolase-like [Mizuhopecten yessoensis]	Human Diseases;Metabolism	Drug resistance;Metabolism of cofactors and vitamins	ko01523//Antifolate resistance;ko00790//Folate biosynthesis	K01307;K01307	GO:0000323//lytic vacuole;GO:0031988//membrane-bounded vesicle;GO:0044421//extracellular region part	GO:0008242//omega peptidase activity	GO:0006575//cellular modified amino acid metabolic process;GO:0010038//response to metal ion;GO:0019538//protein metabolic process;GO:0043434//response to peptide hormone;GO:0097305//response to alcohol	protein_coding
BC	CSbapl.69660	Ggt1	0.292	0.024	1.8397	0.123903	3.89219	0	0	Ggt1	gamma-glutamyltranspeptidase 1 isoform X1 [Crassostrea gigas]	Metabolism;Metabolism;Metabolism;Metabolism	Global and overview maps;Lipid metabolism;Metabolism of other amino acids;Metabolism of other amino acids	ko01100//Metabolic pathways;ko00590//Arachidonic acid metabolism;ko00480//Glutathione metabolism;ko00430//Taurine and hypotaurine metabolism	K18592;K18592;K18592;K18592	GO:0016021//integral component of membrane;GO:0031988//membrane-bounded vesicle;GO:0044421//extracellular region part;GO:0046658//anchored component of plasma membrane	GO:0005488//binding;GO:0008242//omega peptidase activity;GO:0016755//transferase activity, transferring amino-acyl groups	GO:0000097//sulfur amino acid biosynthetic process;GO:0001676//long-chain fatty acid metabolic process;GO:0002237//response to molecule of bacterial origin;GO:0006636//unsaturated fatty acid biosynthetic process;GO:0006690//icosanoid metabolic process;GO:0006749//glutathione metabolic process;GO:0006979//response to oxidative stress;GO:0009064//glutamine family amino acid metabolic process;GO:000…	protein_coding
BC	CSbapl.68644	LIPA	0.294	0.069	1.91618	0.346301	2.46813	0	0	LIPA	gastric triacylglycerol lipase [Crassostrea gigas]	Cellular Processes;Organismal Systems;Metabolism	Transport and catabolism;Digestive system;Lipid metabolism	ko04142//Lysosome;ko04979//Cholesterol metabolism;ko00100//Steroid biosynthesis	K01052;K01052;K01052	GO:0000323//lytic vacuole;GO:0031988//membrane-bounded vesicle	GO:0005488//binding;GO:0016298//lipase activity	GO:0001894//tissue homeostasis;GO:0006639//acylglycerol metabolic process;GO:0006952//defense response;GO:0019752//carboxylic acid metabolic process;GO:0030323//respiratory tube development	protein_coding
BC	CSbapl.54136	CSbapl.54136	0.35	0.053	2.37039	0.31386	2.91693	0	0	--	GATA zinc finger domain-containing protein 14 isoform X2 [Crassostrea gigas]	-	-	-	-	-	-	-	protein_coding
BC	CSbapl.11417	Ghdc	0.397	0.182	2.59631	0.959438	1.4362	0	0	Ghdc	GH3 domain-containing protein-like isoform X1 [Crassostrea virginica]	-	-	-	-	GO:0043231//intracellular membrane-bounded organelle	-	-	protein_coding
BC	CSbapl.7995	CCDC88C	0.457	0.226	3.37435	1.38523	1.28449	0	0	CCDC88C	girdin-like isoform X2 [Crassostrea virginica]	-	-	-	-	GO:0016020//membrane;GO:0043231//intracellular membrane-bounded organelle;GO:0044444//cytoplasmic part	GO:0015631//tubulin binding;GO:0019901//protein kinase binding	GO:0008283//cell proliferation;GO:0031344//regulation of cell projection organization;GO:0032147//activation of protein kinase activity;GO:0035556//intracellular signal transduction;GO:0051052//regulation of DNA metabolic process	protein_coding
BC	CSbapl.42615	CSbapl.42615	0.371	0.113	2.71878	0.727101	1.90273	0	0	--	globin-like [Crassostrea virginica]	-	-	-	-	-	-	-	protein_coding
BC	CSbapl.49233	AGL	0.255	0.123	1.56764	0.654641	1.25982	4.98067e-278	1.90127e-273	AGL	glycogen debranching enzyme-like [Mizuhopecten yessoensis]	Metabolism;Metabolism	Global and overview maps;Carbohydrate metabolism	ko01100//Metabolic pathways;ko00500//Starch and sucrose metabolism	K01196;K01196	-	-	-	protein_coding
BC	CSbapl.86949	CSbapl.86949	0.329	0.112	2.1167	0.639479	1.72685	0	0	--	GTPase IMAP family member 7-like isoform X2 [Grammomys surdaster]	-	-	-	-	GO:0043232//intracellular non-membrane-bounded organelle	GO:0032550//purine ribonucleoside binding;GO:0046983//protein dimerization activity	-	protein_coding
BC	CSbapl.2818	Mcf2l	0.512	0.291	4.1083	1.93932	1.08299	0	0	Mcf2l	guanine nucleotide exchange factor DBS-like isoform X2 [Mizuhopecten yessoensis]	-	-	-	-	-	-	-	protein_coding
BC	CSbapl.11321	Hspa12a	0.325	0.143	2.08525	0.799274	1.38346	0	0	Hspa12a	heat shock 70 kDa protein 12A-like [Mizuhopecten yessoensis]	-	-	-	-	-	-	-	protein_coding
BC	CSbapl.11534	HSPA12A	0.251	0.132	1.3393	0.662716	1.01502	1.14872e-217	4.38502e-213	HSPA12A	heat shock 70 kDa protein 12A-like [Mizuhopecten yessoensis]	-	-	-	-	-	-	-	protein_coding
BC	CSbapl.35086	HSPA12A	0.289	0.16	1.65493	0.813273	1.02496	1.39444e-229	5.32299e-225	HSPA12A	heat shock 70 kDa protein 12B-like isoform X1 [Mizuhopecten yessoensis]	-	-	-	-	-	-	-	protein_coding
BC	CSbapl.78776	HELZ2	0.695	0.45	7.38518	3.23225	1.19209	0	0	HELZ2	helicase with zinc finger domain 2-like [Mizuhopecten yessoensis]	-	-	-	-	-	GO:0003723//RNA binding;GO:0016787//hydrolase activity	GO:0044238//primary metabolic process;GO:0044260//cellular macromolecule metabolic process	protein_coding
BC	CSbapl.88719	OVCH2	0.358	0.177	2.29664	1.14424	1.00513	0	0	OVCH2	Hemicentin-1 [Mizuhopecten yessoensis]	Organismal Systems	Digestive system	ko04977//Vitamin digestion and absorption	K14616	-	-	-	protein_coding
BC	CSbapl.89449	CSbapl.89449	0.914	0.479	16.4874	3.98033	2.05041	0	0	--	hemicentin-1 isoform X1 [Crassostrea gigas]	Environmental Information Processing	Signaling molecules and interaction	ko04514//Cell adhesion molecules (CAMs)	K06781	-	-	-	protein_coding
BC	CSbapl.77215	Thbs1	0.522	0.043	5.22299	0.283375	4.20409	0	0	Thbs1	Hemicentin-1, partial [Araneus ventricosus]	-	-	-	-	GO:0031988//membrane-bounded vesicle;GO:0044420//extracellular matrix component;GO:0044444//cytoplasmic part	-	-	protein_coding
BC	CSbapl.60402	Met	0.691	0.397	6.62043	2.92008	1.18092	0	0	Met	hepatocyte growth factor receptor-like, partial [Mizuhopecten yessoensis]	Human Diseases;Cellular Processes;Environmental Information Processing;Human Diseases;Human Diseases;Environmental Information Processing;Environmental Information Processing;Environmental Information Processing;Human Diseases;Organismal Systems;Human Diseases;Cellular Processes;Organismal Systems;Human Diseases;Human Diseases;Human Diseases;Human Diseases;Human Diseases;Human Diseases;Human Dise…	Cancers;Cellular community - eukaryotes;Signal transduction;Cancers;Cancers;Signal transduction;Signal transduction;Signal transduction;Cancers;Development and regeneration;Cancers;Cellular community - eukaryotes;Development;Cancers;Infectious diseases;Cancers;Cancers;Infectious diseases;Infectious diseases;Cancers;Drug resistance	ko05200//Pathways in cancer;ko04510//Focal adhesion;ko04151//PI3K-Akt signaling pathway;ko05205//Proteoglycans in cancer;ko05206//MicroRNAs in cancer;ko04010//MAPK signaling pathway;ko04014//Ras signaling pathway;ko04015//Rap1 signaling pathway;ko05225//Hepatocellular carcinoma;ko04361//Axon regeneration;ko05226//Gastric cancer;ko04520//Adherens junction;ko04360//Axon guidance;ko05202//Transcript…	K05099;K05099;K05099;K05099;K05099;K05099;K05099;K05099;K05099;K05099;K05099;K05099;K05099;K05099;K05099;K05099;K05099;K05099;K05099;K05099;K05099	GO:0016021//integral component of membrane;GO:0044464//cell part	GO:0004714//transmembrane receptor protein tyrosine kinase activity;GO:0019902//phosphatase binding	GO:0003382//epithelial cell morphogenesis;GO:0006357//regulation of transcription from RNA polymerase II promoter;GO:0006935//chemotaxis;GO:0006950//response to stress;GO:0007166//cell surface receptor signaling pathway;GO:0008283//cell proliferation;GO:0010595//positive regulation of endothelial cell migration;GO:0021515//cell differentiation in spinal cord;GO:0021533//cell differentiation in hi…	protein_coding
BC	CSbapl.90237	hnf4a	0.432	0.231	3.20796	1.39269	1.20378	0	0	hnf4a	hepatocyte nuclear factor 4-gamma isoform X3 [Crassostrea gigas]	-	-	-	-	GO:0043231//intracellular membrane-bounded organelle	GO:0000975//regulatory region DNA binding;GO:0000981//RNA polymerase II transcription factor activity, sequence-specific DNA binding;GO:0001085//RNA polymerase II transcription factor binding;GO:0008289//lipid binding;GO:0038023//signaling receptor activity;GO:0046914//transition metal ion binding;GO:0046983//protein dimerization activity	GO:0001558//regulation of cell growth;GO:0003006//developmental process involved in reproduction;GO:0006357//regulation of transcription from RNA polymerase II promoter;GO:0006629//lipid metabolic process;GO:0007369//gastrulation;GO:0007599//hemostasis;GO:0008283//cell proliferation;GO:0009746//response to hexose;GO:0009755//hormone-mediated signaling pathway;GO:0032846//positive regulation of ho…	protein_coding
BC	CSbapl.23055	EZH1	0.899	0.333	21.4233	2.74524	2.96417	0	0	EZH2	histone-lysine N-methyltransferase EZH2-like [Mizuhopecten yessoensis]	-	-	-	-	GO:0000785//chromatin;GO:0031519//PcG protein complex;GO:0031981//nuclear lumen;GO:0034708//methyltransferase complex	GO:0003682//chromatin binding;GO:0018024//histone-lysine N-methyltransferase activity;GO:0044212//transcription regulatory region DNA binding	GO:0000082//G1/S transition of mitotic cell cycle;GO:0000122//negative regulation of transcription from RNA polymerase II promoter;GO:0006305//DNA alkylation;GO:0008283//cell proliferation;GO:0009968//negative regulation of signal transduction;GO:0010717//regulation of epithelial to mesenchymal transition;GO:0010976//positive regulation of neuron projection development;GO:0030857//negative regula…	protein_coding
BC	CSbapl.69978	Hip1	0.709	0.427	7.6399	3.1393	1.28311	0	0	Hip1	huntingtin-interacting protein 1-like isoform X3 [Mizuhopecten yessoensis]	Human Diseases	Neurodegenerative diseases	ko05016//Huntington disease	K04559	GO:0005737//cytoplasm;GO:0043231//intracellular membrane-bounded organelle	GO:0005515//protein binding	GO:0006897//endocytosis;GO:0006915//apoptotic process;GO:0009620//response to fungus;GO:0009792//embryo development ending in birth or egg hatching;GO:0050794//regulation of cellular process	protein_coding
BC	CSbapl.70276	CSbapl.70276	0.396	0.083	2.5903	0.410155	2.65888	0	0	--	hypothetical protein AC249_AIPGENE28214 [Exaiptasia pallida]	-	-	-	-	-	-	-	protein_coding
BC	CSbapl.5899	CSbapl.5899	0.36	0.166	2.19138	1.02605	1.09474	0	0	--	hypothetical protein AM593_07131, partial [Mytilus galloprovincialis]	-	-	-	-	-	-	-	protein_coding
BC	CSbapl.47259	CSbapl.47259	0.339	0.064	2.72366	0.33273	3.03312	0	0	--	hypothetical protein AM593_10024, partial [Mytilus galloprovincialis]	-	-	-	-	-	-	-	protein_coding
BC	CSbapl.73952	CSbapl.73952	0.825	0.499	11.9717	3.97214	1.59164	0	0	--	hypothetical protein BRAFLDRAFT_95527 [Branchiostoma floridae]	-	-	-	-	-	-	-	protein_coding
BC	CSbapl.85355	CSbapl.85355	0.539	0.214	7.11235	2.31409	1.61988	0	0	--	hypothetical protein LOTGIDRAFT_237947, partial [Lottia gigantea]	-	-	-	-	-	-	-	protein_coding
BC	CSbapl.52243	Ipo13	0.367	0.189	2.30649	1.03528	1.15567	0	0	Ipo13	importin-13-like [Mizuhopecten yessoensis]	-	-	-	-	GO:0043231//intracellular membrane-bounded organelle	GO:0035258//steroid hormone receptor binding	GO:0006886//intracellular protein transport	protein_coding
BC	CSbapl.10105	inf2	0.65	0.308	6.4687	2.46525	1.39174	0	0	inf2	inverted formin-2 [Crassostrea gigas]	-	-	-	-	GO:0044424//intracellular part	-	GO:0009987//cellular process;GO:0016043//cellular component organization	protein_coding
BC	CSbapl.11853	KIDINS220	0.39	0.152	2.44013	0.842773	1.53374	0	0	KIDINS220	kinase D-interacting substrate of 220 kDa [Crassostrea gigas]	-	-	-	-	-	-	-	protein_coding
BC	CSbapl.51868	Kif16b	0.613	0.147	5.71191	0.906608	2.65542	0	0	Kif16b	kinesin-like protein KIF16B isoform X1 [Crassostrea gigas]	-	-	-	-	-	-	-	protein_coding
BC	CSbapl.85175	unc-104	0.371	0.179	2.39249	1.11897	1.09634	0	0	unc-104	kinesin-like protein unc-104 isoform X9 [Crassostrea virginica]	-	-	-	-	GO:0005875//microtubule associated complex;GO:0043005//neuron projection	GO:0005488//binding	GO:0007626//locomotory behavior;GO:0008088//axo-dendritic transport;GO:0008582//regulation of synaptic growth at neuromuscular junction;GO:0010769//regulation of cell morphogenesis involved in differentiation;GO:0016050//vesicle organization;GO:0030031//cell projection assembly;GO:0048489//synaptic vesicle transport;GO:0050796//regulation of insulin secretion;GO:0097485//neuron projection guidance	protein_coding
BC	CSbapl.75469	LCC4	0.861	0.535	12.6193	5.62233	1.16639	0	0	LCC4	laccase-3-like isoform X1 [Mizuhopecten yessoensis]	-	-	-	-	-	GO:0005488//binding	-	protein_coding
BC	CSbapl.74218	AAO	0.444	0.263	4.11859	1.72718	1.25374	0	0	AAO	Laccase-6 [Mizuhopecten yessoensis]	-	-	-	-	-	GO:0005488//binding	-	protein_coding
BC	CSbapl.74222	AAO	0.359	0.191	2.63969	1.12519	1.2302	0	0	AAO	laccase-6-like [Mizuhopecten yessoensis]	-	-	-	-	-	GO:0005488//binding	-	protein_coding
BC	CSbapl.82836	CSbapl.82836	0.338	0.046	2.54477	0.238641	3.41463	0	0	--	lecithin retinol acyltransferase-like [Pomacea canaliculata]	Organismal Systems;Metabolism	Digestive system;Metabolism of cofactors and vitamins	ko04977//Vitamin digestion and absorption;ko00830//Retinol metabolism	K00678;K00678	-	-	-	protein_coding
BC	CSbapl.21685	CSbapl.21685	0.794	0.453	11.9115	4.53259	1.39395	0	0	--	leucine-rich 2 repeat serine threonine-protein kinase, partial [Mytilus galloprovincialis]	-	-	-	-	-	-	-	protein_coding
BC	CSbapl.94250	lrrcc1	0.649	0.332	6.85424	2.37882	1.52675	0	0	lrrcc1	leucine-rich repeat and coiled-coil domain-containing protein 1-like [Crassostrea virginica]	-	-	-	-	GO:0005856//cytoskeleton;GO:0044446//intracellular organelle part	-	-	protein_coding
BC	CSbapl.60597	Lrrk1	0.514	0.275	3.83526	1.90012	1.01323	0	0	Lrrk1	leucine-rich repeat serine/threonine-protein kinase 1-like isoform X9 [Crassostrea virginica]	-	-	-	-	GO:0005622//intracellular	GO:0005488//binding	GO:0006468//protein phosphorylation;GO:0044763//single-organism cellular process;GO:0050794//regulation of cellular process	protein_coding
BC	CSbapl.30993	CSbapl.30993	0.267	0.127	1.59445	0.719914	1.14717	1.69696e-289	6.47779e-285	--	leucine-rich repeat-containing protein 15-like [Octopus vulgaris]	-	-	-	-	GO:0005622//intracellular;GO:0043227//membrane-bounded organelle;GO:0044421//extracellular region part	GO:0005515//protein binding	GO:0044763//single-organism cellular process;GO:0050794//regulation of cellular process	protein_coding
BC	CSbapl.99757	CSbapl.99757	0.643	0.324	7.89339	2.8288	1.48046	0	0	--	leucine-rich repeat-containing protein 15-like isoform X1 [Octopus bimaculoides]	-	-	-	-	-	-	-	protein_coding
BC	CSbapl.22668	Lrig1	0.562	0.109	5.3123	0.607375	3.12868	0	0	Lrig1	leucine-rich repeat-containing protein 70-like [Octopus bimaculoides]	-	-	-	-	GO:0016021//integral component of membrane	GO:0004888//transmembrane signaling receptor activity	GO:0001822//kidney development;GO:0030177//positive regulation of Wnt signaling pathway	protein_coding
BC	CSbapl.23054	sli	0.638	0.197	6.49474	1.43146	2.18178	0	0	sli	leucine-rich repeat-containing protein 70-like [Octopus bimaculoides]	-	-	-	-	GO:0016021//integral component of membrane	GO:0004888//transmembrane signaling receptor activity;GO:0005515//protein binding	GO:0001822//kidney development;GO:0007267//cell-cell signaling;GO:0007411//axon guidance;GO:0007427//epithelial cell migration, open tracheal system;GO:0008078//mesodermal cell migration;GO:0008152//metabolic process;GO:0009790//embryo development;GO:0009887//organ morphogenesis;GO:0009888//tissue development;GO:0030177//positive regulation of Wnt signaling pathway;GO:0030334//regulation of cell …	protein_coding
BC	CSbapl.55862	acsbg2	0.586	0.268	5.04181	1.67067	1.59352	0	0	acsbg2	long-chain-fatty-acid--CoA ligase ACSBG2-like isoform X2 [Crassostrea virginica]	Metabolism;Metabolism;Organismal Systems;Metabolism;Organismal Systems;Metabolism	Global and overview maps;Global and overview maps;Endocrine system;Lipid metabolism;Endocrine system;Lipid metabolism	ko01100//Metabolic pathways;ko01212//Fatty acid metabolism;ko03320//PPAR signaling pathway;ko00071//Fatty acid degradation;ko04920//Adipocytokine signaling pathway;ko00061//Fatty acid biosynthesis	K15013;K15013;K15013;K15013;K15013;K15013	GO:0044424//intracellular part	GO:0016874//ligase activity;GO:0036094//small molecule binding;GO:0097159//organic cyclic compound binding;GO:1901363//heterocyclic compound binding	GO:0006631//fatty acid metabolic process	protein_coding
BC	CSbapl.22562	LRP1	0.964	0.733	30.0019	10.6396	1.49562	0	0	LRP1	low-density lipoprotein receptor-related protein 1-like [Crassostrea virginica]	Human Diseases;Organismal Systems;Human Diseases	Neurodegenerative diseases;Digestive system;Infectious diseases	ko05010//Alzheimer disease;ko04979//Cholesterol metabolism;ko05144//Malaria	K04550;K04550;K04550	GO:0043231//intracellular membrane-bounded organelle;GO:0044425//membrane part;GO:0044444//cytoplasmic part;GO:0044446//intracellular organelle part	GO:0005515//protein binding	GO:0006897//endocytosis;GO:0007166//cell surface receptor signaling pathway;GO:0007275//multicellular organism development;GO:0008152//metabolic process;GO:0032368//regulation of lipid transport;GO:0048523//negative regulation of cellular process	protein_coding
BC	CSbapl.33125	LRP1	0.344	0.103	2.24569	0.737634	1.60618	0	0	LRP1	low-density lipoprotein receptor-related protein 5 isoform X2 [Heterocephalus glaber]	Human Diseases;Organismal Systems;Human Diseases	Neurodegenerative diseases;Digestive system;Infectious diseases	ko05010//Alzheimer disease;ko04979//Cholesterol metabolism;ko05144//Malaria	K04550;K04550;K04550	GO:0016020//membrane;GO:0044456//synapse part;GO:0097458//neuron part	GO:0005515//protein binding	GO:0000904//cell morphogenesis involved in differentiation;GO:0001941//postsynaptic membrane organization;GO:0003002//regionalization;GO:0007416//synapse assembly;GO:0030178//negative regulation of Wnt signaling pathway;GO:0030326//embryonic limb morphogenesis;GO:0043113//receptor clustering;GO:0048513//animal organ development;GO:0048812//neuron projection morphogenesis;GO:0051128//regulation of…	protein_coding
BC	CSbapl.32927	CSbapl.32927	0.253	0.096	1.53104	0.506732	1.59522	0	0	--	LPMO-related protein [Asterias rubens]	-	-	-	-	-	-	-	protein_coding
BC	CSbapl.63711	AVT1C	0.379	0.037	2.47579	0.185776	3.73626	0	0	AVT1C	lysine histidine transporter-like 2 [Crassostrea gigas]	Organismal Systems;Human Diseases;Organismal Systems;Human Diseases;Organismal Systems	Nervous system;Substance dependence;Nervous system;Substance dependence;Nervous system	ko04723//Retrograde endocannabinoid signaling;ko05033//Nicotine addiction;ko04727//GABAergic synapse;ko05032//Morphine addiction;ko04721//Synaptic vesicle cycle	K15015;K15015;K15015;K15015;K15015	-	-	-	protein_coding
BC	CSbapl.63825	AVT1I	0.319	0.049	2.04478	0.262524	2.96142	0	0	AVT1I	lysine histidine transporter-like 2 [Crassostrea gigas]	Organismal Systems;Human Diseases;Organismal Systems;Human Diseases;Organismal Systems	Nervous system;Substance dependence;Nervous system;Substance dependence;Nervous system	ko04723//Retrograde endocannabinoid signaling;ko05033//Nicotine addiction;ko04727//GABAergic synapse;ko05032//Morphine addiction;ko04721//Synaptic vesicle cycle	K15015;K15015;K15015;K15015;K15015	-	-	-	protein_coding
BC	CSbapl.37088	Acp2	0.391	0.147	2.68628	0.780502	1.78314	0	0	Acp2	lysosomal acid phosphatase-like isoform X2 [Mizuhopecten yessoensis]	Metabolism;Cellular Processes;Metabolism	Global and overview maps;Transport and catabolism;Metabolism of cofactors and vitamins	ko01100//Metabolic pathways;ko04142//Lysosome;ko00740//Riboflavin metabolism	K14410;K14410;K14410	GO:0000323//lytic vacuole;GO:0016020//membrane;GO:0031988//membrane-bounded vesicle;GO:0042995//cell projection;GO:0044422//organelle part	GO:0016791//phosphatase activity;GO:0045309//protein phosphorylated amino acid binding	GO:0006725//cellular aromatic compound metabolic process;GO:0006796//phosphate-containing compound metabolic process;GO:0007033//vacuole organization;GO:0007154//cell communication;GO:0012501//programmed cell death;GO:0034641//cellular nitrogen compound metabolic process;GO:0042221//response to chemical;GO:0044281//small molecule metabolic process;GO:0044700//single organism signaling;GO:0044707/…	protein_coding
BC	CSbapl.6530	LYST	0.561	0.287	4.79839	1.7999	1.41464	0	0	LYST	Lysosomal-trafficking regulator [Mizuhopecten yessoensis]	-	-	-	-	-	-	-	protein_coding
BC	CSbapl.9281	MFSD1	0.287	0.086	1.76797	0.460366	1.94124	0	0	MFSD1	major facilitator superfamily domain-containing protein 1-like [Crassostrea virginica]	-	-	-	-	GO:0016020//membrane	-	GO:0051234//establishment of localization	protein_coding
BC	CSbapl.50974	CSbapl.50974	0.256	0.098	1.4266	0.533401	1.41929	0	0	--	MAM and LDL-receptor class A domain-containing protein 1-like, partial [Cyprinus carpio]	-	-	-	-	-	-	-	protein_coding
BC	CSbapl.31046	MALRD1	0.632	0.181	6.41678	1.5512	2.04847	0	0	MALRD1	MAM and LDL-receptor class A domain-containing protein 2-like [Crassostrea gigas]	-	-	-	-	-	-	-	protein_coding
BC	CSbapl.46221	MAGI1	0.539	0.312	4.39907	2.08732	1.07555	0	0	MAGI1	membrane-associated guanylate kinase, WW and PDZ domain-containing protein 3-like isoform X5 [Mizuhopecten yessoensis]	-	-	-	-	GO:0044424//intracellular part	GO:0005515//protein binding	GO:0007165//signal transduction;GO:0048523//negative regulation of cellular process	protein_coding
BC	CSbapl.79066	CSbapl.79066	0.333	0.066	2.13998	0.355285	2.59055	0	0	--	MFS-type transporter SLC18B1 [Amphibalanus amphitrite]	-	-	-	-	-	-	-	protein_coding
BC	CSbapl.31250	CSbapl.31250	0.508	0.288	3.7861	1.84994	1.03323	0	0	--	microtubule-associated protein futsch-like [Biomphalaria glabrata]	-	-	-	-	-	-	-	protein_coding
BC	CSbapl.65541	UCP2	0.469	0.047	4.81262	0.372658	3.6909	0	0	UCP2	mitochondrial uncoupling protein 2-like [Octopus bimaculoides]	-	-	-	-	GO:0031090//organelle membrane;GO:0031967//organelle envelope;GO:0043231//intracellular membrane-bounded organelle	GO:0005488//binding;GO:0022857//transmembrane transporter activity	GO:0006091//generation of precursor metabolites and energy;GO:0006355//regulation of transcription, DNA-templated;GO:0006818//hydrogen transport;GO:0006950//response to stress;GO:0043627//response to estrogen;GO:0044710//single-organism metabolic process;GO:0044763//single-organism cellular process;GO:0044767//single-organism developmental process;GO:0048518//positive regulation of biological pro…	protein_coding
BC	CSbapl.17056	Mob2	0.773	0.493	9.24306	4.18041	1.14473	0	0	Mob2	MOB kinase activator 2-like isoform X2 [Mizuhopecten yessoensis]	-	-	-	-	GO:0016020//membrane;GO:0042995//cell projection;GO:0043231//intracellular membrane-bounded organelle	GO:0019900//kinase binding	GO:0006996//organelle organization;GO:0007613//memory;GO:0008582//regulation of synaptic growth at neuromuscular junction;GO:0032989//cellular component morphogenesis;GO:0042051//compound eye photoreceptor development	protein_coding
BC	CSbapl.64796	slc16a10	0.651	0.266	6.26649	1.80986	1.79178	0	0	slc16a10	monocarboxylate transporter 10-like [Mizuhopecten yessoensis]	Organismal Systems;Organismal Systems	Digestive system;Endocrine system	ko04974//Protein digestion and absorption;ko04919//Thyroid hormone signaling pathway	K08187;K08187	-	-	-	protein_coding
BC	CSbapl.91891	Slc16a14	0.322	0.113	2.05803	0.653068	1.65596	0	0	Slc16a14	monocarboxylate transporter 12-like [Crassostrea virginica]	-	-	-	-	-	-	-	protein_coding
BC	CSbapl.90838	SLC16A14	0.504	0.062	4.19197	0.35534	3.56036	0	0	SLC16A14	monocarboxylate transporter 13-like [Mizuhopecten yessoensis]	-	-	-	-	-	-	-	protein_coding
BC	CSbapl.88327	CSbapl.88327	0.429	0.198	3.09448	1.26905	1.28595	0	0	--	mucin-19-like [Cercocebus atys]	-	-	-	-	-	-	-	protein_coding
BC	CSbapl.90811	ABCC1	0.289	0.122	1.76617	0.626542	1.49514	0	0	ABCC1	multidrug resistance-associated protein 1-like [Mizuhopecten yessoensis]	Human Diseases;Environmental Information Processing;Environmental Information Processing;Organismal Systems;Human Diseases	Cancers;Membrane transport;Signal transduction;Digestive system;Drug resistance	ko05206//MicroRNAs in cancer;ko02010//ABC transporters;ko04071//Sphingolipid signaling pathway;ko04977//Vitamin digestion and absorption;ko01523//Antifolate resistance	K05665;K05665;K05665;K05665;K05665	GO:0016021//integral component of membrane;GO:0031988//membrane-bounded vesicle	GO:0015405//P-P-bond-hydrolysis-driven transmembrane transporter activity;GO:0017111//nucleoside-triphosphatase activity;GO:0032550//purine ribonucleoside binding	GO:0001676//long-chain fatty acid metabolic process;GO:0006690//icosanoid metabolic process;GO:0006767//water-soluble vitamin metabolic process;GO:0042221//response to chemical;GO:0051234//establishment of localization	protein_coding
BC	CSbapl.16853	Csrp1	0.308	0.098	1.98705	0.531366	1.90285	0	0	Csrp1	muscle LIM protein Mlp84B isoform X2 [Crassostrea gigas]	-	-	-	-	GO:0043229//intracellular organelle	-	GO:0044767//single-organism developmental process	protein_coding
BC	CSbapl.86863	Amph	0.304	0.146	1.79984	0.810725	1.15058	0	0	Amph	myc box-dependent-interacting protein 1-like [Mizuhopecten yessoensis]	Cellular Processes;Organismal Systems	Transport and catabolism;Immune system	ko04144//Endocytosis;ko04666//Fc gamma R-mediated phagocytosis	K12562;K12562	GO:0005737//cytoplasm;GO:0016020//membrane;GO:0032155//cell division site part;GO:0033267//axon part;GO:0043232//intracellular non-membrane-bounded organelle	GO:0019899//enzyme binding	GO:0006897//endocytosis;GO:0016043//cellular component organization;GO:0033036//macromolecule localization;GO:0042051//compound eye photoreceptor development;GO:0044091//membrane biogenesis;GO:0048522//positive regulation of cellular process;GO:0050767//regulation of neurogenesis;GO:0090257//regulation of muscle system process	protein_coding
BC	CSbapl.10196	ovo	0.392	0.133	2.72059	0.791086	1.78201	0	0	mynn	myoneurin-like [Mizuhopecten yessoensis]	-	-	-	-	GO:0043231//intracellular membrane-bounded organelle	GO:0003677//DNA binding;GO:0003700//transcription factor activity, sequence-specific DNA binding;GO:0043169//cation binding	GO:0003002//regionalization;GO:0006357//regulation of transcription from RNA polymerase II promoter;GO:0006996//organelle organization;GO:0007542//primary sex determination, germ-line;GO:0007631//feeding behavior;GO:0009886//post-embryonic morphogenesis;GO:0010530//positive regulation of transposition;GO:0019748//secondary metabolic process;GO:0030030//cell projection organization;GO:0030855//epi…	protein_coding
BC	CSbapl.66772	TAGLN3	0.347	0.064	2.14154	0.354969	2.59288	0	0	TAGLN3	Myophilin [Mizuhopecten yessoensis]	-	-	-	-	GO:0043231//intracellular membrane-bounded organelle	GO:0005515//protein binding;GO:0044212//transcription regulatory region DNA binding	GO:0006357//regulation of transcription from RNA polymerase II promoter;GO:0009755//hormone-mediated signaling pathway;GO:0044707//single-multicellular organism process	protein_coding
BC	CSbapl.80347	zip	0.702	0.204	9.53417	1.21619	2.97074	0	0	zip	myosin heavy chain, non-muscle-like isoform X5 [Mizuhopecten yessoensis]	Human Diseases;Human Diseases;Cellular Processes	Infectious diseases;Infectious diseases;Cellular community - eukaryotes	ko05132//Salmonella infection;ko05130//Pathogenic Escherichia coli infection;ko04530//Tight junction	K10352;K10352;K10352	GO:0031252//cell leading edge;GO:0031674//I band;GO:0031988//membrane-bounded vesicle;GO:0032155//cell division site part;GO:0032432//actin filament bundle;GO:0032982//myosin filament;GO:0043005//neuron projection;GO:0043231//intracellular membrane-bounded organelle;GO:0044448//cell cortex part	GO:0003774//motor activity;GO:0003779//actin binding;GO:0017022//myosin binding;GO:0032550//purine ribonucleoside binding;GO:0042623//ATPase activity, coupled	GO:0001738//morphogenesis of a polarized epithelium;GO:0003002//regionalization;GO:0003012//muscle system process;GO:0007169//transmembrane receptor protein tyrosine kinase signaling pathway;GO:0007297//ovarian follicle cell migration;GO:0007392//initiation of dorsal closure;GO:0007417//central nervous system development;GO:0007431//salivary gland development;GO:0009611//response to wounding;GO:0…	protein_coding
BC	CSbapl.7383	ck	0.487	0.178	3.44298	0.998245	1.78619	0	0	ck	myosin-VIIa-like isoform X2 [Crassostrea gigas]	-	-	-	-	GO:0005886//plasma membrane;GO:0005902//microvillus;GO:0016461//unconventional myosin complex;GO:0031513//nonmotile primary cilium;GO:0048770//pigment granule;GO:0097458//neuron part;GO:1990427//stereocilia tip-link density	GO:0008092//cytoskeletal protein binding;GO:0032550//purine ribonucleoside binding;GO:0042623//ATPase activity, coupled;GO:0046983//protein dimerization activity	GO:0006897//endocytosis;GO:0006928//movement of cell or subcellular component;GO:0007040//lysosome organization;GO:0009887//organ morphogenesis;GO:0015031//protein transport;GO:0033059//cellular pigmentation;GO:0035315//hair cell differentiation;GO:0044765//single-organism transport;GO:0048598//embryonic morphogenesis;GO:0050953//sensory perception of light stimulus;GO:0050954//sensory perception…	protein_coding
BC	CSbapl.47020	CSbapl.47020	0.307	0.13	1.85707	0.701749	1.404	0	0	--	NEDD8-conjugating enzyme UBE2F [Platysternon megacephalum]	-	-	-	-	-	-	-	protein_coding
BC	CSbapl.61682	CSbapl.61682	0.544	0.102	4.59488	0.661115	2.79705	0	0	--	nephrin isoform X1 [Danio rerio]	-	-	-	-	GO:0016020//membrane	GO:0005515//protein binding	GO:0003008//system process;GO:0030154//cell differentiation;GO:0032835//glomerulus development;GO:0061061//muscle structure development	protein_coding
BC	CSbapl.91482	CSbapl.91482	0.512	0.255	3.75042	1.59815	1.23065	0	0	--	nephrin isoform X2 [Poecilia reticulata]	Human Diseases;Environmental Information Processing;Cellular Processes;Environmental Information Processing;Environmental Information Processing;Environmental Information Processing;Cellular Processes;Human Diseases;Cellular Processes;Human Diseases;Human Diseases;Human Diseases	Cancers;Signal transduction;Transport and catabolism;Signal transduction;Signal transduction;Signal transduction;Cell motility;Cancers;Cellular community - eukaryotes;Cancers;Cancers;Drug resistance	ko05200//Pathways in cancer;ko04151//PI3K-Akt signaling pathway;ko04144//Endocytosis;ko04010//MAPK signaling pathway;ko04014//Ras signaling pathway;ko04015//Rap1 signaling pathway;ko04810//Regulation of actin cytoskeleton;ko05226//Gastric cancer;ko04550//Signaling pathways regulating pluripotency of stem cells;ko05230//Central carbon metabolism in cancer;ko05215//Prostate cancer;ko01521//EGFR tyr…	K05093;K05093;K05093;K05093;K05093;K05093;K05093;K05093;K05093;K05093;K05093;K05093	-	-	GO:0044707//single-multicellular organism process;GO:0044763//single-organism cellular process	protein_coding
BC	CSbapl.74862	pats1	0.567	0.187	5.03456	1.09822	2.19669	0	0	pats1	neuralized pats1, partial [Mytilus galloprovincialis]	-	-	-	-	GO:0044424//intracellular part	-	GO:0007165//signal transduction;GO:0008152//metabolic process;GO:0048523//negative regulation of cellular process	protein_coding
BC	CSbapl.21733	roco4	0.822	0.434	11.7363	3.44942	1.76656	0	0	roco4	neuralized pats1, partial [Mytilus galloprovincialis]	-	-	-	-	-	GO:0003824//catalytic activity	GO:0008152//metabolic process;GO:0009987//cellular process	protein_coding
BC	CSbapl.18726	CSbapl.18726	0.415	0.178	2.75404	0.945627	1.54221	0	0	--	neuralized pats1, partial [Mytilus galloprovincialis]	-	-	-	-	-	-	-	protein_coding
BC	CSbapl.21732	roco4	0.928	0.663	24.9516	9.20155	1.43918	0	0	roco4	neuralized pats1, partial [Mytilus galloprovincialis]	-	-	-	-	-	-	-	protein_coding
BC	CSbapl.73077	CSbapl.73077	0.662	0.38	6.40591	2.60767	1.29664	0	0	--	neurofilament heavy polypeptide isoform X7 [Crassostrea gigas]	-	-	-	-	-	-	-	protein_coding
BC	CSbapl.31055	CSbapl.31055	0.385	0.088	2.90047	0.43393	2.74075	0	0	--	neuroglian-like [Mizuhopecten yessoensis]	-	-	-	-	GO:0005911//cell-cell junction;GO:0005924//cell-substrate adherens junction;GO:0016020//membrane;GO:0031988//membrane-bounded vesicle;GO:0033267//axon part	GO:0005515//protein binding	GO:0007043//cell-cell junction assembly;GO:0016337//single organismal cell-cell adhesion;GO:0034613//cellular protein localization;GO:0045161//neuronal ion channel clustering;GO:0050877//neurological system process;GO:0097485//neuron projection guidance	protein_coding
BC	CSbapl.77670	CSbapl.77670	0.36	0.195	2.43383	1.16414	1.06397	0	0	--	Neurotrypsin [Mizuhopecten yessoensis]	-	-	-	-	-	-	-	protein_coding
BC	CSbapl.46814	NISCH	0.746	0.196	11.8628	1.27175	3.22156	0	0	NISCH	nischarin [Crassostrea gigas]	-	-	-	-	GO:0005768//endosome;GO:0016020//membrane	GO:0005515//protein binding	GO:0007154//cell communication;GO:0044700//single organism signaling;GO:0050794//regulation of cellular process	protein_coding
BC	CSbapl.72981	nrf-6	0.579	0.204	5.59985	1.34904	2.05346	0	0	nrf-6	nose resistant to fluoxetine protein 6-like isoform X1 [Mizuhopecten yessoensis]	-	-	-	-	-	-	-	protein_coding
BC	CSbapl.44096	CSbapl.44096	0.323	0.116	2.04583	0.6873	1.57368	0	0	--	nuclear pore membrane glycoprotein 210 [Exaiptasia pallida]	Genetic Information Processing	Translation	ko03013//RNA transport	K14314	-	-	-	protein_coding
BC	CSbapl.82898	CSbapl.82898	0.261	0.103	1.42803	0.51998	1.45749	0	0	--	Nuclear receptor coactivator 7, partial [Stegodyphus mimosarum]	-	-	-	-	-	-	-	protein_coding
BC	CSbapl.14920	CSbapl.14920	0.32	0.05	1.99928	0.26141	2.93509	0	0	--	nucleolin 1-like isoform X4 [Priapulus caudatus]	-	-	-	-	-	-	-	protein_coding
BC	CSbapl.36270	Nit2	0.326	0.03	2.30386	0.150073	3.94032	0	0	Nit2	omega-amidase NIT2 [Rattus rattus]	Metabolism;Metabolism	Global and overview maps;Amino acid metabolism	ko01100//Metabolic pathways;ko00250//Alanine, aspartate and glutamate metabolism	K13566;K13566	GO:0005815//microtubule organizing center;GO:0031988//membrane-bounded vesicle;GO:0043231//intracellular membrane-bounded organelle	GO:0016811//hydrolase activity, acting on carbon-nitrogen (but not peptide) bonds, in linear amides	GO:0009064//glutamine family amino acid metabolic process;GO:0009066//aspartate family amino acid metabolic process;GO:0043648//dicarboxylic acid metabolic process	protein_coding
BC	CSbapl.74958	Slc22a21	0.395	0.057	2.70757	0.30785	3.1367	0	0	Slc22a21	organic cation transporter protein [Crassostrea gigas]	Human Diseases	Cancers	ko05231//Choline metabolism in cancer	K08202	GO:0005886//plasma membrane;GO:0043231//intracellular membrane-bounded organelle;GO:0044425//membrane part;GO:0044444//cytoplasmic part	GO:0005488//binding;GO:0008514//organic anion transmembrane transporter activity;GO:0015101//organic cation transmembrane transporter activity;GO:0015291//secondary active transmembrane transporter activity	GO:0015672//monovalent inorganic cation transport;GO:0015697//quaternary ammonium group transport;GO:0015711//organic anion transport;GO:0042221//response to chemical;GO:0044707//single-multicellular organism process;GO:0044763//single-organism cellular process	protein_coding
BC	CSbapl.82914	CSbapl.82914	0.884	0.53	31.1461	14.4964	1.10336	0	0	--	paraneoplastic antigen-like protein 5 [Exaiptasia pallida]	-	-	-	-	-	-	-	protein_coding
BC	CSbapl.60346	Pdzd2	0.451	0.107	3.25854	0.699498	2.21983	0	0	Pdzd2	PDZ domain-containing protein 2-like [Crassostrea gigas]	-	-	-	-	GO:0043231//intracellular membrane-bounded organelle	-	-	protein_coding
BC	CSbapl.70093	X-element\ORF2	0.38	0.218	2.6395	1.29439	1.02799	5.53818e-300	2.11409e-295	X-element\ORF2	Pericentriolar material 1 protein [Exaiptasia pallida]	-	-	-	-	-	-	-	protein_coding
BC	CSbapl.54196	Plin5	0.261	0.118	1.67468	0.727116	1.20363	0	0	Plin5	perilipin-2-like isoform X1 [Mizuhopecten yessoensis]	Organismal Systems	Endocrine system	ko03320//PPAR signaling pathway	K17284	-	-	-	protein_coding
BC	CSbapl.84478	Pip5k1a	0.34	0.033	2.79345	0.174626	3.99971	0	0	Pip5k1a	phosphatidylinositol 4-phosphate 5-kinase type-1 gamma-like isoform X2 [Mizuhopecten yessoensis]	Metabolism;Cellular Processes;Cellular Processes;Human Diseases;Human Diseases;Environmental Information Processing;Environmental Information Processing;Metabolism;Organismal Systems	Global and overview maps;Transport and catabolism;Cell motility;Cancers;Infectious disease: bacterial;Signal transduction;Signal transduction;Carbohydrate metabolism;Immune system	ko01100//Metabolic pathways;ko04144//Endocytosis;ko04810//Regulation of actin cytoskeleton;ko05231//Choline metabolism in cancer;ko05135//Yersinia infection;ko04070//Phosphatidylinositol signaling system;ko04072//Phospholipase D signaling pathway;ko00562//Inositol phosphate metabolism;ko04666//Fc gamma R-mediated phagocytosis	K00889;K00889;K00889;K00889;K00889;K00889;K00889;K00889;K00889	-	-	GO:0046488//phosphatidylinositol metabolic process	protein_coding
BC	CSbapl.68356	Ptprb	0.534	0.114	4.1443	0.608942	2.76675	0	0	Ptprb	phosphatidylinositol phosphatase PTPRQ-like isoform X3 [Crassostrea virginica]	Cellular Processes	Cellular community - eukaryotes	ko04520//Adherens junction	K05694	-	GO:0004721//phosphoprotein phosphatase activity;GO:0052745//inositol phosphate phosphatase activity	GO:0044707//single-multicellular organism process;GO:0044763//single-organism cellular process	protein_coding
BC	CSbapl.67594	CSbapl.67594	0.455	0.15	3.45801	0.888162	1.96105	0	0	--	phosphatidylinositol phosphatase PTPRQ-like, partial [Mizuhopecten yessoensis]	-	-	-	-	-	-	-	protein_coding
BC	CSbapl.92944	NMT3	0.267	0.085	1.83399	0.48319	1.92433	0	0	NMT3	phosphoethanolamine N-methyltransferase 3 isoform X1 [Crassostrea gigas]	Metabolism	Lipid metabolism	ko00564//Glycerophospholipid metabolism	K05929	-	-	-	protein_coding
BC	CSbapl.135	PLB1	0.427	0.114	3.38259	0.803892	2.07305	0	0	PLB1	phospholipase B1, membrane-associated-like [Crassostrea gigas]	Metabolism;Metabolism;Metabolism;Metabolism;Metabolism;Organismal Systems;Metabolism	Global and overview maps;Lipid metabolism;Lipid metabolism;Lipid metabolism;Lipid metabolism;Digestive system;Lipid metabolism	ko01100//Metabolic pathways;ko00590//Arachidonic acid metabolism;ko00564//Glycerophospholipid metabolism;ko00591//Linoleic acid metabolism;ko00565//Ether lipid metabolism;ko04977//Vitamin digestion and absorption;ko00592//alpha-Linolenic acid metabolism	K14621;K14621;K14621;K14621;K14621;K14621;K14621	GO:0044425//membrane part;GO:0044464//cell part	GO:0016788//hydrolase activity, acting on ester bonds	GO:0006066//alcohol metabolic process;GO:0006650//glycerophospholipid metabolic process;GO:0007165//signal transduction;GO:0007340//acrosome reaction;GO:0008016//regulation of heart contraction;GO:0016101//diterpenoid metabolic process;GO:0048519//negative regulation of biological process;GO:0051924//regulation of calcium ion transport;GO:0065008//regulation of biological quality	protein_coding
BC	CSbapl.21254	CSbapl.21254	0.406	0.208	2.72712	1.33346	1.0322	0	0	--	phosphoribosylformylglycinamidine synthase-like [Saccoglossus kowalevskii]	-	-	-	-	-	-	-	protein_coding
BC	CSbapl.8943	PLEKHG1	0.388	0.169	2.50542	0.952944	1.39459	0	0	PLEKHG1	pleckstrin homology domain-containing family G member 2-like isoform X5 [Octopus vulgaris]	-	-	-	-	-	-	GO:0043087//regulation of GTPase activity	protein_coding
BC	CSbapl.41842	Plekhg5	0.611	0.258	6.27435	1.75245	1.8401	0	0	Plekhg5	pleckstrin homology domain-containing family G member 5-like isoform X1 [Mizuhopecten yessoensis]	-	-	-	-	GO:0016020//membrane;GO:0016023//cytoplasmic, membrane-bounded vesicle;GO:0030054//cell junction;GO:0031252//cell leading edge	GO:0005088//Ras guanyl-nucleotide exchange factor activity;GO:0005488//binding;GO:0060089//molecular transducer activity	GO:0006915//apoptotic process;GO:0043087//regulation of GTPase activity;GO:0043122//regulation of I-kappaB kinase/NF-kappaB signaling;GO:0043542//endothelial cell migration;GO:0048646//anatomical structure formation involved in morphogenesis	protein_coding
BC	CSbapl.49153	PLEKHG7	0.431	0.052	3.16903	0.271487	3.54509	0	0	PLEKHG7	pleckstrin homology domain-containing family G member 7-like [Mizuhopecten yessoensis]	-	-	-	-	-	-	GO:0035023//regulation of Rho protein signal transduction	protein_coding
BC	CSbapl.63249	CSbapl.63249	0.4	0.202	2.79939	1.3395	1.06342	0	0	--	pleiotrophin [Parasteatoda tepidariorum]	-	-	-	-	-	GO:0005539//glycosaminoglycan binding	GO:0006810//transport;GO:0010259//multicellular organism aging	protein_coding
BC	CSbapl.44825	PLXDC2	0.878	0.269	31.6086	2.48716	3.66775	0	0	PLXDC2	plexin domain-containing protein 1-like isoform X4 [Crassostrea virginica]	-	-	-	-	-	-	-	protein_coding
BC	CSbapl.48301	Plxna4	0.341	0.13	2.1311	0.765641	1.47686	0	0	Plxna4	plexin-B1-like [Crassostrea virginica]	Organismal Systems	Development	ko04360//Axon guidance	K06820	GO:0016020//membrane	-	GO:0007166//cell surface receptor signaling pathway;GO:0007417//central nervous system development;GO:0008045//motor neuron axon guidance;GO:0021602//cranial nerve morphogenesis;GO:0040012//regulation of locomotion;GO:0048483//autonomic nervous system development;GO:0051179//localization	protein_coding
BC	CSbapl.48306	PLXNA2	0.396	0.177	2.60892	1.17424	1.15173	0	0	PLXNA2	plexin-B2-like isoform X2 [Mizuhopecten yessoensis]	-	-	-	-	GO:0016020//membrane	GO:0004872//receptor activity	GO:0007166//cell surface receptor signaling pathway;GO:0007411//axon guidance;GO:0007417//central nervous system development;GO:0016477//cell migration;GO:0021602//cranial nerve morphogenesis;GO:0040012//regulation of locomotion;GO:0048483//autonomic nervous system development;GO:0048513//animal organ development	protein_coding
BC	CSbapl.6753	pol	0.432	0.189	3.71064	1.41985	1.38593	0	0	pol	Pol [Haliotis discus hannai]	-	-	-	-	-	-	-	protein_coding
BC	CSbapl.82913	pol	0.833	0.474	22.8265	9.39757	1.28035	0	0	pol	Pol [Haliotis discus hannai]	-	-	-	-	-	-	-	protein_coding
BC	CSbapl.924	POL	0.472	0.079	4.20237	0.460728	3.18922	0	0	POL	Pol, env [Haliotis discus hannai]	-	-	-	-	-	-	-	protein_coding
BC	CSbapl.74138	Pol	0.928	0.351	23.9074	3.3621	2.83002	0	0	Pol	pol-like protein [Ciona intestinalis]	Human Diseases;Human Diseases;Organismal Systems;Human Diseases;Environmental Information Processing;Organismal Systems;Organismal Systems;Human Diseases;Organismal Systems;Organismal Systems;Organismal Systems;Organismal Systems;Organismal Systems;Organismal Systems;Organismal Systems;Human Diseases;Organismal Systems;Human Diseases;Organismal Systems;Organismal Systems	Infectious disease: viral;Infectious diseases;Endocrine system;Infectious diseases;Signal transduction;Development and regeneration;Endocrine system;Substance dependence;Endocrine system;Nervous system;Environmental adaptation;Nervous system;Nervous system;Nervous system;Nervous system;Infectious diseases;Nervous system;Substance dependence;Endocrine system;Nervous system	ko05170//Human immunodeficiency virus 1 infection;ko05163//Human cytomegalovirus infection;ko04921//Oxytocin signaling pathway;ko05145//Toxoplasmosis;ko04015//Rap1 signaling pathway;ko04361//Axon regeneration;ko04916//Melanogenesis;ko05034//Alcoholism;ko04915//Estrogen signaling pathway;ko04725//Cholinergic synapse;ko04713//Circadian entrainment;ko04728//Dopaminergic synapse;ko04726//Serotonergic…	K04534;K04534;K04534;K04534;K04534;K04534;K04534;K04534;K04534;K04534;K04534;K04534;K04534;K04534;K04534;K04534;K04534;K04534;K04534;K04534	GO:0005783//endoplasmic reticulum;GO:0031090//organelle membrane	GO:0004519//endonuclease activity;GO:0016779//nucleotidyltransferase activity;GO:0033764//steroid dehydrogenase activity, acting on the CH-OH group of donors, NAD or NADP as acceptor;GO:0097159//organic cyclic compound binding	GO:0006278//RNA-dependent DNA replication;GO:0008202//steroid metabolic process;GO:0008610//lipid biosynthetic process;GO:0019222//regulation of metabolic process;GO:0032196//transposition;GO:0044248//cellular catabolic process;GO:0044255//cellular lipid metabolic process;GO:0050896//response to stimulus;GO:1901361//organic cyclic compound catabolic process;GO:1901564//organonitrogen compound met…	protein_coding
BC	CSbapl.60067	PARP9	0.531	0.262	4.25774	1.56133	1.44731	0	0	PARP9	poly [ADP-ribose] polymerase 14-like [Crassostrea virginica]	Environmental Information Processing	Signal transduction	ko04330//Notch signaling pathway	K06058	GO:0044424//intracellular part	GO:0016740//transferase activity	GO:0006281//DNA repair	protein_coding
BC	CSbapl.3173	PARP14	0.36	0.113	2.26846	0.62015	1.87103	0	0	PARP14	poly [ADP-ribose] polymerase 14-like isoform X1 [Crassostrea virginica]	-	-	-	-	-	-	-	protein_coding
BC	CSbapl.68255	Parp4	0.714	0.454	8.75188	3.77435	1.21336	0	0	Parp4	poly [ADP-ribose] polymerase 4-like isoform X1 [Crassostrea virginica]	Cellular Processes;Organismal Systems;Genetic Information Processing	Cell growth and death;Aging;Replication and repair	ko04210//Apoptosis;ko04212//Longevity regulating pathway - worm;ko03410//Base excision repair	K10798;K10798;K10798	GO:0005819//spindle;GO:0031988//membrane-bounded vesicle;GO:0032991//macromolecular complex	GO:0005515//protein binding;GO:0016763//transferase activity, transferring pentosyl groups	GO:0006278//RNA-dependent DNA replication;GO:0006952//defense response;GO:0016265//death;GO:0036211//protein modification process;GO:0044267//cellular protein metabolic process;GO:0044710//single-organism metabolic process;GO:0044763//single-organism cellular process	protein_coding
BC	CSbapl.69347	CSbapl.69347	0.521	0.214	3.97178	1.23018	1.69091	0	0	--	poly [Labeo rohita]	-	-	-	-	-	-	-	protein_coding
BC	CSbapl.34520	KCNT1	0.466	0.126	3.43049	0.892691	1.94218	0	0	KCNT1	potassium channel subfamily T member 2-like [Mizuhopecten yessoensis]	-	-	-	-	-	-	-	protein_coding
BC	CSbapl.63838	Shaw	0.368	0.025	2.53822	0.136663	4.21512	0	0	Shaw	potassium voltage-gated channel protein Shaw-like [Mizuhopecten yessoensis]	-	-	-	-	-	-	-	protein_coding
BC	CSbapl.63900	Shaw	0.307	0.024	2.12508	0.139239	3.93188	0	0	Shaw	potassium voltage-gated channel protein Shaw-like [Mizuhopecten yessoensis]	-	-	-	-	-	-	-	protein_coding
BC	CSbapl.66682	syf2	0.289	0.091	1.72405	0.513576	1.74715	0	0	syf2	pre-mRNA-splicing factor SYF2 [Crassostrea gigas]	Genetic Information Processing	Transcription	ko03040//Spliceosome	K12868	GO:0005681//spliceosomal complex	GO:0003723//RNA binding	GO:0006396//RNA processing;GO:0009653//anatomical structure morphogenesis;GO:0031572//G2 DNA damage checkpoint;GO:0043009//chordate embryonic development	protein_coding
BC	CSbapl.23113	pitrm1	0.607	0.249	5.69688	1.47069	1.95368	0	0	pitrm1	presequence protease, mitochondrial-like isoform X1 [Mizuhopecten yessoensis]	-	-	-	-	GO:0044429//mitochondrial part	GO:0004175//endopeptidase activity;GO:0030234//enzyme regulator activity	GO:0009893//positive regulation of metabolic process;GO:0019538//protein metabolic process	protein_coding
BC	CSbapl.15735	CSbapl.15735	0.316	0.031	2.00643	0.179258	3.48452	0	0	--	proline-rich transmembrane protein 1-like [Crassostrea virginica]	-	-	-	-	-	-	-	protein_coding
BC	CSbapl.28137	LRP2	0.906	0.513	17.4621	5.66441	1.62423	0	0	LRP2	prolow-density lipoprotein receptor-related protein 1-like [Crassostrea virginica]	-	-	-	-	GO:0016020//membrane;GO:0044464//cell part	GO:0005515//protein binding	GO:0007399//nervous system development;GO:0009653//anatomical structure morphogenesis;GO:0022607//cellular component assembly;GO:0044802//single-organism membrane organization;GO:0048519//negative regulation of biological process;GO:0050794//regulation of cellular process;GO:0050808//synapse organization;GO:0051179//localization	protein_coding
BC	CSbapl.80897	PSAP	0.932	0.53	22.8906	5.64831	2.01887	0	0	PSAP	prosaposin-like [Crassostrea virginica]	Cellular Processes	Transport and catabolism	ko04142//Lysosome	K12382	-	-	GO:0044763//single-organism cellular process	protein_coding
BC	CSbapl.22642	CSbapl.22642	0.298	0.046	3.68583	0.248166	3.89261	0	0	--	protein artichoke-like [Octopus vulgaris]	-	-	-	-	-	-	-	protein_coding
BC	CSbapl.46921	DD3-3	0.356	0.096	2.35357	0.527311	2.15812	0	0	DD3-3	protein DD3-3-like [Crassostrea virginica]	-	-	-	-	-	-	-	protein_coding
BC	CSbapl.46920	DD3-3	0.428	0.091	3.26655	0.525026	2.63731	0	0	DD3-3	protein DD3-3-like [Mizuhopecten yessoensis]	-	-	-	-	-	-	-	protein_coding
BC	CSbapl.39154	PDIA4	0.347	0.144	2.15247	0.729263	1.56148	0	0	PDIA4	protein disulfide-isomerase A4-like [Crassostrea virginica]	Genetic Information Processing;Organismal Systems;Human Diseases	Folding, sorting and degradation;Endocrine system;Infectious diseases	ko04141//Protein processing in endoplasmic reticulum;ko04918//Thyroid hormone synthesis;ko05110//Vibrio cholerae infection	K09582;K09582;K09582	-	-	-	protein_coding
BC	CSbapl.21421	Ripor1	0.505	0.156	4.14701	1.10788	1.90427	0	0	Ripor1	protein FAM65B-like isoform X2 [Mizuhopecten yessoensis]	-	-	-	-	GO:0031528//microvillus membrane;GO:0044424//intracellular part	GO:0008484//sulfuric ester hydrolase activity	GO:0008152//metabolic process;GO:0009987//cellular process;GO:0044699//single-organism process	protein_coding
BC	CSbapl.33993	FAM8A1	0.301	0.147	1.77979	0.777411	1.19496	0	0	FAM8A1	protein FAM8A1-like [Mizuhopecten yessoensis]	-	-	-	-	-	-	-	protein_coding
BC	CSbapl.11938	fry	0.427	0.221	2.88208	1.24125	1.21532	0	0	fry	protein furry-like isoform X6 [Mizuhopecten yessoensis]	-	-	-	-	-	-	-	protein_coding
BC	CSbapl.15361	Alg13	0.275	0.12	1.63398	0.810841	1.0109	0	0	Alg13	protein ovarian tumor locus-like [Mizuhopecten yessoensis]	Metabolism;Metabolism;Metabolism	Global and overview maps;Glycan biosynthesis and metabolism;Glycan biosynthesis and metabolism	ko01100//Metabolic pathways;ko00513//Various types of N-glycan biosynthesis;ko00510//N-Glycan biosynthesis	K07432;K07432;K07432	-	GO:0003824//catalytic activity;GO:0005488//binding	GO:0005975//carbohydrate metabolic process;GO:0006464//cellular protein modification process	protein_coding
BC	CSbapl.34133	CSbapl.34133	0.287	0.099	1.65301	0.485314	1.7681	0	0	--	protein PML [Crassostrea gigas]	-	-	-	-	GO:0044424//intracellular part	-	-	protein_coding
BC	CSbapl.68762	qki-b	0.919	0.677	20.5821	9.87248	1.0599	0	0	qki-b	protein quaking-B isoform X2 [Crassostrea gigas]	-	-	-	-	-	GO:0003676//nucleic acid binding	GO:0010467//gene expression;GO:0044763//single-organism cellular process;GO:0044767//single-organism developmental process	protein_coding
BC	CSbapl.29749	sli	0.351	0.056	2.15215	0.287181	2.90574	0	0	sli	protein slit [Ceratosolen solmsi marchali]	Environmental Information Processing	Signal transduction	ko04013//MAPK signaling pathway - fly	K20230	GO:0032992//protein-carbohydrate complex	GO:0005102//receptor binding;GO:0005539//glycosaminoglycan binding	GO:0007166//cell surface receptor signaling pathway;GO:0007427//epithelial cell migration, open tracheal system;GO:0008078//mesodermal cell migration;GO:0009790//embryo development;GO:0009888//tissue development;GO:0010160//formation of organ boundary;GO:0016198//axon choice point recognition;GO:0022407//regulation of cell-cell adhesion;GO:0030334//regulation of cell migration;GO:0044702//single …	protein_coding
BC	CSbapl.79071	CSbapl.79071	0.437	0.236	3.14575	1.39475	1.17339	0	0	--	protein tweety homolog 1-like isoform X1 [Mizuhopecten yessoensis]	-	-	-	-	-	-	-	protein_coding
BC	CSbapl.58845	Kndc1	0.35	0.099	2.35822	0.562362	2.06813	0	0	Kndc1	protein very KIND-like isoform X2 [Crassostrea virginica]	-	-	-	-	-	-	-	protein_coding
BC	CSbapl.65499	CG12084	0.452	0.13	3.26843	0.714457	2.19368	0	0	CG12084	protein zer-1 homolog [Octopus bimaculoides]	-	-	-	-	-	-	-	protein_coding
BC	CSbapl.33997	CSbapl.33997	0.472	0.16	3.39887	1.04921	1.69575	0	0	--	protocadherin Fat 4 [Crassostrea gigas]	-	-	-	-	GO:0016020//membrane	GO:0004872//receptor activity;GO:0005515//protein binding	GO:0007166//cell surface receptor signaling pathway;GO:0022603//regulation of anatomical structure morphogenesis;GO:0032535//regulation of cellular component size;GO:0040012//regulation of locomotion;GO:0048522//positive regulation of cellular process;GO:0048583//regulation of response to stimulus;GO:0051128//regulation of cellular component organization;GO:0051240//positive regulation of multice…	protein_coding
BC	CSbapl.34030	CSbapl.34030	0.392	0.111	2.64383	0.643206	2.03927	0	0	--	protocadherin Fat 4-like isoform X2 [Crassostrea virginica]	-	-	-	-	GO:0016020//membrane	GO:0005515//protein binding	GO:0001525//angiogenesis;GO:0007165//signal transduction;GO:0007409//axonogenesis;GO:0022603//regulation of anatomical structure morphogenesis;GO:0032535//regulation of cellular component size;GO:0040012//regulation of locomotion;GO:0048523//negative regulation of cellular process;GO:0048583//regulation of response to stimulus;GO:0051130//positive regulation of cellular component organization;GO:…	protein_coding
BC	CSbapl.11433	PCDH9	0.322	0.049	2.17685	0.261639	3.05659	0	0	PCDH9	protocadherin-9-like isoform X3 [Mizuhopecten yessoensis]	-	-	-	-	GO:0016020//membrane	-	GO:0007155//cell adhesion	protein_coding
BC	CSbapl.92217	PNP	0.291	0.151	2.04596	0.980896	1.0606	3.12135e-267	1.19151e-262	PNP	purine nucleoside phosphorylase-like isoform X1 [Crassostrea virginica]	Metabolism;Metabolism;Metabolism;Metabolism	Global and overview maps;Nucleotide metabolism;Nucleotide metabolism;Metabolism of cofactors and vitamins	ko01100//Metabolic pathways;ko00230//Purine metabolism;ko00240//Pyrimidine metabolism;ko00760//Nicotinate and nicotinamide metabolism	K03783;K03783;K03783;K03783	-	-	-	protein_coding
BC	CSbapl.88051	PDK3	0.657	0.368	6.41294	2.70981	1.24279	0	0	PDK3	pyruvate dehydrogenase (acetyl-transferring) kinase isozyme 3, mitochondrial-like [Biomphalaria glabrata]	-	-	-	-	GO:0005759//mitochondrial matrix;GO:0031981//nuclear lumen	GO:0004672//protein kinase activity;GO:0032550//purine ribonucleoside binding;GO:0046983//protein dimerization activity	GO:0000302//response to reactive oxygen species;GO:0001678//cellular glucose homeostasis;GO:0006468//protein phosphorylation;GO:0007169//transmembrane receptor protein tyrosine kinase signaling pathway;GO:0007584//response to nutrient;GO:0010675//regulation of cellular carbohydrate metabolic process;GO:0019318//hexose metabolic process;GO:0030522//intracellular receptor signaling pathway;GO:00508…	protein_coding
BC	CSbapl.70092	RABEP1	0.301	0.15	1.72682	0.782581	1.14181	0	0	RABEP1	rab GTPase-binding effector protein 1-like isoform X4 [Crassostrea virginica]	Cellular Processes	Transport and catabolism	ko04144//Endocytosis	K12480	GO:0005768//endosome;GO:0016023//cytoplasmic, membrane-bounded vesicle	GO:0046983//protein dimerization activity	GO:0016043//cellular component organization;GO:0016192//vesicle-mediated transport	protein_coding
BC	CSbapl.72169	RABGEF1	0.258	0.131	1.49483	0.730022	1.03397	4.03621e-240	1.54074e-235	RABGEF1	rab5 GDP/GTP exchange factor-like [Mizuhopecten yessoensis]	-	-	-	-	GO:0005768//endosome	GO:0004842//ubiquitin-protein transferase activity;GO:0005088//Ras guanyl-nucleotide exchange factor activity;GO:0017016//Ras GTPase binding	GO:0001960//negative regulation of cytokine-mediated signaling pathway;GO:0002695//negative regulation of leukocyte activation;GO:0002887//negative regulation of myeloid leukocyte mediated immunity;GO:0006605//protein targeting;GO:0031348//negative regulation of defense response;GO:0032446//protein modification by small protein conjugation;GO:0032675//regulation of interleukin-6 production;GO:004…	protein_coding
BC	CSbapl.48650	RBSN	0.619	0.141	6.61002	0.807177	3.0337	0	0	RBSN	rabenosyn-5 [Crassostrea gigas]	Cellular Processes	Transport and catabolism	ko04144//Endocytosis	K12481	-	-	-	protein_coding
BC	CSbapl.97674	RABB1A	0.253	0.049	1.45796	0.262547	2.4733	0	0	RABB1A	ras-related protein Rab-13-like [Mizuhopecten yessoensis]	-	-	-	-	-	-	-	protein_coding
BC	CSbapl.43547	CSbapl.43547	0.806	0.16	11.8107	1.177	3.3269	0	0	--	receptor-transporting protein 3-like [Mizuhopecten yessoensis]	-	-	-	-	-	-	-	protein_coding
BC	CSbapl.52031	STY17	0.422	0.066	3.11807	0.345051	3.17577	0	0	STY17	RGS domain-containing serine/threonine-protein kinase A [Mizuhopecten yessoensis]	-	-	-	-	-	-	-	protein_coding
BC	CSbapl.37115	ARHGAP21	0.695	0.449	7.43787	3.44527	1.11027	0	0	ARHGAP21	rho GTPase-activating protein 21-like isoform X2 [Mizuhopecten yessoensis]	-	-	-	-	-	-	-	protein_coding
BC	CSbapl.3745	Spata13	0.911	0.695	17.8845	8.79811	1.02344	0	0	Spata13	rho guanine nucleotide exchange factor 4-like isoform X3 [Pomacea canaliculata]	Cellular Processes	Cell motility	ko04810//Regulation of actin cytoskeleton	K05769	GO:0031252//cell leading edge;GO:0031253//cell projection membrane;GO:0031981//nuclear lumen	GO:0005089//Rho guanyl-nucleotide exchange factor activity;GO:0005488//binding	GO:0016477//cell migration;GO:0030031//cell projection assembly;GO:0043087//regulation of GTPase activity	protein_coding
BC	CSbapl.90740	CSbapl.90740	0.602	0.325	4.90209	2.02594	1.27481	0	0	--	RNA-directed DNA polymerase from mobile element jockey [Exaiptasia pallida]	-	-	-	-	-	-	-	protein_coding
BC	CSbapl.14072	CSbapl.14072	0.287	0.078	1.70013	0.440424	1.94868	0	0	--	RNA-directed DNA polymerase from mobile element jockey [Mizuhopecten yessoensis]	-	-	-	-	-	-	-	protein_coding
BC	CSbapl.88326	CSbapl.88326	0.363	0.162	2.26402	0.867447	1.38404	0	0	--	RNA-directed DNA polymerase from mobile element jockey [Mizuhopecten yessoensis]	-	-	-	-	-	-	-	protein_coding
BC	CSbapl.83583	CSbapl.83583	0.572	0.33	4.61941	2.23553	1.04709	0	0	--	RNA-directed DNA polymerase from mobile element jockey [Mizuhopecten yessoensis]	-	-	-	-	-	-	-	protein_coding
BC	CSbapl.75598	CSbapl.75598	0.328	0.183	2.05357	1.02515	1.0023	1.08846e-263	4.15496e-259	--	RNA-directed DNA polymerase from mobile element jockey [Mizuhopecten yessoensis]	-	-	-	-	-	-	-	protein_coding
BC	CSbapl.69096	CSbapl.69096	0.984	0.297	59.8974	3.55143	4.07602	0	0	--	RNA-directed DNA polymerase from mobile element jockey [Stylophora pistillata]	-	-	-	-	-	-	-	protein_coding
BC	CSbapl.14346	CSbapl.14346	0.4	0.089	2.73474	0.463772	2.55992	0	0	--	RNA-directed DNA polymerase from mobile element jockey [Stylophora pistillata]	-	-	-	-	-	-	-	protein_coding
BC	CSbapl.94251	CSbapl.94251	0.457	0.126	3.57	0.668954	2.41594	0	0	--	RNA-directed DNA polymerase from mobile element jockey [Stylophora pistillata]	-	-	-	-	-	-	-	protein_coding
BC	CSbapl.74487	CSbapl.74487	0.479	0.209	3.55328	1.2319	1.52827	0	0	--	RNA-directed DNA polymerase from mobile element jockey [Stylophora pistillata]	-	-	-	-	-	-	-	protein_coding
BC	CSbapl.39359	RTase	0.289	0.067	1.68948	0.34423	2.29513	0	0	RTase	RNA-directed DNA polymerase from mobile element jockey-like [Acropora digitifera]	-	-	-	-	-	-	-	protein_coding
BC	CSbapl.37523	CSbapl.37523	0.504	0.149	4.02706	0.994137	2.01821	0	0	--	RNA-directed DNA polymerase from mobile element jockey-like [Acropora digitifera]	-	-	-	-	-	-	-	protein_coding
BC	CSbapl.81274	RTase	0.305	0.123	2.42044	0.832847	1.53915	0	0	RTase	RNA-directed DNA polymerase from mobile element jockey-like [Acropora digitifera]	-	-	-	-	-	-	-	protein_coding
BC	CSbapl.57566	RTase	0.361	0.168	2.88838	1.00538	1.52252	0	0	RTase	RNA-directed DNA polymerase from mobile element jockey-like [Acropora digitifera]	-	-	-	-	-	-	-	protein_coding
BC	CSbapl.41482	CSbapl.41482	0.417	0.208	3.35033	1.4653	1.1931	0	0	--	RNA-directed DNA polymerase from mobile element jockey-like [Acropora digitifera]	-	-	-	-	-	-	-	protein_coding
BC	CSbapl.85309	CSbapl.85309	0.315	0.239	4.02148	1.9483	1.04551	1.31055e-100	5.00276e-96	--	RNA-directed DNA polymerase from mobile element jockey-like [Acropora digitifera]	-	-	-	-	-	-	-	protein_coding
BC	CSbapl.95477	CSbapl.95477	0.42	0.189	3.01875	1.10619	1.44835	0	0	--	RNA-directed DNA polymerase from mobile element jockey-like [Saccoglossus kowalevskii]	-	-	-	-	-	-	-	protein_coding
BC	CSbapl.34139	CSbapl.34139	0.747	0.494	8.4325	3.81734	1.14339	0	0	--	RNA-directed DNA polymerase from mobile element jockey-like [Saccoglossus kowalevskii]	-	-	-	-	-	-	-	protein_coding
BC	CSbapl.78308	CSbapl.78308	0.726	0.474	8.40888	3.96746	1.0837	0	0	--	RNA-directed DNA polymerase from mobile element jockey-like [Saccoglossus kowalevskii]	-	-	-	-	-	-	-	protein_coding
BC	CSbapl.69041	CSbapl.69041	0.687	0.19	7.88963	1.44278	2.4511	0	0	--	RNA-directed DNA polymerase from transposon BS [Mizuhopecten yessoensis]	-	-	-	-	-	-	-	protein_coding
BC	CSbapl.9716	CSbapl.9716	0.295	0.07	1.81849	0.375564	2.27561	0	0	--	RNA-directed DNA polymerase from transposon BS [Mizuhopecten yessoensis]	-	-	-	-	-	-	-	protein_coding
BC	CSbapl.33685	RTase	0.336	0.11	2.32766	0.661203	1.81571	0	0	RTase	RNA-directed DNA polymerase from transposon BS [Mizuhopecten yessoensis]	-	-	-	-	-	-	-	protein_coding
BC	CSbapl.85684	RTase	0.284	0.088	1.62869	0.549581	1.56731	0	0	RTase	RNA-directed DNA polymerase from transposon BS [Mizuhopecten yessoensis]	-	-	-	-	-	-	-	protein_coding
BC	CSbapl.99660	RTase	0.626	0.358	7.61573	3.08521	1.30361	0	0	RTase	RNA-directed DNA polymerase from transposon BS [Mizuhopecten yessoensis]	-	-	-	-	-	-	-	protein_coding
BC	CSbapl.21198	RTase	0.585	0.32	4.92053	2.29061	1.10308	0	0	RTase	RNA-directed DNA polymerase from transposon BS [Mizuhopecten yessoensis]	-	-	-	-	-	-	-	protein_coding
BC	CSbapl.77770	RUFY2	0.318	0.123	1.90155	0.675622	1.49289	0	0	RUFY2	RUN and FYVE domain-containing protein 2-like isoform X2 [Mizuhopecten yessoensis]	-	-	-	-	-	-	-	protein_coding
BC	CSbapl.31312	CSbapl.31312	0.518	0.203	4.13688	1.49623	1.46721	0	0	--	SCAN domain-containing protein 3-like [Papilio xuthus]	-	-	-	-	-	-	-	protein_coding
BC	CSbapl.71335	CSbapl.71335	0.288	0.043	9.81362	0.522704	4.23072	0	0	--	serine/arginine repetitive matrix protein 2-like [Saccoglossus kowalevskii]	-	-	-	-	-	-	-	protein_coding
BC	CSbapl.53244	SGK3	0.441	0.186	3.37752	1.10866	1.60714	0	0	SGK3	serine/threonine-protein kinase Sgk1-like isoform X2 [Mizuhopecten yessoensis]	Environmental Information Processing;Environmental Information Processing	Signal transduction;Signal transduction	ko04151//PI3K-Akt signaling pathway;ko04068//FoxO signaling pathway	K13304;K13304	GO:0005768//endosome;GO:0031090//organelle membrane;GO:0031981//nuclear lumen;GO:0031982//vesicle;GO:0042995//cell projection	GO:0004672//protein kinase activity;GO:0005543//phospholipid binding;GO:0008092//cytoskeletal protein binding;GO:0016247//channel regulator activity;GO:0019901//protein kinase binding;GO:0032550//purine ribonucleoside binding	GO:0001558//regulation of cell growth;GO:0001696//gastric acid secretion;GO:0002028//regulation of sodium ion transport;GO:0003096//renal sodium ion transport;GO:0006355//regulation of transcription, DNA-templated;GO:0006468//protein phosphorylation;GO:0006875//cellular metal ion homeostasis;GO:0007049//cell cycle;GO:0007613//memory;GO:0007632//visual behavior;GO:0008015//blood circulation;GO:000…	protein_coding
BC	CSbapl.96066	CSbapl.96066	0.538	0.21	4.40916	1.19278	1.88617	0	0	--	serine/threonine-protein phosphatase 6 regulatory ankyrin repeat subunit B-like [Crassostrea virginica]	-	-	-	-	-	-	-	protein_coding
BC	CSbapl.54001	Sh3pxd2b	0.273	0.101	1.66083	0.642253	1.37069	0	0	Sh3pxd2b	SH3 and PX domain-containing protein 2B-like isoform X1 [Crassostrea virginica]	-	-	-	-	GO:0015629//actin cytoskeleton	GO:0019904//protein domain specific binding;GO:1902936//phosphatidylinositol bisphosphate binding	GO:0001501//skeletal system development;GO:0006461//protein complex assembly;GO:0007423//sensory organ development;GO:0022411//cellular component disassembly;GO:0034613//cellular protein localization;GO:0045597//positive regulation of cell differentiation;GO:0061448//connective tissue development;GO:0072593//reactive oxygen species metabolic process	protein_coding
BC	CSbapl.59752	CSbapl.59752	0.637	0.311	6.5346	1.98672	1.71771	0	0	--	SH3 domain-binding protein 2-like [Mizuhopecten yessoensis]	-	-	-	-	-	-	-	protein_coding
BC	CSbapl.13679	SH3D19	0.25	0.043	1.34148	0.198257	2.75839	0	0	SH3D19	SH3 domain-containing protein 19-like isoform X2 [Pomacea canaliculata]	-	-	-	-	-	-	-	protein_coding
BC	CSbapl.21197	CSbapl.21197	0.369	0.139	2.34309	0.750015	1.64342	0	0	--	Snake venom metalloprotease inhibitor 02A10 [Mizuhopecten yessoensis]	-	-	-	-	-	-	-	protein_coding
BC	CSbapl.85478	SLC6A5	0.327	0.149	2.04687	0.882856	1.21317	0	0	SLC6A5	Sodium- and chloride-dependent glycine transporter 2 [Mizuhopecten yessoensis]	-	-	-	-	GO:0031224//intrinsic component of membrane	GO:0005283//sodium:amino acid symporter activity	GO:0007270//neuron-neuron synaptic transmission;GO:0015816//glycine transport;GO:0034220//ion transmembrane transport;GO:1903825//organic acid transmembrane transport	protein_coding
BC	CSbapl.97618	slc5a8	0.301	0.015	1.9547	0.07466	4.71047	0	0	slc5a8	sodium-coupled monocarboxylate transporter 1-like isoform X1 [Mizuhopecten yessoensis]	Organismal Systems	Digestive system	ko04977//Vitamin digestion and absorption	K14386	GO:0016020//membrane;GO:0031988//membrane-bounded vesicle	-	GO:0044763//single-organism cellular process;GO:0044765//single-organism transport	protein_coding
BC	CSbapl.53924	SLC12A2	0.567	0.25	6.72178	1.59763	2.07291	0	0	SLC12A2	solute carrier family 12 member 2-like isoform X2 [Mizuhopecten yessoensis]	Organismal Systems;Organismal Systems;Human Diseases	Digestive system;Digestive system;Infectious diseases	ko04972//Pancreatic secretion;ko04970//Salivary secretion;ko05110//Vibrio cholerae infection	K10951;K10951;K10951	GO:0005886//plasma membrane;GO:0016021//integral component of membrane;GO:0031988//membrane-bounded vesicle	GO:0005488//binding;GO:0015077//monovalent inorganic cation transmembrane transporter activity;GO:0015377//cation:chloride symporter activity	GO:0006821//chloride transport;GO:0006884//cell volume homeostasis;GO:0006970//response to osmotic stress;GO:0007186//G-protein coupled receptor signaling pathway;GO:0015696//ammonium transport;GO:0030001//metal ion transport;GO:0048754//branching morphogenesis of an epithelial tube;GO:0050877//neurological system process;GO:0060560//developmental growth involved in morphogenesis	protein_coding
BC	CSbapl.74688	SLC13A5	0.347	0.028	2.27945	0.149106	3.93428	0	0	SLC13A5	solute carrier family 13 member 5-like isoform X2 [Mizuhopecten yessoensis]	-	-	-	-	GO:0016020//membrane	GO:0015291//secondary active transmembrane transporter activity;GO:0046943//carboxylic acid transmembrane transporter activity	GO:0006842//tricarboxylic acid transport;GO:0044763//single-organism cellular process	protein_coding
BC	CSbapl.79271	SLC15A4	0.365	0.125	2.3597	0.690619	1.77264	0	0	SLC15A4	solute carrier family 15 member 4-like [Crassostrea virginica]	-	-	-	-	GO:0016020//membrane	GO:0005215//transporter activity	GO:0006812//cation transport;GO:0055085//transmembrane transport;GO:0071702//organic substance transport;GO:0071705//nitrogen compound transport	protein_coding
BC	CSbapl.20694	SLC26A2	0.572	0.053	5.69598	0.320214	4.15284	0	0	SLC26A2	solute carrier family 26 member 10-like isoform X2 [Mizuhopecten yessoensis]	-	-	-	-	GO:0044425//membrane part	GO:0008509//anion transmembrane transporter activity	GO:0015698//inorganic anion transport;GO:0044763//single-organism cellular process;GO:0050801//ion homeostasis	protein_coding
BC	CSbapl.42154	slc40a1	0.459	0.025	3.88873	0.141368	4.78177	0	0	slc40a1	solute carrier family 40 member 1-like isoform X2 [Mizuhopecten yessoensis]	Organismal Systems;Cellular Processes	Digestive system;Cell growth and death	ko04978//Mineral absorption;ko04216//Ferroptosis	K14685;K14685	GO:0005770//late endosome;GO:0016023//cytoplasmic, membrane-bounded vesicle;GO:0044425//membrane part	GO:0005488//binding;GO:0046915//transition metal ion transmembrane transporter activity	GO:0006357//regulation of transcription from RNA polymerase II promoter;GO:0006826//iron ion transport;GO:0009888//tissue development;GO:0010038//response to metal ion;GO:0030097//hemopoiesis;GO:0042981//regulation of apoptotic process;GO:0046916//cellular transition metal ion homeostasis;GO:0048536//spleen development;GO:0048871//multicellular organismal homeostasis	protein_coding
BC	CSbapl.68753	SNX12	0.284	0.125	1.61536	0.655149	1.30196	0	0	SNX12	sorting nexin-12-like [Aplysia californica]	Cellular Processes	Transport and catabolism	ko04144//Endocytosis	K17918	-	-	-	protein_coding
BC	CSbapl.54142	Snx27	0.369	0.196	2.32073	1.09628	1.08197	0	0	Snx27	sorting nexin-27-like isoform X1 [Crassostrea virginica]	-	-	-	-	GO:0005769//early endosome;GO:0031981//nuclear lumen;GO:0043234//protein complex;GO:0044459//plasma membrane part	GO:0016301//kinase activity;GO:1901981//phosphatidylinositol phosphate binding	GO:0006796//phosphate-containing compound metabolic process;GO:0007041//lysosomal transport;GO:0015031//protein transport;GO:0016192//vesicle-mediated transport;GO:0042221//response to chemical;GO:0044238//primary metabolic process;GO:0044260//cellular macromolecule metabolic process;GO:0044710//single-organism metabolic process;GO:0044763//single-organism cellular process;GO:0048731//system deve…	protein_coding
BC	CSbapl.76546	Snx8	0.297	0.135	1.74421	0.731188	1.25426	0	0	Snx8	sorting nexin-8 [Crassostrea gigas]	-	-	-	-	-	-	-	protein_coding
BC	CSbapl.90257	Slc37a2	0.416	0.077	2.83676	0.424673	2.73982	0	0	Slc37a2	Sugar phosphate exchanger 2 [Mizuhopecten yessoensis]	-	-	-	-	GO:0016020//membrane;GO:0031988//membrane-bounded vesicle	-	GO:0044763//single-organism cellular process;GO:0044765//single-organism transport	protein_coding
BC	CSbapl.90657	SUOX	0.312	0.102	1.92153	0.541986	1.82593	0	0	SUOX	sulfite oxidase-like [Mizuhopecten yessoensis]	Metabolism;Metabolism	Global and overview maps;Energy metabolism	ko01100//Metabolic pathways;ko00920//Sulfur metabolism	K00387;K00387	GO:0031974//membrane-enclosed lumen;GO:0044429//mitochondrial part	GO:0005488//binding;GO:0016670//oxidoreductase activity, acting on a sulfur group of donors, oxygen as acceptor	GO:0000096//sulfur amino acid metabolic process;GO:0019418//sulfide oxidation;GO:1901575//organic substance catabolic process	protein_coding
BC	CSbapl.65281	CSbapl.65281	0.85	0.531	12.5696	6.11287	1.04002	0	0	--	sushi, von Willebrand factor type A, EGF and pentraxin domain-containing protein 1 [Crassostrea gigas]	-	-	-	-	-	-	-	protein_coding
BC	CSbapl.10669	SVEP1	0.512	0.099	4.23658	0.51545	3.039	0	0	SVEP1	sushi, von Willebrand factor type A, EGF and pentraxin domain-containing protein 1-like [Branchiostoma belcheri]	-	-	-	-	-	-	-	protein_coding
BC	CSbapl.85704	CSbapl.85704	0.469	0.219	3.72323	1.24974	1.57492	0	0	--	toll-like 2 receptor, partial [Mytilus galloprovincialis]	-	-	-	-	GO:0044425//membrane part;GO:0044464//cell part	GO:0005488//binding	GO:0001819//positive regulation of cytokine production;GO:0002224//toll-like receptor signaling pathway;GO:0042742//defense response to bacterium;GO:0048522//positive regulation of cellular process;GO:0051179//localization;GO:0070339//response to bacterial lipopeptide;GO:0071219//cellular response to molecule of bacterial origin	protein_coding
BC	CSbapl.17754	ETV6	0.299	0.116	1.81821	0.695943	1.38548	0	0	ETV6	transcription factor ETV6-like isoform X3 [Mizuhopecten yessoensis]	Human Diseases;Environmental Information Processing;Organismal Systems	Cancers;Signal transduction;Development	ko05202//Transcriptional misregulation in cancers;ko04013//MAPK signaling pathway - fly;ko04320//Dorso-ventral axis formation	K03211;K03211;K03211	-	-	-	protein_coding
BC	CSbapl.85352	TRPM2	0.277	0.049	1.66909	0.251897	2.72816	0	0	TRPM2	Transient receptor potential cation channel subfamily M member 2 [Mizuhopecten yessoensis]	Organismal Systems;Organismal Systems	Immune system;Endocrine system	ko04621//NOD-like receptor signaling pathway;ko04921//Oxytocin signaling pathway	K04977;K04977	-	GO:0005216//ion channel activity	GO:0006811//ion transport	protein_coding
BC	CSbapl.84517	CSbapl.84517	0.616	0.395	5.6374	2.80937	1.00478	0	0	--	translation initiation factor eIF-2B subunit beta isoform X1 [Microcaecilia unicolor]	-	-	-	-	-	-	-	protein_coding
BC	CSbapl.85185	CSbapl.85185	0.339	0.029	2.3316	0.165187	3.81914	0	0	--	transmembrane [Brachionus plicatilis]	-	-	-	-	-	-	-	protein_coding
BC	CSbapl.80388	TMEM104	0.64	0.169	6.05925	1.03695	2.54679	0	0	TMEM104	transmembrane protein 104-like [Mizuhopecten yessoensis]	-	-	-	-	-	-	-	protein_coding
BC	CSbapl.69959	tmem132e	0.601	0.361	5.29042	2.63726	1.00434	0	0	tmem132e	transmembrane protein 132C-like [Mizuhopecten yessoensis]	-	-	-	-	-	-	-	protein_coding
BC	CSbapl.85021	CSbapl.85021	0.35	0.113	2.59802	0.629747	2.04457	0	0	--	transmembrane protein 47 [Crassostrea gigas]	-	-	-	-	-	-	-	protein_coding
BC	CSbapl.57477	CSbapl.57477	0.377	0.074	2.61645	0.49169	2.41179	0	0	--	Transposable element P transposase [Exaiptasia pallida]	-	-	-	-	-	-	-	protein_coding
BC	CSbapl.35366	pol	0.701	0.095	7.38017	0.584584	3.65817	0	0	pol	Transposon Ty3-G Gag-Pol poly [Labeo rohita]	-	-	-	-	-	-	-	protein_coding
BC	CSbapl.35365	pol	0.538	0.258	4.02721	1.83888	1.13096	0	0	pol	Transposon Ty3-G Gag-Pol poly [Labeo rohita]	-	-	-	-	-	-	-	protein_coding
BC	CSbapl.96107	POL	0.544	0.283	4.18711	1.65548	1.33871	0	0	POL	Transposon Ty3-G Gag-Pol polyprotein [Araneus ventricosus]	-	-	-	-	-	-	-	protein_coding
BC	CSbapl.65394	CSbapl.65394	0.307	0.093	2.24068	0.644858	1.79688	0	0	--	trihelix transcription factor GT-3b-like [Acropora millepora]	-	-	-	-	-	-	-	protein_coding
BC	CSbapl.97764	CSbapl.97764	0.309	0.118	1.81234	0.623627	1.5391	0	0	--	tripartite motif-containing protein 45 [Crassostrea gigas]	-	-	-	-	-	-	-	protein_coding
BC	CSbapl.33590	CSbapl.33590	0.25	0.098	1.40565	0.472587	1.57258	0	0	--	tripartite motif-containing protein 45-like [Crassostrea virginica]	-	-	-	-	GO:0044428//nuclear part	GO:0005515//protein binding	GO:0006259//DNA metabolic process;GO:0006351//transcription, DNA-templated;GO:0006464//cellular protein modification process;GO:0007275//multicellular organism development;GO:0010468//regulation of gene expression;GO:0019219//regulation of nucleobase-containing compound metabolic process;GO:0044763//single-organism cellular process;GO:0048856//anatomical structure development	protein_coding
BC	CSbapl.39820	CSbapl.39820	0.761	0.27	12.5596	2.51483	2.32026	0	0	--	Tumor necrosis factor receptor superfamily member 5 [Mizuhopecten yessoensis]	-	-	-	-	-	-	-	protein_coding
BC	CSbapl.67593	PTPRQ	0.872	0.535	14.0516	5.16998	1.44251	0	0	PTPRQ	Tyrosine-protein phosphatase 10D [Mizuhopecten yessoensis]	Cellular Processes	Cellular community - eukaryotes	ko04520//Adherens junction	K05694	-	GO:0005488//binding;GO:0016787//hydrolase activity	GO:0006796//phosphate-containing compound metabolic process;GO:0048646//anatomical structure formation involved in morphogenesis	protein_coding
BC	CSbapl.90864	CSbapl.90864	0.39	0.064	2.79766	0.340026	3.04051	0	0	--	uncharacterized protein LOC106177272 isoform X1 [Lingula anatina]	-	-	-	-	-	-	-	protein_coding
BC	CSbapl.90731	CSbapl.90731	0.856	0.419	13.2056	3.15576	2.06509	0	0	--	uncharacterized protein LOC110441125, partial [Mizuhopecten yessoensis]	-	-	-	-	-	-	-	protein_coding
BC	CSbapl.50319	CSbapl.50319	0.282	0.027	1.74988	0.155473	3.49252	0	0	--	uncharacterized protein LOC110456162 [Mizuhopecten yessoensis]	-	-	-	-	-	-	-	protein_coding
BC	CSbapl.2176	CSbapl.2176	0.293	0.084	1.85728	0.528647	1.81282	0	0	--	uncharacterized protein LOC110462482 [Mizuhopecten yessoensis]	-	-	-	-	-	-	-	protein_coding
BC	CSbapl.2636	CSbapl.2636	0.381	0.031	2.78033	0.166224	4.06405	0	0	--	uncharacterized protein LOC111109670 [Crassostrea virginica]	-	-	-	-	-	-	-	protein_coding
BC	CSbapl.57266	DUR3	0.849	0.462	23.5274	11.0364	1.09207	0	0	DUR3	Urea-proton symporter DUR3 [Mizuhopecten yessoensis]	-	-	-	-	-	-	-	protein_coding
BC	CSbapl.68735	USP6NL	0.442	0.252	3.25586	1.58048	1.04267	0	0	USP6NL	USP6 N-terminal-like protein isoform X2 [Crassostrea gigas]	-	-	-	-	GO:0016020//membrane;GO:0031982//vesicle;GO:0043231//intracellular membrane-bounded organelle	GO:0017016//Ras GTPase binding	GO:0016032//viral process;GO:0016192//vesicle-mediated transport;GO:0022604//regulation of cell morphogenesis;GO:0033043//regulation of organelle organization;GO:0043087//regulation of GTPase activity	protein_coding
BC	CSbapl.79058	CCZ1	0.281	0.11	1.64143	0.543475	1.59467	0	0	CCZ1	vacuolar fusion protein CCZ1 homolog isoform X1 [Crassostrea virginica]	-	-	-	-	-	-	-	protein_coding
BC	CSbapl.50120	VWDE	0.763	0.377	9.63163	2.89185	1.73579	0	0	VWDE	von Willebrand factor D and EGF domain-containing protein-like [Mizuhopecten yessoensis]	-	-	-	-	-	-	-	protein_coding
BC	CSbapl.11497	CSbapl.11497	0.331	0.146	2.08096	0.93975	1.1469	0	0	--	von Willebrand factor D and EGF domain-containing protein-like [Mizuhopecten yessoensis]	-	-	-	-	-	-	-	protein_coding
BC	CSbapl.71419	Cachd1	0.283	0.109	1.58745	0.609083	1.382	0	0	Cachd1	VWFA and cache domain-containing protein 1-like [Lingula anatina]	-	-	-	-	-	-	-	protein_coding
BC	CSbapl.66602	WASF3	0.828	0.578	11.1281	5.38363	1.04756	0	0	WASF3	wiskott-Aldrich syndrome protein family member 2-like [Crassostrea virginica]	Human Diseases;Human Diseases;Cellular Processes;Human Diseases;Cellular Processes;Human Diseases;Human Diseases;Organismal Systems	Infectious diseases;Infectious diseases;Cell motility;Cancers;Cellular community - eukaryotes;Infectious disease: bacterial;Infectious diseases;Immune system	ko05130//Pathogenic Escherichia coli infection;ko05131//Shigellosis;ko04810//Regulation of actin cytoskeleton;ko05231//Choline metabolism in cancer;ko04520//Adherens junction;ko05135//Yersinia infection;ko05100//Bacterial invasion of epithelial cells;ko04666//Fc gamma R-mediated phagocytosis	K05748;K05748;K05748;K05748;K05748;K05748;K05748;K05748	GO:0005739//mitochondrion;GO:0031252//cell leading edge	GO:0005515//protein binding	GO:0000902//cell morphogenesis;GO:0021782//glial cell development;GO:0030031//cell projection assembly;GO:0030036//actin cytoskeleton organization;GO:0031641//regulation of myelination;GO:0048522//positive regulation of cellular process;GO:0051128//regulation of cellular component organization;GO:0065008//regulation of biological quality	protein_coding
BC	CSbapl.66930	XPNPEP1	0.477	0.058	4.04344	0.29948	3.75505	0	0	XPNPEP1	xaa-Pro aminopeptidase 1-like isoform X2 [Mizuhopecten yessoensis]	-	-	-	-	GO:0031988//membrane-bounded vesicle;GO:0044444//cytoplasmic part	GO:0004177//aminopeptidase activity;GO:0046914//transition metal ion binding;GO:0046983//protein dimerization activity	GO:0019538//protein metabolic process;GO:0043171//peptide catabolic process	protein_coding
BC	CSbapl.89450	CSbapl.89450	0.522	0.272	3.93187	1.7807	1.14277	0	0	--	Zinc finger and SCAN domain-containing protein 22 [Exaiptasia pallida]	-	-	-	-	-	-	-	protein_coding
BC	CSbapl.78287	Zmiz1	0.746	0.446	9.02192	3.75943	1.26292	0	0	Zmiz1	zinc finger MIZ domain-containing protein 1-like isoform X2 [Mizuhopecten yessoensis]	-	-	-	-	GO:0031981//nuclear lumen	-	GO:0006357//regulation of transcription from RNA polymerase II promoter;GO:0007028//cytoplasm organization;GO:0007568//aging;GO:0008284//positive regulation of cell proliferation;GO:0009887//organ morphogenesis;GO:0040007//growth;GO:0043009//chordate embryonic development;GO:0048514//blood vessel morphogenesis	protein_coding
BC	CSbapl.93823	CSbapl.93823	0.796	0.255	11.0268	1.5845	2.79892	0	0	ZNF271	zinc finger protein 431-like isoform X11 [Rattus norvegicus]	-	-	-	-	-	-	-	protein_coding
BMC1	CSbapl.39011	CSbapl.39011	0.998	0.353	569.38	3.88816	7.19416	0	0	--	-	-	-	-	-	-	-	-	protein_coding
BMC1	CSbapl.45727	CSbapl.45727	0.485	0.157	6.33716	1.08337	2.54832	0	0	--	AAC-rich mRNA clone AAC11 protein-like [Aplysia californica]	-	-	-	-	-	-	-	protein_coding
BMC1	CSbapl.89314	ACP7	0.295	0.04	2.2851	0.317463	2.8476	0	0	ACP7	acid phosphatase type 7-like isoform X1 [Mizuhopecten yessoensis]	-	-	-	-	-	-	-	protein_coding
BMC1	CSbapl.93599	ADCY2	0.426	0.125	3.91821	0.795193	2.30082	0	0	ADCY2	adenylate cyclase type 2-like isoform X2 [Mizuhopecten yessoensis]	Metabolism;Human Diseases;Environmental Information Processing;Organismal Systems;Environmental Information Processing;Organismal Systems;Human Diseases;Organismal Systems;Organismal Systems;Environmental Information Processing;Organismal Systems;Organismal Systems;Metabolism;Environmental Information Processing;Human Diseases;Organismal Systems;Organismal Systems;Cellular Processes;Organismal Sy…	Global and overview maps;Cancers;Signal transduction;Digestive system;Signal transduction;Endocrine system;Infectious diseases;Environmental adaptation;Endocrine system;Signal transduction;Sensory system;Circulatory system;Nucleotide metabolism;Signal transduction;Infectious diseases;Endocrine system;Endocrine system;Cell growth and death;Endocrine system;Endocrine and metabolic diseases;Nervous …	ko01100//Metabolic pathways;ko05200//Pathways in cancer;ko04020//Calcium signaling pathway;ko04972//Pancreatic secretion;ko04024//cAMP signaling pathway;ko04911//Insulin secretion;ko05163//Human cytomegalovirus infection;ko04714//Thermogenesis;ko04921//Oxytocin signaling pathway;ko04015//Rap1 signaling pathway;ko04750//Inflammatory mediator regulation of TRP channels;ko04270//Vascular smooth musc…	K08042;K08042;K08042;K08042;K08042;K08042;K08042;K08042;K08042;K08042;K08042;K08042;K08042;K08042;K08042;K08042;K08042;K08042;K08042;K08042;K08042;K08042;K08042;K08042;K08042;K08042;K08042;K08042;K08042;K08042;K08042;K08042;K08042;K08042;K08042;K08042;K08042;K08042;K08042;K08042;K08042;K08042;K08042;K08042;K08042;K08042;K08042;K08042;K08042	GO:0032991//macromolecular complex;GO:0043005//neuron projection;GO:0044424//intracellular part;GO:0098589//membrane region	GO:0004016//adenylate cyclase activity;GO:0019899//enzyme binding;GO:0032403//protein complex binding;GO:0046983//protein dimerization activity	GO:0006171//cAMP biosynthetic process;GO:0007169//transmembrane receptor protein tyrosine kinase signaling pathway;GO:0007188//adenylate cyclase-modulating G-protein coupled receptor signaling pathway;GO:0009719//response to endogenous stimulus;GO:0010033//response to organic substance;GO:0043085//positive regulation of catalytic activity;GO:0044765//single-organism transport;GO:0045937//positive…	protein_coding
BMC1	CSbapl.36092	ARL5B	0.371	0.193	3.2695	1.10371	1.56671	8.15741e-134	3.11393e-129	ARL5B	ADP-ribosylation factor-like protein 5B [Crassostrea virginica]	-	-	-	-	GO:0044464//cell part	GO:0008092//cytoskeletal protein binding;GO:0032550//purine ribonucleoside binding	GO:0035556//intracellular signal transduction	protein_coding
BMC1	CSbapl.36159	AKAP9	0.888	0.499	22.7695	5.0719	2.16651	0	0	AKAP9	A-kinase anchor protein 9-like isoform X10 [Crassostrea virginica]	-	-	-	-	GO:0005815//microtubule organizing center;GO:0043231//intracellular membrane-bounded organelle;GO:0044444//cytoplasmic part	GO:0005515//protein binding	GO:0016310//phosphorylation;GO:0044700//single organism signaling;GO:0044707//single-multicellular organism process;GO:0048522//positive regulation of cellular process;GO:0050896//response to stimulus;GO:0060306//regulation of membrane repolarization	protein_coding
BMC1	CSbapl.11754	mgat4b	0.439	0.238	4.12792	1.45231	1.50707	2.56543e-156	9.79302e-152	mgat4b	alpha-1,3-mannosyl-glycoprotein 4-beta-N-acetylglucosaminyltransferase B-like [Mizuhopecten yessoensis]	Metabolism;Metabolism;Metabolism	Global and overview maps;Glycan biosynthesis and metabolism;Glycan biosynthesis and metabolism	ko01100//Metabolic pathways;ko00513//Various types of N-glycan biosynthesis;ko00510//N-Glycan biosynthesis	K00738;K00738;K00738	GO:0031090//organelle membrane	GO:0008375//acetylglucosaminyltransferase activity	GO:0006487//protein N-linked glycosylation;GO:0009311//oligosaccharide metabolic process	protein_coding
BMC1	CSbapl.85794	ACE	0.315	0.06	2.67435	0.352486	2.92355	0	0	ACE	angiotensin-converting enzyme isoform X2 [Crassostrea gigas]	Organismal Systems;Human Diseases;Human Diseases;Organismal Systems	Endocrine system;Infectious diseases;Cardiovascular diseases;Endocrine system	ko04924//Renin secretion;ko05142//Chagas disease (American trypanosomiasis);ko05410//Hypertrophic cardiomyopathy (HCM);ko04614//Renin-angiotensin system	K01283;K01283;K01283;K01283	GO:0000323//lytic vacuole;GO:0005903//brush border;GO:0031988//membrane-bounded vesicle;GO:0044421//extracellular region part;GO:0044441//ciliary part;GO:0044459//plasma membrane part	GO:0001664//G-protein coupled receptor binding;GO:0008092//cytoskeletal protein binding;GO:0008236//serine-type peptidase activity;GO:0008238//exopeptidase activity;GO:0015926//glucosidase activity;GO:0019901//protein kinase binding;GO:0043168//anion binding;GO:0046914//transition metal ion binding	GO:0001525//angiogenesis;GO:0001678//cellular glucose homeostasis;GO:0002016//regulation of blood volume by renin-angiotensin;GO:0002237//response to molecule of bacterial origin;GO:0002244//hematopoietic progenitor cell differentiation;GO:0002444//myeloid leukocyte mediated immunity;GO:0003015//heart process;GO:0007417//central nervous system development;GO:0007600//sensory perception;GO:0007631…	protein_coding
BMC1	CSbapl.46481	CSbapl.46481	0.525	0.348	5.50514	2.33504	1.23733	1.82011e-130	6.94789e-126	--	ankyrin repeat domain-containing protein 11-like [Saccoglossus kowalevskii]	Cellular Processes;Human Diseases	Transport and catabolism;Infectious disease: bacterial	ko04144//Endocytosis;ko05135//Yersinia infection	K12487;K12487	-	-	-	protein_coding
BMC1	CSbapl.53700	Ano8	0.292	0.092	2.30186	0.459989	2.32313	3.90246e-249	1.48969e-244	Ano8	anoctamin-8-like isoform X1 [Mizuhopecten yessoensis]	-	-	-	-	-	-	-	protein_coding
BMC1	CSbapl.25784	Ajm1	0.602	0.169	7.08745	1.26645	2.48448	0	0	Ajm1	apical junction component 1 homolog [Xenopus tropicalis]	-	-	-	-	GO:0005737//cytoplasm	GO:0016787//hydrolase activity	GO:0006470//protein dephosphorylation;GO:0010646//regulation of cell communication;GO:0023051//regulation of signaling;GO:0043086//negative regulation of catalytic activity;GO:0044700//single organism signaling;GO:0048584//positive regulation of response to stimulus;GO:0051716//cellular response to stimulus	protein_coding
BMC1	CSbapl.59899	tgo	0.879	0.138	35.5518	0.87034	5.3522	0	0	tgo	aryl-hydrocarbon receptor [Mytilus coruscus]	Human Diseases;Human Diseases;Human Diseases;Environmental Information Processing;Human Diseases	Cancers;Endocrine and metabolic diseases;Cancers;Signal transduction;Cancers	ko05200//Pathways in cancer;ko04934//Cushing syndrome;ko05204//Chemical carcinogenesis;ko04066//HIF-1 signaling pathway;ko05211//Renal cell carcinoma	K09097;K09097;K09097;K09097;K09097	GO:0043231//intracellular membrane-bounded organelle;GO:0043234//protein complex	GO:0000982//transcription factor activity, RNA polymerase II core promoter proximal region sequence-specific binding;GO:0003677//DNA binding;GO:0008092//cytoskeletal protein binding;GO:0016874//ligase activity;GO:0046983//protein dimerization activity;GO:0060089//molecular transducer activity	GO:0001666//response to hypoxia;GO:0001709//cell fate determination;GO:0006357//regulation of transcription from RNA polymerase II promoter;GO:0007281//germ cell development;GO:0007417//central nervous system development;GO:0016477//cell migration;GO:0032868//response to insulin;GO:0046532//regulation of photoreceptor cell differentiation;GO:0048513//animal organ development;GO:0048812//neuron pr…	protein_coding
BMC1	CSbapl.63203	Birc2	0.807	0.392	14.1755	3.01512	2.23311	0	0	Birc2	baculoviral IAP repeat-containing protein 3-like [Crassostrea virginica]	Human Diseases;Cellular Processes;Human Diseases;Human Diseases;Cellular Processes;Genetic Information Processing;Organismal Systems;Human Diseases;Cellular Processes;Human Diseases;Environmental Information Processing;Environmental Information Processing;Human Diseases;Environmental Information Processing;Cellular Processes;Organismal Systems	Cancers;Cellular community - eukaryotes;Infectious diseases;Infectious diseases;Cell growth and death;Folding, sorting and degradation;Immune system;Infectious diseases;Cell growth and death;Cancers;Signal transduction;Signal transduction;Drug resistance;Signal transduction;Cell growth and death;Immune system	ko05200//Pathways in cancer;ko04510//Focal adhesion;ko05132//Salmonella infection;ko05168//Herpes simplex infection;ko04210//Apoptosis;ko04120//Ubiquitin mediated proteolysis;ko04621//NOD-like receptor signaling pathway;ko05145//Toxoplasmosis;ko04217//Necroptosis;ko05222//Small cell lung cancer;ko04668//TNF signaling pathway;ko04390//Hippo signaling pathway;ko01524//Platinum drug resistance;ko040…	K16060;K16060;K16060;K16060;K16060;K16060;K16060;K16060;K16060;K16060;K16060;K16060;K16060;K16060;K16060;K16060	-	-	-	protein_coding
BMC1	CSbapl.63164	bre-4	0.296	0.051	2.42055	0.382015	2.66363	0	0	bre-4	beta-1,4-N-acetylgalactosaminyltransferase bre-4-like [Mizuhopecten yessoensis]	Metabolism;Metabolism;Metabolism;Metabolism;Metabolism;Metabolism;Metabolism;Metabolism	Global and overview maps;Glycan biosynthesis and metabolism;Glycan biosynthesis and metabolism;Glycan biosynthesis and metabolism;Glycan biosynthesis and metabolism;Carbohydrate metabolism;Glycan biosynthesis and metabolism;Glycan biosynthesis and metabolism	ko01100//Metabolic pathways;ko00513//Various types of N-glycan biosynthesis;ko00601//Glycosphingolipid biosynthesis - lacto and neolacto series;ko00510//N-Glycan biosynthesis;ko00514//Other types of O-glycan biosynthesis;ko00052//Galactose metabolism;ko00515//Mannose type O-glycan biosyntheis;ko00533//Glycosaminoglycan biosynthesis - keratan sulfate	K07967;K07967;K07967;K07967;K07967;K07967;K07967;K07967	GO:0005576//extracellular region;GO:0043231//intracellular membrane-bounded organelle;GO:0044459//plasma membrane part	GO:0000030//mannosyltransferase activity;GO:0008092//cytoskeletal protein binding;GO:0035250//UDP-galactosyltransferase activity;GO:0035251//UDP-glucosyltransferase activity	GO:0001525//angiogenesis;GO:0002376//immune system process;GO:0003006//developmental process involved in reproduction;GO:0005988//lactose metabolic process;GO:0006464//cellular protein modification process;GO:0006928//movement of cell or subcellular component;GO:0006954//inflammatory response;GO:0009101//glycoprotein biosynthetic process;GO:0009611//response to wounding;GO:0017158//regulation of …	protein_coding
BMC1	CSbapl.70506	GRK3	0.325	0.201	2.49581	1.23533	1.01462	7.4974e-59	2.86198e-54	GRK3	beta-adrenergic receptor kinase 2-like isoform X1 [Mizuhopecten yessoensis]	Cellular Processes;Organismal Systems;Organismal Systems;Human Diseases;Organismal Systems;Organismal Systems;Environmental Information Processing	Transport and catabolism;Nervous system;Immune system;Substance dependence;Sensory system;Sensory system;Signal transduction	ko04144//Endocytosis;ko04724//Glutamatergic synapse;ko04062//Chemokine signaling pathway;ko05032//Morphine addiction;ko04745//Phototransduction - fly;ko04740//Olfactory transduction;ko04340//Hedgehog signaling pathway	K00910;K00910;K00910;K00910;K00910;K00910;K00910	GO:0030425//dendrite;GO:0031674//I band;GO:0043231//intracellular membrane-bounded organelle;GO:0044309//neuron spine;GO:0044441//ciliary part;GO:0044459//plasma membrane part	GO:0004674//protein serine/threonine kinase activity;GO:0005543//phospholipid binding;GO:0031690//adrenergic receptor binding;GO:0031753//endothelial differentiation G-protein coupled receptor binding;GO:0032550//purine ribonucleoside binding;GO:0050780//dopamine receptor binding	GO:0001932//regulation of protein phosphorylation;GO:0003002//regionalization;GO:0003057//regulation of the force of heart contraction by chemical signal;GO:0006942//regulation of striated muscle contraction;GO:0006952//defense response;GO:0007602//phototransduction;GO:0009792//embryo development ending in birth or egg hatching;GO:0010033//response to organic substance;GO:0010863//positive regula…	protein_coding
BMC1	CSbapl.3277	ARRB1	0.377	0.22	3.51351	1.39784	1.32972	3.31186e-98	1.26423e-93	ARRB1	beta-arrestin [Ambigolimax valentianus]	Cellular Processes;Environmental Information Processing;Organismal Systems;Organismal Systems;Organismal Systems;Human Diseases;Organismal Systems;Organismal Systems;Organismal Systems;Environmental Information Processing	Transport and catabolism;Signal transduction;Nervous system;Immune system;Endocrine system;Substance dependence;Endocrine system;Sensory system;Endocrine system;Signal transduction	ko04144//Endocytosis;ko04010//MAPK signaling pathway;ko04728//Dopaminergic synapse;ko04062//Chemokine signaling pathway;ko04928//Parathyroid hormone synthesis, secretion and action;ko05032//Morphine addiction;ko04926//Relaxin signaling pathway;ko04740//Olfactory transduction;ko04929//GnRH secretion;ko04340//Hedgehog signaling pathway	K04439;K04439;K04439;K04439;K04439;K04439;K04439;K04439;K04439;K04439	GO:0005774//vacuolar membrane;GO:0012506//vesicle membrane;GO:0031981//nuclear lumen;GO:0043234//protein complex;GO:0044309//neuron spine;GO:0097060//synaptic membrane	GO:0000975//regulatory region DNA binding;GO:0004869//cysteine-type endopeptidase inhibitor activity;GO:0008047//enzyme activator activity;GO:0019901//protein kinase binding;GO:0030276//clathrin binding;GO:0031690//adrenergic receptor binding;GO:0031893//vasopressin receptor binding;GO:0032403//protein complex binding;GO:0035258//steroid hormone receptor binding;GO:0044389//ubiquitin-like protein…	GO:0001775//cell activation;GO:0001818//negative regulation of cytokine production;GO:0001881//receptor recycling;GO:0001934//positive regulation of protein phosphorylation;GO:0002029//desensitization of G-protein coupled receptor protein signaling pathway;GO:0002090//regulation of receptor internalization;GO:0006357//regulation of transcription from RNA polymerase II promoter;GO:0006511//ubiquit…	protein_coding
BMC1	CSbapl.86482	Bmpr2	0.479	0.352	4.76381	2.37595	1.00361	1.16304e-71	4.43966e-67	Bmpr2	bone morphogenic protein type 2 receptor [Crassostrea gigas]	Human Diseases;Human Diseases;Environmental Information Processing;Organismal Systems;Cellular Processes;Environmental Information Processing;Environmental Information Processing	Cancers;Cardiovascular diseases;Signal transduction;Development;Cellular community - eukaryotes;Signal transduction;Signaling molecules and interaction	ko05206//MicroRNAs in cancer;ko05418//Fluid shear stress and atherosclerosis;ko04390//Hippo signaling pathway;ko04360//Axon guidance;ko04550//Signaling pathways regulating pluripotency of stem cells;ko04350//TGF-beta signaling pathway;ko04060//Cytokine-cytokine receptor interaction	K04671;K04671;K04671;K04671;K04671;K04671;K04671	GO:0005887//integral component of plasma membrane;GO:0014069//postsynaptic density;GO:0043005//neuron projection;GO:0044297//cell body;GO:0044421//extracellular region part;GO:0044424//intracellular part	GO:0005515//protein binding;GO:0017002//activin-activated receptor activity	GO:0001568//blood vessel development;GO:0001704//formation of primary germ layer;GO:0001934//positive regulation of protein phosphorylation;GO:0001936//regulation of endothelial cell proliferation;GO:0003002//regionalization;GO:0003006//developmental process involved in reproduction;GO:0003073//regulation of systemic arterial blood pressure;GO:0003143//embryonic heart tube morphogenesis;GO:000602…	protein_coding
BMC1	CSbapl.91	Mthfd1	0.276	0.179	2.12425	1.04969	1.01699	7.88695e-43	3.01069e-38	Mthfd1	C-1-tetrahydrofolate synthase, cytoplasmic-like [Crassostrea gigas]	Metabolism;Metabolism	Global and overview maps;Metabolism of cofactors and vitamins	ko01100//Metabolic pathways;ko00670//One carbon pool by folate	K00288;K00288	-	-	-	protein_coding
BMC1	CSbapl.13880	Cbp53E	0.6	0.087	7.92613	0.725988	3.4486	0	0	Cbp53E	calbindin-32-like [Crassostrea virginica]	-	-	-	-	GO:0005737//cytoplasm;GO:0005911//cell-cell junction;GO:0033267//axon part;GO:0043231//intracellular membrane-bounded organelle	GO:0046872//metal ion binding	GO:0006874//cellular calcium ion homeostasis	protein_coding
BMC1	CSbapl.34793	calcrl	0.346	0.018	3.07383	0.108879	4.81924	0	0	calcrl	calcitonin gene-related peptide type 1 receptor-like isoform X2 [Mizuhopecten yessoensis]	Environmental Information Processing;Organismal Systems	Signaling molecules and interaction;Development	ko04080//Neuroactive ligand-receptor interaction;ko04380//Osteoclast differentiation	K04576;K04576	GO:0016021//integral component of membrane	GO:0004930//G-protein coupled receptor activity	GO:0007166//cell surface receptor signaling pathway;GO:0009952//anterior/posterior pattern specification;GO:0048646//anatomical structure formation involved in morphogenesis	protein_coding
BMC1	CSbapl.86183	ARPP21	0.627	0.414	7.7064	2.90218	1.40892	2.32702e-202	8.88292e-198	ARPP21	cAMP-regulated phosphoprotein 21-like [Mizuhopecten yessoensis]	-	-	-	-	-	-	-	protein_coding
BMC1	CSbapl.51333	dnc	0.563	0.249	6.9044	1.84517	1.90376	0	0	dnc	cAMP-specific 3',5'-cyclic phosphodiesterase 4C-like isoform X5 [Mizuhopecten yessoensis]	Metabolism;Environmental Information Processing;Metabolism;Organismal Systems;Human Diseases	Global and overview maps;Signal transduction;Nucleotide metabolism;Endocrine system;Substance dependence	ko01100//Metabolic pathways;ko04024//cAMP signaling pathway;ko00230//Purine metabolism;ko04928//Parathyroid hormone synthesis, secretion and action;ko05032//Morphine addiction	K13293;K13293;K13293;K13293;K13293	GO:0005815//microtubule organizing center;GO:0005886//plasma membrane;GO:0034704//calcium channel complex;GO:0043231//intracellular membrane-bounded organelle;GO:0043292//contractile fiber	GO:0004114//3',5'-cyclic-nucleotide phosphodiesterase activity;GO:0019904//protein domain specific binding;GO:0030551//cyclic nucleotide binding;GO:0031690//adrenergic receptor binding;GO:0043169//cation binding;GO:0044389//ubiquitin-like protein ligase binding	GO:0001819//positive regulation of cytokine production;GO:0001885//endothelial cell development;GO:0001933//negative regulation of protein phosphorylation;GO:0001996//positive regulation of heart rate by epinephrine-norepinephrine;GO:0006461//protein complex assembly;GO:0007186//G-protein coupled receptor signaling pathway;GO:0007611//learning or memory;GO:0008284//positive regulation of cell pro…	protein_coding
BMC1	CSbapl.22586	CCAP-R	0.644	0.056	10.9649	0.36319	4.91602	0	0	CCAP-R	cardioacceleratory peptide receptor-like [Mizuhopecten yessoensis]	-	-	-	-	GO:0016021//integral component of membrane;GO:0044424//intracellular part	GO:0008528//G-protein coupled peptide receptor activity	GO:0007186//G-protein coupled receptor signaling pathway;GO:0010524//positive regulation of calcium ion transport into cytosol;GO:0042755//eating behavior;GO:0048583//regulation of response to stimulus	protein_coding
BMC1	CSbapl.76036	PGS1	0.425	0.214	3.7357	1.16468	1.68144	4.59523e-180	1.75414e-175	PGS1	CDP-diacylglycerol--glycerol-3-phosphate 3-phosphatidyltransferase, mitochondrial-like isoform X1 [Mizuhopecten yessoensis]	Metabolism;Metabolism	Global and overview maps;Lipid metabolism	ko01100//Metabolic pathways;ko00564//Glycerophospholipid metabolism	K00995;K00995	GO:0019866//organelle inner membrane;GO:0043231//intracellular membrane-bounded organelle	GO:0017169//CDP-alcohol phosphatidyltransferase activity;GO:0046872//metal ion binding	GO:0006639//acylglycerol metabolic process;GO:0006655//phosphatidylglycerol biosynthetic process	protein_coding
BMC1	CSbapl.10836	CSbapl.10836	0.511	0.18	7.28761	1.24028	2.55478	0	0	--	cell wall integrity and stress response component 2 isoform X2 [Crassostrea gigas]	-	-	-	-	-	-	-	protein_coding
BMC1	CSbapl.49412	Cog6	0.416	0.288	3.64527	1.82127	1.00108	6.73988e-67	2.57282e-62	Cog6	conserved oligomeric Golgi complex subunit 6-like [Mizuhopecten yessoensis]	-	-	-	-	-	-	-	protein_coding
BMC1	CSbapl.53378	Cntnap2	0.361	0.105	2.94778	0.637621	2.20886	0	0	Cntnap2	Contactin-associated protein-like 4 [Mizuhopecten yessoensis]	-	-	-	-	-	-	-	protein_coding
BMC1	CSbapl.12459	CSbapl.12459	0.385	0.022	5.46727	0.140396	5.28324	0	0	--	corrinoid adenosyltransferase isoform X1 [Rhinatrema bivittatum]	-	-	-	-	-	-	-	protein_coding
BMC1	CSbapl.13800	CSbapl.13800	0.36	0.013	3.87401	0.0687404	5.81653	0	0	--	CUB and sushi domain-containing protein 2 [Stylophora pistillata]	-	-	-	-	-	-	-	protein_coding
BMC1	CSbapl.62908	cugbp1-a	0.681	0.416	9.09055	4.0875	1.15315	1.72102e-238	6.56965e-234	cugbp1-a	CUGBP Elav-like family member 2 isoform X5 [Mizuhopecten yessoensis]	-	-	-	-	GO:0043231//intracellular membrane-bounded organelle	GO:0003723//RNA binding	GO:0010467//gene expression;GO:0022618//ribonucleoprotein complex assembly;GO:1903522//regulation of blood circulation	protein_coding
BMC1	CSbapl.10970	Cnga3	0.411	0.006	4.35263	0.0315963	7.10599	0	0	Cnga3	cyclic nucleotide-gated cation channel alpha-3-like [Mizuhopecten yessoensis]	Environmental Information Processing;Organismal Systems	Signal transduction;Sensory system	ko04024//cAMP signaling pathway;ko04740//Olfactory transduction	K04950;K04950	-	-	-	protein_coding
BMC1	CSbapl.92012	cyhr1-b	0.452	0.228	4.65148	1.5069	1.62611	1.51906e-189	5.7987e-185	cyhr1-b	cysteine and histidine-rich protein 1-like [Crassostrea virginica]	-	-	-	-	GO:0005737//cytoplasm;GO:0012505//endomembrane system;GO:0031981//nuclear lumen	GO:0003824//catalytic activity;GO:0046872//metal ion binding	GO:0019538//protein metabolic process	protein_coding
BMC1	CSbapl.40651	CSbapl.40651	0.307	0.03	2.80151	0.231713	3.5958	0	0	--	cytoglobin-2 isoform X3 [Crassostrea gigas]	-	-	-	-	-	GO:0046872//metal ion binding	GO:0006810//transport	protein_coding
BMC1	CSbapl.57219	cpeb3	0.458	0.16	4.8063	1.07833	2.15613	0	0	cpeb3	cytoplasmic polyadenylation element-binding protein 2-like [Mizuhopecten yessoensis]	Cellular Processes;Organismal Systems;Organismal Systems	Cell growth and death;Development;Endocrine system	ko04114//Oocyte meiosis;ko04320//Dorso-ventral axis formation;ko04914//Progesterone-mediated oocyte maturation	K02602;K02602;K02602	GO:0030425//dendrite;GO:0030529//intracellular ribonucleoprotein complex;GO:0031224//intrinsic component of membrane;GO:0043231//intracellular membrane-bounded organelle;GO:0044456//synapse part	GO:0003727//single-stranded RNA binding;GO:0003730//mRNA 3'-UTR binding;GO:0004857//enzyme inhibitor activity;GO:0030276//clathrin binding;GO:0030371//translation repressor activity;GO:0043021//ribonucleoprotein complex binding	GO:0001666//response to hypoxia;GO:0001822//kidney development;GO:0002181//cytoplasmic translation;GO:0006901//vesicle coating;GO:0006979//response to oxidative stress;GO:0007186//G-protein coupled receptor signaling pathway;GO:0007215//glutamate receptor signaling pathway;GO:0007613//memory;GO:0009267//cellular response to starvation;GO:0031442//positive regulation of mRNA 3'-end processing;GO:0…	protein_coding
BMC1	CSbapl.49994	CSbapl.49994	0.645	0.385	7.76277	2.79349	1.4745	8.36329e-257	3.19252e-252	--	DDE 3 domain-containing protein [Aphis craccivora]	-	-	-	-	-	-	-	protein_coding
BMC1	CSbapl.34296	CSbapl.34296	0.299	0.019	2.40593	0.109077	4.46317	0	0	--	DNA repair protein rad-50-like [Mizuhopecten yessoensis]	-	-	-	-	-	-	-	protein_coding
BMC1	CSbapl.93130	CSbapl.93130	0.725	0.218	13.1145	1.38903	3.23901	0	0	--	docking protein 5-like isoform X3 [Crassostrea virginica]	-	-	-	-	-	-	GO:0007165//signal transduction	protein_coding
BMC1	CSbapl.89707	Dscam	0.795	0.041	22.6268	0.260458	6.44083	0	0	Dscam	Down syndrome cell adhesion molecule homolog [Mizuhopecten yessoensis]	-	-	-	-	-	-	-	protein_coding
BMC1	CSbapl.10859	CSbapl.10859	0.704	0.021	22.2267	0.129273	7.42573	0	0	--	DUF229 domain containing protein [Asbolus verrucosus]	-	-	-	-	-	-	-	protein_coding
BMC1	CSbapl.65797	Dnah1	0.865	0.609	20.5737	5.75236	1.83857	0	0	Dnah1	dynein heavy chain 1, axonemal-like isoform X6 [Crassostrea gigas]	Human Diseases	Neurodegenerative diseases	ko05016//Huntington disease	K10408	GO:0005858//axonemal dynein complex;GO:0031514//motile cilium	GO:0003774//motor activity;GO:0032550//purine ribonucleoside binding	GO:0003341//cilium movement;GO:0009605//response to external stimulus;GO:0048870//cell motility	protein_coding
BMC1	CSbapl.21314	Trim24	0.356	0.178	3.27776	1.02868	1.67191	1.36718e-137	5.21892e-133	Trim24	E3 ubiquitin-protein ligase TRIM33-like isoform X1 [Crassostrea virginica]	-	-	-	-	GO:0000790//nuclear chromatin;GO:0044444//cytoplasmic part	GO:0003712//transcription cofactor activity;GO:0004842//ubiquitin-protein transferase activity;GO:0005102//receptor binding;GO:0016301//kinase activity;GO:0042393//histone binding;GO:0044212//transcription regulatory region DNA binding;GO:0046332//SMAD binding;GO:0046914//transition metal ion binding;GO:0070735//protein-glycine ligase activity	GO:0006352//DNA-templated transcription, initiation;GO:0006468//protein phosphorylation;GO:0006915//apoptotic process;GO:0008283//cell proliferation;GO:0009057//macromolecule catabolic process;GO:0009791//post-embryonic development;GO:0010608//posttranscriptional regulation of gene expression;GO:0030099//myeloid cell differentiation;GO:0030510//regulation of BMP signaling pathway;GO:0032446//prot…	protein_coding
BMC1	CSbapl.10762	CSbapl.10762	0.67	0.103	16.9598	0.754698	4.49008	0	0	--	E3 ubiquitin-protein ligase TRIM71-like [Mizuhopecten yessoensis]	-	-	-	-	-	-	-	protein_coding
BMC1	CSbapl.91470	esrp2	0.502	0.083	5.12384	0.533162	3.26458	0	0	esrp2	epithelial splicing regulatory protein 1-like isoform X1 [Mizuhopecten yessoensis]	-	-	-	-	GO:0043231//intracellular membrane-bounded organelle	GO:0044822//poly(A) RNA binding	GO:0010468//regulation of gene expression	protein_coding
BMC1	CSbapl.81950	KDELR2	0.277	0.168	2.36983	0.906932	1.38572	1.24276e-58	4.74399e-54	KDELR2	ER lumen protein-retaining receptor 2 isoform X1 [Crassostrea virginica]	Human Diseases	Infectious diseases	ko05110//Vibrio cholerae infection	K10949	GO:0030660//Golgi-associated vesicle membrane;GO:0031224//intrinsic component of membrane	GO:0043169//cation binding;GO:0046923//ER retention sequence binding	GO:0035437//maintenance of protein localization in endoplasmic reticulum;GO:0048193//Golgi vesicle transport	protein_coding
BMC1	CSbapl.77403	Fam20c	0.449	0.038	4.43075	0.24836	4.15705	0	0	Fam20c	extracellular serine/threonine protein kinase FAM20C-like [Mizuhopecten yessoensis]	-	-	-	-	GO:0031988//membrane-bounded vesicle;GO:0043231//intracellular membrane-bounded organelle;GO:0044421//extracellular region part	GO:0004672//protein kinase activity;GO:0046872//metal ion binding	GO:0006464//cellular protein modification process;GO:0006793//phosphorus metabolic process;GO:0009966//regulation of signal transduction;GO:0030282//bone mineralization;GO:0030855//epithelial cell differentiation;GO:0031323//regulation of cellular metabolic process;GO:0034505//tooth mineralization;GO:0042475//odontogenesis of dentin-containing tooth;GO:0045597//positive regulation of cell differe…	protein_coding
BMC1	CSbapl.61055	Fbxo41	0.261	0.029	1.98538	0.152351	3.70395	0	0	Fbxo41	F-box only protein 41 [Mizuhopecten yessoensis]	-	-	-	-	-	-	-	protein_coding
BMC1	CSbapl.65739	Flvcr2	0.258	0.033	2.14703	0.172092	3.64109	0	0	Flvcr2	feline leukemia virus subgroup C receptor-related protein 2-like isoform X1 [Crassostrea virginica]	-	-	-	-	GO:0016020//membrane	GO:0046906//tetrapyrrole binding;GO:0051184//cofactor transporter activity	GO:0051181//cofactor transport	protein_coding
BMC1	CSbapl.85310	kcp	0.99	0.494	206.412	4.61812	5.48208	0	0	kcp	Fibrillin-2, partial [Trichoplax sp. H2]	-	-	-	-	-	GO:0005488//binding	-	protein_coding
BMC1	CSbapl.43532	CSbapl.43532	0.287	0.048	2.91903	0.427927	2.77005	0	0	--	filaggrin-2-like, partial [Aplysia californica]	-	-	-	-	-	-	-	protein_coding
BMC1	CSbapl.20277	CSbapl.20277	0.31	0.065	2.60386	0.393985	2.72444	0	0	--	flocculation protein FLO11-like isoform X1 [Mizuhopecten yessoensis]	-	-	-	-	-	-	-	protein_coding
BMC1	CSbapl.86284	CSbapl.86284	0.954	0.746	36.3849	12.0106	1.59903	0	0	--	G patch domain-containing protein 8 [Mizuhopecten yessoensis]	-	-	-	-	-	GO:0005488//binding	-	protein_coding
BMC1	CSbapl.76581	FUT1	0.286	0.051	2.46224	0.262092	3.23183	0	0	FUT1	galactoside 2-alpha-L-fucosyltransferase 2-like isoform X2 [Mizuhopecten yessoensis]	Metabolism;Metabolism;Metabolism	Global and overview maps;Glycan biosynthesis and metabolism;Glycan biosynthesis and metabolism	ko01100//Metabolic pathways;ko00601//Glycosphingolipid biosynthesis - lacto and neolacto series;ko00603//Glycosphingolipid biosynthesis - globo and isoglobo series	K00718;K00718;K00718	-	-	-	protein_coding
BMC1	CSbapl.6132	lgalsl	0.322	0.209	2.47018	1.13428	1.12284	1.1445e-55	4.36891e-51	lgalsl	galectin 3 [Mytilus galloprovincialis]	-	-	-	-	-	GO:0005488//binding	-	protein_coding
BMC1	CSbapl.16544	CSbapl.16544	0.58	0.447	6.59192	3.26371	1.01419	3.06816e-101	1.17121e-96	--	Gastrula zinc finger protein XlCGF46.1 [Exaiptasia pallida]	-	-	-	-	-	-	-	protein_coding
BMC1	CSbapl.91759	GMDS	0.558	0.225	6.0531	1.25589	2.26897	0	0	GMDS	GDP-mannose 4,6 dehydratase-like isoform X2 [Crassostrea virginica]	Metabolism;Metabolism;Metabolism	Global and overview maps;Carbohydrate metabolism;Carbohydrate metabolism	ko01100//Metabolic pathways;ko00520//Amino sugar and nucleotide sugar metabolism;ko00051//Fructose and mannose metabolism	K01711;K01711;K01711	GO:0031988//membrane-bounded vesicle;GO:0044424//intracellular part	GO:0016758//transferase activity, transferring hexosyl groups;GO:0016836//hydro-lyase activity;GO:0043168//anion binding;GO:0048037//cofactor binding	GO:0003407//neural retina development;GO:0007166//cell surface receptor signaling pathway;GO:0021545//cranial nerve development;GO:0042350//GDP-L-fucose biosynthetic process;GO:0048857//neural nucleus development;GO:0070085//glycosylation	protein_coding
BMC1	CSbapl.66502	Nmdar1	0.32	0.049	2.70654	0.29469	3.19918	0	0	Nmdar1	glutamate [NMDA] receptor subunit 1-like isoform X1 [Mizuhopecten yessoensis]	Environmental Information Processing;Environmental Information Processing;Human Diseases;Human Diseases;Environmental Information Processing;Environmental Information Processing;Environmental Information Processing;Human Diseases;Organismal Systems;Organismal Systems;Human Diseases;Human Diseases;Human Diseases;Organismal Systems;Human Diseases;Human Diseases	Signaling molecules and interaction;Signal transduction;Neurodegenerative diseases;Neurodegenerative diseases;Signal transduction;Signal transduction;Signal transduction;Substance dependence;Environmental adaptation;Nervous system;Substance dependence;Neurodegenerative disease;Substance dependence;Nervous system;Neurodegenerative diseases;Substance dependence	ko04080//Neuroactive ligand-receptor interaction;ko04020//Calcium signaling pathway;ko05010//Alzheimer disease;ko05016//Huntington disease;ko04024//cAMP signaling pathway;ko04014//Ras signaling pathway;ko04015//Rap1 signaling pathway;ko05034//Alcoholism;ko04713//Circadian entrainment;ko04724//Glutamatergic synapse;ko05031//Amphetamine addiction;ko05017//Spinocerebellar ataxia;ko05033//Nicotine ad…	K05208;K05208;K05208;K05208;K05208;K05208;K05208;K05208;K05208;K05208;K05208;K05208;K05208;K05208;K05208;K05208	-	-	-	protein_coding
BMC1	CSbapl.14591	GRIA2	0.261	0.029	3.01412	0.320654	3.23264	0	0	GRIA2	glutamate receptor 4-like [Mizuhopecten yessoensis]	-	-	-	-	-	-	-	protein_coding
BMC1	CSbapl.64044	GRIK2	0.636	0.053	8.78617	0.354329	4.63208	0	0	GRIK2	Glutamate receptor ionotropic, kainate 2 [Mizuhopecten yessoensis]	-	-	-	-	-	-	-	protein_coding
BMC1	CSbapl.20701	C1galt1	0.713	0.023	14.3733	0.139345	6.68859	0	0	C1galt1	glycoprotein-N-acetylgalactosamine 3-beta-galactosyltransferase 1-like isoform X1 [Mizuhopecten yessoensis]	Metabolism;Metabolism;Metabolism	Global and overview maps;Glycan biosynthesis and metabolism;Glycan biosynthesis and metabolism	ko01100//Metabolic pathways;ko00514//Other types of O-glycan biosynthesis;ko00512//Mucin type O-glycan biosynthesis	K00731;K00731;K00731	GO:0016020//membrane	GO:0008378//galactosyltransferase activity	GO:0002066//columnar/cuboidal epithelial cell development;GO:0016266//O-glycan processing;GO:0044707//single-multicellular organism process	protein_coding
BMC1	CSbapl.43348	CSbapl.43348	0.393	0.237	3.52283	1.38472	1.34714	2.80989e-101	1.07262e-96	--	Golgi integral membrane protein 4 [Mizuhopecten yessoensis]	-	-	-	-	-	-	-	protein_coding
BMC1	CSbapl.38619	GOLGA4	0.271	0.181	2.10353	1.03935	1.01713	1.70737e-38	6.51753e-34	GOLGA4	golgin subfamily A member 4-like isoform X2 [Crassostrea virginica]	-	-	-	-	-	-	-	protein_coding
BMC1	CSbapl.26497	GARNL3	0.347	0.064	3.71343	1.51402	1.29436	0	0	GARNL3	GTPase-activating Rap/Ran-GAP domain-like protein 3 isoform X2 [Crassostrea gigas]	-	-	-	-	-	-	GO:0051056//regulation of small GTPase mediated signal transduction	protein_coding
BMC1	CSbapl.46247	SCGOA	0.563	0.238	6.63642	2.10579	1.65605	0	0	SCGOA	guanine nucleotide-binding protein G(o) subunit alpha [Pomacea canaliculata]	Human Diseases;Human Diseases;Organismal Systems;Human Diseases;Environmental Information Processing;Organismal Systems;Organismal Systems;Human Diseases;Organismal Systems;Organismal Systems;Organismal Systems;Organismal Systems;Organismal Systems;Organismal Systems;Organismal Systems;Human Diseases;Organismal Systems;Human Diseases;Organismal Systems;Organismal Systems	Infectious disease: viral;Infectious diseases;Endocrine system;Infectious diseases;Signal transduction;Development and regeneration;Endocrine system;Substance dependence;Endocrine system;Nervous system;Environmental adaptation;Nervous system;Nervous system;Nervous system;Nervous system;Infectious diseases;Nervous system;Substance dependence;Endocrine system;Nervous system	ko05170//Human immunodeficiency virus 1 infection;ko05163//Human cytomegalovirus infection;ko04921//Oxytocin signaling pathway;ko05145//Toxoplasmosis;ko04015//Rap1 signaling pathway;ko04361//Axon regeneration;ko04916//Melanogenesis;ko05034//Alcoholism;ko04915//Estrogen signaling pathway;ko04725//Cholinergic synapse;ko04713//Circadian entrainment;ko04728//Dopaminergic synapse;ko04726//Serotonergic…	K04534;K04534;K04534;K04534;K04534;K04534;K04534;K04534;K04534;K04534;K04534;K04534;K04534;K04534;K04534;K04534;K04534;K04534;K04534;K04534	-	-	-	protein_coding
BMC1	CSbapl.11858	Helz2	0.266	0.147	3.21702	0.801814	2.00439	1.06659e-78	4.0715e-74	Helz2	helicase with zinc finger domain 2-like, partial [Mizuhopecten yessoensis]	-	-	-	-	-	GO:0097159//organic cyclic compound binding;GO:1901363//heterocyclic compound binding	GO:0016070//RNA metabolic process;GO:0034645//cellular macromolecule biosynthetic process	protein_coding
BMC1	CSbapl.56890	HK2	0.42	0.283	4.19239	2.05092	1.0315	1.4193e-70	5.41789e-66	HK2	hexokinase [Crassostrea angulata]	Metabolism;Human Diseases;Metabolism;Organismal Systems;Metabolism;Human Diseases;Environmental Information Processing;Metabolism;Metabolism;Metabolism;Metabolism;Organismal Systems;Human Diseases;Metabolism	Global and overview maps;Infectious diseases;Carbohydrate metabolism;Endocrine system;Global and overview maps;Cancers;Signal transduction;Carbohydrate metabolism;Carbohydrate metabolism;Carbohydrate metabolism;Carbohydrate metabolism;Digestive system;Endocrine and metabolic diseases;Biosynthesis of other secondary metabolites	ko01100//Metabolic pathways;ko05131//Shigellosis;ko00520//Amino sugar and nucleotide sugar metabolism;ko04910//Insulin signaling pathway;ko01200//Carbon metabolism;ko05230//Central carbon metabolism in cancer;ko04066//HIF-1 signaling pathway;ko00010//Glycolysis / Gluconeogenesis;ko00052//Galactose metabolism;ko00500//Starch and sucrose metabolism;ko00051//Fructose and mannose metabolism;ko04973//…	K00844;K00844;K00844;K00844;K00844;K00844;K00844;K00844;K00844;K00844;K00844;K00844;K00844;K00844	-	-	-	protein_coding
BMC1	CSbapl.17036	Onecut2	0.732	0.194	11.953	1.39787	3.09607	0	0	Onecut2	homeobox protein onecut isoform X2 [Crassostrea gigas]	-	-	-	-	-	-	-	protein_coding
BMC1	CSbapl.32930	CSbapl.32930	0.255	0.043	7.30724	0.219603	5.05635	0	0	--	hypothetical protein F2P81_025057 [Scophthalmus maximus]	-	-	-	-	-	-	-	protein_coding
BMC1	CSbapl.25502	unc-7	0.677	0.054	13.2671	0.59678	4.47451	0	0	unc-7	innexin unc-9 isoform X1 [Crassostrea gigas]	-	-	-	-	-	-	-	protein_coding
BMC1	CSbapl.27530	unc-7	0.439	0.027	5.4795	0.294957	4.21547	0	0	unc-7	innexin unc-9-like isoform X2 [Mizuhopecten yessoensis]	-	-	-	-	-	-	-	protein_coding
BMC1	CSbapl.12769	CSbapl.12769	0.289	0.028	3.05437	0.168377	4.18111	0	0	--	interferon alpha-inducible protein 27-like protein 1 [Mizuhopecten yessoensis]	-	-	-	-	-	-	-	protein_coding
BMC1	CSbapl.45201	IQSEC1	0.424	0.255	3.72378	1.83389	1.02186	2.31286e-100	8.82887e-96	IQSEC1	IQ motif and SEC7 domain-containing protein 1-like isoform X1 [Mizuhopecten yessoensis]	Cellular Processes	Transport and catabolism	ko04144//Endocytosis	K12495	-	-	GO:0043087//regulation of GTPase activity	protein_coding
BMC1	CSbapl.92492	B3GALT1	0.279	0.013	2.27383	0.0731684	4.95776	0	0	B3GALT1	lactosylceramide 1,3-N-acetyl-beta-D-glucosaminyltransferase-like [Mizuhopecten yessoensis]	Organismal Systems	Development	ko04320//Dorso-ventral axis formation	K02175	GO:0016020//membrane;GO:0043227//membrane-bounded organelle	GO:0000030//mannosyltransferase activity;GO:0035250//UDP-galactosyltransferase activity;GO:0035251//UDP-glucosyltransferase activity	GO:0044723//single-organism carbohydrate metabolic process	protein_coding
BMC1	CSbapl.90289	CSbapl.90289	0.616	0.138	7.63812	0.751628	3.34513	0	0	--	low-density lipoprotein receptor-related protein 5-like [Mizuhopecten yessoensis]	-	-	-	-	-	-	-	protein_coding
BMC1	CSbapl.9074	MIPOL1	0.333	0.055	2.8567	0.288279	3.30881	0	0	MIPOL1	mirror-image polydactyly gene 1 protein-like isoform X1 [Crassostrea virginica]	-	-	-	-	GO:0043231//intracellular membrane-bounded organelle	-	-	protein_coding
BMC1	CSbapl.22073	MAP3K13	0.356	0.174	2.96689	1.08661	1.44911	5.84283e-136	2.23038e-131	MAP3K13	mitogen-activated protein kinase kinase kinase 13-like isoform X1 [Mizuhopecten yessoensis]	Environmental Information Processing;Organismal Systems	Signal transduction;Development and regeneration	ko04010//MAPK signaling pathway;ko04361//Axon regeneration	K04422;K04422	GO:0016020//membrane;GO:0043005//neuron projection;GO:0044445//cytosolic part	GO:0004702//receptor signaling protein serine/threonine kinase activity;GO:0019900//kinase binding;GO:0036094//small molecule binding;GO:0046983//protein dimerization activity;GO:0097159//organic cyclic compound binding;GO:1901363//heterocyclic compound binding	GO:0010506//regulation of autophagy;GO:0016570//histone modification;GO:0032147//activation of protein kinase activity;GO:0051091//positive regulation of sequence-specific DNA binding transcription factor activity;GO:0051403//stress-activated MAPK cascade	protein_coding
BMC1	CSbapl.5258	Chrm5	0.561	0.163	7.28387	0.991203	2.87745	0	0	Chrm5	muscarinic acetylcholine receptor M2-like [Mizuhopecten yessoensis]	Environmental Information Processing;Environmental Information Processing;Human Diseases;Organismal Systems;Organismal Systems;Cellular Processes;Organismal Systems;Organismal Systems;Organismal Systems;Organismal Systems	Signaling molecules and interaction;Signal transduction;Neurodegenerative diseases;Digestive system;Endocrine system;Cell motility;Nervous system;Digestive system;Digestive system;Sensory system	ko04080//Neuroactive ligand-receptor interaction;ko04020//Calcium signaling pathway;ko05010//Alzheimer disease;ko04972//Pancreatic secretion;ko04911//Insulin secretion;ko04810//Regulation of actin cytoskeleton;ko04725//Cholinergic synapse;ko04970//Salivary secretion;ko04971//Gastric acid secretion;ko04742//Taste transduction	K04131;K04131;K04131;K04131;K04131;K04131;K04131;K04131;K04131;K04131	-	-	-	protein_coding
BMC1	CSbapl.48646	Ca-alpha1D	0.77	0.239	15.3427	2.13805	2.84319	0	0	Ca-alpha1D	muscle calcium channel subunit alpha-1-like isoform X6 [Mizuhopecten yessoensis]	Environmental Information Processing;Human Diseases;Environmental Information Processing;Organismal Systems;Environmental Information Processing;Organismal Systems;Organismal Systems;Organismal Systems;Environmental Information Processing;Cellular Processes;Organismal Systems;Organismal Systems;Human Diseases;Organismal Systems;Organismal Systems;Organismal Systems;Cellular Processes;Organismal S…	Signal transduction;Neurodegenerative diseases;Signal transduction;Endocrine system;Signal transduction;Endocrine system;Circulatory system;Development and regeneration;Signal transduction;Cell growth and death;Endocrine system;Endocrine system;Endocrine and metabolic diseases;Nervous system;Circulatory system;Environmental adaptation;Cellular community - eukaryotes;Nervous system;Nervous system;…	ko04020//Calcium signaling pathway;ko05010//Alzheimer disease;ko04024//cAMP signaling pathway;ko04911//Insulin secretion;ko04010//MAPK signaling pathway;ko04921//Oxytocin signaling pathway;ko04270//Vascular smooth muscle contraction;ko04361//Axon regeneration;ko04022//cGMP - PKG signaling pathway;ko04218//Cellular senescence;ko04924//Renin secretion;ko04912//GnRH signaling pathway;ko04934//Cushin…	K04851;K04851;K04851;K04851;K04851;K04851;K04851;K04851;K04851;K04851;K04851;K04851;K04851;K04851;K04851;K04851;K04851;K04851;K04851;K04851;K04851;K04851;K04851;K04851;K04851;K04851;K04851;K04851;K04851;K04851;K04851;K04851;K04851	-	-	-	protein_coding
BMC1	CSbapl.23470	CSbapl.23470	0.251	0.099	2.00249	0.569714	1.81348	6.72024e-138	2.56532e-133	--	myb-like protein A isoform X4 [Mizuhopecten yessoensis]	-	-	-	-	-	-	-	protein_coding
BMC1	CSbapl.59025	myof	0.638	0.37	9.00059	2.77759	1.69618	1.13227e-306	4.3222e-302	myof	myoferlin isoform X5 [Crassostrea gigas]	-	-	-	-	GO:0005768//endosome;GO:0012506//vesicle membrane;GO:0016023//cytoplasmic, membrane-bounded vesicle;GO:0044459//plasma membrane part	GO:0005543//phospholipid binding;GO:0046872//metal ion binding	GO:0044802//single-organism membrane organization	protein_coding
BMC1	CSbapl.48706	Nrg	0.36	0.109	2.98108	0.893347	1.73854	0	0	Nrg	Neuroglian [Mizuhopecten yessoensis]	-	-	-	-	GO:0005918//septate junction;GO:0016020//membrane;GO:0042995//cell projection	-	GO:0007155//cell adhesion;GO:0007409//axonogenesis;GO:0007420//brain development;GO:0007619//courtship behavior;GO:0008152//metabolic process;GO:0050896//response to stimulus;GO:0060180//female mating behavior;GO:0065008//regulation of biological quality	protein_coding
BMC1	CSbapl.14777	CSbapl.14777	0.345	0.124	3.08435	0.944754	1.70696	5.89817e-230	2.25151e-225	--	neuronal membrane glycoprotein M6-b-like isoform X1 [Mizuhopecten yessoensis]	-	-	-	-	-	-	GO:0007399//nervous system development;GO:0044763//single-organism cellular process	protein_coding
BMC1	CSbapl.61779	NPY2R	0.714	0.048	13.7017	0.560549	4.61137	0	0	NPY2R	neuropeptide Y receptor type 2-like [Mizuhopecten yessoensis]	-	-	-	-	-	-	-	protein_coding
BMC1	CSbapl.47741	pm20d1.2	0.492	0.257	5.77667	1.46532	1.97902	1.84755e-231	7.05266e-227	pm20d1.2	N-fatty-acyl-amino acid synthase/hydrolase PM20D1-like [Crassostrea virginica]	-	-	-	-	-	GO:0008509//anion transmembrane transporter activity	GO:0008152//metabolic process;GO:0015698//inorganic anion transport;GO:0044763//single-organism cellular process;GO:0050789//regulation of biological process	protein_coding
BMC1	CSbapl.28186	nsmf	0.353	0.017	3.41895	0.105158	5.02292	0	0	nsmf	NMDA receptor synaptonuclear signaling and neuronal migration factor-like [Mizuhopecten yessoensis]	-	-	-	-	-	-	-	protein_coding
BMC1	CSbapl.91574	MLLT3	0.822	0.691	21.1044	8.78383	1.26462	3.65039e-252	1.39346e-247	MLLT3	nuclear GTPase SLIP-GC-like isoform X1 [Latimeria chalumnae]	-	-	-	-	GO:0031988//membrane-bounded vesicle;GO:0043231//intracellular membrane-bounded organelle;GO:0043234//protein complex	GO:0005488//binding	GO:0003002//regionalization;GO:0010467//gene expression;GO:0030178//negative regulation of Wnt signaling pathway;GO:0034645//cellular macromolecule biosynthetic process;GO:0060071//Wnt signaling pathway, planar cell polarity pathway	protein_coding
BMC1	CSbapl.32925	CSbapl.32925	0.461	0.273	5.69062	1.96386	1.53489	3.88662e-136	1.48364e-131	--	orofacial cleft 1 candidate gene 1 protein [Lepisosteus oculatus]	-	-	-	-	GO:0005856//cytoskeleton;GO:0043231//intracellular membrane-bounded organelle;GO:0044444//cytoplasmic part	-	-	protein_coding
BMC1	CSbapl.51399	Otof	0.324	0.135	2.65573	0.915212	1.53693	5.26539e-166	2.00996e-161	Otof	otoferlin-like isoform X2 [Mizuhopecten yessoensis]	-	-	-	-	GO:0031090//organelle membrane;GO:0043231//intracellular membrane-bounded organelle;GO:0044425//membrane part;GO:0044433//cytoplasmic vesicle part	GO:0032403//protein complex binding;GO:0046872//metal ion binding	GO:0006887//exocytosis;GO:0044767//single-organism developmental process	protein_coding
BMC1	CSbapl.82875	NCOA7	0.338	0.107	2.84277	0.533508	2.41372	8.80838e-299	3.36242e-294	NCOA7	oxidation resistance protein 1-like isoform X3 [Crassostrea virginica]	-	-	-	-	GO:0043231//intracellular membrane-bounded organelle	-	GO:0002253//activation of immune response;GO:0008284//positive regulation of cell proliferation;GO:0042742//defense response to bacterium	protein_coding
BMC1	CSbapl.3093	CASK	0.511	0.266	5.10774	1.75631	1.54013	5.00185e-219	1.90936e-214	CASK	peripheral plasma membrane protein CASK-like isoform X4 [Mizuhopecten yessoensis]	-	-	-	-	GO:0005856//cytoskeleton;GO:0005924//cell-substrate adherens junction;GO:0031090//organelle membrane;GO:0032991//macromolecular complex;GO:0043005//neuron projection;GO:0044420//extracellular matrix component;GO:0044428//nuclear part;GO:0044444//cytoplasmic part;GO:0097060//synaptic membrane	GO:0003712//transcription cofactor activity;GO:0004674//protein serine/threonine kinase activity;GO:0005102//receptor binding;GO:0016776//phosphotransferase activity, phosphate group as acceptor;GO:0019904//protein domain specific binding;GO:0036094//small molecule binding;GO:0097159//organic cyclic compound binding;GO:1901363//heterocyclic compound binding	GO:0001505//regulation of neurotransmitter levels;GO:0001952//regulation of cell-matrix adhesion;GO:0006357//regulation of transcription from RNA polymerase II promoter;GO:0007267//cell-cell signaling;GO:0009117//nucleotide metabolic process;GO:0010837//regulation of keratinocyte proliferation;GO:0015031//protein transport;GO:0032102//negative regulation of response to external stimulus;GO:003476…	protein_coding
BMC1	CSbapl.22771	Eip75B	0.347	0.227	2.87709	1.29348	1.15335	2.11811e-61	8.08546e-57	Eip75B	peroxisome proliferator-activated receptor alpha-like [Mizuhopecten yessoensis]	Environmental Information Processing;Human Diseases;Human Diseases;Organismal Systems;Human Diseases;Organismal Systems;Organismal Systems	Signal transduction;Endocrine and metabolic diseases;Infectious diseases;Endocrine system;Endocrine and metabolic diseases;Endocrine system;Endocrine system	ko04024//cAMP signaling pathway;ko04932//Non-alcoholic fatty liver disease (NAFLD);ko05160//Hepatitis C;ko04922//Glucagon signaling pathway;ko04931//Insulin resistance;ko03320//PPAR signaling pathway;ko04920//Adipocytokine signaling pathway	K07294;K07294;K07294;K07294;K07294;K07294;K07294	GO:0043231//intracellular membrane-bounded organelle	GO:0004879//RNA polymerase II transcription factor activity, ligand-activated sequence-specific DNA binding;GO:0005515//protein binding;GO:0044212//transcription regulatory region DNA binding	GO:0001817//regulation of cytokine production;GO:0003006//developmental process involved in reproduction;GO:0006357//regulation of transcription from RNA polymerase II promoter;GO:0006915//apoptotic process;GO:0006955//immune response;GO:0007591//molting cycle, chitin-based cuticle;GO:0009887//organ morphogenesis;GO:0010720//positive regulation of cell development;GO:0014070//response to organic …	protein_coding
BMC1	CSbapl.67707	Pld1	0.282	0.169	2.2951	0.972602	1.23864	1.62411e-59	6.19972e-55	Pld1	phospholipase D1-like isoform X7 [Crassostrea virginica]	Metabolism;Human Diseases;Environmental Information Processing;Cellular Processes;Environmental Information Processing;Human Diseases;Organismal Systems;Environmental Information Processing;Metabolism;Environmental Information Processing;Organismal Systems;Organismal Systems;Human Diseases;Metabolism;Organismal Systems	Global and overview maps;Cancers;Signal transduction;Transport and catabolism;Signal transduction;Cancers;Endocrine system;Signal transduction;Lipid metabolism;Signal transduction;Nervous system;Endocrine system;Cancers;Lipid metabolism;Immune system	ko01100//Metabolic pathways;ko05200//Pathways in cancer;ko04024//cAMP signaling pathway;ko04144//Endocytosis;ko04014//Ras signaling pathway;ko05231//Choline metabolism in cancer;ko04912//GnRH signaling pathway;ko04072//Phospholipase D signaling pathway;ko00564//Glycerophospholipid metabolism;ko04071//Sphingolipid signaling pathway;ko04724//Glutamatergic synapse;ko04928//Parathyroid hormone synthe…	K01115;K01115;K01115;K01115;K01115;K01115;K01115;K01115;K01115;K01115;K01115;K01115;K01115;K01115;K01115	GO:0005774//vacuolar membrane;GO:0005886//plasma membrane;GO:0012505//endomembrane system;GO:0016023//cytoplasmic, membrane-bounded vesicle;GO:0031252//cell leading edge;GO:0031984//organelle subcompartment	GO:0004620//phospholipase activity;GO:0005488//binding	GO:0007264//small GTPase mediated signal transduction;GO:0009725//response to hormone;GO:0030033//microvillus assembly;GO:0030334//regulation of cell migration;GO:0042742//defense response to bacterium;GO:0046471//phosphatidylglycerol metabolic process;GO:0046473//phosphatidic acid metabolic process	protein_coding
BMC1	CSbapl.51699	PLPP3	0.424	0.037	5.74048	0.262535	4.45059	0	0	PLPP3	phospholipid phosphatase 1-like [Mizuhopecten yessoensis]	Metabolism;Human Diseases;Environmental Information Processing;Metabolism;Organismal Systems;Metabolism;Organismal Systems;Metabolism;Metabolism	Global and overview maps;Cancers;Signal transduction;Lipid metabolism;Digestive system;Lipid metabolism;Immune system;Lipid metabolism;Lipid metabolism	ko01100//Metabolic pathways;ko05231//Choline metabolism in cancer;ko04072//Phospholipase D signaling pathway;ko00564//Glycerophospholipid metabolism;ko04975//Fat digestion and absorption;ko00565//Ether lipid metabolism;ko04666//Fc gamma R-mediated phagocytosis;ko00600//Sphingolipid metabolism;ko00561//Glycerolipid metabolism	K01080;K01080;K01080;K01080;K01080;K01080;K01080;K01080;K01080	GO:0031988//membrane-bounded vesicle;GO:0044425//membrane part;GO:0044464//cell part	GO:0005102//receptor binding;GO:0016791//phosphatase activity	GO:0001934//positive regulation of protein phosphorylation;GO:0006665//sphingolipid metabolic process;GO:0007369//gastrulation;GO:0009966//regulation of signal transduction;GO:0022409//positive regulation of cell-cell adhesion;GO:0031647//regulation of protein stability;GO:0044093//positive regulation of molecular function;GO:0048708//astrocyte differentiation;GO:0060070//canonical Wnt signaling …	protein_coding
BMC1	CSbapl.91289	C2CD2L	0.289	0.117	2.46061	0.719263	1.77443	2.48713e-159	9.49411e-155	C2CD2L	phospholipid transfer protein C2CD2L-like isoform X1 [Crassostrea virginica]	-	-	-	-	-	-	-	protein_coding
BMC1	CSbapl.33007	ppd	0.253	0.117	1.86273	0.580715	1.68152	1.19247e-102	4.55201e-98	ppd	Phosphonopyruvate decarboxylase [Brachionus plicatilis]	Metabolism;Metabolism	Global and overview maps;Metabolism of other amino acids	ko01100//Metabolic pathways;ko00440//Phosphonate and phosphinate metabolism	K09459;K09459	-	-	-	protein_coding
BMC1	CSbapl.75524	CSbapl.75524	0.439	0.22	4.22531	1.2292	1.78134	2.97132e-195	1.13424e-190	--	pinin [Platysternon megacephalum]	-	-	-	-	-	-	-	protein_coding
BMC1	CSbapl.63249	CSbapl.63249	0.414	0.238	3.89819	1.55912	1.32208	4.43775e-116	1.69402e-111	--	pleiotrophin [Parasteatoda tepidariorum]	-	-	-	-	-	GO:0005539//glycosaminoglycan binding	GO:0006810//transport;GO:0010259//multicellular organism aging	protein_coding
BMC1	CSbapl.87410	PCBP3	0.379	0.041	3.56177	0.435401	3.03218	0	0	PCBP3	poly(rC)-binding protein 3-like isoform X11 [Mizuhopecten yessoensis]	-	-	-	-	GO:0031988//membrane-bounded vesicle;GO:0043231//intracellular membrane-bounded organelle;GO:0044444//cytoplasmic part	GO:0003723//RNA binding	-	protein_coding
BMC1	CSbapl.37240	gly-5	0.415	0.008	3.81566	0.0478701	6.31666	0	0	gly-5	polypeptide N-acetylgalactosaminyltransferase 1-like isoform X1 [Crassostrea virginica]	Metabolism;Metabolism;Metabolism	Global and overview maps;Glycan biosynthesis and metabolism;Glycan biosynthesis and metabolism	ko01100//Metabolic pathways;ko00514//Other types of O-glycan biosynthesis;ko00512//Mucin type O-glycan biosynthesis	K00710;K00710;K00710	GO:0016020//membrane;GO:0031984//organelle subcompartment;GO:0043231//intracellular membrane-bounded organelle;GO:0044444//cytoplasmic part	-	GO:0000003//reproduction;GO:0006486//protein glycosylation	protein_coding
BMC1	CSbapl.37244	gly-5	0.469	0.009	4.889	0.0468903	6.70411	0	0	gly-5	polypeptide N-acetylgalactosaminyltransferase 5-like isoform X1 [Crassostrea virginica]	Metabolism;Metabolism;Metabolism	Global and overview maps;Glycan biosynthesis and metabolism;Glycan biosynthesis and metabolism	ko01100//Metabolic pathways;ko00514//Other types of O-glycan biosynthesis;ko00512//Mucin type O-glycan biosynthesis	K00710;K00710;K00710	GO:0031224//intrinsic component of membrane;GO:0031984//organelle subcompartment;GO:0043231//intracellular membrane-bounded organelle;GO:0044444//cytoplasmic part	-	GO:0000003//reproduction;GO:0006486//protein glycosylation	protein_coding
BMC1	CSbapl.35101	gly-5	0.747	0.287	11.2671	1.93113	2.5446	0	0	gly-5	polypeptide N-acetylgalactosaminyltransferase 5-like isoform X3 [Crassostrea virginica]	Metabolism;Metabolism;Metabolism	Global and overview maps;Glycan biosynthesis and metabolism;Glycan biosynthesis and metabolism	ko01100//Metabolic pathways;ko00514//Other types of O-glycan biosynthesis;ko00512//Mucin type O-glycan biosynthesis	K00710;K00710;K00710	GO:0016020//membrane;GO:0031984//organelle subcompartment;GO:0043231//intracellular membrane-bounded organelle;GO:0044444//cytoplasmic part	GO:0005488//binding;GO:0016740//transferase activity	GO:0000003//reproduction;GO:0006486//protein glycosylation	protein_coding
BMC1	CSbapl.83027	Shaw	0.638	0.079	8.96032	1.17329	2.93299	0	0	Shaw	potassium voltage-gated channel protein Shaw-like isoform X3 [Mizuhopecten yessoensis]	-	-	-	-	-	-	-	protein_coding
BMC1	CSbapl.19635	Sh	0.349	0.158	2.99848	1.06202	1.49742	2.64856e-156	1.01104e-151	Sh	potassium voltage-gated channel subfamily A member 1-like isoform X1 [Mizuhopecten yessoensis]	-	-	-	-	-	-	-	protein_coding
BMC1	CSbapl.45756	Shab	0.365	0.058	3.25929	0.396887	3.03776	0	0	Shab	potassium voltage-gated channel subfamily B member 2 isoform X4 [Crassostrea gigas]	-	-	-	-	GO:0034705//potassium channel complex	GO:0005249//voltage-gated potassium channel activity	GO:0007626//locomotory behavior;GO:0030001//metal ion transport;GO:0034220//ion transmembrane transport;GO:0042391//regulation of membrane potential;GO:0048858//cell projection morphogenesis;GO:0050804//modulation of synaptic transmission;GO:0051259//protein oligomerization;GO:1903522//regulation of blood circulation	protein_coding
BMC1	CSbapl.37443	Kcnh7	0.678	0.072	11.698	0.770879	3.92361	0	0	Kcnh7	potassium voltage-gated channel subfamily H member 6-like [Mizuhopecten yessoensis]	-	-	-	-	-	-	GO:0006811//ion transport;GO:0055085//transmembrane transport	protein_coding
BMC1	CSbapl.21501	CSbapl.21501	0.327	0.049	2.85096	0.320611	3.15256	0	0	--	probable GPI-anchored adhesin-like protein PGA55 [Crassostrea virginica]	-	-	-	-	-	-	-	protein_coding
BMC1	CSbapl.36589	gly-9	0.415	0.149	3.89287	0.802805	2.27771	0	0	gly-9	probable N-acetylgalactosaminyltransferase 9 isoform X2 [Crassostrea gigas]	Metabolism;Metabolism;Metabolism	Global and overview maps;Glycan biosynthesis and metabolism;Glycan biosynthesis and metabolism	ko01100//Metabolic pathways;ko00514//Other types of O-glycan biosynthesis;ko00512//Mucin type O-glycan biosynthesis	K00710;K00710;K00710	GO:0005794//Golgi apparatus;GO:0031090//organelle membrane	GO:0000030//mannosyltransferase activity;GO:0008376//acetylgalactosaminyltransferase activity;GO:0008378//galactosyltransferase activity;GO:0008417//fucosyltransferase activity;GO:0019112//phenanthrol glycosyltransferase activity;GO:0035251//UDP-glucosyltransferase activity;GO:0046914//transition metal ion binding	GO:0006493//protein O-linked glycosylation;GO:0009311//oligosaccharide metabolic process	protein_coding
BMC1	CSbapl.21888	CSbapl.21888	0.262	0.155	1.88778	0.860771	1.13299	3.97205e-54	1.51625e-49	--	prolyl 4-hydroxylase subunit alpha-1 [Crassostrea gigas]	Metabolism;Metabolism	Global and overview maps;Amino acid metabolism	ko01100//Metabolic pathways;ko00330//Arginine and proline metabolism	K00472;K00472	GO:0043231//intracellular membrane-bounded organelle	-	-	protein_coding
BMC1	CSbapl.23094	CSbapl.23094	0.26	0.073	2.52244	0.949725	1.40923	2.32008e-238	8.85646e-234	--	prostate-associated microseminoprotein [Crassostrea gigas]	-	-	-	-	-	-	-	protein_coding
BMC1	CSbapl.92651	Runx1t1	0.256	0.053	2.09991	0.349008	2.58899	0	0	Runx1t1	protein CBFA2T1 isoform X2 [Crassostrea gigas]	-	-	-	-	-	-	-	protein_coding
BMC1	CSbapl.63130	Kctd7	0.278	0.17	2.18324	1.00406	1.12063	7.42811e-53	2.83553e-48	Kctd7	protein CROWDED NUCLEI 3 [Crassostrea gigas]	-	-	-	-	GO:0043234//protein complex;GO:0044424//intracellular part	-	GO:0044267//cellular protein metabolic process	protein_coding
BMC1	CSbapl.47503	GNTI	0.394	0.122	3.63299	0.607265	2.58076	0	0	GNTI	protein O-linked-mannose beta-1,2-N-acetylglucosaminyltransferase 1-like [Mizuhopecten yessoensis]	Metabolism;Metabolism	Global and overview maps;Glycan biosynthesis and metabolism	ko01100//Metabolic pathways;ko00515//Mannose type O-glycan biosyntheis	K09666;K09666	-	GO:0000030//mannosyltransferase activity;GO:0035251//UDP-glucosyltransferase activity	-	protein_coding
BMC1	CSbapl.15361	Alg13	0.521	0.136	5.52546	0.763887	2.85466	0	0	Alg13	protein ovarian tumor locus-like [Mizuhopecten yessoensis]	Metabolism;Metabolism;Metabolism	Global and overview maps;Glycan biosynthesis and metabolism;Glycan biosynthesis and metabolism	ko01100//Metabolic pathways;ko00513//Various types of N-glycan biosynthesis;ko00510//N-Glycan biosynthesis	K07432;K07432;K07432	-	GO:0003824//catalytic activity;GO:0005488//binding	GO:0005975//carbohydrate metabolic process;GO:0006464//cellular protein modification process	protein_coding
BMC1	CSbapl.64587	sif	0.536	0.222	5.56885	1.44227	1.94904	0	0	sif	protein still life, isoform SIF type 1 isoform X3 [Crassostrea gigas]	-	-	-	-	-	-	GO:0050794//regulation of cellular process	protein_coding
BMC1	CSbapl.77446	TOB1	0.29	0.022	2.42442	0.12996	4.2215	0	0	TOB1	protein Tob1-like [Mizuhopecten yessoensis]	Genetic Information Processing	Folding, sorting and degradation	ko03018//RNA degradation	K14443	GO:0043231//intracellular membrane-bounded organelle;GO:0043234//protein complex	GO:0005102//receptor binding;GO:0030674//protein binding, bridging	GO:0001649//osteoblast differentiation;GO:0003002//regionalization;GO:0006417//regulation of translation;GO:0006606//protein import into nucleus;GO:0008283//cell proliferation;GO:0016055//Wnt signaling pathway;GO:0030510//regulation of BMP signaling pathway;GO:0031441//negative regulation of mRNA 3'-end processing;GO:0031442//positive regulation of mRNA 3'-end processing;GO:0061014//positive regu…	protein_coding
BMC1	CSbapl.80753	SEC24C	0.255	0.129	1.85363	0.699924	1.40509	1.76984e-81	6.756e-77	SEC24C	protein transport protein Sec24C-like isoform X2 [Mizuhopecten yessoensis]	Human Diseases;Genetic Information Processing	Infectious diseases;Folding, sorting and degradation	ko05130//Pathogenic Escherichia coli infection;ko04141//Protein processing in endoplasmic reticulum	K14007;K14007	GO:0030120//vesicle coat;GO:0030658//transport vesicle membrane	GO:0046914//transition metal ion binding	GO:0002478//antigen processing and presentation of exogenous peptide antigen;GO:0006461//protein complex assembly;GO:0006487//protein N-linked glycosylation;GO:0015031//protein transport;GO:0016482//cytoplasmic transport	protein_coding
BMC1	CSbapl.78299	sec31a	0.252	0.166	1.89335	0.900283	1.07249	1.02673e-36	3.91934e-32	sec31a	protein transport protein Sec31A-like isoform X2 [Crassostrea virginica]	Genetic Information Processing	Folding, sorting and degradation	ko04141//Protein processing in endoplasmic reticulum	K14005	GO:0016020//membrane;GO:0030133//transport vesicle;GO:0044432//endoplasmic reticulum part	-	GO:0006810//transport	protein_coding
BMC1	CSbapl.55886	Unc13b	0.508	0.186	4.95083	1.21091	2.03158	0	0	Unc13b	protein unc-13 homolog A-like isoform X14 [Mizuhopecten yessoensis]	Organismal Systems	Nervous system	ko04721//Synaptic vesicle cycle	K15293	GO:0016023//cytoplasmic, membrane-bounded vesicle;GO:0033267//axon part;GO:0097060//synaptic membrane	GO:0005515//protein binding;GO:0008289//lipid binding;GO:0043169//cation binding	GO:0001505//regulation of neurotransmitter levels;GO:0006887//exocytosis;GO:0007165//signal transduction;GO:0007267//cell-cell signaling;GO:0043623//cellular protein complex assembly	protein_coding
BMC1	CSbapl.55968	Unc13b	0.293	0.067	2.23643	0.376989	2.5686	0	0	Unc13b	Protein unc-13-like B [Mizuhopecten yessoensis]	Organismal Systems	Nervous system	ko04721//Synaptic vesicle cycle	K15293	-	GO:0005488//binding	GO:0006887//exocytosis;GO:0007268//synaptic transmission;GO:0016043//cellular component organization;GO:0050794//regulation of cellular process;GO:0065008//regulation of biological quality	protein_coding
BMC1	CSbapl.12324	CSbapl.12324	0.501	0.273	4.89297	1.66042	1.55916	2.21845e-194	8.46849e-190	--	proteoglycan 4-like isoform X1 [Crassostrea virginica]	-	-	-	-	-	-	-	protein_coding
BMC1	CSbapl.12624	PCDH11X	0.295	0.079	2.40032	0.591803	2.02004	2.29557e-300	8.76289e-296	PCDH11X	protocadherin beta-14-like isoform X1 [Mizuhopecten yessoensis]	-	-	-	-	GO:0016020//membrane	-	-	protein_coding
BMC1	CSbapl.1061	SLC46A3	0.333	0.066	2.81877	0.367165	2.94057	0	0	SLC46A3	proton-coupled folate transporter [Crassostrea gigas]	Organismal Systems;Organismal Systems;Human Diseases	Digestive system;Digestive system;Drug resistance	ko04977//Vitamin digestion and absorption;ko04978//Mineral absorption;ko01523//Antifolate resistance	K14613;K14613;K14613	-	-	-	protein_coding
BMC1	CSbapl.21280	RASEF	0.431	0.151	3.97048	0.892068	2.15409	0	0	RASEF	ras and EF-hand domain-containing protein homolog isoform X3 [Crassostrea gigas]	-	-	-	-	-	GO:0043167//ion binding	GO:0008104//protein localization;GO:0044699//single-organism process;GO:0050789//regulation of biological process	protein_coding
BMC1	CSbapl.17315	rasef	0.281	0.034	2.27321	0.217587	3.38506	0	0	rasef	ras and EF-hand domain-containing protein homolog isoform X5 [Mizuhopecten yessoensis]	-	-	-	-	-	-	-	protein_coding
BMC1	CSbapl.5402	RASGRP3	0.436	0.131	4.06879	0.755103	2.42986	0	0	RASGRP3	ras guanyl-releasing protein 3-like isoform X2 [Mizuhopecten yessoensis]	-	-	-	-	GO:0016020//membrane;GO:0043234//protein complex;GO:0044444//cytoplasmic part	GO:0008047//enzyme activator activity;GO:0031267//small GTPase binding;GO:0060089//molecular transducer activity	GO:0043087//regulation of GTPase activity	protein_coding
BMC1	CSbapl.36863	RAPH1	0.413	0.22	3.821	1.42315	1.42487	9.65388e-142	3.68518e-137	RAPH1	ras-associated and pleckstrin homology domains-containing protein 1-like [Crassostrea virginica]	-	-	-	-	GO:0044464//cell part	GO:0005488//binding	-	protein_coding
BMC1	CSbapl.81156	rasgef1ba	0.291	0.09	2.33502	0.481581	2.27759	1.50151e-252	5.73173e-248	rasgef1ba	ras-GEF domain-containing family member 1B-like isoform X1 [Mizuhopecten yessoensis]	-	-	-	-	GO:0005768//endosome	GO:0005085//guanyl-nucleotide exchange factor activity	GO:0043087//regulation of GTPase activity	protein_coding
BMC1	CSbapl.49033	Rab3	0.486	0.138	4.5388	0.803775	2.49745	0	0	Rab3	ras-related protein Rab-3 isoform X5 [Octopus vulgaris]	-	-	-	-	-	-	-	protein_coding
BMC1	CSbapl.60286	rasgrf2	0.504	0.081	5.73408	0.891415	2.68539	0	0	rasgrf2	ras-specific guanine nucleotide-releasing factor 2-like, partial [Mizuhopecten yessoensis]	-	-	-	-	GO:0016020//membrane;GO:0043231//intracellular membrane-bounded organelle	-	GO:0008152//metabolic process;GO:0035023//regulation of Rho protein signal transduction;GO:0065009//regulation of molecular function	protein_coding
BMC1	CSbapl.31440	RIMS2	0.365	0.073	3.19517	0.435812	2.87411	0	0	RIMS2	Regulating synaptic membrane exocytosis protein 2 [Mizuhopecten yessoensis]	Organismal Systems	Endocrine system	ko04911//Insulin secretion	K15297	GO:0016020//membrane;GO:0044456//synapse part;GO:0044464//cell part	GO:0003723//RNA binding;GO:0005515//protein binding	GO:0010467//gene expression;GO:0016079//synaptic vesicle exocytosis;GO:0019222//regulation of metabolic process;GO:0045838//positive regulation of membrane potential;GO:0046928//regulation of neurotransmitter secretion;GO:0048168//regulation of neuronal synaptic plasticity;GO:0060080//inhibitory postsynaptic potential;GO:0065003//macromolecular complex assembly;GO:0071702//organic substance trans…	protein_coding
BMC1	CSbapl.49075	RMC1	0.7	0.121	9.89793	0.926269	3.41762	0	0	RMC1	regulator of MON1-CCZ1 complex-like isoform X2 [Octopus vulgaris]	-	-	-	-	GO:0005774//vacuolar membrane	-	-	protein_coding
BMC1	CSbapl.28830	Nynrin	0.669	0.392	8.69882	2.71923	1.67762	0	0	Nynrin	reverse transcriptase, partial [Nuttalliella namaqua]	-	-	-	-	-	-	-	protein_coding
BMC1	CSbapl.28724	Nynrin	0.263	0.114	1.99464	0.547446	1.86534	4.43499e-127	1.69297e-122	Nynrin	reverse transcriptase, partial [Nuttalliella namaqua]	-	-	-	-	-	-	-	protein_coding
BMC1	CSbapl.93094	CSbapl.93094	0.41	0.225	4.16262	1.40029	1.57177	2.04631e-139	7.81138e-135	--	Rho GTPase-activating protein 32 [Mizuhopecten yessoensis]	-	-	-	-	-	-	-	protein_coding
BMC1	CSbapl.14578	DLC1	0.718	0.539	11.3628	5.21804	1.12274	3.06526e-187	1.1701e-182	DLC1	rho GTPase-activating protein 7-like isoform X2 [Crassostrea virginica]	-	-	-	-	GO:0044464//cell part	-	GO:0009653//anatomical structure morphogenesis;GO:0016043//cellular component organization;GO:0044763//single-organism cellular process;GO:0048518//positive regulation of biological process;GO:0048523//negative regulation of cellular process;GO:0048731//system development	protein_coding
BMC1	CSbapl.8589	RRBP1	0.681	0.473	8.59832	3.72209	1.20794	4.71036e-206	1.79809e-201	RRBP1	ribosome-binding protein 1-like isoform X11 [Mizuhopecten yessoensis]	Genetic Information Processing	Folding, sorting and degradation	ko04141//Protein processing in endoplasmic reticulum	K14000	-	-	-	protein_coding
BMC1	CSbapl.72052	Rbp6	0.949	0.475	39.6888	6.11023	2.69943	0	0	Rbp6	RNA-binding protein Musashi homolog 2-like isoform X15 [Mizuhopecten yessoensis]	Genetic Information Processing	Translation	ko03015//mRNA surveillance pathway	K14411	GO:0030529//intracellular ribonucleoprotein complex	GO:0008187//poly-pyrimidine tract binding	GO:0048468//cell development	protein_coding
BMC1	CSbapl.15841	CSbapl.15841	0.427	0.226	3.51436	1.47175	1.25573	4.58944e-141	1.75193e-136	--	RNA-directed DNA polymerase from mobile element jockey [Mizuhopecten yessoensis]	-	-	-	-	-	-	-	protein_coding
BMC1	CSbapl.23095	CSbapl.23095	0.525	0.387	6.8544	2.75276	1.31615	3.38777e-107	1.29322e-102	--	RNA-directed DNA polymerase from mobile element jockey [Mizuhopecten yessoensis]	-	-	-	-	-	-	-	protein_coding
BMC1	CSbapl.49566	CSbapl.49566	0.312	0.297	6.18061	2.8234	1.13031	1.17853e-05	0.449879	--	RNA-directed DNA polymerase from mobile element jockey-like isoform X2 [Sinocyclocheilus rhinocerous]	-	-	-	-	-	-	-	protein_coding
BMC1	CSbapl.2816	RTase	0.303	0.011	2.56069	0.0663253	5.27083	0	0	RTase	RNA-directed DNA polymerase from transposon BS [Mizuhopecten yessoensis]	-	-	-	-	-	-	-	protein_coding
BMC1	CSbapl.81962	SAFB2	0.626	0.372	7.56252	2.49646	1.59898	5.95355e-259	2.27265e-254	SAFB2	scaffold attachment factor B2-like isoform X4 [Mizuhopecten yessoensis]	-	-	-	-	-	GO:0097159//organic cyclic compound binding	-	protein_coding
BMC1	CSbapl.55323	SEMA-2A	0.661	0.44	8.50768	3.40904	1.3194	3.96181e-213	1.51234e-208	SEMA-2A	semaphorin-2A-like [Octopus vulgaris]	-	-	-	-	GO:0044464//cell part	-	GO:0007411//axon guidance;GO:0007610//behavior	protein_coding
BMC1	CSbapl.63674	CSbapl.63674	0.349	0.238	2.98022	1.48902	1.00106	2.14797e-50	8.19943e-46	--	serine/arginine repetitive matrix protein 2-like [Aplysia californica]	-	-	-	-	-	-	-	protein_coding
BMC1	CSbapl.71060	ULK2	0.26	0.106	2.03058	0.633561	1.68033	3.80695e-133	1.45323e-128	ULK2	serine/threonine-protein kinase unc-51-like [Mizuhopecten yessoensis]	Human Diseases;Human Diseases;Environmental Information Processing;Cellular Processes;Human Diseases;Organismal Systems;Cellular Processes	Neurodegenerative diseases;Neurodegenerative diseases;Signal transduction;Transport and catabolism;Neurodegenerative disease;Aging;Transport and catabolism	ko05010//Alzheimer disease;ko05016//Huntington disease;ko04150//mTOR signaling pathway;ko04140//Autophagy - animal;ko05017//Spinocerebellar ataxia;ko04212//Longevity regulating pathway - worm;ko04136//Autophagy - other eukaryotes	K08269;K08269;K08269;K08269;K08269;K08269;K08269	-	-	-	protein_coding
BMC1	CSbapl.42663	CSbapl.42663	0.369	0.181	3.29427	0.980115	1.74893	1.14419e-155	4.36772e-151	--	serine/threonine-protein phosphatase 6 regulatory ankyrin repeat subunit A-like [Strongylocentrotus purpuratus]	-	-	-	-	-	-	-	protein_coding
BMC1	CSbapl.47105	CSbapl.47105	0.341	0.031	2.89736	0.162845	4.15317	0	0	--	serine/threonine-protein phosphatase 6 regulatory ankyrin repeat subunit B-like [Crassostrea virginica]	-	-	-	-	GO:0005886//plasma membrane;GO:0044425//membrane part;GO:0044456//synapse part;GO:0097458//neuron part	-	GO:0007154//cell communication;GO:0007399//nervous system development;GO:0007528//neuromuscular junction development;GO:0044700//single organism signaling;GO:0048589//developmental growth;GO:0050794//regulation of cellular process;GO:0050877//neurological system process;GO:0051179//localization;GO:0065008//regulation of biological quality	protein_coding
BMC1	CSbapl.17491	CSbapl.17491	0.631	0.029	14.9313	0.18411	6.34162	0	0	--	SH3 and cysteine-rich domain-containing protein isoform X4 [Zootermopsis nevadensis]	-	-	-	-	-	-	GO:0007154//cell communication;GO:0044700//single organism signaling;GO:0065007//biological regulation	protein_coding
BMC1	CSbapl.68689	SHANK1	0.711	0.392	10.3161	3.13301	1.71928	0	0	SHANK1	SH3 and multiple ankyrin repeat domains protein 2 isoform X3 [Crassostrea gigas]	-	-	-	-	GO:0005882//intermediate filament;GO:0005887//integral component of plasma membrane;GO:0005903//brush border;GO:0031090//organelle membrane;GO:0031513//nonmotile primary cilium;GO:0044297//cell body;GO:0044309//neuron spine;GO:0097060//synaptic membrane	GO:0019904//protein domain specific binding;GO:0030159//receptor signaling complex scaffold activity;GO:0035254//glutamate receptor binding	GO:0007417//central nervous system development;GO:0007611//learning or memory;GO:0022607//cellular component assembly;GO:0031667//response to nutrient levels;GO:0048167//regulation of synaptic plasticity;GO:0051703//intraspecies interaction between organisms	protein_coding
BMC1	CSbapl.59572	SK	0.548	0.054	7.33209	0.463363	3.98401	0	0	SK	Small conductance calcium-activated potassium channel protein [Mizuhopecten yessoensis]	Organismal Systems;Organismal Systems	Endocrine system;Endocrine system	ko04911//Insulin secretion;ko04929//GnRH secretion	K04944;K04944	GO:0031224//intrinsic component of membrane	GO:0015269//calcium-activated potassium channel activity;GO:0038023//signaling receptor activity	GO:0007618//mating;GO:0030001//metal ion transport;GO:0034220//ion transmembrane transport;GO:0042391//regulation of membrane potential	protein_coding
BMC1	CSbapl.59755	SLF2	0.335	0.219	2.74511	1.27748	1.10356	3.31905e-57	1.26698e-52	SLF2	SMC5-SMC6 complex localization factor protein 2-like isoform X3 [Mizuhopecten yessoensis]	-	-	-	-	-	-	-	protein_coding
BMC1	CSbapl.13531	SLC6A5	0.288	0.069	2.34836	0.354353	2.7284	0	0	SLC6A5	Sodium- and chloride-dependent glycine transporter 2 [Mizuhopecten yessoensis]	Organismal Systems	Nervous system	ko04721//Synaptic vesicle cycle	K05040	GO:0016020//membrane	GO:0005283//sodium:amino acid symporter activity	GO:0007268//synaptic transmission;GO:0015816//glycine transport;GO:0055085//transmembrane transport	protein_coding
BMC1	CSbapl.382	SLC8A1	0.41	0.18	3.61185	1.0395	1.79685	1.74119e-219	6.64664e-215	SLC8A1	sodium/calcium exchanger 3 isoform X2 [Crassostrea gigas]	Environmental Information Processing;Environmental Information Processing;Organismal Systems;Organismal Systems;Environmental Information Processing;Human Diseases;Human Diseases;Organismal Systems;Human Diseases;Organismal Systems;Organismal Systems;Organismal Systems	Signal transduction;Signal transduction;Digestive system;Circulatory system;Signal transduction;Cardiovascular diseases;Cardiovascular diseases;Sensory system;Cardiovascular diseases;Digestive system;Excretory system;Circulatory system	ko04020//Calcium signaling pathway;ko04022//cGMP - PKG signaling pathway;ko04974//Protein digestion and absorption;ko04261//Adrenergic signaling in cardiomyocytes;ko04371//Apelin signaling pathway;ko05410//Hypertrophic cardiomyopathy (HCM);ko05414//Dilated cardiomyopathy (DCM);ko04740//Olfactory transduction;ko05412//Arrhythmogenic right ventricular cardiomyopathy (ARVC);ko04978//Mineral absorpti…	K05849;K05849;K05849;K05849;K05849;K05849;K05849;K05849;K05849;K05849;K05849;K05849	GO:0015630//microtubule cytoskeleton;GO:0016021//integral component of membrane;GO:0030425//dendrite;GO:0031674//I band;GO:0043231//intracellular membrane-bounded organelle;GO:0044291//cell-cell contact zone;GO:0044309//neuron spine;GO:0044459//plasma membrane part	GO:0005432//calcium:sodium antiporter activity;GO:0008092//cytoskeletal protein binding	GO:0000302//response to reactive oxygen species;GO:0001666//response to hypoxia;GO:0002026//regulation of the force of heart contraction;GO:0003006//developmental process involved in reproduction;GO:0006939//smooth muscle contraction;GO:0006941//striated muscle contraction;GO:0007599//hemostasis;GO:0009612//response to mechanical stimulus;GO:0009746//response to hexose;GO:0009790//embryo developm…	protein_coding
BMC1	CSbapl.88147	SLC34A2	0.339	0.206	3.35266	1.46356	1.19583	1.70213e-70	6.49753e-66	SLC34A2	sodium-dependent phosphate transport protein 2B-like [Pocillopora damicornis]	Organismal Systems;Organismal Systems	Endocrine system;Digestive system	ko04928//Parathyroid hormone synthesis, secretion and action;ko04978//Mineral absorption	K14683;K14683	GO:0005886//plasma membrane;GO:0005902//microvillus;GO:0005903//brush border;GO:0016021//integral component of membrane;GO:0031982//vesicle;GO:0043231//intracellular membrane-bounded organelle;GO:0044444//cytoplasmic part;GO:0098589//membrane region	GO:0015081//sodium ion transmembrane transporter activity;GO:0015114//phosphate ion transmembrane transporter activity;GO:0015291//secondary active transmembrane transporter activity;GO:0019904//protein domain specific binding;GO:0031420//alkali metal ion binding;GO:0043168//anion binding;GO:0046983//protein dimerization activity	GO:0006814//sodium ion transport;GO:0009746//response to hexose;GO:0010038//response to metal ion;GO:0019538//protein metabolic process;GO:0019751//polyol metabolic process;GO:0019752//carboxylic acid metabolic process;GO:0032870//cellular response to hormone stimulus;GO:0033273//response to vitamin;GO:0034767//positive regulation of ion transmembrane transport;GO:0042391//regulation of membrane …	protein_coding
BMC1	CSbapl.34463	slc12a8	0.286	0.044	2.19831	0.22987	3.2575	0	0	slc12a8	solute carrier family 12 member 8-like [Crassostrea virginica]	-	-	-	-	-	GO:0022857//transmembrane transporter activity	GO:0006811//ion transport;GO:0009987//cellular process	protein_coding
BMC1	CSbapl.22460	SPATS2	0.681	0.361	9.17414	2.6527	1.79011	0	0	SPATS2	spermatogenesis-associated serine-rich protein 2 isoform X1 [Crassostrea gigas]	-	-	-	-	GO:0032991//macromolecular complex;GO:0043232//intracellular non-membrane-bounded organelle	GO:0003723//RNA binding	-	protein_coding
BMC1	CSbapl.25035	CSbapl.25035	0.488	0.281	4.70614	1.87478	1.32783	2.25693e-155	8.61536e-151	--	Sperm-specific antigen 2 [Mizuhopecten yessoensis]	-	-	-	-	-	-	-	protein_coding
BMC1	CSbapl.12474	Stim2	0.479	0.227	5.56498	1.39382	1.99733	3.00244e-254	1.14612e-249	Stim2	stromal interaction molecule 1 isoform X1 [Crassostrea gigas]	Environmental Information Processing;Organismal Systems	Signal transduction;Immune system	ko04020//Calcium signaling pathway;ko04611//Platelet activation	K16059;K16059	GO:0016021//integral component of membrane;GO:0031227//intrinsic component of endoplasmic reticulum membrane;GO:0032991//macromolecular complex;GO:0044448//cell cortex part	GO:0008017//microtubule binding;GO:0046872//metal ion binding	GO:0002115//store-operated calcium entry;GO:0007599//hemostasis;GO:0009593//detection of chemical stimulus;GO:0051146//striated muscle cell differentiation;GO:1901341//positive regulation of store-operated calcium channel activity	protein_coding
BMC1	CSbapl.8003	Snap25	0.274	0.111	2.15686	0.596792	1.85363	3.97077e-148	1.51576e-143	Snap25	synaptosomal-associated protein 25 isoform X2 [Crassostrea gigas]	Organismal Systems;Organismal Systems	Endocrine system;Nervous system	ko04911//Insulin secretion;ko04721//Synaptic vesicle cycle	K18211;K18211	GO:0016020//membrane;GO:0031082//BLOC complex;GO:0033267//axon part	GO:0005515//protein binding;GO:0016857//racemase and epimerase activity, acting on carbohydrates and derivatives;GO:0048037//cofactor binding	GO:0001505//regulation of neurotransmitter levels;GO:0006892//post-Golgi vesicle-mediated transport;GO:0006904//vesicle docking involved in exocytosis;GO:0006906//vesicle fusion;GO:0019318//hexose metabolic process;GO:0043623//cellular protein complex assembly;GO:0048168//regulation of neuronal synaptic plasticity	protein_coding
BMC1	CSbapl.64989	Syt7	0.37	0.154	3.37962	1.06659	1.66386	1.0927e-197	4.17118e-193	Syt7	synaptotagmin-7-like isoform X3 [Mizuhopecten yessoensis]	-	-	-	-	-	-	-	protein_coding
BMC1	CSbapl.26072	Tbc1d2b	0.48	0.044	4.79974	0.25693	4.22351	0	0	Tbc1d2b	TBC1 domain family member 2B [Mizuhopecten yessoensis]	-	-	-	-	-	-	-	protein_coding
BMC1	CSbapl.45220	tbc1d30	0.339	0.127	2.76166	0.747591	1.88522	2.43487e-219	9.29464e-215	tbc1d30	TBC1 domain family member 30-like isoform X1 [Mizuhopecten yessoensis]	-	-	-	-	-	-	-	protein_coding
BMC1	CSbapl.73955	CCT6	0.297	0.163	2.21772	0.814192	1.44564	5.09774e-85	1.94596e-80	CCT6	T-complex protein 1 subunit zeta-like [Crassostrea virginica]	-	-	-	-	GO:0015630//microtubule cytoskeleton;GO:0030141//secretory granule;GO:0043234//protein complex	GO:0003723//RNA binding;GO:0005515//protein binding;GO:0022892//substrate-specific transporter activity;GO:0032550//purine ribonucleoside binding	GO:0006458//'de novo' protein folding;GO:0006810//transport;GO:0008104//protein localization;GO:0035036//sperm-egg recognition;GO:0043623//cellular protein complex assembly;GO:0048232//male gamete generation	protein_coding
BMC1	CSbapl.87590	Thsd7a	0.477	0.078	5.07409	0.47322	3.42257	0	0	Thsd7a	thrombospondin type-1 domain-containing protein 7A-like isoform X2 [Mizuhopecten yessoensis]	-	-	-	-	-	-	-	protein_coding
BMC1	CSbapl.38180	CSbapl.38180	0.402	0.15	3.60556	0.89439	2.01125	1.92964e-282	7.36602e-278	--	titin-like isoform X4 [Mizuhopecten yessoensis]	-	-	-	-	GO:0005737//cytoplasm;GO:0043005//neuron projection;GO:0043226//organelle	GO:0005515//protein binding	GO:0007015//actin filament organization;GO:0007399//nervous system development;GO:0009653//anatomical structure morphogenesis;GO:0030030//cell projection organization;GO:0035295//tube development	protein_coding
BMC1	CSbapl.12985	Trpgamma	0.388	0.03	3.43078	0.182418	4.23322	0	0	Trpgamma	transient receptor potential-gamma protein-like isoform X3 [Crassostrea virginica]	Organismal Systems;Organismal Systems;Organismal Systems	Development;Sensory system;Endocrine system	ko04360//Axon guidance;ko04745//Phototransduction - fly;ko04929//GnRH secretion	K04967;K04967;K04967	-	-	-	protein_coding
BMC1	CSbapl.52322	TM9SF4	0.282	0.201	2.26164	1.09731	1.0434	9.50114e-33	3.62687e-28	TM9SF4	transmembrane 9 superfamily member 4-like [Crassostrea gigas]	-	-	-	-	GO:0031224//intrinsic component of membrane;GO:0044464//cell part	-	GO:0002252//immune effector process;GO:0006897//endocytosis;GO:0042742//defense response to bacterium	protein_coding
BMC1	CSbapl.68326	CSbapl.68326	0.959	0.153	93.1352	1.34636	6.11219	0	0	--	Transposon TX1 uncharacterized 149 kDa protein, partial [Exaiptasia pallida]	-	-	-	-	GO:0005635//nuclear envelope	GO:0004518//nuclease activity;GO:0005488//binding;GO:0016740//transferase activity;GO:0051213//dioxygenase activity	GO:0006259//DNA metabolic process;GO:0006690//icosanoid metabolic process;GO:0033559//unsaturated fatty acid metabolic process;GO:0044249//cellular biosynthetic process;GO:1901576//organic substance biosynthetic process	protein_coding
BMC1	CSbapl.16896	TP53I11	0.719	0.088	12.54	0.52408	4.5806	0	0	TP53I11	tumor protein p53-inducible protein 11-like isoform X1 [Mizuhopecten yessoensis]	-	-	-	-	-	-	GO:0008283//cell proliferation	protein_coding
BMC1	CSbapl.21399	OTULIN	0.461	0.151	4.4123	0.824077	2.42068	0	0	OTULIN	ubiquitin thioesterase otulin-like [Crassostrea virginica]	-	-	-	-	GO:0000151//ubiquitin ligase complex	GO:0005488//binding;GO:0036459//thiol-dependent ubiquitinyl hydrolase activity;GO:0070011//peptidase activity, acting on L-amino acid peptides	GO:0001525//angiogenesis;GO:0016055//Wnt signaling pathway;GO:0016579//protein deubiquitination;GO:0031348//negative regulation of defense response;GO:0043433//negative regulation of sequence-specific DNA binding transcription factor activity;GO:0070423//nucleotide-binding oligomerization domain containing signaling pathway	protein_coding
BMC1	CSbapl.10787	CSbapl.10787	0.469	0.06	6.98145	0.382192	4.19116	0	0	--	uncharacterized protein LOC105336440 [Crassostrea gigas]	-	-	-	-	-	-	-	protein_coding
BMC1	CSbapl.34883	CSbapl.34883	0.323	0.002	2.76327	0.0115955	7.89667	0	0	--	uncharacterized protein LOC110449729 [Mizuhopecten yessoensis]	-	-	-	-	-	-	-	protein_coding
BMC1	CSbapl.49899	CSbapl.49899	0.339	0.039	2.95998	0.207135	3.83695	0	0	--	uncharacterized protein LOC110462236 [Mizuhopecten yessoensis]	-	-	-	-	-	-	-	protein_coding
BMC1	CSbapl.27435	CAC	0.638	0.132	8.9433	1.3827	2.69332	0	0	CAC	voltage-dependent calcium channel type A subunit alpha-1-like isoform X7 [Mizuhopecten yessoensis]	Environmental Information Processing;Human Diseases;Environmental Information Processing;Organismal Systems;Organismal Systems;Organismal Systems;Organismal Systems;Human Diseases;Organismal Systems;Human Diseases;Organismal Systems;Human Diseases	Signal transduction;Neurodegenerative diseases;Signal transduction;Nervous system;Nervous system;Nervous system;Nervous system;Substance dependence;Nervous system;Substance dependence;Nervous system;Endocrine and metabolic diseases	ko04020//Calcium signaling pathway;ko05016//Huntington disease;ko04010//MAPK signaling pathway;ko04725//Cholinergic synapse;ko04728//Dopaminergic synapse;ko04726//Serotonergic synapse;ko04723//Retrograde endocannabinoid signaling;ko05033//Nicotine addiction;ko04727//GABAergic synapse;ko05032//Morphine addiction;ko04721//Synaptic vesicle cycle;ko04930//Type II diabetes mellitus	K04849;K04849;K04849;K04849;K04849;K04849;K04849;K04849;K04849;K04849;K04849;K04849	-	-	GO:0044765//single-organism transport	protein_coding
BMC1	CSbapl.76707	Cacna1g	0.849	0.182	19.934	1.73961	3.5184	0	0	Cacna1g	voltage-dependent T-type calcium channel subunit alpha-1H isoform X13 [Crassostrea gigas]	Environmental Information Processing;Environmental Information Processing;Human Diseases;Organismal Systems;Organismal Systems;Organismal Systems;Organismal Systems;Human Diseases	Signal transduction;Signal transduction;Endocrine and metabolic diseases;Environmental adaptation;Endocrine system;Endocrine system;Endocrine system;Endocrine and metabolic diseases	ko04020//Calcium signaling pathway;ko04010//MAPK signaling pathway;ko04934//Cushing syndrome;ko04713//Circadian entrainment;ko04925//Aldosterone synthesis and secretion;ko04929//GnRH secretion;ko04927//Cortisol synthesis and secretion;ko04930//Type II diabetes mellitus	K04854;K04854;K04854;K04854;K04854;K04854;K04854;K04854	-	GO:0005216//ion channel activity	GO:0006811//ion transport;GO:0055085//transmembrane transport	protein_coding
BMC1	CSbapl.85092	Atp6v0a1	0.313	0.194	2.54819	1.12382	1.18105	3.68017e-60	1.40483e-55	Atp6v0a1	V-type proton ATPase 116 kDa subunit a-like isoform X2 [Mizuhopecten yessoensis]	Metabolism;Human Diseases;Cellular Processes;Human Diseases;Cellular Processes;Metabolism;Organismal Systems;Human Diseases;Human Diseases;Human Diseases;Organismal Systems	Global and overview maps;Infectious diseases;Transport and catabolism;Infectious diseases;Transport and catabolism;Energy metabolism;Nervous system;Infectious diseases;Immune diseases;Infectious diseases;Excretory system	ko01100//Metabolic pathways;ko05165//Human papillomavirus infection;ko04142//Lysosome;ko05152//Tuberculosis;ko04145//Phagosome;ko00190//Oxidative phosphorylation;ko04721//Synaptic vesicle cycle;ko05120//Epithelial cell signaling in Helicobacter pylori infection;ko05323//Rheumatoid arthritis;ko05110//Vibrio cholerae infection;ko04966//Collecting duct acid secretion	K02154;K02154;K02154;K02154;K02154;K02154;K02154;K02154;K02154;K02154;K02154	-	-	-	protein_coding
BMC1	CSbapl.23347	CSbapl.23347	0.546	0.379	6.37847	2.6697	1.25653	1.50996e-127	5.76395e-123	--	Zinc finger and SCAN domain-containing protein 22 [Exaiptasia pallida]	-	-	-	-	-	-	-	protein_coding
BMC1	CSbapl.92021	CSbapl.92021	0.552	0.346	6.30574	2.58491	1.28655	7.12248e-162	2.71886e-157	--	zinc finger protein Xfin-like [Biomphalaria glabrata]	Human Diseases	Infectious diseases	ko05168//Herpes simplex infection	K09228	-	-	-	protein_coding
BMC2	CSbapl.69807	CSbapl.69807	0.463	0.007	4.62065	0.0388451	6.89422	0	0	--	-	-	-	-	-	-	-	-	protein_coding
BMC2	CSbapl.78239	CSbapl.78239	0.841	0.058	28.9098	0.381085	6.2453	0	0	--	-	-	-	-	-	-	-	-	protein_coding
BMC2	CSbapl.93462	Plcg1	0.608	0.407	7.60314	3.14035	1.27567	6.95789e-126	2.65604e-121	Plcg1	1-phosphatidylinositol 4,5-bisphosphate phosphodiesterase gamma-1 isoform X2 [Crassostrea gigas]	Metabolism;Human Diseases;Environmental Information Processing;Human Diseases;Human Diseases;Human Diseases;Human Diseases;Environmental Information Processing;Environmental Information Processing;Human Diseases;Human Diseases;Organismal Systems;Environmental Information Processing;Human Diseases;Organismal Systems;Human Diseases;Environmental Information Processing;Organismal Systems;Environment…	Global and overview maps;Cancers;Signal transduction;Cancers;Cancers;Infectious diseases;Infectious disease: viral;Signal transduction;Signal transduction;Infectious diseases;Cancers;Sensory system;Signal transduction;Cancers;Nervous system;Infectious disease: bacterial;Signal transduction;Development;Signal transduction;Endocrine system;Carbohydrate metabolism;Cancers;Immune system;Endocrine sys…	ko01100//Metabolic pathways;ko05200//Pathways in cancer;ko04020//Calcium signaling pathway;ko05205//Proteoglycans in cancer;ko05206//MicroRNAs in cancer;ko05131//Shigellosis;ko05170//Human immunodeficiency virus 1 infection;ko04014//Ras signaling pathway;ko04015//Rap1 signaling pathway;ko05167//Kaposi sarcoma-associated herpesvirus infection;ko05225//Hepatocellular carcinoma;ko04750//Inflammatory…	K01116;K01116;K01116;K01116;K01116;K01116;K01116;K01116;K01116;K01116;K01116;K01116;K01116;K01116;K01116;K01116;K01116;K01116;K01116;K01116;K01116;K01116;K01116;K01116;K01116;K01116;K01116;K01116;K01116;K01116;K01116;K01116;K01116;K01116;K01116;K01116;K01116;K01116;K01116	GO:0016020//membrane;GO:0031252//cell leading edge;GO:0042995//cell projection;GO:0043234//protein complex;GO:0044444//cytoplasmic part	GO:0004629//phospholipase C activity;GO:0004871//signal transducer activity;GO:0005167//neurotrophin TRK receptor binding;GO:0019900//kinase binding	GO:0000302//response to reactive oxygen species;GO:0002431//Fc receptor mediated stimulatory signaling pathway;GO:0006629//lipid metabolic process;GO:0006952//defense response;GO:0007599//hemostasis;GO:0009628//response to abiotic stimulus;GO:0010524//positive regulation of calcium ion transport into cytosol;GO:0010595//positive regulation of endothelial cell migration;GO:0010863//positive regula…	protein_coding
BMC2	CSbapl.83653	CSbapl.83653	0.857	0.137	48.6599	0.984934	5.62656	0	0	--	A disintegrin and metalloproteinase with thrombospondin motifs adt-1-like isoform X4 [Crassostrea virginica]	-	-	-	-	GO:0031012//extracellular matrix	-	GO:0044707//single-multicellular organism process	protein_coding
BMC2	CSbapl.89314	ACP7	0.308	0.043	2.21548	0.349978	2.66228	0	0	ACP7	acid phosphatase type 7-like isoform X1 [Mizuhopecten yessoensis]	-	-	-	-	-	-	-	protein_coding
BMC2	CSbapl.36159	AKAP9	0.749	0.51	12.4234	5.71578	1.12004	6.1249e-189	2.33806e-184	AKAP9	A-kinase anchor protein 9-like isoform X10 [Crassostrea virginica]	-	-	-	-	GO:0005815//microtubule organizing center;GO:0043231//intracellular membrane-bounded organelle;GO:0044444//cytoplasmic part	GO:0005515//protein binding	GO:0016310//phosphorylation;GO:0044700//single organism signaling;GO:0044707//single-multicellular organism process;GO:0048522//positive regulation of cellular process;GO:0050896//response to stimulus;GO:0060306//regulation of membrane repolarization	protein_coding
BMC2	CSbapl.11743	ALKBH8	0.504	0.322	4.50132	2.00728	1.16511	1.41302e-88	5.39393e-84	ALKBH8	Alkylated DNA repair protein alkB-like 8 [Mizuhopecten yessoensis]	-	-	-	-	GO:0005856//cytoskeleton;GO:0031981//nuclear lumen;GO:0044444//cytoplasmic part	GO:0003723//RNA binding;GO:0008169//C-methyltransferase activity;GO:0008170//N-methyltransferase activity;GO:0008171//O-methyltransferase activity;GO:0008276//protein methyltransferase activity;GO:0008649//rRNA methyltransferase activity;GO:0016427//tRNA (cytosine) methyltransferase activity;GO:0016706//oxidoreductase activity, acting on paired donors, with incorporation or reduction of molecular…	GO:0001510//RNA methylation;GO:0002097//tRNA wobble base modification;GO:0033554//cellular response to stress;GO:0044710//single-organism metabolic process	protein_coding
BMC2	CSbapl.11754	mgat4b	0.434	0.241	3.48848	1.51622	1.20212	1.17664e-91	4.49159e-87	mgat4b	alpha-1,3-mannosyl-glycoprotein 4-beta-N-acetylglucosaminyltransferase B-like [Mizuhopecten yessoensis]	Metabolism;Metabolism;Metabolism	Global and overview maps;Glycan biosynthesis and metabolism;Glycan biosynthesis and metabolism	ko01100//Metabolic pathways;ko00513//Various types of N-glycan biosynthesis;ko00510//N-Glycan biosynthesis	K00738;K00738;K00738	GO:0031090//organelle membrane	GO:0008375//acetylglucosaminyltransferase activity	GO:0006487//protein N-linked glycosylation;GO:0009311//oligosaccharide metabolic process	protein_coding
BMC2	CSbapl.54253	HPGD	0.341	0.216	2.45829	1.20723	1.02595	3.2885e-43	1.25532e-38	HPGD	ankyrin repeat domain-containing protein 24-like isoform X3 [Crassostrea gigas]	Human Diseases	Cancers	ko05202//Transcriptional misregulation in cancers	K00069	GO:0043226//organelle	-	GO:0008152//metabolic process;GO:0032501//multicellular organismal process;GO:0044763//single-organism cellular process;GO:0050794//regulation of cellular process	protein_coding
BMC2	CSbapl.52256	CSbapl.52256	0.515	0.345	4.71114	2.24412	1.06993	4.36369e-76	1.66575e-71	--	Ankyrin repeat, PH and SEC7 domain containing protein secG [Mizuhopecten yessoensis]	-	-	-	-	-	-	-	protein_coding
BMC2	CSbapl.25784	Ajm1	0.599	0.176	8.19969	1.31498	2.64053	0	0	Ajm1	apical junction component 1 homolog [Xenopus tropicalis]	-	-	-	-	GO:0005737//cytoplasm	GO:0016787//hydrolase activity	GO:0006470//protein dephosphorylation;GO:0010646//regulation of cell communication;GO:0023051//regulation of signaling;GO:0043086//negative regulation of catalytic activity;GO:0044700//single organism signaling;GO:0048584//positive regulation of response to stimulus;GO:0051716//cellular response to stimulus	protein_coding
BMC2	CSbapl.7136	CSbapl.7136	0.45	0.286	3.65622	1.7185	1.0892	3.1438e-70	1.20008e-65	--	arginine and glutamate-rich protein 1 [Lingula anatina]	-	-	-	-	GO:0031981//nuclear lumen	-	-	protein_coding
BMC2	CSbapl.93212	SLC7A9	0.605	0.33	13.2188	2.57471	2.36011	1.31833e-223	5.03246e-219	SLC7A9	b(0,+)-type amino acid transporter 1-like [Octopus vulgaris]	Organismal Systems	Digestive system	ko04974//Protein digestion and absorption	K13868	-	-	-	protein_coding
BMC2	CSbapl.70506	GRK3	0.352	0.202	2.75425	1.2452	1.14528	2.92945e-62	1.11826e-57	GRK3	beta-adrenergic receptor kinase 2-like isoform X1 [Mizuhopecten yessoensis]	Cellular Processes;Organismal Systems;Organismal Systems;Human Diseases;Organismal Systems;Organismal Systems;Environmental Information Processing	Transport and catabolism;Nervous system;Immune system;Substance dependence;Sensory system;Sensory system;Signal transduction	ko04144//Endocytosis;ko04724//Glutamatergic synapse;ko04062//Chemokine signaling pathway;ko05032//Morphine addiction;ko04745//Phototransduction - fly;ko04740//Olfactory transduction;ko04340//Hedgehog signaling pathway	K00910;K00910;K00910;K00910;K00910;K00910;K00910	GO:0030425//dendrite;GO:0031674//I band;GO:0043231//intracellular membrane-bounded organelle;GO:0044309//neuron spine;GO:0044441//ciliary part;GO:0044459//plasma membrane part	GO:0004674//protein serine/threonine kinase activity;GO:0005543//phospholipid binding;GO:0031690//adrenergic receptor binding;GO:0031753//endothelial differentiation G-protein coupled receptor binding;GO:0032550//purine ribonucleoside binding;GO:0050780//dopamine receptor binding	GO:0001932//regulation of protein phosphorylation;GO:0003002//regionalization;GO:0003057//regulation of the force of heart contraction by chemical signal;GO:0006942//regulation of striated muscle contraction;GO:0006952//defense response;GO:0007602//phototransduction;GO:0009792//embryo development ending in birth or egg hatching;GO:0010033//response to organic substance;GO:0010863//positive regula…	protein_coding
BMC2	CSbapl.89889	HEXA	0.52	0.298	4.56631	2.11037	1.11353	1.45634e-113	5.55927e-109	HEXA	Beta-hexosaminidase subunit beta [Mizuhopecten yessoensis]	Metabolism;Cellular Processes;Metabolism;Metabolism;Metabolism;Metabolism;Metabolism;Metabolism	Global and overview maps;Transport and catabolism;Glycan biosynthesis and metabolism;Carbohydrate metabolism;Glycan biosynthesis and metabolism;Glycan biosynthesis and metabolism;Glycan biosynthesis and metabolism;Glycan biosynthesis and metabolism	ko01100//Metabolic pathways;ko04142//Lysosome;ko00513//Various types of N-glycan biosynthesis;ko00520//Amino sugar and nucleotide sugar metabolism;ko00603//Glycosphingolipid biosynthesis - globo and isoglobo series;ko00511//Other glycan degradation;ko00531//Glycosaminoglycan degradation;ko00604//Glycosphingolipid biosynthesis - ganglio series	K12373;K12373;K12373;K12373;K12373;K12373;K12373;K12373	GO:0000323//lytic vacuole;GO:0030141//secretory granule	GO:0004563//beta-N-acetylhexosaminidase activity;GO:0046983//protein dimerization activity	GO:0001573//ganglioside metabolic process;GO:0006027//glycosaminoglycan catabolic process;GO:0006357//regulation of transcription from RNA polymerase II promoter;GO:0006644//phospholipid metabolic process;GO:0006790//sulfur compound metabolic process;GO:0006875//cellular metal ion homeostasis;GO:0007033//vacuole organization;GO:0007281//germ cell development;GO:0007619//courtship behavior;GO:0008…	protein_coding
BMC2	CSbapl.76127	CSbapl.76127	0.412	0.09	3.76033	0.543139	2.79146	0	0	--	bifunctional arginine demethylase and lysyl-hydroxylase JMJD6-like [Mizuhopecten yessoensis]	-	-	-	-	-	-	-	protein_coding
BMC2	CSbapl.53091	calub	0.417	0.09	4.18768	0.500888	3.06359	0	0	calub	byssal calumenin-like protein 1 [Mytilus coruscus]	-	-	-	-	GO:0044432//endoplasmic reticulum part	GO:0005515//protein binding;GO:0046872//metal ion binding	GO:0006996//organelle organization;GO:0007599//hemostasis;GO:0009892//negative regulation of metabolic process;GO:0010033//response to organic substance;GO:0031103//axon regeneration	protein_coding
BMC2	CSbapl.91	Mthfd1	0.38	0.177	2.86796	1.03918	1.46457	7.38263e-118	2.81817e-113	Mthfd1	C-1-tetrahydrofolate synthase, cytoplasmic-like [Crassostrea gigas]	Metabolism;Metabolism	Global and overview maps;Metabolism of cofactors and vitamins	ko01100//Metabolic pathways;ko00670//One carbon pool by folate	K00288;K00288	-	-	-	protein_coding
BMC2	CSbapl.13880	Cbp53E	0.338	0.105	2.57607	1.02919	1.32367	6.0767e-195	2.31966e-190	Cbp53E	calbindin-32-like [Crassostrea virginica]	-	-	-	-	GO:0005737//cytoplasm;GO:0005911//cell-cell junction;GO:0033267//axon part;GO:0043231//intracellular membrane-bounded organelle	GO:0046872//metal ion binding	GO:0006874//cellular calcium ion homeostasis	protein_coding
BMC2	CSbapl.6280	CalpB	0.411	0.203	3.38916	1.20391	1.4932	5.07803e-120	1.93843e-115	CalpB	calpain-A-like isoform X10 [Mizuhopecten yessoensis]	-	-	-	-	GO:0044297//cell body;GO:0044424//intracellular part	GO:0004197//cysteine-type endopeptidase activity;GO:0043167//ion binding	GO:0003002//regionalization;GO:0006897//endocytosis;GO:0007297//ovarian follicle cell migration;GO:0009620//response to fungus;GO:0010259//multicellular organism aging;GO:0016485//protein processing;GO:0030509//BMP signaling pathway	protein_coding
BMC2	CSbapl.16200	Calu	0.656	0.153	9.8862	0.830481	3.5734	0	0	Calu	calumenin isoform X1 [Crassostrea gigas]	-	-	-	-	GO:0005788//endoplasmic reticulum lumen	GO:0005515//protein binding;GO:0046872//metal ion binding	GO:0001775//cell activation;GO:0006887//exocytosis;GO:0007599//hemostasis;GO:0009892//negative regulation of metabolic process;GO:0010033//response to organic substance;GO:0031103//axon regeneration	protein_coding
BMC2	CSbapl.3960	CPT1A	0.528	0.277	5.70919	1.70164	1.74636	2.67027e-172	1.01932e-167	CPT1A	carnitine O-palmitoyltransferase 1, liver isoform-like isoform X1 [Mizuhopecten yessoensis]	Organismal Systems;Organismal Systems;Human Diseases;Environmental Information Processing;Metabolism;Organismal Systems;Metabolism;Organismal Systems	Environmental adaptation;Endocrine system;Endocrine and metabolic diseases;Signal transduction;Global and overview maps;Endocrine system;Lipid metabolism;Endocrine system	ko04714//Thermogenesis;ko04922//Glucagon signaling pathway;ko04931//Insulin resistance;ko04152//AMPK signaling pathway;ko01212//Fatty acid metabolism;ko03320//PPAR signaling pathway;ko00071//Fatty acid degradation;ko04920//Adipocytokine signaling pathway	K08765;K08765;K08765;K08765;K08765;K08765;K08765;K08765	GO:0005741//mitochondrial outer membrane;GO:0031224//intrinsic component of membrane	GO:0005515//protein binding;GO:0016746//transferase activity, transferring acyl groups	GO:0006950//response to stress;GO:0009062//fatty acid catabolic process;GO:0010033//response to organic substance;GO:0019217//regulation of fatty acid metabolic process;GO:0031329//regulation of cellular catabolic process;GO:0033036//macromolecule localization;GO:0044765//single-organism transport;GO:0051649//establishment of localization in cell;GO:0071702//organic substance transport	protein_coding
BMC2	CSbapl.11770	CD109	0.523	0.153	10.2784	0.857422	3.58347	0	0	CD109	CD109 antigen-like [Pomacea canaliculata]	-	-	-	-	GO:0044464//cell part	GO:0019838//growth factor binding	GO:0017015//regulation of transforming growth factor beta receptor signaling pathway;GO:0032102//negative regulation of response to external stimulus;GO:0048523//negative regulation of cellular process	protein_coding
BMC2	CSbapl.52461	CERK	0.419	0.122	13.2201	0.758803	4.12286	0	0	CERK	ceramide kinase-like protein isoform X1 [Mizuhopecten yessoensis]	Metabolism	Lipid metabolism	ko00600//Sphingolipid metabolism	K04715	GO:0031224//intrinsic component of membrane	GO:0001727//lipid kinase activity;GO:0046872//metal ion binding	GO:0006665//sphingolipid metabolic process;GO:0016310//phosphorylation	protein_coding
BMC2	CSbapl.28788	CSbapl.28788	0.729	0.049	16.7875	0.320469	5.71106	0	0	--	chitin binding beak protein 1 [Dosidicus gigas]	-	-	-	-	-	-	-	protein_coding
BMC2	CSbapl.74206	Cltc	0.625	0.398	8.0564	2.81263	1.51821	3.29807e-171	1.25897e-166	Cltc	clathrin heavy chain 1 isoform X2 [Mizuhopecten yessoensis]	Human Diseases;Cellular Processes;Cellular Processes;Human Diseases;Organismal Systems;Organismal Systems	Neurodegenerative diseases;Transport and catabolism;Transport and catabolism;Infectious diseases;Nervous system;Excretory system	ko05016//Huntington disease;ko04142//Lysosome;ko04144//Endocytosis;ko05100//Bacterial invasion of epithelial cells;ko04721//Synaptic vesicle cycle;ko04961//Endocrine and other factor-regulated calcium reabsorption	K04646;K04646;K04646;K04646;K04646;K04646	GO:0000139//Golgi membrane;GO:0005924//cell-substrate adherens junction;GO:0015630//microtubule cytoskeleton;GO:0030125//clathrin vesicle coat;GO:0031984//organelle subcompartment;GO:0033267//axon part;GO:0044459//plasma membrane part;GO:0048770//pigment granule	GO:0003723//RNA binding;GO:0008092//cytoskeletal protein binding;GO:0019900//kinase binding;GO:0030276//clathrin binding;GO:0033218//amide binding	GO:0000280//nuclear division;GO:0001503//ossification;GO:0002478//antigen processing and presentation of exogenous peptide antigen;GO:0006898//receptor-mediated endocytosis;GO:0007052//mitotic spindle organization;GO:0010558//negative regulation of macromolecule biosynthetic process;GO:0010828//positive regulation of glucose transport;GO:0015031//protein transport;GO:0048193//Golgi vesicle transp…	protein_coding
BMC2	CSbapl.54913	CLINT1	0.443	0.251	3.48333	1.45902	1.25547	2.22506e-95	8.49372e-91	CLINT1	clathrin interactor 1-like isoform X9 [Crassostrea virginica]	Cellular Processes	Transport and catabolism	ko04144//Endocytosis	K12471	GO:0005634//nucleus;GO:0016023//cytoplasmic, membrane-bounded vesicle;GO:0044446//intracellular organelle part	GO:0005488//binding	GO:0016192//vesicle-mediated transport;GO:0044699//single-organism process;GO:0061024//membrane organization	protein_coding
BMC2	CSbapl.75365	CNOT6	0.647	0.415	7.8871	3.0515	1.36998	1.50137e-158	5.73117e-154	CNOT6	CNOT6 [Mytilus galloprovincialis]	Genetic Information Processing	Folding, sorting and degradation	ko03018//RNA degradation	K12603	GO:0043234//protein complex;GO:0044444//cytoplasmic part	GO:0000175//3'-5'-exoribonuclease activity;GO:0005488//binding	GO:0000291//nuclear-transcribed mRNA catabolic process, exonucleolytic;GO:0006417//regulation of translation;GO:0010603//regulation of cytoplasmic mRNA processing body assembly;GO:0010629//negative regulation of gene expression;GO:0042127//regulation of cell proliferation;GO:0044093//positive regulation of molecular function;GO:0048477//oogenesis;GO:0090501//RNA phosphodiester bond hydrolysis	protein_coding
BMC2	CSbapl.47939	COL6A3	0.685	0.041	10.402	0.245836	5.40302	0	0	COL6A3	collagen alpha-1(XII) chain-like isoform X2 [Crassostrea virginica]	Human Diseases;Cellular Processes;Environmental Information Processing;Organismal Systems;Environmental Information Processing	Infectious diseases;Cellular community - eukaryotes;Signal transduction;Digestive system;Signaling molecules and interaction	ko05165//Human papillomavirus infection;ko04510//Focal adhesion;ko04151//PI3K-Akt signaling pathway;ko04974//Protein digestion and absorption;ko04512//ECM-receptor interaction	K06238;K06238;K06238;K06238;K06238	-	-	-	protein_coding
BMC2	CSbapl.49412	Cog6	0.481	0.288	4.55479	1.8162	1.32647	5.90994e-104	2.256e-99	Cog6	conserved oligomeric Golgi complex subunit 6-like [Mizuhopecten yessoensis]	-	-	-	-	-	-	-	protein_coding
BMC2	CSbapl.57219	cpeb3	0.504	0.163	4.79292	1.13565	2.07739	0	0	cpeb3	cytoplasmic polyadenylation element-binding protein 2-like [Mizuhopecten yessoensis]	Cellular Processes;Organismal Systems;Organismal Systems	Cell growth and death;Development;Endocrine system	ko04114//Oocyte meiosis;ko04320//Dorso-ventral axis formation;ko04914//Progesterone-mediated oocyte maturation	K02602;K02602;K02602	GO:0030425//dendrite;GO:0030529//intracellular ribonucleoprotein complex;GO:0031224//intrinsic component of membrane;GO:0043231//intracellular membrane-bounded organelle;GO:0044456//synapse part	GO:0003727//single-stranded RNA binding;GO:0003730//mRNA 3'-UTR binding;GO:0004857//enzyme inhibitor activity;GO:0030276//clathrin binding;GO:0030371//translation repressor activity;GO:0043021//ribonucleoprotein complex binding	GO:0001666//response to hypoxia;GO:0001822//kidney development;GO:0002181//cytoplasmic translation;GO:0006901//vesicle coating;GO:0006979//response to oxidative stress;GO:0007186//G-protein coupled receptor signaling pathway;GO:0007215//glutamate receptor signaling pathway;GO:0007613//memory;GO:0009267//cellular response to starvation;GO:0031442//positive regulation of mRNA 3'-end processing;GO:0…	protein_coding
BMC2	CSbapl.89401	Dop2R	0.328	0.04	2.7537	0.686275	2.00451	0	0	Dop2R	D(2) dopamine receptor-like [Mizuhopecten yessoensis]	Environmental Information Processing;Environmental Information Processing;Environmental Information Processing;Human Diseases;Organismal Systems;Human Diseases;Cellular Processes;Human Diseases	Signaling molecules and interaction;Signal transduction;Signal transduction;Substance dependence;Nervous system;Neurodegenerative diseases;Cellular community - eukaryotes;Substance dependence	ko04080//Neuroactive ligand-receptor interaction;ko04024//cAMP signaling pathway;ko04015//Rap1 signaling pathway;ko05034//Alcoholism;ko04728//Dopaminergic synapse;ko05012//Parkinson disease;ko04540//Gap junction;ko05030//Cocaine addiction	K04145;K04145;K04145;K04145;K04145;K04145;K04145;K04145	GO:0016023//cytoplasmic, membrane-bounded vesicle;GO:0030424//axon;GO:0044456//synapse part;GO:0044459//plasma membrane part;GO:0044463//cell projection part	GO:0004952//dopamine neurotransmitter receptor activity;GO:0005102//receptor binding;GO:0046983//protein dimerization activity	GO:0003014//renal system process;GO:0006468//protein phosphorylation;GO:0006816//calcium ion transport;GO:0006950//response to stress;GO:0007188//adenylate cyclase-modulating G-protein coupled receptor signaling pathway;GO:0007200//phospholipase C-activating G-protein coupled receptor signaling pathway;GO:0007612//learning;GO:0007623//circadian rhythm;GO:0007626//locomotory behavior;GO:0008217//r…	protein_coding
BMC2	CSbapl.30528	moxd2	0.679	0.343	17.6451	3.39339	2.37847	0	0	moxd2	DBH-like monooxygenase protein 1 [Crassostrea gigas]	-	-	-	-	GO:0031090//organelle membrane;GO:0043231//intracellular membrane-bounded organelle;GO:0044425//membrane part	GO:0004497//monooxygenase activity;GO:0046872//metal ion binding	-	protein_coding
BMC2	CSbapl.49994	CSbapl.49994	0.632	0.39	7.35404	2.88403	1.35045	2.20829e-160	8.42972e-156	--	DDE 3 domain-containing protein [Aphis craccivora]	-	-	-	-	-	-	-	protein_coding
BMC2	CSbapl.57624	dapk-1	0.268	0.104	1.70147	0.58382	1.54319	2.19441e-107	8.37671e-103	dapk-1	death-associated protein kinase 1-like isoform X1 [Pomacea canaliculata]	Human Diseases;Cellular Processes;Human Diseases	Cancers;Transport and catabolism;Cancers	ko05200//Pathways in cancer;ko04140//Autophagy - animal;ko05219//Bladder cancer	K08803;K08803;K08803	-	-	-	protein_coding
BMC2	CSbapl.32900	CSbapl.32900	0.316	0.047	15.9299	0.530316	4.90874	0	0	--	delta-1-pyrroline-5-carboxylate synthase-like [Crassostrea virginica]	-	-	-	-	-	-	-	protein_coding
BMC2	CSbapl.25195	Dpp4	0.258	0.042	1.68973	0.324628	2.37993	0	0	Dpp4	dipeptidyl peptidase 4-like isoform X10 [Mizuhopecten yessoensis]	Organismal Systems	Digestive system	ko04974//Protein digestion and absorption	K01278	GO:0005886//plasma membrane;GO:0030054//cell junction;GO:0042995//cell projection;GO:0043231//intracellular membrane-bounded organelle;GO:0044425//membrane part;GO:0044444//cytoplasmic part	GO:0004177//aminopeptidase activity;GO:0005515//protein binding	GO:0002682//regulation of immune system process;GO:0006950//response to stress;GO:0007155//cell adhesion;GO:0044708//single-organism behavior;GO:0044763//single-organism cellular process;GO:0050794//regulation of cellular process;GO:0051179//localization	protein_coding
BMC2	CSbapl.45350	nrf1	0.578	0.125	7.53879	0.653491	3.52809	0	0	nrf1	DNA-binding protein P3A2-like isoform X3 [Crassostrea virginica]	-	-	-	-	GO:0005634//nucleus;GO:0031988//membrane-bounded vesicle	GO:0000977//RNA polymerase II regulatory region sequence-specific DNA binding;GO:0000982//transcription factor activity, RNA polymerase II core promoter proximal region sequence-specific binding	GO:0001894//tissue homeostasis;GO:0002237//response to molecule of bacterial origin;GO:0006357//regulation of transcription from RNA polymerase II promoter;GO:0006950//response to stress;GO:0006996//organelle organization;GO:0009628//response to abiotic stimulus;GO:0009888//tissue development;GO:0031099//regeneration;GO:0043627//response to estrogen;GO:0044710//single-organism metabolic process	protein_coding
BMC2	CSbapl.93130	CSbapl.93130	0.51	0.234	5.60017	1.83947	1.60618	3.16683e-193	1.20887e-188	--	docking protein 5-like isoform X3 [Crassostrea virginica]	-	-	-	-	-	-	GO:0007165//signal transduction	protein_coding
BMC2	CSbapl.72691	Rph3a	0.342	0.107	2.52283	0.596647	2.08009	7.37464e-215	2.81512e-210	Rph3a	double C2-like domain-containing protein beta isoform X2 [Crassostrea virginica]	-	-	-	-	-	-	-	protein_coding
BMC2	CSbapl.25200	SLC4A10	0.251	0.093	1.55936	0.514253	1.6004	9.01752e-109	3.44226e-104	SLC4A10	electroneutral sodium bicarbonate exchanger 1 isoform X2 [Crassostrea gigas]	-	-	-	-	-	-	-	protein_coding
BMC2	CSbapl.18851	pol	0.586	0.409	6.04549	2.851	1.08439	1.13912e-93	4.34836e-89	pol	endonuclease/reverse transcriptase [Branchiostoma floridae]	-	-	-	-	-	-	-	protein_coding
BMC2	CSbapl.98758	CSbapl.98758	0.431	0.252	3.75846	1.68359	1.1586	1.15149e-81	4.39557e-77	--	endonuclease/reverse transcriptase [Branchiostoma floridae]	-	-	-	-	-	-	-	protein_coding
BMC2	CSbapl.22411	ERP44	0.314	0.178	2.06837	0.951119	1.1208	2.1876e-55	8.35073e-51	ERP44	endoplasmic reticulum resident protein 44-like [Crassostrea virginica]	-	-	-	-	-	-	-	protein_coding
BMC2	CSbapl.55627	ERGIC1	0.273	0.074	1.79505	0.380797	2.23693	8.41334e-208	3.21162e-203	ERGIC1	endoplasmic reticulum-Golgi intermediate compartment protein 1-like [Crassostrea gigas]	-	-	-	-	GO:0005840//ribosome;GO:0031090//organelle membrane;GO:0031224//intrinsic component of membrane;GO:0043231//intracellular membrane-bounded organelle;GO:0044446//intracellular organelle part	GO:0005488//binding	GO:0016482//cytoplasmic transport	protein_coding
BMC2	CSbapl.91470	esrp2	0.385	0.093	3.20812	0.672412	2.25431	0	0	esrp2	epithelial splicing regulatory protein 1-like isoform X1 [Mizuhopecten yessoensis]	-	-	-	-	GO:0043231//intracellular membrane-bounded organelle	GO:0044822//poly(A) RNA binding	GO:0010468//regulation of gene expression	protein_coding
BMC2	CSbapl.81950	KDELR2	0.35	0.167	2.69633	0.917431	1.55533	6.72129e-103	2.56572e-98	KDELR2	ER lumen protein-retaining receptor 2 isoform X1 [Crassostrea virginica]	Human Diseases	Infectious diseases	ko05110//Vibrio cholerae infection	K10949	GO:0030660//Golgi-associated vesicle membrane;GO:0031224//intrinsic component of membrane	GO:0043169//cation binding;GO:0046923//ER retention sequence binding	GO:0035437//maintenance of protein localization in endoplasmic reticulum;GO:0048193//Golgi vesicle transport	protein_coding
BMC2	CSbapl.52032	FBXO25	0.293	0.101	2.04659	0.516088	1.98754	1.10369e-153	4.21312e-149	FBXO25	F-box only protein 25 [Crassostrea gigas]	Environmental Information Processing	Signal transduction	ko04068//FoxO signaling pathway	K10305	GO:0043231//intracellular membrane-bounded organelle;GO:0043232//intracellular non-membrane-bounded organelle	GO:0005488//binding	GO:0009987//cellular process;GO:0014874//response to stimulus involved in regulation of muscle adaptation	protein_coding
BMC2	CSbapl.28779	CSbapl.28779	0.785	0.086	16.2372	0.505881	5.00436	0	0	--	F-box/LRR-repeat protein 17 [Oryzias melastigma]	-	-	-	-	GO:0000151//ubiquitin ligase complex;GO:0005815//microtubule organizing center	-	GO:0006511//ubiquitin-dependent protein catabolic process;GO:0044763//single-organism cellular process	protein_coding
BMC2	CSbapl.96988	fibcd1	0.293	0.026	5.85838	0.206394	4.82703	0	0	fibcd1	ficolin-2-like [Saccoglossus kowalevskii]	-	-	-	-	-	GO:0097367//carbohydrate derivative binding	-	protein_coding
BMC2	CSbapl.43532	CSbapl.43532	0.372	0.048	3.46978	0.445994	2.95975	0	0	--	filaggrin-2-like, partial [Aplysia californica]	-	-	-	-	-	-	-	protein_coding
BMC2	CSbapl.20277	CSbapl.20277	0.294	0.069	2.09363	0.446123	2.23049	3.41729e-267	1.30448e-262	--	flocculation protein FLO11-like isoform X1 [Mizuhopecten yessoensis]	-	-	-	-	-	-	-	protein_coding
BMC2	CSbapl.48277	unc-105	0.301	0.003	2.1444	0.0182756	6.87452	0	0	unc-105	FMRFamide-activated amiloride-sensitive sodium channel-like isoform X1 [Mizuhopecten yessoensis]	-	-	-	-	GO:0016020//membrane;GO:0044464//cell part	GO:0005272//sodium channel activity	GO:0015672//monovalent inorganic cation transport;GO:0030001//metal ion transport;GO:0044763//single-organism cellular process	protein_coding
BMC2	CSbapl.43348	CSbapl.43348	0.412	0.239	3.24371	1.42741	1.18425	3.84741e-77	1.46867e-72	--	Golgi integral membrane protein 4 [Mizuhopecten yessoensis]	-	-	-	-	-	-	-	protein_coding
BMC2	CSbapl.38619	GOLGA4	0.317	0.181	2.33672	1.04714	1.15803	1.46564e-55	5.5948e-51	GOLGA4	golgin subfamily A member 4-like isoform X2 [Crassostrea virginica]	-	-	-	-	-	-	-	protein_coding
BMC2	CSbapl.58102	CSbapl.58102	0.43	0.036	26.7984	0.266222	6.65337	0	0	--	hemagglutinin/amebocyte aggregation factor-like isoform X1 [Sinocyclocheilus rhinocerous]	-	-	-	-	-	-	-	protein_coding
BMC2	CSbapl.59721	HOMER2	0.321	0.126	2.61579	0.67824	1.94738	8.71422e-139	3.32648e-134	HOMER2	homer protein homolog 2-like isoform X3 [Mizuhopecten yessoensis]	Organismal Systems;Environmental Information Processing	Nervous system;Signal transduction	ko04724//Glutamatergic synapse;ko04068//FoxO signaling pathway	K15010;K15010	-	-	-	protein_coding
BMC2	CSbapl.36343	CSbapl.36343	0.769	0.077	18.6444	0.507431	5.19938	0	0	--	hypothetical protein LOTGIDRAFT_176959, partial [Lottia gigantea]	-	-	-	-	-	-	-	protein_coding
BMC2	CSbapl.49985	Muc2	0.922	0.281	54.9588	1.78421	4.945	0	0	Muc2	IgGFc-binding protein-like isoform X2 [Crassostrea virginica]	-	-	-	-	GO:0044421//extracellular region part	-	GO:0009987//cellular process	protein_coding
BMC2	CSbapl.49983	MUC5B	0.923	0.559	48.8655	5.17173	3.2401	0	0	MUC5B	IgGFc-binding protein-like isoform X2 [Crassostrea virginica]	-	-	-	-	-	-	-	protein_coding
BMC2	CSbapl.25502	unc-7	0.391	0.074	3.58902	1.13985	1.65474	0	0	unc-7	innexin unc-9 isoform X1 [Crassostrea gigas]	-	-	-	-	-	-	-	protein_coding
BMC2	CSbapl.36034	CSbapl.36034	0.516	0.341	4.68638	2.24417	1.06229	2.5473e-80	9.72379e-76	--	Jerky protein homolog-like [Mizuhopecten yessoensis]	-	-	-	-	-	-	-	protein_coding
BMC2	CSbapl.34447	Kynu	0.34	0.177	2.43568	0.937653	1.3772	8.15139e-80	3.11163e-75	Kynu	kynureninase-like isoform X2 [Mizuhopecten yessoensis]	Metabolism;Metabolism	Global and overview maps;Amino acid metabolism	ko01100//Metabolic pathways;ko00380//Tryptophan metabolism	K01556;K01556	GO:0031981//nuclear lumen;GO:0044444//cytoplasmic part	GO:0016823//hydrolase activity, acting on acid carbon-carbon bonds, in ketonic substances;GO:0043168//anion binding;GO:0046983//protein dimerization activity	GO:0006084//acetyl-CoA metabolic process;GO:0006569//tryptophan catabolic process;GO:0010243//response to organonitrogen compound;GO:0019359//nicotinamide nucleotide biosynthetic process;GO:0034097//response to cytokine;GO:0043650//dicarboxylic acid biosynthetic process	protein_coding
BMC2	CSbapl.16713	LMO1	0.595	0.15	10.1166	1.38723	2.86645	0	0	LMO1	LIM domain only protein 3-like isoform X4 [Crassostrea virginica]	-	-	-	-	GO:0043231//intracellular membrane-bounded organelle	GO:0003824//catalytic activity;GO:0046914//transition metal ion binding	GO:0002118//aggressive behavior;GO:0006355//regulation of transcription, DNA-templated;GO:0006897//endocytosis;GO:0007423//sensory organ development;GO:0007444//imaginal disc development;GO:0007626//locomotory behavior;GO:0014070//response to organic cyclic compound;GO:0035114//imaginal disc-derived appendage morphogenesis;GO:0035285//appendage segmentation;GO:0035482//gastric motility	protein_coding
BMC2	CSbapl.53940	CSbapl.53940	0.649	0.057	9.87864	0.321978	4.93928	0	0	--	lysine-specific demethylase 8-like [Crassostrea virginica]	-	-	-	-	-	-	GO:0044238//primary metabolic process;GO:0044260//cellular macromolecule metabolic process;GO:0044699//single-organism process	protein_coding
BMC2	CSbapl.5440	CSbapl.5440	0.43	0.151	3.6291	1.00409	1.85372	3.27297e-232	1.24939e-227	--	microtubule-associated protein futsch [Lingula anatina]	-	-	-	-	-	-	-	protein_coding
BMC2	CSbapl.11517	CLIP3	0.34	0.168	2.43558	0.997815	1.28742	3.67328e-87	1.4022e-82	CLIP3	microtubule-associated tumor suppressor 1 homolog isoform X3 [Mizuhopecten yessoensis]	-	-	-	-	GO:0005815//microtubule organizing center;GO:0005874//microtubule;GO:0043231//intracellular membrane-bounded organelle	GO:0015631//tubulin binding;GO:0046983//protein dimerization activity	-	protein_coding
BMC2	CSbapl.5258	Chrm5	0.41	0.175	3.69085	1.21704	1.60057	1.77955e-157	6.79308e-153	Chrm5	muscarinic acetylcholine receptor M2-like [Mizuhopecten yessoensis]	Environmental Information Processing;Environmental Information Processing;Human Diseases;Organismal Systems;Organismal Systems;Cellular Processes;Organismal Systems;Organismal Systems;Organismal Systems;Organismal Systems	Signaling molecules and interaction;Signal transduction;Neurodegenerative diseases;Digestive system;Endocrine system;Cell motility;Nervous system;Digestive system;Digestive system;Sensory system	ko04080//Neuroactive ligand-receptor interaction;ko04020//Calcium signaling pathway;ko05010//Alzheimer disease;ko04972//Pancreatic secretion;ko04911//Insulin secretion;ko04810//Regulation of actin cytoskeleton;ko04725//Cholinergic synapse;ko04970//Salivary secretion;ko04971//Gastric acid secretion;ko04742//Taste transduction	K04131;K04131;K04131;K04131;K04131;K04131;K04131;K04131;K04131;K04131	-	-	-	protein_coding
BMC2	CSbapl.48646	Ca-alpha1D	0.633	0.252	9.33287	2.55664	1.86807	0	0	Ca-alpha1D	muscle calcium channel subunit alpha-1-like isoform X6 [Mizuhopecten yessoensis]	Environmental Information Processing;Human Diseases;Environmental Information Processing;Organismal Systems;Environmental Information Processing;Organismal Systems;Organismal Systems;Organismal Systems;Environmental Information Processing;Cellular Processes;Organismal Systems;Organismal Systems;Human Diseases;Organismal Systems;Organismal Systems;Organismal Systems;Cellular Processes;Organismal S…	Signal transduction;Neurodegenerative diseases;Signal transduction;Endocrine system;Signal transduction;Endocrine system;Circulatory system;Development and regeneration;Signal transduction;Cell growth and death;Endocrine system;Endocrine system;Endocrine and metabolic diseases;Nervous system;Circulatory system;Environmental adaptation;Cellular community - eukaryotes;Nervous system;Nervous system;…	ko04020//Calcium signaling pathway;ko05010//Alzheimer disease;ko04024//cAMP signaling pathway;ko04911//Insulin secretion;ko04010//MAPK signaling pathway;ko04921//Oxytocin signaling pathway;ko04270//Vascular smooth muscle contraction;ko04361//Axon regeneration;ko04022//cGMP - PKG signaling pathway;ko04218//Cellular senescence;ko04924//Renin secretion;ko04912//GnRH signaling pathway;ko04934//Cushin…	K04851;K04851;K04851;K04851;K04851;K04851;K04851;K04851;K04851;K04851;K04851;K04851;K04851;K04851;K04851;K04851;K04851;K04851;K04851;K04851;K04851;K04851;K04851;K04851;K04851;K04851;K04851;K04851;K04851;K04851;K04851;K04851;K04851	-	-	-	protein_coding
BMC2	CSbapl.23470	CSbapl.23470	0.266	0.101	1.92875	0.594224	1.69859	3.02892e-112	1.15623e-107	--	myb-like protein A isoform X4 [Mizuhopecten yessoensis]	-	-	-	-	-	-	-	protein_coding
BMC2	CSbapl.24935	CSbapl.24935	0.499	0.012	7.66333	0.0728539	6.71682	0	0	--	nacre protein [Pinctada fucata]	-	-	-	-	-	-	-	protein_coding
BMC2	CSbapl.61645	NDRG1	0.42	0.251	3.40106	1.56403	1.12072	1.83203e-72	6.99341e-68	NDRG1	Ndr [Echinococcus granulosus]	-	-	-	-	-	-	-	protein_coding
BMC2	CSbapl.77105	CSbapl.77105	0.524	0.035	7.34765	0.228913	5.00441	0	0	--	neurogenic locus notch homolog protein 1-like [Crassostrea virginica]	-	-	-	-	-	-	-	protein_coding
BMC2	CSbapl.84820	CSbapl.84820	0.257	0.04	2.14909	0.269576	2.99496	0	0	--	neurogenic locus notch homolog protein 1-like [Crassostrea virginica]	-	-	-	-	-	-	-	protein_coding
BMC2	CSbapl.50688	Nfil3	0.271	0.066	1.86741	0.356315	2.38982	4.90515e-236	1.87244e-231	Nfil3	nuclear factor interleukin-3-regulated protein-like [Crassostrea virginica]	Organismal Systems	Environmental adaptation	ko04711//Circadian rhythm - fly	K12114	GO:0043231//intracellular membrane-bounded organelle	GO:0000977//RNA polymerase II regulatory region sequence-specific DNA binding;GO:0000982//transcription factor activity, RNA polymerase II core promoter proximal region sequence-specific binding;GO:0003712//transcription cofactor activity	GO:0002376//immune system process;GO:0006357//regulation of transcription from RNA polymerase II promoter;GO:0007623//circadian rhythm;GO:0048468//cell development;GO:0070670//response to interleukin-4	protein_coding
BMC2	CSbapl.91574	MLLT3	0.808	0.694	26.2723	8.78483	1.58046	2.91717e-165	1.11357e-160	MLLT3	nuclear GTPase SLIP-GC-like isoform X1 [Latimeria chalumnae]	-	-	-	-	GO:0031988//membrane-bounded vesicle;GO:0043231//intracellular membrane-bounded organelle;GO:0043234//protein complex	GO:0005488//binding	GO:0003002//regionalization;GO:0010467//gene expression;GO:0030178//negative regulation of Wnt signaling pathway;GO:0034645//cellular macromolecule biosynthetic process;GO:0060071//Wnt signaling pathway, planar cell polarity pathway	protein_coding
BMC2	CSbapl.81805	nhr-23	0.631	0.366	8.43768	2.59539	1.7009	1.50446e-201	5.74297e-197	nhr-23	nuclear receptor subfamily 1 group D member 2-like isoform X6 [Mizuhopecten yessoensis]	-	-	-	-	GO:0043231//intracellular membrane-bounded organelle	GO:0000981//RNA polymerase II transcription factor activity, sequence-specific DNA binding;GO:0005488//binding	GO:0006357//regulation of transcription from RNA polymerase II promoter;GO:0007420//brain development	protein_coding
BMC2	CSbapl.60346	Pdzd2	0.341	0.18	2.61393	1.23992	1.07597	1.22688e-68	4.68338e-64	Pdzd2	PDZ domain-containing protein 2-like [Crassostrea gigas]	-	-	-	-	GO:0043231//intracellular membrane-bounded organelle	-	-	protein_coding
BMC2	CSbapl.41910	PGRP-SC2	0.313	0.089	2.54267	0.552475	2.20236	9.59001e-221	3.66079e-216	PGRP-SC2	peptidoglycan recognition protein [Bathymodiolus septemdierum]	-	-	-	-	GO:0016020//membrane	GO:0005488//binding;GO:0016811//hydrolase activity, acting on carbon-nitrogen (but not peptide) bonds, in linear amides	GO:0009617//response to bacterium;GO:0031348//negative regulation of defense response;GO:0044699//single-organism process;GO:0045087//innate immune response;GO:0050776//regulation of immune response	protein_coding
BMC2	CSbapl.81703	PHF6	0.593	0.28	7.19241	1.61222	2.15743	1.01629e-287	3.87947e-283	PHF6	PHD finger protein 6-like [Crassostrea gigas]	-	-	-	-	GO:0031981//nuclear lumen;GO:0043232//intracellular non-membrane-bounded organelle	GO:0003676//nucleic acid binding;GO:0019899//enzyme binding	-	protein_coding
BMC2	CSbapl.39774	CSbapl.39774	0.605	0.058	12.3907	0.38732	4.99959	0	0	--	pol-like protein [Ciona intestinalis]	-	-	-	-	-	-	-	protein_coding
BMC2	CSbapl.49822	Pol	0.477	0.141	5.48866	0.722733	2.92492	0	0	Pol	pol-like protein [Danio rerio]	-	-	-	-	GO:0005783//endoplasmic reticulum;GO:0031090//organelle membrane	GO:0004518//nuclease activity;GO:0016740//transferase activity;GO:0033764//steroid dehydrogenase activity, acting on the CH-OH group of donors, NAD or NADP as acceptor;GO:0097159//organic cyclic compound binding	GO:0006259//DNA metabolic process;GO:0008202//steroid metabolic process;GO:0008610//lipid biosynthetic process;GO:0019222//regulation of metabolic process;GO:0044249//cellular biosynthetic process;GO:0044255//cellular lipid metabolic process;GO:0050896//response to stimulus;GO:1901361//organic cyclic compound catabolic process;GO:1901564//organonitrogen compound metabolic process	protein_coding
BMC2	CSbapl.44126	PARP12	0.305	0.09	2.21515	0.43777	2.33916	1.10772e-210	4.22851e-206	PARP12	poly [ADP-ribose] polymerase 12 [Crassostrea gigas]	-	-	-	-	-	-	GO:0050789//regulation of biological process	protein_coding
BMC2	CSbapl.78184	Pkd1	0.815	0.398	18.3064	3.13527	2.54569	0	0	Pkd1	polycystin-1-like [Crassostrea virginica]	-	-	-	-	GO:0042995//cell projection	GO:0005488//binding	GO:0051606//detection of stimulus	protein_coding
BMC2	CSbapl.35101	gly-5	0.521	0.302	5.10646	2.2962	1.15307	3.52054e-117	1.3439e-112	gly-5	polypeptide N-acetylgalactosaminyltransferase 5-like isoform X3 [Crassostrea virginica]	Metabolism;Metabolism;Metabolism	Global and overview maps;Glycan biosynthesis and metabolism;Glycan biosynthesis and metabolism	ko01100//Metabolic pathways;ko00514//Other types of O-glycan biosynthesis;ko00512//Mucin type O-glycan biosynthesis	K00710;K00710;K00710	GO:0016020//membrane;GO:0031984//organelle subcompartment;GO:0043231//intracellular membrane-bounded organelle;GO:0044444//cytoplasmic part	GO:0005488//binding;GO:0016740//transferase activity	GO:0000003//reproduction;GO:0006486//protein glycosylation	protein_coding
BMC2	CSbapl.83027	Shaw	0.463	0.094	4.5563	1.45123	1.65058	0	0	Shaw	potassium voltage-gated channel protein Shaw-like isoform X3 [Mizuhopecten yessoensis]	-	-	-	-	-	-	-	protein_coding
BMC2	CSbapl.45756	Shab	0.253	0.067	1.66849	0.498041	1.74421	1.71306e-185	6.53928e-181	Shab	potassium voltage-gated channel subfamily B member 2 isoform X4 [Crassostrea gigas]	-	-	-	-	GO:0034705//potassium channel complex	GO:0005249//voltage-gated potassium channel activity	GO:0007626//locomotory behavior;GO:0030001//metal ion transport;GO:0034220//ion transmembrane transport;GO:0042391//regulation of membrane potential;GO:0048858//cell projection morphogenesis;GO:0050804//modulation of synaptic transmission;GO:0051259//protein oligomerization;GO:1903522//regulation of blood circulation	protein_coding
BMC2	CSbapl.97348	CSbapl.97348	0.269	0.087	5.67155	0.462827	3.6152	1.32143e-160	5.04429e-156	--	probable E3 ubiquitin-protein ligase TRIM8 [Mizuhopecten yessoensis]	-	-	-	-	-	-	-	protein_coding
BMC2	CSbapl.52155	CSbapl.52155	0.473	0.086	4.83072	0.455214	3.40762	0	0	--	Protein HtrL [Mizuhopecten yessoensis]	-	-	-	-	-	-	-	protein_coding
BMC2	CSbapl.47503	GNTI	0.274	0.131	1.79625	0.719801	1.31932	1.82255e-72	6.9572e-68	GNTI	protein O-linked-mannose beta-1,2-N-acetylglucosaminyltransferase 1-like [Mizuhopecten yessoensis]	Metabolism;Metabolism	Global and overview maps;Glycan biosynthesis and metabolism	ko01100//Metabolic pathways;ko00515//Mannose type O-glycan biosyntheis	K09666;K09666	-	GO:0000030//mannosyltransferase activity;GO:0035251//UDP-glucosyltransferase activity	-	protein_coding
BMC2	CSbapl.70223	CSbapl.70223	0.99	0.617	313.069	8.16152	5.2615	0	0	--	protein PIF-like [Crassostrea gigas]	Human Diseases;Cellular Processes;Environmental Information Processing;Organismal Systems;Environmental Information Processing	Infectious diseases;Cellular community - eukaryotes;Signal transduction;Digestive system;Signaling molecules and interaction	ko05165//Human papillomavirus infection;ko04510//Focal adhesion;ko04151//PI3K-Akt signaling pathway;ko04974//Protein digestion and absorption;ko04512//ECM-receptor interaction	K06238;K06238;K06238;K06238;K06238	-	-	-	protein_coding
BMC2	CSbapl.58084	CSbapl.58084	0.34	0.033	12.4992	0.164341	6.249	0	0	--	protein polybromo-1-like [Cyprinus carpio]	Human Diseases	Cancers	ko05225//Hepatocellular carcinoma	K11757	-	-	-	protein_coding
BMC2	CSbapl.64587	sif	0.423	0.231	3.47993	1.58071	1.13849	1.55444e-92	5.93375e-88	sif	protein still life, isoform SIF type 1 isoform X3 [Crassostrea gigas]	-	-	-	-	-	-	GO:0050794//regulation of cellular process	protein_coding
BMC2	CSbapl.72120	Sbno1	0.651	0.441	7.06344	3.23063	1.12856	3.55479e-134	1.35697e-129	Sbno1	protein strawberry notch homolog 1-like isoform X1 [Mizuhopecten yessoensis]	-	-	-	-	-	-	-	protein_coding
BMC2	CSbapl.28965	Sec16a	0.39	0.2	2.92902	1.13723	1.36489	4.55651e-100	1.73936e-95	Sec16a	protein transport protein Sec16A isoform X3 [Crassostrea gigas]	-	-	-	-	GO:0044444//cytoplasmic part	-	GO:0006996//organelle organization	protein_coding
BMC2	CSbapl.80753	SEC24C	0.356	0.127	2.59303	0.690781	1.90834	9.31566e-185	3.55607e-180	SEC24C	protein transport protein Sec24C-like isoform X2 [Mizuhopecten yessoensis]	Human Diseases;Genetic Information Processing	Infectious diseases;Folding, sorting and degradation	ko05130//Pathogenic Escherichia coli infection;ko04141//Protein processing in endoplasmic reticulum	K14007;K14007	GO:0030120//vesicle coat;GO:0030658//transport vesicle membrane	GO:0046914//transition metal ion binding	GO:0002478//antigen processing and presentation of exogenous peptide antigen;GO:0006461//protein complex assembly;GO:0006487//protein N-linked glycosylation;GO:0015031//protein transport;GO:0016482//cytoplasmic transport	protein_coding
BMC2	CSbapl.78299	sec31a	0.372	0.163	2.77374	0.883593	1.65038	7.35066e-132	2.80597e-127	sec31a	protein transport protein Sec31A-like isoform X2 [Crassostrea virginica]	Genetic Information Processing	Folding, sorting and degradation	ko04141//Protein processing in endoplasmic reticulum	K14005	GO:0016020//membrane;GO:0030133//transport vesicle;GO:0044432//endoplasmic reticulum part	-	GO:0006810//transport	protein_coding
BMC2	CSbapl.90170	tutl	0.461	0.091	7.8746	0.498387	3.98187	0	0	tutl	Protein turtle [Mizuhopecten yessoensis]	-	-	-	-	-	-	GO:0007411//axon guidance;GO:0008038//neuron recognition;GO:0044708//single-organism behavior	protein_coding
BMC2	CSbapl.55886	Unc13b	0.413	0.194	3.66942	1.31425	1.48131	5.59996e-128	2.13767e-123	Unc13b	protein unc-13 homolog A-like isoform X14 [Mizuhopecten yessoensis]	Organismal Systems	Nervous system	ko04721//Synaptic vesicle cycle	K15293	GO:0016023//cytoplasmic, membrane-bounded vesicle;GO:0033267//axon part;GO:0097060//synaptic membrane	GO:0005515//protein binding;GO:0008289//lipid binding;GO:0043169//cation binding	GO:0001505//regulation of neurotransmitter levels;GO:0006887//exocytosis;GO:0007165//signal transduction;GO:0007267//cell-cell signaling;GO:0043623//cellular protein complex assembly	protein_coding
BMC2	CSbapl.12324	CSbapl.12324	0.451	0.278	3.74864	1.75107	1.09813	1.57652e-74	6.01805e-70	--	proteoglycan 4-like isoform X1 [Crassostrea virginica]	-	-	-	-	-	-	-	protein_coding
BMC2	CSbapl.92406	PLEKHG4B	0.291	0.062	2.09657	0.325486	2.68736	0	0	PLEKHG4B	puratrophin-1-like isoform X2 [Mizuhopecten yessoensis]	-	-	-	-	-	-	GO:0035023//regulation of Rho protein signal transduction	protein_coding
BMC2	CSbapl.92217	PNP	0.306	0.179	2.38304	1.18393	1.00922	2.6327e-47	1.00498e-42	PNP	purine nucleoside phosphorylase-like isoform X1 [Crassostrea virginica]	Metabolism;Metabolism;Metabolism;Metabolism	Global and overview maps;Nucleotide metabolism;Nucleotide metabolism;Metabolism of cofactors and vitamins	ko01100//Metabolic pathways;ko00230//Purine metabolism;ko00240//Pyrimidine metabolism;ko00760//Nicotinate and nicotinamide metabolism	K03783;K03783;K03783;K03783	-	-	-	protein_coding
BMC2	CSbapl.40680	Rap1gap	0.895	0.407	27.957	4.17133	2.74463	0	0	Rap1gap	rap1 GTPase-activating protein 1-like isoform X2 [Mizuhopecten yessoensis]	-	-	-	-	-	-	-	protein_coding
BMC2	CSbapl.21280	RASEF	0.375	0.157	2.73676	0.983605	1.47632	1.20359e-141	4.59446e-137	RASEF	ras and EF-hand domain-containing protein homolog isoform X3 [Crassostrea gigas]	-	-	-	-	-	GO:0043167//ion binding	GO:0008104//protein localization;GO:0044699//single-organism process;GO:0050789//regulation of biological process	protein_coding
BMC2	CSbapl.17315	rasef	0.273	0.038	1.88024	0.263134	2.83705	0	0	rasef	ras and EF-hand domain-containing protein homolog isoform X5 [Mizuhopecten yessoensis]	-	-	-	-	-	-	-	protein_coding
BMC2	CSbapl.49033	Rab3	0.36	0.148	2.57558	0.931697	1.46697	7.37055e-138	2.81356e-133	Rab3	ras-related protein Rab-3 isoform X5 [Octopus vulgaris]	-	-	-	-	-	-	-	protein_coding
BMC2	CSbapl.49075	RMC1	0.462	0.139	4.13305	1.27147	1.7007	0	0	RMC1	regulator of MON1-CCZ1 complex-like isoform X2 [Octopus vulgaris]	-	-	-	-	GO:0005774//vacuolar membrane	-	-	protein_coding
BMC2	CSbapl.4261	POL	0.988	0.99	603.14	277.754	1.11868	0	0	POL	Retrovirus-related Pol polyprotein from transposon 412, partial [Stegodyphus mimosarum]	-	-	-	-	-	-	-	protein_coding
BMC2	CSbapl.65236	CSbapl.65236	0.737	0.115	105.668	0.770947	7.09868	0	0	--	Retrovirus-related Pol polyprotein from transposon opus [Exaiptasia pallida]	-	-	-	-	-	-	-	protein_coding
BMC2	CSbapl.8589	RRBP1	0.713	0.475	10.9173	3.71259	1.55612	4.05413e-227	1.54758e-222	RRBP1	ribosome-binding protein 1-like isoform X11 [Mizuhopecten yessoensis]	Genetic Information Processing	Folding, sorting and degradation	ko04141//Protein processing in endoplasmic reticulum	K14000	-	-	-	protein_coding
BMC2	CSbapl.55367	Ell	0.512	0.294	4.92193	2.23597	1.13832	1.31432e-107	5.01715e-103	Ell	RNA polymerase II elongation factor ELL-like [Crassostrea virginica]	-	-	-	-	GO:0016604//nuclear body;GO:0032991//macromolecular complex;GO:0043232//intracellular non-membrane-bounded organelle	GO:0005515//protein binding	GO:0006366//transcription from RNA polymerase II promoter;GO:0006383//transcription from RNA polymerase III promoter;GO:0032786//positive regulation of DNA-templated transcription, elongation	protein_coding
BMC2	CSbapl.15841	CSbapl.15841	0.419	0.229	3.36465	1.5083	1.15753	3.74825e-88	1.43082e-83	--	RNA-directed DNA polymerase from mobile element jockey [Mizuhopecten yessoensis]	-	-	-	-	-	-	-	protein_coding
BMC2	CSbapl.47747	CSbapl.47747	0.376	0.227	11.6844	2.10196	2.47477	5.40452e-77	2.06307e-72	--	RNA-directed DNA polymerase from mobile element jockey [Mizuhopecten yessoensis]	-	-	-	-	-	-	-	protein_coding
BMC2	CSbapl.32901	CSbapl.32901	0.425	0.102	13.7063	2.7453	2.3198	0	0	--	RNA-directed DNA polymerase from mobile element jockey [Stylophora pistillata]	-	-	-	-	-	-	-	protein_coding
BMC2	CSbapl.85901	RTase	0.394	0.117	22.7064	1.07737	4.39752	7.03443e-304	2.68525e-299	RTase	RNA-directed DNA polymerase from mobile element jockey-like [Acropora digitifera]	-	-	-	-	-	-	-	protein_coding
BMC2	CSbapl.23092	CSbapl.23092	0.887	0.797	27.4875	11.9076	1.20689	6.97927e-143	2.6642e-138	--	RNA-directed DNA polymerase from mobile element jockey-like [Acropora digitifera]	-	-	-	-	-	-	-	protein_coding
BMC2	CSbapl.28819	CSbapl.28819	0.591	0.03	8.24561	0.201767	5.35287	0	0	--	RNA-directed DNA polymerase from mobile element jockey-like [Saccoglossus kowalevskii]	-	-	-	-	-	-	-	protein_coding
BMC2	CSbapl.70563	CSbapl.70563	0.501	0.054	6.76227	0.282008	4.5837	0	0	--	RNA-directed DNA polymerase from mobile element jockey-like, partial [Brachionus plicatilis]	-	-	-	-	-	-	-	protein_coding
BMC2	CSbapl.70218	RTase	0.976	0.736	180.057	9.15872	4.29716	0	0	RTase	RNA-directed DNA polymerase from transposon BS [Mizuhopecten yessoensis]	-	-	-	-	-	-	-	protein_coding
BMC2	CSbapl.68239	SASH1	0.343	0.155	2.89294	0.978057	1.56455	2.89439e-109	1.10487e-104	SASH1	SAM and SH3 domain-containing protein 1 isoform X3 [Crassostrea gigas]	-	-	-	-	-	-	GO:0001819//positive regulation of cytokine production;GO:0002684//positive regulation of immune system process;GO:0044763//single-organism cellular process;GO:0048522//positive regulation of cellular process;GO:0048584//positive regulation of response to stimulus	protein_coding
BMC2	CSbapl.42663	CSbapl.42663	0.328	0.185	2.3613	1.04913	1.17039	3.51285e-59	1.34096e-54	--	serine/threonine-protein phosphatase 6 regulatory ankyrin repeat subunit A-like [Strongylocentrotus purpuratus]	-	-	-	-	-	-	-	protein_coding
BMC2	CSbapl.68689	SHANK1	0.676	0.398	9.88748	3.25802	1.60161	5.90714e-231	2.25493e-226	SHANK1	SH3 and multiple ankyrin repeat domains protein 2 isoform X3 [Crassostrea gigas]	-	-	-	-	GO:0005882//intermediate filament;GO:0005887//integral component of plasma membrane;GO:0005903//brush border;GO:0031090//organelle membrane;GO:0031513//nonmotile primary cilium;GO:0044297//cell body;GO:0044309//neuron spine;GO:0097060//synaptic membrane	GO:0019904//protein domain specific binding;GO:0030159//receptor signaling complex scaffold activity;GO:0035254//glutamate receptor binding	GO:0007417//central nervous system development;GO:0007611//learning or memory;GO:0022607//cellular component assembly;GO:0031667//response to nutrient levels;GO:0048167//regulation of synaptic plasticity;GO:0051703//intraspecies interaction between organisms	protein_coding
BMC2	CSbapl.98508	CSbapl.98508	0.271	0.06	4.96903	0.313583	3.98605	5.17394e-283	1.97505e-278	--	Short-chain collagen C4 [Exaiptasia pallida]	-	-	-	-	-	-	-	protein_coding
BMC2	CSbapl.81287	sdr42e1	0.255	0.055	1.75791	0.284023	2.62978	2.77524e-263	1.05939e-258	sdr42e1	short-chain dehydrogenase/reductase family 42E member 1-like isoform X2 [Crassostrea virginica]	-	-	-	-	GO:0016020//membrane	GO:0004032//alditol:NADP+ 1-oxidoreductase activity;GO:0033764//steroid dehydrogenase activity, acting on the CH-OH group of donors, NAD or NADP as acceptor	GO:0044710//single-organism metabolic process	protein_coding
BMC2	CSbapl.59572	SK	0.418	0.067	4.35057	0.675877	2.68637	0	0	SK	Small conductance calcium-activated potassium channel protein [Mizuhopecten yessoensis]	Organismal Systems;Organismal Systems	Endocrine system;Endocrine system	ko04911//Insulin secretion;ko04929//GnRH secretion	K04944;K04944	GO:0031224//intrinsic component of membrane	GO:0015269//calcium-activated potassium channel activity;GO:0038023//signaling receptor activity	GO:0007618//mating;GO:0030001//metal ion transport;GO:0034220//ion transmembrane transport;GO:0042391//regulation of membrane potential	protein_coding
BMC2	CSbapl.67902	Dagla	0.397	0.107	3.38045	0.680655	2.31222	0	0	Dagla	sn1-specific diacylglycerol lipase alpha-like isoform X3 [Mizuhopecten yessoensis]	-	-	-	-	GO:0044424//intracellular part	GO:0004806//triglyceride lipase activity	GO:0006950//response to stress;GO:0007165//signal transduction;GO:0044238//primary metabolic process	protein_coding
BMC2	CSbapl.12347	SLC6A5	0.336	0.02	2.67128	0.0977277	4.77262	0	0	SLC6A5	sodium- and chloride-dependent glycine transporter 1-like [Crassostrea virginica]	-	-	-	-	GO:0031224//intrinsic component of membrane	GO:0015171//amino acid transmembrane transporter activity;GO:0015370//solute:sodium symporter activity	GO:0003333//amino acid transmembrane transport;GO:0006812//cation transport;GO:0015807//L-amino acid transport;GO:0050804//modulation of synaptic transmission;GO:0060078//regulation of postsynaptic membrane potential	protein_coding
BMC2	CSbapl.51777	Slc4a11	0.254	0.144	1.78579	0.836932	1.09338	7.81319e-41	2.98253e-36	Slc4a11	sodium bicarbonate transporter-like protein 11 isoform X2 [Crassostrea gigas]	-	-	-	-	GO:0016020//membrane	GO:0008509//anion transmembrane transporter activity	GO:0006820//anion transport;GO:0015672//monovalent inorganic cation transport;GO:0034220//ion transmembrane transport	protein_coding
BMC2	CSbapl.17571	Slc6a5	0.487	0.27	4.55551	2.05009	1.15192	3.52961e-105	1.34736e-100	Slc6a5	sodium-dependent proline transporter-like isoform X1 [Mizuhopecten yessoensis]	-	-	-	-	GO:0031224//intrinsic component of membrane	GO:0005283//sodium:amino acid symporter activity	GO:0007270//neuron-neuron synaptic transmission;GO:0015816//glycine transport;GO:0034220//ion transmembrane transport	protein_coding
BMC2	CSbapl.40992	slc12a9	0.3	0.151	2.38889	0.852345	1.48683	2.17587e-74	8.30594e-70	slc12a9	solute carrier family 12 member 9-like isoform X2 [Crassostrea virginica]	-	-	-	-	-	GO:0003824//catalytic activity	GO:0044763//single-organism cellular process	protein_coding
BMC2	CSbapl.22460	SPATS2	0.597	0.369	7.16993	2.82458	1.34392	2.34381e-144	8.94704e-140	SPATS2	spermatogenesis-associated serine-rich protein 2 isoform X1 [Crassostrea gigas]	-	-	-	-	GO:0032991//macromolecular complex;GO:0043232//intracellular non-membrane-bounded organelle	GO:0003723//RNA binding	-	protein_coding
BMC2	CSbapl.12474	Stim2	0.524	0.229	5.12383	1.47336	1.79811	1.1387e-232	4.34675e-228	Stim2	stromal interaction molecule 1 isoform X1 [Crassostrea gigas]	Environmental Information Processing;Organismal Systems	Signal transduction;Immune system	ko04020//Calcium signaling pathway;ko04611//Platelet activation	K16059;K16059	GO:0016021//integral component of membrane;GO:0031227//intrinsic component of endoplasmic reticulum membrane;GO:0032991//macromolecular complex;GO:0044448//cell cortex part	GO:0008017//microtubule binding;GO:0046872//metal ion binding	GO:0002115//store-operated calcium entry;GO:0007599//hemostasis;GO:0009593//detection of chemical stimulus;GO:0051146//striated muscle cell differentiation;GO:1901341//positive regulation of store-operated calcium channel activity	protein_coding
BMC2	CSbapl.48279	SLC26A5	0.284	0.16	1.89909	0.903808	1.07122	2.89231e-48	1.10408e-43	SLC26A5	sulfate transporter isoform X1 [Crassostrea gigas]	-	-	-	-	GO:0044459//plasma membrane part	GO:0008509//anion transmembrane transporter activity	GO:0006820//anion transport;GO:0044763//single-organism cellular process;GO:0050954//sensory perception of mechanical stimulus;GO:0065008//regulation of biological quality	protein_coding
BMC2	CSbapl.26477	SUCO	0.252	0.087	1.64471	0.50624	1.69994	4.35278e-125	1.66159e-120	SUCO	SUN domain-containing ossification factor-like isoform X1 [Octopus vulgaris]	-	-	-	-	GO:0005783//endoplasmic reticulum	-	GO:0010557//positive regulation of macromolecule biosynthetic process;GO:0034103//regulation of tissue remodeling;GO:0045597//positive regulation of cell differentiation	protein_coding
BMC2	CSbapl.69631	svop	0.4	0.058	3.53558	0.28865	3.61455	0	0	svop	synaptic vesicle 2-related protein-like isoform X2 [Crassostrea virginica]	-	-	-	-	GO:0016020//membrane;GO:0016023//cytoplasmic, membrane-bounded vesicle	-	GO:0006810//transport	protein_coding
BMC2	CSbapl.64989	Syt7	0.366	0.158	2.98939	1.11596	1.42156	1.19154e-125	4.54848e-121	Syt7	synaptotagmin-7-like isoform X3 [Mizuhopecten yessoensis]	-	-	-	-	-	-	-	protein_coding
BMC2	CSbapl.26072	Tbc1d2b	0.261	0.058	1.81268	0.434184	2.06175	1.49325e-248	5.70016e-244	Tbc1d2b	TBC1 domain family member 2B [Mizuhopecten yessoensis]	-	-	-	-	-	-	-	protein_coding
BMC2	CSbapl.45220	tbc1d30	0.422	0.127	3.7696	0.741856	2.3452	5.99565e-305	2.28872e-300	tbc1d30	TBC1 domain family member 30-like isoform X1 [Mizuhopecten yessoensis]	-	-	-	-	-	-	-	protein_coding
BMC2	CSbapl.1666	CSbapl.1666	0.363	0.111	2.94066	0.583369	2.33366	1.62436e-247	6.20066e-243	--	thioredoxin domain-containing protein 16 [Crassostrea gigas]	-	-	-	-	-	-	-	protein_coding
BMC2	CSbapl.22109	myrip	0.517	0.283	4.78222	1.94607	1.29711	1.67942e-127	6.41084e-123	myrip	titin homolog isoform X4 [Crassostrea virginica]	-	-	-	-	GO:0005856//cytoskeleton;GO:0005886//plasma membrane;GO:0030141//secretory granule;GO:0030659//cytoplasmic vesicle membrane;GO:0031513//nonmotile primary cilium;GO:0043234//protein complex;GO:0048770//pigment granule	GO:0008092//cytoskeletal protein binding;GO:0017016//Ras GTPase binding;GO:0046914//transition metal ion binding	GO:0030048//actin filament-based movement;GO:0050796//regulation of insulin secretion	protein_coding
BMC2	CSbapl.38180	CSbapl.38180	0.297	0.157	2.14825	0.988413	1.11998	1.79536e-59	6.85342e-55	--	titin-like isoform X4 [Mizuhopecten yessoensis]	-	-	-	-	GO:0005737//cytoplasm;GO:0043005//neuron projection;GO:0043226//organelle	GO:0005515//protein binding	GO:0007015//actin filament organization;GO:0007399//nervous system development;GO:0009653//anatomical structure morphogenesis;GO:0030030//cell projection organization;GO:0035295//tube development	protein_coding
BMC2	CSbapl.3549	CSbapl.3549	0.417	0.372	6.04633	2.95302	1.03387	1.09936e-10	4.19657e-06	--	TNFR CD27 30 40 95 cysteine rich region, partial [Schistosoma japonicum]	-	-	-	-	-	-	-	protein_coding
BMC2	CSbapl.87670	TLR2-1	0.305	0.173	2.13301	1.05319	1.01812	3.49326e-50	1.33348e-45	TLR2-1	toll-like 2 receptor, partial [Mytilus galloprovincialis]	-	-	-	-	GO:0031981//nuclear lumen;GO:0034708//methyltransferase complex;GO:0043235//receptor complex;GO:0044459//plasma membrane part	GO:0000975//regulatory region DNA binding;GO:0004872//receptor activity;GO:0018024//histone-lysine N-methyltransferase activity;GO:0046983//protein dimerization activity;GO:0071723//lipopeptide binding;GO:0097367//carbohydrate derivative binding	GO:0001101//response to acid chemical;GO:0001818//negative regulation of cytokine production;GO:0002220//innate immune response activating cell surface receptor signaling pathway;GO:0002224//toll-like receptor signaling pathway;GO:0002371//dendritic cell cytokine production;GO:0006357//regulation of transcription from RNA polymerase II promoter;GO:0006690//icosanoid metabolic process;GO:0007281//…	protein_coding
BMC2	CSbapl.70557	TLR10	0.786	0.194	21.8165	1.1303	4.27064	0	0	TLR10	toll-like receptor l [Mytilus galloprovincialis]	Human Diseases;Human Diseases;Cellular Processes;Human Diseases;Human Diseases;Human Diseases;Human Diseases;Organismal Systems	Infectious diseases;Infectious diseases;Cell growth and death;Infectious diseases;Infectious diseases;Infectious diseases;Infectious diseases;Immune system	ko05165//Human papillomavirus infection;ko05168//Herpes simplex infection;ko04217//Necroptosis;ko05167//Kaposi sarcoma-associated herpesvirus infection;ko05161//Hepatitis B;ko05164//Influenza A;ko05160//Hepatitis C;ko04620//Toll-like receptor signaling pathway	K05401;K05401;K05401;K05401;K05401;K05401;K05401;K05401	GO:0016020//membrane;GO:0044464//cell part	GO:0005488//binding	GO:0001819//positive regulation of cytokine production;GO:0002224//toll-like receptor signaling pathway;GO:0032493//response to bacterial lipoprotein;GO:0048522//positive regulation of cellular process	protein_coding
BMC2	CSbapl.25642	CSbapl.25642	0.312	0.02	3.94466	0.115686	5.09162	0	0	--	TPA_exp: polyprotein, partial [Lytechinus variegatus]	-	-	-	-	-	-	-	protein_coding
BMC2	CSbapl.98590	TMED7	0.353	0.125	2.7309	0.646947	2.07766	2.03295e-191	7.76038e-187	TMED7	transmembrane emp24 domain-containing protein 7 isoform X2 [Crassostrea gigas]	-	-	-	-	GO:0030120//vesicle coat;GO:0030658//transport vesicle membrane;GO:0030660//Golgi-associated vesicle membrane;GO:0031224//intrinsic component of membrane	GO:0008289//lipid binding	GO:0001961//positive regulation of cytokine-mediated signaling pathway;GO:0008104//protein localization;GO:0032722//positive regulation of chemokine production;GO:0051234//establishment of localization	protein_coding
BMC2	CSbapl.77020	pol	0.319	0.035	2.6988	0.180045	3.90588	0	0	pol	Transposon Ty3-I Gag-Pol polyprotein [Araneus ventricosus]	-	-	-	-	-	-	-	protein_coding
BMC2	CSbapl.68726	TUB	0.422	0.151	3.56174	0.885082	2.0087	6.22685e-231	2.37698e-226	TUB	tubby-related protein 3-like isoform X1 [Mizuhopecten yessoensis]	-	-	-	-	-	GO:0004930//G-protein coupled receptor activity;GO:0005515//protein binding	GO:0007165//signal transduction;GO:0009583//detection of light stimulus;GO:0009888//tissue development;GO:0043170//macromolecule metabolic process;GO:0045807//positive regulation of endocytosis;GO:0050954//sensory perception of mechanical stimulus;GO:0097499//protein localization to nonmotile primary cilium	protein_coding
BMC2	CSbapl.21399	OTULIN	0.352	0.16	2.52777	0.946916	1.41656	6.51295e-111	2.48619e-106	OTULIN	ubiquitin thioesterase otulin-like [Crassostrea virginica]	-	-	-	-	GO:0000151//ubiquitin ligase complex	GO:0005488//binding;GO:0036459//thiol-dependent ubiquitinyl hydrolase activity;GO:0070011//peptidase activity, acting on L-amino acid peptides	GO:0001525//angiogenesis;GO:0016055//Wnt signaling pathway;GO:0016579//protein deubiquitination;GO:0031348//negative regulation of defense response;GO:0043433//negative regulation of sequence-specific DNA binding transcription factor activity;GO:0070423//nucleotide-binding oligomerization domain containing signaling pathway	protein_coding
BMC2	CSbapl.58612	CSbapl.58612	0.331	0.054	3.76236	0.328519	3.51759	0	0	--	uncharacterized protein LOC111130304 isoform X1 [Crassostrea virginica]	-	-	-	-	-	-	-	protein_coding
BMC2	CSbapl.18093	SLC17A6	0.36	0.013	2.81927	0.0723231	5.28472	0	0	SLC17A6	vesicular glutamate transporter 2 [Crassostrea gigas]	Organismal Systems;Organismal Systems;Human Diseases;Organismal Systems	Nervous system;Nervous system;Substance dependence;Nervous system	ko04724//Glutamatergic synapse;ko04723//Retrograde endocannabinoid signaling;ko05033//Nicotine addiction;ko04721//Synaptic vesicle cycle	K12302;K12302;K12302;K12302	GO:0031410//cytoplasmic vesicle;GO:0043231//intracellular membrane-bounded organelle	-	GO:0006811//ion transport	protein_coding
BMC2	CSbapl.40715	Hdlbp	0.6	0.389	6.31839	2.71074	1.22087	1.32392e-120	5.0538e-116	Hdlbp	vigilin-like [Mizuhopecten yessoensis]	-	-	-	-	GO:0016020//membrane;GO:0044424//intracellular part	GO:0003723//RNA binding	GO:0006810//transport;GO:0016125//sterol metabolic process	protein_coding
BMC2	CSbapl.27435	CAC	0.528	0.144	5.73439	1.61398	1.82902	0	0	CAC	voltage-dependent calcium channel type A subunit alpha-1-like isoform X7 [Mizuhopecten yessoensis]	Environmental Information Processing;Human Diseases;Environmental Information Processing;Organismal Systems;Organismal Systems;Organismal Systems;Organismal Systems;Human Diseases;Organismal Systems;Human Diseases;Organismal Systems;Human Diseases	Signal transduction;Neurodegenerative diseases;Signal transduction;Nervous system;Nervous system;Nervous system;Nervous system;Substance dependence;Nervous system;Substance dependence;Nervous system;Endocrine and metabolic diseases	ko04020//Calcium signaling pathway;ko05016//Huntington disease;ko04010//MAPK signaling pathway;ko04725//Cholinergic synapse;ko04728//Dopaminergic synapse;ko04726//Serotonergic synapse;ko04723//Retrograde endocannabinoid signaling;ko05033//Nicotine addiction;ko04727//GABAergic synapse;ko05032//Morphine addiction;ko04721//Synaptic vesicle cycle;ko04930//Type II diabetes mellitus	K04849;K04849;K04849;K04849;K04849;K04849;K04849;K04849;K04849;K04849;K04849;K04849	-	-	GO:0044765//single-organism transport	protein_coding
BMC2	CSbapl.76707	Cacna1g	0.622	0.2	9.01015	2.41194	1.90136	0	0	Cacna1g	voltage-dependent T-type calcium channel subunit alpha-1H isoform X13 [Crassostrea gigas]	Environmental Information Processing;Environmental Information Processing;Human Diseases;Organismal Systems;Organismal Systems;Organismal Systems;Organismal Systems;Human Diseases	Signal transduction;Signal transduction;Endocrine and metabolic diseases;Environmental adaptation;Endocrine system;Endocrine system;Endocrine system;Endocrine and metabolic diseases	ko04020//Calcium signaling pathway;ko04010//MAPK signaling pathway;ko04934//Cushing syndrome;ko04713//Circadian entrainment;ko04925//Aldosterone synthesis and secretion;ko04929//GnRH secretion;ko04927//Cortisol synthesis and secretion;ko04930//Type II diabetes mellitus	K04854;K04854;K04854;K04854;K04854;K04854;K04854;K04854	-	GO:0005216//ion channel activity	GO:0006811//ion transport;GO:0055085//transmembrane transport	protein_coding
BMC2	CSbapl.60979	CSbapl.60979	0.487	0.013	6.15727	0.0645715	6.57525	0	0	--	zinc finger MYM-type protein 1-like [Crassostrea virginica]	-	-	-	-	-	-	-	protein_coding
DEPC	CSbapl.86837	CSbapl.86837	0.811	0.418	12.5601	4.341	1.53275	0	0	--	-	-	-	-	-	-	-	-	protein_coding
DEPC	CSbapl.48217	CSbapl.48217	0.404	0.169	2.66229	1.18497	1.16781	0	0	--	-	-	-	-	-	-	-	-	protein_coding
DEPC	CSbapl.16089	rpsa	0.826	0.545	13.6216	6.1334	1.15114	0	0	rpsa	40S ribosomal protein SA [Crassostrea gigas]	Genetic Information Processing	Translation	ko03010//Ribosome	K02998	-	-	-	protein_coding
DEPC	CSbapl.8047	XRN2	0.462	0.209	2.8718	1.27328	1.17341	0	0	XRN2	5'-3' exoribonuclease 2 [Crassostrea gigas]	Genetic Information Processing;Genetic Information Processing	Folding, sorting and degradation;Translation	ko03018//RNA degradation;ko03008//Ribosome biogenesis in eukaryotes	K12619;K12619	GO:0016234//inclusion body;GO:0043231//intracellular membrane-bounded organelle;GO:0043232//intracellular non-membrane-bounded organelle	GO:0000976//transcription regulatory region sequence-specific DNA binding;GO:0003723//RNA binding;GO:0008409//5'-3' exonuclease activity;GO:0046872//metal ion binding	GO:0006308//DNA catabolic process;GO:0006396//RNA processing;GO:0032774//RNA biosynthetic process;GO:0034645//cellular macromolecule biosynthetic process;GO:0040007//growth;GO:0044763//single-organism cellular process;GO:0048232//male gamete generation;GO:0090501//RNA phosphodiester bond hydrolysis	protein_coding
DEPC	CSbapl.20498	RPL15	0.732	0.464	8.71784	4.3327	1.0087	0	0	RPL15	60S ribosomal protein L15 [Aplysia californica]	Genetic Information Processing	Translation	ko03010//Ribosome	K02877	GO:0015934//large ribosomal subunit;GO:0031988//membrane-bounded vesicle;GO:0043231//intracellular membrane-bounded organelle	GO:0003723//RNA binding;GO:0005198//structural molecule activity	GO:0000956//nuclear-transcribed mRNA catabolic process;GO:0006412//translation;GO:0006613//cotranslational protein targeting to membrane;GO:0016032//viral process;GO:0032774//RNA biosynthetic process;GO:0043624//cellular protein complex disassembly	protein_coding
DEPC	CSbapl.97669	Anp32a	0.417	0.161	2.77221	0.957443	1.53378	0	0	Anp32a	acidic leucine-rich nuclear phosphoprotein 32 family member A-like isoform X4 [Crassostrea virginica]	-	-	-	-	GO:0031981//nuclear lumen;GO:0044444//cytoplasmic part	GO:0003723//RNA binding	GO:0007165//signal transduction;GO:0010467//gene expression;GO:0016482//cytoplasmic transport;GO:0019222//regulation of metabolic process;GO:0034645//cellular macromolecule biosynthetic process	protein_coding
DEPC	CSbapl.59737	Mki67	0.332	0.062	3.16791	0.384279	3.04331	0	0	Mki67	antigen ki-67-like, partial [Mytilus galloprovincialis]	-	-	-	-	GO:0005882//intermediate filament;GO:0014069//postsynaptic density;GO:0016234//inclusion body;GO:0043005//neuron projection;GO:0043231//intracellular membrane-bounded organelle	GO:0005198//structural molecule activity;GO:0008092//cytoskeletal protein binding;GO:0019900//kinase binding;GO:0046983//protein dimerization activity	GO:0003006//developmental process involved in reproduction;GO:0006979//response to oxidative stress;GO:0007409//axonogenesis;GO:0010035//response to inorganic substance;GO:0010243//response to organonitrogen compound;GO:0021543//pallium development;GO:0031102//neuron projection regeneration;GO:0032355//response to estradiol;GO:0032386//regulation of intracellular transport;GO:0045110//intermediat…	protein_coding
DEPC	CSbapl.15826	API5	0.371	0.126	2.12172	0.722395	1.55438	0	0	API5	apoptosis inhibitor 5-like [Mizuhopecten yessoensis]	-	-	-	-	GO:0030529//intracellular ribonucleoprotein complex;GO:0031981//nuclear lumen	GO:0003723//RNA binding;GO:0019838//growth factor binding	GO:0043066//negative regulation of apoptotic process	protein_coding
DEPC	CSbapl.93829	CSbapl.93829	0.515	0.253	4.06401	1.6521	1.2986	0	0	--	ATP-binding cassette sub-family A member 2 [Collichthys lucidus]	-	-	-	-	-	-	-	protein_coding
DEPC	CSbapl.35088	ACLY	0.341	0.15	1.7502	0.821685	1.09086	0	0	ACLY	ATP-citrate synthase isoform X3 [Crassostrea gigas]	Metabolism;Metabolism	Global and overview maps;Carbohydrate metabolism	ko01100//Metabolic pathways;ko00020//Citrate cycle (TCA cycle)	K01648;K01648	GO:0016020//membrane;GO:0031981//nuclear lumen;GO:0031988//membrane-bounded vesicle;GO:0043234//protein complex;GO:0044444//cytoplasmic part	GO:0004774//succinate-CoA ligase activity;GO:0032550//purine ribonucleoside binding;GO:0043169//cation binding;GO:0046912//transferase activity, transferring acyl groups, acyl groups converted into alkyl on transfer	GO:0005975//carbohydrate metabolic process;GO:0006084//acetyl-CoA metabolic process;GO:0006631//fatty acid metabolic process;GO:0006641//triglyceride metabolic process;GO:0009893//positive regulation of metabolic process;GO:0015980//energy derivation by oxidation of organic compounds;GO:0035336//long-chain fatty-acyl-CoA metabolic process;GO:0072350//tricarboxylic acid metabolic process	protein_coding
DEPC	CSbapl.73579	CSbapl.73579	0.251	0.088	1.66255	0.536556	1.63159	0	0	--	avidin-like [Cyanistes caeruleus]	-	-	-	-	-	-	-	protein_coding
DEPC	CSbapl.90396	iHog	0.343	0.16	1.95059	0.936326	1.05883	0	0	iHog	brother of CDO-like isoform X1 [Mizuhopecten yessoensis]	Environmental Information Processing	Signal transduction	ko04341//Hedgehog signaling pathway - fly	K20245	-	-	GO:0007165//signal transduction;GO:0009653//anatomical structure morphogenesis;GO:0048513//animal organ development	protein_coding
DEPC	CSbapl.10756	Canx	0.457	0.187	3.07132	1.22162	1.33007	0	0	Canx	calnexin-like isoform X2 [Mizuhopecten yessoensis]	Cellular Processes;Genetic Information Processing;Human Diseases;Organismal Systems;Organismal Systems	Transport and catabolism;Folding, sorting and degradation;Infectious diseases;Endocrine system;Immune system	ko04145//Phagosome;ko04141//Protein processing in endoplasmic reticulum;ko05166//HTLV-I infection;ko04918//Thyroid hormone synthesis;ko04612//Antigen processing and presentation	K08054;K08054;K08054;K08054;K08054	GO:0030176//integral component of endoplasmic reticulum membrane;GO:0030529//intracellular ribonucleoprotein complex;GO:0031988//membrane-bounded vesicle;GO:0032838//cell projection cytoplasm;GO:0044232//organelle membrane contact site;GO:0044297//cell body;GO:0044309//neuron spine	GO:0003723//RNA binding;GO:0008233//peptidase activity;GO:0035254//glutamate receptor binding;GO:0046872//metal ion binding	GO:0002478//antigen processing and presentation of exogenous peptide antigen;GO:0006457//protein folding;GO:0006487//protein N-linked glycosylation;GO:0006898//receptor-mediated endocytosis;GO:0015031//protein transport;GO:0044767//single-organism developmental process	protein_coding
DEPC	CSbapl.91428	CA1	0.865	0.691	31.0536	15.3253	1.01884	0	0	CA1	carbonic anhydrase II [Mytilus galloprovincialis]	Metabolism;Metabolism	Global and overview maps;Energy metabolism	ko01100//Metabolic pathways;ko00910//Nitrogen metabolism	K01672;K01672	GO:0005737//cytoplasm;GO:0016020//membrane;GO:0031988//membrane-bounded vesicle	GO:0016836//hydro-lyase activity;GO:0046914//transition metal ion binding;GO:0052689//carboxylic ester hydrolase activity	GO:0006820//anion transport;GO:0006885//regulation of pH;GO:0006971//hypotonic response;GO:0007186//G-protein coupled receptor signaling pathway;GO:0009410//response to xenobiotic stimulus;GO:0015669//gas transport;GO:0035725//sodium ion transmembrane transport;GO:0044710//single-organism metabolic process;GO:0048522//positive regulation of cellular process;GO:0051049//regulation of transport;GO:…	protein_coding
DEPC	CSbapl.43696	CHD3	0.701	0.391	6.89486	3.39903	1.0204	0	0	CHD3	chromodomain-helicase-DNA-binding protein Mi-2 homolog isoform X4 [Pomacea canaliculata]	Human Diseases;Human Diseases	Infectious diseases;Cancers	ko05165//Human papillomavirus infection;ko05203//Viral carcinogenesis	K11643;K11643	GO:0031981//nuclear lumen;GO:0043232//intracellular non-membrane-bounded organelle	GO:0003676//nucleic acid binding;GO:0017111//nucleoside-triphosphatase activity;GO:0046872//metal ion binding	GO:0000226//microtubule cytoskeleton organization;GO:0008152//metabolic process;GO:0042246//tissue regeneration;GO:0051276//chromosome organization;GO:0071822//protein complex subunit organization	protein_coding
DEPC	CSbapl.53646	kif4	0.333	0.102	2.79555	0.607991	2.20101	0	0	kif4	chromosome-associated kinesin KIF4 isoform X1 [Crassostrea gigas]	-	-	-	-	-	-	-	protein_coding
DEPC	CSbapl.51019	Col9a1	0.565	0.15	6.59344	1.434	2.20099	0	0	Col9a1	collagen alpha-2(IX) chain-like isoform X2 [Crassostrea virginica]	Human Diseases;Cellular Processes;Environmental Information Processing;Organismal Systems;Environmental Information Processing	Infectious diseases;Cellular community - eukaryotes;Signal transduction;Digestive system;Signaling molecules and interaction	ko05165//Human papillomavirus infection;ko04510//Focal adhesion;ko04151//PI3K-Akt signaling pathway;ko04974//Protein digestion and absorption;ko04512//ECM-receptor interaction	K08131;K08131;K08131;K08131;K08131	-	-	GO:0009888//tissue development;GO:0044763//single-organism cellular process;GO:0048513//animal organ development	protein_coding
DEPC	CSbapl.34725	crhr2	0.353	0.153	2.33745	1.07595	1.11933	0	0	crhr2	corticotropin-releasing factor receptor 1-like, partial [Mizuhopecten yessoensis]	Environmental Information Processing;Human Diseases	Signaling molecules and interaction;Endocrine and metabolic diseases	ko04080//Neuroactive ligand-receptor interaction;ko04934//Cushing syndrome	K04579;K04579	GO:0005783//endoplasmic reticulum;GO:0016021//integral component of membrane;GO:0033267//axon part;GO:0044297//cell body	GO:0001653//peptide receptor activity;GO:0004930//G-protein coupled receptor activity;GO:0042277//peptide binding	GO:0001819//positive regulation of cytokine production;GO:0002027//regulation of heart rate;GO:0006584//catecholamine metabolic process;GO:0007186//G-protein coupled receptor signaling pathway;GO:0007600//sensory perception;GO:0007631//feeding behavior;GO:0008217//regulation of blood pressure;GO:0014060//regulation of epinephrine secretion;GO:0014061//regulation of norepinephrine secretion;GO:001…	protein_coding
DEPC	CSbapl.22078	TOP2A	0.415	0.151	3.38692	0.917007	1.88497	0	0	TOP2A	DNA topoisomerase 2-alpha-like isoform X3 [Mizuhopecten yessoensis]	Human Diseases	Drug resistance	ko01524//Platinum drug resistance	K03164	-	-	-	protein_coding
DEPC	CSbapl.82515	PRKDC	0.301	0.14	1.63337	0.759119	1.10546	0	0	PRKDC	DNA-dependent protein kinase catalytic subunit [Crassostrea gigas]	Cellular Processes;Genetic Information Processing	Cell growth and death;Replication and repair	ko04110//Cell cycle;ko03450//Non-homologous end-joining	K06642;K06642	-	-	-	protein_coding
DEPC	CSbapl.80022	PRIMPOL	0.786	0.478	11.018	4.80799	1.19636	0	0	PRIMPOL	DNA-directed primase/polymerase protein-like [Mizuhopecten yessoensis]	-	-	-	-	GO:0044429//mitochondrial part	GO:0003899//DNA-directed RNA polymerase activity;GO:0005488//binding;GO:0034061//DNA polymerase activity	GO:0006261//DNA-dependent DNA replication;GO:0006301//postreplication repair;GO:0009416//response to light stimulus	protein_coding
DEPC	CSbapl.52634	uhrf1	0.269	0.087	1.78135	0.443368	2.0064	0	0	uhrf1	E3 ubiquitin-protein ligase UHRF1 [Mizuhopecten yessoensis]	-	-	-	-	GO:0000790//nuclear chromatin;GO:0016020//membrane;GO:0031982//vesicle	GO:0000166//nucleotide binding;GO:0000976//transcription regulatory region sequence-specific DNA binding;GO:0001071//nucleic acid binding transcription factor activity;GO:0003690//double-stranded DNA binding;GO:0004842//ubiquitin-protein transferase activity;GO:0042393//histone binding;GO:0046914//transition metal ion binding;GO:0070735//protein-glycine ligase activity;GO:0070739//protein-glutami…	GO:0006306//DNA methylation;GO:0006325//chromatin organization;GO:0006357//regulation of transcription from RNA polymerase II promoter;GO:0006513//protein monoubiquitination;GO:0009725//response to hormone;GO:0010912//positive regulation of isomerase activity;GO:0031099//regeneration;GO:0031325//positive regulation of cellular metabolic process;GO:0044763//single-organism cellular process	protein_coding
DEPC	CSbapl.4945	EEF1G	0.802	0.511	10.7461	5.31857	1.01471	0	0	EEF1G	elongation factor 1-gamma-like [Crassostrea virginica]	Human Diseases	Infectious diseases	ko05134//Legionellosis	K03233	GO:0031988//membrane-bounded vesicle;GO:0043231//intracellular membrane-bounded organelle;GO:0044444//cytoplasmic part	GO:0005488//binding;GO:0016740//transferase activity	GO:0010467//gene expression;GO:0019538//protein metabolic process;GO:0034645//cellular macromolecule biosynthetic process;GO:0051707//response to other organism	protein_coding
DEPC	CSbapl.8588	ENOPH1	0.429	0.165	2.71527	0.981741	1.46768	0	0	ENOPH1	enolase-phosphatase E1 [Crassostrea gigas]	Metabolism;Metabolism	Global and overview maps;Amino acid metabolism	ko01100//Metabolic pathways;ko00270//Cysteine and methionine metabolism	K09880;K09880	GO:0031988//membrane-bounded vesicle;GO:0044444//cytoplasmic part	GO:0016791//phosphatase activity	GO:0006576//cellular biogenic amine metabolic process;GO:0006796//phosphate-containing compound metabolic process;GO:0071267//L-methionine salvage	protein_coding
DEPC	CSbapl.61370	Eif3a	0.272	0.115	1.3972	0.637753	1.13147	0	0	Eif3a	eukaryotic translation initiation factor 3 subunit A [Crassostrea gigas]	Genetic Information Processing	Translation	ko03013//RNA transport	K03254	GO:0005852//eukaryotic translation initiation factor 3 complex;GO:0043231//intracellular membrane-bounded organelle;GO:0043232//intracellular non-membrane-bounded organelle;GO:0070993//translation preinitiation complex	GO:0008135//translation factor activity, RNA binding	GO:0006417//regulation of translation;GO:0022618//ribonucleoprotein complex assembly	protein_coding
DEPC	CSbapl.72603	EIF4H	0.433	0.19	2.77044	1.19237	1.21629	0	0	EIF4H	eukaryotic translation initiation factor 4H isoform X1 [Pygocentrus nattereri]	-	-	-	-	GO:0043234//protein complex;GO:0044444//cytoplasmic part	GO:0008135//translation factor activity, RNA binding	GO:0000003//reproduction;GO:0006417//regulation of translation;GO:0040007//growth;GO:0044403//symbiosis, encompassing mutualism through parasitism	protein_coding
DEPC	CSbapl.69092	Slc1a2	0.436	0.116	4.02169	0.819404	2.29515	0	0	Slc1a2	excitatory amino acid transporter-like [Mizuhopecten yessoensis]	Human Diseases;Organismal Systems;Organismal Systems;Human Diseases	Neurodegenerative diseases;Nervous system;Nervous system;Neurodegenerative diseases	ko05016//Huntington disease;ko04724//Glutamatergic synapse;ko04721//Synaptic vesicle cycle;ko05014//Amyotrophic lateral sclerosis (ALS)	K05613;K05613;K05613;K05613	GO:0016021//integral component of membrane;GO:0030425//dendrite;GO:0032589//neuron projection membrane;GO:0044309//neuron spine;GO:0097060//synaptic membrane	GO:0005283//sodium:amino acid symporter activity;GO:0005313//L-glutamate transmembrane transporter activity;GO:0005488//binding	GO:0001101//response to acid chemical;GO:0001505//regulation of neurotransmitter levels;GO:0006814//sodium ion transport;GO:0006950//response to stress;GO:0007267//cell-cell signaling;GO:0009416//response to light stimulus;GO:0010828//positive regulation of glucose transport;GO:0015813//L-glutamate transport;GO:0040007//growth;GO:0043090//amino acid import;GO:0048731//system development	protein_coding
DEPC	CSbapl.28855	Fubp1	0.726	0.412	7.16158	3.22633	1.15038	0	0	Fubp1	far upstream element-binding protein 1-like isoform X1 [Crassostrea virginica]	-	-	-	-	GO:0031981//nuclear lumen;GO:0044444//cytoplasmic part	GO:0003723//RNA binding	GO:0008380//RNA splicing	protein_coding
DEPC	CSbapl.59046	fgfr2	0.794	0.264	12.5742	2.41426	2.38082	0	0	fgfr2	fibroblast growth factor receptor 4-like isoform X2 [Mizuhopecten yessoensis]	Human Diseases;Environmental Information Processing;Cellular Processes;Environmental Information Processing;Environmental Information Processing;Environmental Information Processing;Cellular Processes;Human Diseases;Cellular Processes;Human Diseases;Human Diseases;Human Diseases	Cancers;Signal transduction;Transport and catabolism;Signal transduction;Signal transduction;Signal transduction;Cell motility;Cancers;Cellular community - eukaryotes;Cancers;Cancers;Drug resistance	ko05200//Pathways in cancer;ko04151//PI3K-Akt signaling pathway;ko04144//Endocytosis;ko04010//MAPK signaling pathway;ko04014//Ras signaling pathway;ko04015//Rap1 signaling pathway;ko04810//Regulation of actin cytoskeleton;ko05226//Gastric cancer;ko04550//Signaling pathways regulating pluripotency of stem cells;ko05230//Central carbon metabolism in cancer;ko05215//Prostate cancer;ko01521//EGFR tyr…	K05093;K05093;K05093;K05093;K05093;K05093;K05093;K05093;K05093;K05093;K05093;K05093	GO:0016020//membrane;GO:0043231//intracellular membrane-bounded organelle;GO:0044444//cytoplasmic part	GO:0004713//protein tyrosine kinase activity;GO:0019838//growth factor binding	GO:0001501//skeletal system development;GO:0003206//cardiac chamber morphogenesis;GO:0006468//protein phosphorylation;GO:0007368//determination of left/right symmetry;GO:0008284//positive regulation of cell proliferation;GO:0008543//fibroblast growth factor receptor signaling pathway;GO:0009967//positive regulation of signal transduction;GO:0010927//cellular component assembly involved in morphog…	protein_coding
DEPC	CSbapl.17487	foxn4	0.356	0.152	2.14115	0.896718	1.25566	0	0	foxn4	forkhead box protein I1-A-like isoform X1 [Mizuhopecten yessoensis]	-	-	-	-	-	-	-	protein_coding
DEPC	CSbapl.68244	CCR4	0.561	0.268	4.1836	1.81683	1.20332	0	0	CCR4	Glucose-repressible alcohol dehydrogenase transcriptional effector [Mizuhopecten yessoensis]	-	-	-	-	-	-	-	protein_coding
DEPC	CSbapl.79450	NCL	0.389	0.166	2.33383	0.9734	1.26159	0	0	NCL	glutamic acid-rich protein-like [Pomacea canaliculata]	Human Diseases	Infectious diseases	ko05130//Pathogenic Escherichia coli infection	K11294	GO:0030529//intracellular ribonucleoprotein complex;GO:0031981//nuclear lumen;GO:0043232//intracellular non-membrane-bounded organelle;GO:0044444//cytoplasmic part	GO:0003723//RNA binding;GO:0005515//protein binding;GO:0043565//sequence-specific DNA binding	GO:0016072//rRNA metabolic process;GO:0044699//single-organism process;GO:0045893//positive regulation of transcription, DNA-templated	protein_coding
DEPC	CSbapl.3024	DKC1	0.282	0.069	1.45203	0.364924	1.9924	0	0	DKC1	H/ACA ribonucleoprotein complex subunit 4-like [Mizuhopecten yessoensis]	Genetic Information Processing	Translation	ko03008//Ribosome biogenesis in eukaryotes	K11131	-	-	-	protein_coding
DEPC	CSbapl.81797	Hp1bp3	0.261	0.081	1.27739	0.399839	1.67571	0	0	Hp1bp3	heterochromatin protein 1-binding protein 3-like [Octopus vulgaris]	-	-	-	-	GO:0043231//intracellular membrane-bounded organelle;GO:0043232//intracellular non-membrane-bounded organelle	GO:0003676//nucleic acid binding;GO:0003682//chromatin binding	GO:0001666//response to hypoxia;GO:0006325//chromatin organization;GO:0008283//cell proliferation;GO:0010468//regulation of gene expression;GO:0032535//regulation of cellular component size	protein_coding
DEPC	CSbapl.8006	HNRNPUL1	0.588	0.282	4.83979	1.93355	1.32369	0	0	HNRNPUL1	heterogeneous nuclear ribonucleoprotein U-like protein 1 [Mizuhopecten yessoensis]	-	-	-	-	GO:0031981//nuclear lumen	GO:0003723//RNA binding;GO:0005515//protein binding	GO:0008380//RNA splicing	protein_coding
DEPC	CSbapl.12946	Dsp1	0.465	0.233	3.23423	1.58011	1.0334	0	0	Dsp1	high mobility group-T protein [Crassostrea gigas]	Cellular Processes;Cellular Processes;Genetic Information Processing	Cell growth and death;Transport and catabolism;Replication and repair	ko04217//Necroptosis;ko04140//Autophagy - animal;ko03410//Base excision repair	K10802;K10802;K10802	-	-	-	protein_coding
DEPC	CSbapl.58199	Hil	0.44	0.166	2.68678	0.980266	1.45463	0	0	Hil	hillarin-like [Mizuhopecten yessoensis]	-	-	-	-	-	-	-	protein_coding
DEPC	CSbapl.82367	H2AZ2	0.471	0.209	3.70427	1.4699	1.33347	0	0	H2AZ2	histone H2A.V [Strongylocentrotus purpuratus]	Cellular Processes;Human Diseases;Human Diseases	Cell growth and death;Substance dependence;Immune diseases	ko04217//Necroptosis;ko05034//Alcoholism;ko05322//Systemic lupus erythematosus	K11251;K11251;K11251	GO:0000790//nuclear chromatin;GO:0010369//chromocenter;GO:0031224//intrinsic component of membrane;GO:0031988//membrane-bounded vesicle	GO:0000977//RNA polymerase II regulatory region sequence-specific DNA binding;GO:0031490//chromatin DNA binding;GO:0043169//cation binding;GO:0046983//protein dimerization activity	GO:0006325//chromatin organization;GO:0006357//regulation of transcription from RNA polymerase II promoter;GO:0030718//germ-line stem cell population maintenance;GO:0032355//response to estradiol;GO:0032868//response to insulin;GO:0033554//cellular response to stress;GO:0034502//protein localization to chromosome	protein_coding
DEPC	CSbapl.46141	suv39h2	0.324	0.147	1.88609	0.839205	1.16831	0	0	suv39h2	histone-lysine N-methyltransferase SUV39H2-like isoform X1 [Mizuhopecten yessoensis]	Metabolism;Metabolism	Global and overview maps;Amino acid metabolism	ko01100//Metabolic pathways;ko00310//Lysine degradation	K11419;K11419	GO:0005694//chromosome;GO:0031981//nuclear lumen;GO:0032991//macromolecular complex	GO:0018024//histone-lysine N-methyltransferase activity;GO:0097159//organic cyclic compound binding;GO:1901363//heterocyclic compound binding	GO:0001666//response to hypoxia;GO:0006357//regulation of transcription from RNA polymerase II promoter;GO:0034968//histone lysine methylation	protein_coding
DEPC	CSbapl.24300	KPNB1	0.446	0.197	2.81001	1.20344	1.22341	0	0	KPNB1	importin subunit beta-1-like isoform X2 [Crassostrea virginica]	Genetic Information Processing	Translation	ko03013//RNA transport	K14293	GO:0031090//organelle membrane;GO:0031981//nuclear lumen;GO:0031988//membrane-bounded vesicle;GO:0044432//endoplasmic reticulum part;GO:0046930//pore complex	GO:0003723//RNA binding;GO:0005048//signal sequence binding;GO:0008092//cytoskeletal protein binding;GO:0017016//Ras GTPase binding;GO:0022892//substrate-specific transporter activity;GO:0046914//transition metal ion binding	GO:0000737//DNA catabolic process, endonucleolytic;GO:0006606//protein import into nucleus;GO:0007166//cell surface receptor signaling pathway;GO:0012501//programmed cell death;GO:0022411//cellular component disassembly;GO:0044710//single-organism metabolic process;GO:0046794//transport of virus	protein_coding
DEPC	CSbapl.16986	Ipo7	0.398	0.176	2.3497	1.07662	1.12596	0	0	Ipo7	importin-7-like [Mizuhopecten yessoensis]	Environmental Information Processing	Signal transduction	ko04013//MAPK signaling pathway - fly	K20223	GO:0016604//nuclear body;GO:0044444//cytoplasmic part;GO:0046930//pore complex	GO:0008565//protein transporter activity;GO:0017016//Ras GTPase binding;GO:0017069//snRNA binding;GO:0060589//nucleoside-triphosphatase regulator activity	GO:0003002//regionalization;GO:0006606//protein import into nucleus;GO:0006952//defense response;GO:0009886//post-embryonic morphogenesis;GO:0019222//regulation of metabolic process;GO:0030575//nuclear body organization;GO:0035114//imaginal disc-derived appendage morphogenesis;GO:0038127//ERBB signaling pathway;GO:0042051//compound eye photoreceptor development;GO:0043066//negative regulation of …	protein_coding
DEPC	CSbapl.39045	Igf2bp2	0.52	0.171	3.81396	1.13153	1.75302	0	0	Igf2bp2	insulin-like growth factor 2 mRNA binding protein 1 [Pinctada fucata]	Human Diseases	Cancers	ko05206//MicroRNAs in cancer	K17391	GO:0005681//spliceosomal complex;GO:0043005//neuron projection;GO:0044297//cell body	GO:0003729//mRNA binding	GO:0007416//synapse assembly;GO:0010467//gene expression;GO:0032103//positive regulation of response to external stimulus;GO:0042551//neuron maturation;GO:0044238//primary metabolic process;GO:0044260//cellular macromolecule metabolic process;GO:0048232//male gamete generation	protein_coding
DEPC	CSbapl.60511	LMNB2	0.295	0.069	1.6091	0.358029	2.1681	0	0	LMNB2	lamin Dm0-like [Crassostrea virginica]	Cellular Processes;Cellular Processes	Cell growth and death;Cell growth and death	ko04210//Apoptosis;ko04214//Apoptosis - fly	K07611;K07611	GO:0005882//intermediate filament;GO:0012505//endomembrane system;GO:0031090//organelle membrane;GO:0031981//nuclear lumen;GO:0044444//cytoplasmic part	GO:0019899//enzyme binding	GO:0000087//mitotic M phase;GO:0000226//microtubule cytoskeleton organization;GO:0001666//response to hypoxia;GO:0006606//protein import into nucleus;GO:0009966//regulation of signal transduction;GO:0010604//positive regulation of macromolecule metabolic process;GO:0010823//negative regulation of mitochondrion organization;GO:0016477//cell migration;GO:0022411//cellular component disassembly;GO:0…	protein_coding
DEPC	CSbapl.3773	LBR	0.28	0.122	1.50415	0.633528	1.24747	0	0	LBR	lamin-B receptor-like [Crassostrea virginica]	Metabolism;Metabolism	Global and overview maps;Lipid metabolism	ko01100//Metabolic pathways;ko00100//Steroid biosynthesis	K19532;K19532	GO:0031229//intrinsic component of nuclear inner membrane;GO:0046930//pore complex	GO:0003723//RNA binding;GO:0005048//signal sequence binding;GO:0019904//protein domain specific binding	GO:0000280//nuclear division;GO:0008203//cholesterol metabolic process;GO:0044802//single-organism membrane organization	protein_coding
DEPC	CSbapl.6628	lrpprc	0.396	0.135	2.7285	0.829743	1.71737	0	0	lrpprc	leucine-rich PPR motif-containing protein, mitochondrial-like [Pomacea canaliculata]	-	-	-	-	GO:0005856//cytoskeleton;GO:0031981//nuclear lumen;GO:0044444//cytoplasmic part	GO:0003723//RNA binding;GO:0015631//tubulin binding	GO:0009987//cellular process;GO:0051234//establishment of localization	protein_coding
DEPC	CSbapl.23999	ssb-b	0.492	0.211	3.25954	1.31021	1.31487	0	0	ssb-b	lupus La protein homolog [Crassostrea gigas]	-	-	-	-	GO:0043231//intracellular membrane-bounded organelle	GO:0044822//poly(A) RNA binding	GO:0008033//tRNA processing	protein_coding
DEPC	CSbapl.59288	loxl3a	0.46	0.216	3.51765	1.60213	1.13462	0	0	loxl3a	lysyl oxidase homolog 3-like [Mizuhopecten yessoensis]	-	-	-	-	GO:0043231//intracellular membrane-bounded organelle	GO:0016641//oxidoreductase activity, acting on the CH-NH2 group of donors, oxygen as acceptor;GO:0046872//metal ion binding	GO:0000904//cell morphogenesis involved in differentiation;GO:0006355//regulation of transcription, DNA-templated	protein_coding
DEPC	CSbapl.60076	Nop56	0.301	0.105	1.5374	0.580112	1.40609	0	0	Nop56	nucleolar protein 56 [Crassostrea gigas]	Genetic Information Processing;Human Diseases	Translation;Neurodegenerative disease	ko03008//Ribosome biogenesis in eukaryotes;ko05017//Spinocerebellar ataxia	K14564;K14564	-	-	-	protein_coding
DEPC	CSbapl.79452	ncl	0.874	0.519	20.51	5.9922	1.77517	0	0	ncl	nucleolin-like [Lingula anatina]	Human Diseases	Infectious diseases	ko05130//Pathogenic Escherichia coli infection	K11294	GO:0005737//cytoplasm;GO:0044452//nucleolar part	GO:0003729//mRNA binding;GO:0005102//receptor binding;GO:0019843//rRNA binding;GO:0043566//structure-specific DNA binding;GO:0046872//metal ion binding	GO:0001889//liver development;GO:0006357//regulation of transcription from RNA polymerase II promoter;GO:0006364//rRNA processing;GO:0016192//vesicle-mediated transport;GO:0032496//response to lipopolysaccharide;GO:0032675//regulation of interleukin-6 production;GO:0032680//regulation of tumor necrosis factor production;GO:0042981//regulation of apoptotic process;GO:0048232//male gamete generatio…	protein_coding
DEPC	CSbapl.41766	CSbapl.41766	0.568	0.202	5.21998	1.54188	1.75935	0	0	--	nucleolin-like isoform X1 [Aplysia californica]	-	-	-	-	-	-	-	protein_coding
DEPC	CSbapl.44576	Tpr	0.264	0.102	1.32841	0.542945	1.29082	0	0	Tpr	nucleoprotein TPR-like isoform X2 [Mizuhopecten yessoensis]	Human Diseases;Genetic Information Processing;Human Diseases	Cancers;Translation;Cancers	ko05200//Pathways in cancer;ko03013//RNA transport;ko05216//Thyroid cancer	K09291;K09291;K09291	GO:0005819//spindle;GO:0012505//endomembrane system;GO:0016234//inclusion body;GO:0030286//dynein complex;GO:0031090//organelle membrane;GO:0031981//nuclear lumen;GO:0046930//pore complex	GO:0005215//transporter activity;GO:0008092//cytoskeletal protein binding;GO:0019901//protein kinase binding;GO:0032403//protein complex binding;GO:0044822//poly(A) RNA binding;GO:0046983//protein dimerization activity	GO:0000087//mitotic M phase;GO:0006406//mRNA export from nucleus;GO:0006446//regulation of translational initiation;GO:0006999//nuclear pore organization;GO:0007166//cell surface receptor signaling pathway;GO:0009408//response to heat;GO:0009719//response to endogenous stimulus;GO:0015758//glucose transport;GO:0016032//viral process;GO:0018205//peptidyl-lysine modification;GO:0031445//regulation …	protein_coding
DEPC	CSbapl.49557	pes1	0.396	0.173	2.50921	1.09652	1.1943	0	0	pes1	pescadillo-like [Crassostrea virginica]	-	-	-	-	-	-	-	protein_coding
DEPC	CSbapl.48373	CSbapl.48373	0.669	0.378	6.82423	2.98462	1.19312	0	0	--	pleckstrin-like [Mizuhopecten yessoensis]	-	-	-	-	GO:0005622//intracellular	GO:0005515//protein binding	GO:0006796//phosphate-containing compound metabolic process;GO:0006887//exocytosis;GO:0007186//G-protein coupled receptor signaling pathway;GO:0030036//actin cytoskeleton organization;GO:0030168//platelet activation;GO:0035556//intracellular signal transduction;GO:0048523//negative regulation of cellular process;GO:0048583//regulation of response to stimulus;GO:0051130//positive regulation of cel…	protein_coding
DEPC	CSbapl.69667	Prpf8	0.278	0.125	1.36624	0.68075	1.00501	0	0	Prpf8	pre-mRNA-processing-splicing factor 8 [Stylophora pistillata]	Genetic Information Processing	Transcription	ko03040//Spliceosome	K12856	-	-	-	protein_coding
DEPC	CSbapl.3189	nrv1	0.326	0.145	1.60871	0.772453	1.05839	0	0	nrv1	probable sodium/potassium-transporting ATPase subunit beta-3 [Mizuhopecten yessoensis]	Organismal Systems;Environmental Information Processing;Organismal Systems;Environmental Information Processing;Organismal Systems;Organismal Systems;Organismal Systems;Organismal Systems;Organismal Systems;Organismal Systems;Organismal Systems;Organismal Systems;Organismal Systems;Organismal Systems;Organismal Systems;Organismal Systems;Organismal Systems;Organismal Systems	Digestive system;Signal transduction;Endocrine system;Signal transduction;Digestive system;Circulatory system;Digestive system;Digestive system;Endocrine system;Digestive system;Endocrine system;Digestive system;Endocrine system;Excretory system;Circulatory system;Excretory system;Excretory system;Digestive system	ko04972//Pancreatic secretion;ko04024//cAMP signaling pathway;ko04911//Insulin secretion;ko04022//cGMP - PKG signaling pathway;ko04974//Protein digestion and absorption;ko04261//Adrenergic signaling in cardiomyocytes;ko04970//Salivary secretion;ko04976//Bile secretion;ko04919//Thyroid hormone signaling pathway;ko04971//Gastric acid secretion;ko04925//Aldosterone synthesis and secretion;ko04978//M…	K01540;K01540;K01540;K01540;K01540;K01540;K01540;K01540;K01540;K01540;K01540;K01540;K01540;K01540;K01540;K01540;K01540;K01540	GO:0005886//plasma membrane;GO:0043005//neuron projection;GO:0044425//membrane part;GO:0070160//occluding junction	GO:0008556//potassium-transporting ATPase activity	GO:0006811//ion transport;GO:0007043//cell-cell junction assembly;GO:0007155//cell adhesion;GO:0009612//response to mechanical stimulus;GO:0021782//glial cell development;GO:0035296//regulation of tube diameter;GO:0050954//sensory perception of mechanical stimulus;GO:0060541//respiratory system development	protein_coding
DEPC	CSbapl.28454	PTGS2	0.301	0.095	1.72307	0.557118	1.62893	0	0	PTGS2	prostaglandin G/H synthase 2-like precursor [Crassostrea gigas]	Metabolism;Human Diseases;Human Diseases;Human Diseases;Human Diseases;Human Diseases;Organismal Systems;Human Diseases;Human Diseases;Environmental Information Processing;Environmental Information Processing;Organismal Systems;Metabolism;Organismal Systems;Organismal Systems;Human Diseases;Organismal Systems;Organismal Systems;Organismal Systems;Human Diseases;Environmental Information Processing	Global and overview maps;Cancers;Infectious diseases;Neurodegenerative diseases;Cancers;Infectious diseases;Endocrine system;Cancers;Infectious diseases;Signal transduction;Signal transduction;Immune system;Lipid metabolism;Nervous system;Nervous system;Cancers;Immune system;Endocrine system;Endocrine system;Infectious diseases;Signal transduction	ko01100//Metabolic pathways;ko05200//Pathways in cancer;ko05165//Human papillomavirus infection;ko05010//Alzheimer disease;ko05206//MicroRNAs in cancer;ko05163//Human cytomegalovirus infection;ko04921//Oxytocin signaling pathway;ko05222//Small cell lung cancer;ko05167//Kaposi sarcoma-associated herpesvirus infection;ko04668//TNF signaling pathway;ko04064//NF-kappa B signaling pathway;ko04625//C-t…	K11987;K11987;K11987;K11987;K11987;K11987;K11987;K11987;K11987;K11987;K11987;K11987;K11987;K11987;K11987;K11987;K11987;K11987;K11987;K11987;K11987	GO:0031090//organelle membrane;GO:0032991//macromolecular complex;GO:0042995//cell projection;GO:0043231//intracellular membrane-bounded organelle;GO:0044459//plasma membrane part	GO:0016209//antioxidant activity;GO:0016702//oxidoreductase activity, acting on single donors with incorporation of molecular oxygen, incorporation of two atoms of oxygen;GO:0016705//oxidoreductase activity, acting on paired donors, with incorporation or reduction of molecular oxygen;GO:0046906//tetrapyrrole binding;GO:0046983//protein dimerization activity	GO:0001101//response to acid chemical;GO:0001666//response to hypoxia;GO:0001819//positive regulation of cytokine production;GO:0002237//response to molecule of bacterial origin;GO:0002675//positive regulation of acute inflammatory response;GO:0003006//developmental process involved in reproduction;GO:0006767//water-soluble vitamin metabolic process;GO:0006940//regulation of smooth muscle contrac…	protein_coding
DEPC	CSbapl.90814	Ets2	0.526	0.215	4.37512	1.45938	1.58396	0	0	Ets2	protein C-ets-1-like isoform X1 [Mizuhopecten yessoensis]	Human Diseases;Environmental Information Processing;Human Diseases;Cellular Processes;Environmental Information Processing;Organismal Systems;Human Diseases	Cancers;Signal transduction;Infectious diseases;Cell growth and death;Signal transduction;Development;Cancers	ko05200//Pathways in cancer;ko04014//Ras signaling pathway;ko05166//HTLV-I infection;ko04218//Cellular senescence;ko04013//MAPK signaling pathway - fly;ko04320//Dorso-ventral axis formation;ko05211//Renal cell carcinoma	K02678;K02678;K02678;K02678;K02678;K02678;K02678	-	-	-	protein_coding
DEPC	CSbapl.52820	Dek	0.41	0.12	3.29836	0.745509	2.14545	0	0	Dek	protein DEK-like [Limulus polyphemus]	-	-	-	-	GO:0043231//intracellular membrane-bounded organelle;GO:0043232//intracellular non-membrane-bounded organelle	GO:0003723//RNA binding;GO:0005515//protein binding	GO:0006282//regulation of DNA repair;GO:0006303//double-strand break repair via nonhomologous end joining;GO:0006351//transcription, DNA-templated;GO:0022403//cell cycle phase	protein_coding
DEPC	CSbapl.52295	CSbapl.52295	0.362	0.151	2.86376	0.972961	1.55746	0	0	--	Protein dispatched-like 1 [Stylophora pistillata]	-	-	-	-	-	-	-	protein_coding
DEPC	CSbapl.91744	TGM1	0.259	0.089	1.37602	0.481511	1.51486	0	0	TGM1	protein-glutamine gamma-glutamyltransferase K isoform X2 [Crassostrea gigas]	-	-	-	-	GO:0005911//cell-cell junction;GO:0031988//membrane-bounded vesicle;GO:0044425//membrane part;GO:0044464//cell part	GO:0005488//binding;GO:0016755//transferase activity, transferring amino-acyl groups	GO:0009653//anatomical structure morphogenesis;GO:0009913//epidermal cell differentiation;GO:0019538//protein metabolic process;GO:0032501//multicellular organismal process	protein_coding
DEPC	CSbapl.14102	PCDHGB7	0.3	0.168	2.55095	1.14114	1.16056	1.07114e-216	4.08888e-212	PCDHGB7	protocadherin gamma-B5-like [Mizuhopecten yessoensis]	-	-	-	-	GO:0044464//cell part	-	-	protein_coding
DEPC	CSbapl.17345	rbpj	0.568	0.357	8.03998	3.31046	1.28016	0	0	rbpj	recombining binding protein suppressor of hairless isoform X1 [Crassostrea gigas]	Human Diseases;Human Diseases;Human Diseases;Human Diseases;Environmental Information Processing;Organismal Systems	Infectious diseases;Infectious diseases;Cancers;Neurodegenerative disease;Signal transduction;Immune system	ko05165//Human papillomavirus infection;ko05169//Epstein-Barr virus infection;ko05203//Viral carcinogenesis;ko05017//Spinocerebellar ataxia;ko04330//Notch signaling pathway;ko04658//Th1 and Th2 cell differentiation	K06053;K06053;K06053;K06053;K06053;K06053	GO:0031981//nuclear lumen;GO:0043232//intracellular non-membrane-bounded organelle;GO:0043234//protein complex	GO:0000977//RNA polymerase II regulatory region sequence-specific DNA binding;GO:0000982//transcription factor activity, RNA polymerase II core promoter proximal region sequence-specific binding;GO:0001085//RNA polymerase II transcription factor binding;GO:0003824//catalytic activity	GO:0001525//angiogenesis;GO:0001773//myeloid dendritic cell activation;GO:0001942//hair follicle development;GO:0003143//embryonic heart tube morphogenesis;GO:0006259//DNA metabolic process;GO:0006352//DNA-templated transcription, initiation;GO:0006954//inflammatory response;GO:0006955//immune response;GO:0007368//determination of left/right symmetry;GO:0008284//positive regulation of cell prolif…	protein_coding
DEPC	CSbapl.31717	RPLP0	0.793	0.464	10.8575	4.46398	1.28229	0	0	RPLP0	ribosomal protein [Mytilus galloprovincialis]	Genetic Information Processing	Translation	ko03010//Ribosome	K02941	GO:0005924//cell-substrate adherens junction;GO:0015934//large ribosomal subunit;GO:0031988//membrane-bounded vesicle;GO:0035770//ribonucleoprotein granule;GO:0043005//neuron projection;GO:0043231//intracellular membrane-bounded organelle	GO:0003723//RNA binding;GO:0004520//endodeoxyribonuclease activity;GO:0005198//structural molecule activity	GO:0000956//nuclear-transcribed mRNA catabolic process;GO:0006259//DNA metabolic process;GO:0006412//translation;GO:0006613//cotranslational protein targeting to membrane;GO:0009792//embryo development ending in birth or egg hatching;GO:0016032//viral process;GO:0022613//ribonucleoprotein complex biogenesis;GO:0032774//RNA biosynthetic process;GO:0043624//cellular protein complex disassembly;GO:0…	protein_coding
DEPC	CSbapl.82521	RPS9	0.838	0.56	13.7378	6.5674	1.06476	0	0	RPS9	ribosomal protein S9 [Haliotis diversicolor]	Genetic Information Processing	Translation	ko03010//Ribosome	K02997	-	-	-	protein_coding
DEPC	CSbapl.66981	HNRNPR	0.861	0.62	15.6117	7.57499	1.04331	0	0	HNRNPR	RNA-binding protein [Pinctada fucata]	-	-	-	-	GO:0005681//spliceosomal complex	GO:0044822//poly(A) RNA binding	GO:0000377//RNA splicing, via transesterification reactions with bulged adenosine as nucleophile;GO:0006417//regulation of translation;GO:0007309//oocyte axis specification	protein_coding
DEPC	CSbapl.7647	rbm4.1	0.507	0.23	3.56561	1.46609	1.28217	0	0	rbm4.1	RNA-binding protein 14-like [Pomacea canaliculata]	-	-	-	-	GO:0005634//nucleus	GO:0097159//organic cyclic compound binding	GO:0007562//eclosion;GO:0044763//single-organism cellular process;GO:0048511//rhythmic process	protein_coding
DEPC	CSbapl.35935	Rbm45	0.299	0.134	1.47537	0.72424	1.02654	0	0	Rbm45	RNA-binding protein 45-like isoform X2 [Mizuhopecten yessoensis]	-	-	-	-	-	GO:0097159//organic cyclic compound binding;GO:1901363//heterocyclic compound binding	GO:0044767//single-organism developmental process	protein_coding
DEPC	CSbapl.86125	CSbapl.86125	0.26	0.091	2.15281	0.622791	1.7894	0	0	--	sclerostin [Charadrius vociferus]	-	-	-	-	-	-	GO:0009968//negative regulation of signal transduction;GO:0016055//Wnt signaling pathway;GO:0044707//single-multicellular organism process;GO:0044767//single-organism developmental process	protein_coding
DEPC	CSbapl.68652	Srrm1	0.432	0.196	2.53128	1.17799	1.10354	0	0	Srrm1	serine/arginine repetitive matrix protein 1 isoform X1 [Lingula anatina]	Genetic Information Processing;Genetic Information Processing	Translation;Translation	ko03013//RNA transport;ko03015//mRNA surveillance pathway	K13171;K13171	GO:0005681//spliceosomal complex	GO:0003723//RNA binding	GO:0000377//RNA splicing, via transesterification reactions with bulged adenosine as nucleophile	protein_coding
DEPC	CSbapl.70216	SRSF1	0.395	0.163	2.32044	0.929697	1.31957	0	0	SRSF1	serine/arginine-rich splicing factor 1A-like [Crassostrea virginica]	Human Diseases;Genetic Information Processing;Organismal Systems	Infectious diseases;Transcription;Immune system	ko05168//Herpes simplex infection;ko03040//Spliceosome;ko04657//IL-17 signaling pathway	K12890;K12890;K12890	GO:0005681//spliceosomal complex;GO:0016604//nuclear body;GO:0031988//membrane-bounded vesicle;GO:0043234//protein complex	GO:0005515//protein binding;GO:0044822//poly(A) RNA binding	GO:0006353//DNA-templated transcription, termination;GO:0006376//mRNA splice site selection;GO:0006405//RNA export from nucleus;GO:0007275//multicellular organism development;GO:0030154//cell differentiation;GO:0031572//G2 DNA damage checkpoint;GO:0043484//regulation of RNA splicing;GO:0043487//regulation of RNA stability;GO:0048523//negative regulation of cellular process;GO:0048856//anatomical …	protein_coding
DEPC	CSbapl.35877	SLC28A3	0.376	0.138	2.40691	0.95756	1.32975	0	0	SLC28A3	solute carrier family 28 member 3 [Crassostrea gigas]	-	-	-	-	GO:0016021//integral component of membrane;GO:0044464//cell part	GO:0005345//purine nucleobase transmembrane transporter activity;GO:0005415//nucleoside:sodium symporter activity	GO:0001894//tissue homeostasis;GO:0006814//sodium ion transport;GO:0015851//nucleobase transport;GO:0015858//nucleoside transport;GO:0034613//cellular protein localization;GO:0072530//purine-containing compound transmembrane transport	protein_coding
DEPC	CSbapl.68018	SCAF4	0.432	0.198	2.70136	1.24101	1.12217	0	0	SCAF4	splicing factor, arginine/serine-rich 15-like [Crassostrea virginica]	-	-	-	-	GO:0031981//nuclear lumen	GO:0003676//nucleic acid binding;GO:0070063//RNA polymerase binding	GO:0006351//transcription, DNA-templated;GO:0006396//RNA processing	protein_coding
DEPC	CSbapl.8849	tank-1	0.438	0.181	2.57105	1.04625	1.29713	0	0	tank-1	tankyrase-like protein [Mizuhopecten yessoensis]	-	-	-	-	-	-	-	protein_coding
DEPC	CSbapl.9193	TFDP2	0.314	0.119	1.60776	0.645151	1.31734	0	0	TFDP2	transcription factor Dp-1-like isoform X1 [Mizuhopecten yessoensis]	Cellular Processes	Cell growth and death	ko04110//Cell cycle	K09392	-	-	-	protein_coding
DEPC	CSbapl.49802	Tktl2	0.279	0.12	1.34329	0.631088	1.08986	0	0	Tktl2	transketolase-like protein 2 isoform X1 [Crassostrea gigas]	Metabolism;Metabolism;Metabolism;Metabolism	Global and overview maps;Global and overview maps;Global and overview maps;Carbohydrate metabolism	ko01100//Metabolic pathways;ko01200//Carbon metabolism;ko01230//Biosynthesis of amino acids;ko00030//Pentose phosphate pathway	K00615;K00615;K00615;K00615	GO:0044424//intracellular part	GO:0016744//transferase activity, transferring aldehyde or ketonic groups;GO:0043169//cation binding	-	protein_coding
DEPC	CSbapl.57113	tdrd1	0.258	0.104	1.29596	0.568311	1.18927	0	0	tdrd1	tudor domain-containing protein 1 isoform X2 [Crassostrea gigas]	-	-	-	-	GO:0005737//cytoplasm;GO:0030529//intracellular ribonucleoprotein complex	-	GO:0000003//reproduction;GO:0032501//multicellular organismal process;GO:0044763//single-organism cellular process	protein_coding
DEPC	CSbapl.16135	Baz1b	0.274	0.121	1.48904	0.682256	1.126	0	0	Baz1b	tyrosine-protein kinase BAZ1B isoform X4 [Crassostrea gigas]	-	-	-	-	GO:0000775//chromosome, centromeric region;GO:0005657//replication fork;GO:0043231//intracellular membrane-bounded organelle	GO:0004672//protein kinase activity;GO:0030546//receptor activator activity;GO:0042393//histone binding	GO:0006281//DNA repair;GO:0006338//chromatin remodeling;GO:0006468//protein phosphorylation;GO:0009887//organ morphogenesis;GO:0010468//regulation of gene expression;GO:0010469//regulation of receptor activity;GO:0016570//histone modification	protein_coding
DEPC	CSbapl.635	USP34	0.252	0.106	1.2242	0.572516	1.09645	0	0	USP34	ubiquitin carboxyl-terminal hydrolase 34-like isoform X1 [Mizuhopecten yessoensis]	-	-	-	-	-	-	-	protein_coding
DEPC	CSbapl.40089	ybx1	0.736	0.385	9.58692	3.39756	1.49657	0	0	ybx1	UNVERIFIED: cold-shock domain protein [Mytilus trossulus]	-	-	-	-	GO:0005681//spliceosomal complex;GO:0031090//organelle membrane;GO:0031981//nuclear lumen;GO:0031988//membrane-bounded vesicle;GO:0036464//cytoplasmic ribonucleoprotein granule;GO:0043005//neuron projection;GO:0043234//protein complex	GO:0000977//RNA polymerase II regulatory region sequence-specific DNA binding;GO:0000982//transcription factor activity, RNA polymerase II core promoter proximal region sequence-specific binding;GO:0031369//translation initiation factor binding;GO:0043566//structure-specific DNA binding;GO:0044822//poly(A) RNA binding	GO:0000377//RNA splicing, via transesterification reactions with bulged adenosine as nucleophile;GO:0006357//regulation of transcription from RNA polymerase II promoter;GO:0006403//RNA localization;GO:0006446//regulation of translational initiation;GO:0009968//negative regulation of signal transduction;GO:0031441//negative regulation of mRNA 3'-end processing;GO:0042127//regulation of cell prolif…	protein_coding
DEPC	CSbapl.76905	rps2	0.805	0.532	11.1764	5.48815	1.02607	0	0	rps2	UNVERIFIED: ribosomal protein S2, partial [Mytilus trossulus]	Genetic Information Processing	Translation	ko03010//Ribosome	K02981	-	-	-	protein_coding
DEPC	CSbapl.18096	CSbapl.18096	0.616	0.294	5.14113	2.07724	1.30742	0	0	--	zinc finger protein 675-like isoform X2 [Crassostrea gigas]	Human Diseases	Infectious diseases	ko05168//Herpes simplex infection	K09228	-	-	-	protein_coding
FGCC	CSbapl.2801	CSbapl.2801	0.277	0.004	3.49928	0.025604	7.09454	0	0	--	-	-	-	-	-	-	-	-	protein_coding
FGCC	CSbapl.46603	CSbapl.46603	0.293	0.011	2.34863	0.0599988	5.29074	0	0	--	-	-	-	-	-	-	-	-	protein_coding
FGCC	CSbapl.30484	CSbapl.30484	0.434	0.09	14.4432	0.610215	4.56492	0	0	--	-	-	-	-	-	-	-	-	protein_coding
FGCC	CSbapl.3667	CSbapl.3667	0.39	0.103	3.27443	0.553576	2.56439	0	0	--	-	-	-	-	-	-	-	-	protein_coding
FGCC	CSbapl.8478	PLCB4	0.33	0.172	2.7165	0.999346	1.44269	7.6709e-79	2.92821e-74	PLCB4	1-phosphatidylinositol 4,5-bisphosphate phosphodiesterase beta-4-like, partial [Aplysia californica]	Metabolism;Human Diseases;Environmental Information Processing;Human Diseases;Organismal Systems;Human Diseases;Organismal Systems;Human Diseases;Human Diseases;Organismal Systems;Organismal Systems;Environmental Information Processing;Organismal Systems;Organismal Systems;Organismal Systems;Environmental Information Processing;Environmental Information Processing;Organismal Systems;Organismal Sy…	Global and overview maps;Cancers;Signal transduction;Neurodegenerative diseases;Digestive system;Neurodegenerative diseases;Endocrine system;Infectious diseases;Infectious diseases;Immune system;Endocrine system;Signal transduction;Sensory system;Circulatory system;Development and regeneration;Signal transduction;Signal transduction;Endocrine system;Endocrine system;Endocrine system;Signal transd…	ko01100//Metabolic pathways;ko05200//Pathways in cancer;ko04020//Calcium signaling pathway;ko05010//Alzheimer disease;ko04972//Pancreatic secretion;ko05016//Huntington disease;ko04911//Insulin secretion;ko05131//Shigellosis;ko05163//Human cytomegalovirus infection;ko04621//NOD-like receptor signaling pathway;ko04921//Oxytocin signaling pathway;ko04015//Rap1 signaling pathway;ko04750//Inflammatory…	K05858;K05858;K05858;K05858;K05858;K05858;K05858;K05858;K05858;K05858;K05858;K05858;K05858;K05858;K05858;K05858;K05858;K05858;K05858;K05858;K05858;K05858;K05858;K05858;K05858;K05858;K05858;K05858;K05858;K05858;K05858;K05858;K05858;K05858;K05858;K05858;K05858;K05858;K05858;K05858;K05858;K05858;K05858;K05858;K05858;K05858;K05858;K05858;K05858;K05858;K05858;K05858;K05858;K05858;K05858;K05858;K05858;…	GO:0005783//endoplasmic reticulum;GO:0043005//neuron projection;GO:0044456//synapse part	GO:0004620//phospholipase activity;GO:0008081//phosphoric diester hydrolase activity;GO:0019901//protein kinase binding	GO:0006796//phosphate-containing compound metabolic process;GO:0007165//signal transduction;GO:0043266//regulation of potassium ion transport;GO:0044710//single-organism metabolic process;GO:0071704//organic substance metabolic process	protein_coding
FGCC	CSbapl.1919	CSbapl.1919	0.339	0.007	2.94673	0.043257	6.09004	0	0	--	7B2 precursor [Aplysia californica]	-	-	-	-	-	-	GO:0050794//regulation of cellular process	protein_coding
FGCC	CSbapl.95095	ADCY2	0.305	0.079	2.48861	0.410887	2.59853	7.62322e-253	2.91001e-248	ADCY2	adenylate cyclase type 2-like [Crassostrea virginica]	Metabolism;Human Diseases;Environmental Information Processing;Organismal Systems;Environmental Information Processing;Organismal Systems;Human Diseases;Organismal Systems;Organismal Systems;Environmental Information Processing;Organismal Systems;Organismal Systems;Metabolism;Environmental Information Processing;Human Diseases;Organismal Systems;Organismal Systems;Cellular Processes;Organismal Sy…	Global and overview maps;Cancers;Signal transduction;Digestive system;Signal transduction;Endocrine system;Infectious diseases;Environmental adaptation;Endocrine system;Signal transduction;Sensory system;Circulatory system;Nucleotide metabolism;Signal transduction;Infectious diseases;Endocrine system;Endocrine system;Cell growth and death;Endocrine system;Endocrine and metabolic diseases;Nervous …	ko01100//Metabolic pathways;ko05200//Pathways in cancer;ko04020//Calcium signaling pathway;ko04972//Pancreatic secretion;ko04024//cAMP signaling pathway;ko04911//Insulin secretion;ko05163//Human cytomegalovirus infection;ko04714//Thermogenesis;ko04921//Oxytocin signaling pathway;ko04015//Rap1 signaling pathway;ko04750//Inflammatory mediator regulation of TRP channels;ko04270//Vascular smooth musc…	K08042;K08042;K08042;K08042;K08042;K08042;K08042;K08042;K08042;K08042;K08042;K08042;K08042;K08042;K08042;K08042;K08042;K08042;K08042;K08042;K08042;K08042;K08042;K08042;K08042;K08042;K08042;K08042;K08042;K08042;K08042;K08042;K08042;K08042;K08042;K08042;K08042;K08042;K08042;K08042;K08042;K08042;K08042;K08042;K08042;K08042;K08042;K08042;K08042	GO:0044424//intracellular part;GO:0044425//membrane part	GO:0005515//protein binding;GO:0009975//cyclase activity	GO:0007169//transmembrane receptor protein tyrosine kinase signaling pathway;GO:0007188//adenylate cyclase-modulating G-protein coupled receptor signaling pathway;GO:0009190//cyclic nucleotide biosynthetic process;GO:0010033//response to organic substance;GO:0045937//positive regulation of phosphate metabolic process;GO:0046058//cAMP metabolic process;GO:0080090//regulation of primary metabolic p…	protein_coding
FGCC	CSbapl.41237	AGRN	0.528	0.248	8.03171	1.72827	2.21638	5.9002e-224	2.25228e-219	AGRN	agrin-like [Mizuhopecten yessoensis]	-	-	-	-	GO:0005578//proteinaceous extracellular matrix;GO:0016020//membrane;GO:0044464//cell part	GO:0001948//glycoprotein binding;GO:0005539//glycosaminoglycan binding;GO:0030234//enzyme regulator activity;GO:0030545//receptor regulator activity;GO:0043168//anion binding;GO:0046872//metal ion binding	GO:0007416//synapse assembly;GO:0007528//neuromuscular junction development;GO:0009966//regulation of signal transduction;GO:0032879//regulation of localization;GO:0044087//regulation of cellular component biogenesis;GO:0045860//positive regulation of protein kinase activity;GO:0051128//regulation of cellular component organization;GO:0051336//regulation of hydrolase activity;GO:0051960//regulati…	protein_coding
FGCC	CSbapl.79298	AR	0.383	0.022	7.5087	0.175729	5.41714	0	0	AR	allatostatin-A receptor isoform X1 [Crassostrea gigas]	-	-	-	-	GO:0016021//integral component of membrane	GO:0008188//neuropeptide receptor activity	GO:0007186//G-protein coupled receptor signaling pathway;GO:0008152//metabolic process	protein_coding
FGCC	CSbapl.15659	Mgat4c	0.395	0.145	4.14826	0.77109	2.42753	3.37937e-211	1.29001e-206	Mgat4c	alpha-1,3-mannosyl-glycoprotein 4-beta-N-acetylglucosaminyltransferase C-like isoform X2 [Mizuhopecten yessoensis]	Metabolism;Metabolism;Metabolism	Global and overview maps;Glycan biosynthesis and metabolism;Glycan biosynthesis and metabolism	ko01100//Metabolic pathways;ko00513//Various types of N-glycan biosynthesis;ko00510//N-Glycan biosynthesis	K13748;K13748;K13748	GO:0016020//membrane	-	GO:0005975//carbohydrate metabolic process;GO:0006464//cellular protein modification process	protein_coding
FGCC	CSbapl.56389	lin-10	0.257	0.145	1.83703	0.797649	1.20355	9.99635e-44	3.81591e-39	lin-10	amyloid beta A4 precursor protein-binding family A member 1-like isoform X16 [Crassostrea gigas]	-	-	-	-	-	-	-	protein_coding
FGCC	CSbapl.93525	app	0.814	0.611	14.0542	5.75554	1.28798	7.95927e-213	3.03829e-208	app	amyloid beta A4 protein [Crassostrea gigas]	Human Diseases;Organismal Systems	Neurodegenerative diseases;Nervous system	ko05010//Alzheimer disease;ko04726//Serotonergic synapse	K04520;K04520	GO:0012505//endomembrane system;GO:0030135//coated vesicle;GO:0030424//axon;GO:0030425//dendrite;GO:0031224//intrinsic component of membrane;GO:0031974//membrane-enclosed lumen;GO:0044421//extracellular region part;GO:0044430//cytoskeletal part;GO:0044463//cell projection part;GO:0045202//synapse	GO:0005102//receptor binding;GO:0030414//peptidase inhibitor activity	GO:0006464//cellular protein modification process;GO:0006875//cellular metal ion homeostasis;GO:0006928//movement of cell or subcellular component;GO:0006950//response to stress;GO:0007166//cell surface receptor signaling pathway;GO:0007346//regulation of mitotic cell cycle;GO:0007409//axonogenesis;GO:0007626//locomotory behavior;GO:0008219//cell death;GO:0010466//negative regulation of peptidase…	protein_coding
FGCC	CSbapl.36414	DDB_G0277449	0.342	0.185	7.26819	1.10782	2.71388	2.82493e-87	1.07836e-82	DDB_G0277449	ankycorbin-like [Crassostrea virginica]	-	-	-	-	-	-	-	protein_coding
FGCC	CSbapl.60901	ANKDD1A	0.503	0.023	5.44537	0.14434	5.23748	0	0	ANKDD1A	ankyrin repeat and death domain-containing protein 1A-like isoform X2 [Mizuhopecten yessoensis]	-	-	-	-	-	-	-	protein_coding
FGCC	CSbapl.22872	Ankrd33b	0.263	0.002	2.34271	0.0126617	7.53156	0	0	Ankrd33b	ankyrin repeat domain-containing protein 33B-like [Mizuhopecten yessoensis]	-	-	-	-	-	-	-	protein_coding
FGCC	CSbapl.79571	CSbapl.79571	0.315	0.14	2.58927	0.926274	1.48303	1.51047e-99	5.76591e-95	--	Ankyrin-3 [Mizuhopecten yessoensis]	-	-	-	-	-	-	-	protein_coding
FGCC	CSbapl.672	ANXA7	0.288	0.074	2.5584	0.474692	2.43018	3.43804e-233	1.3124e-228	ANXA7	annexin A6 isoform X3 [Crassostrea gigas]	-	-	-	-	GO:0012505//endomembrane system;GO:0031988//membrane-bounded vesicle;GO:0043231//intracellular membrane-bounded organelle;GO:0044444//cytoplasmic part;GO:0044446//intracellular organelle part;GO:0098588//bounding membrane of organelle	GO:0005515//protein binding;GO:0005543//phospholipid binding;GO:0097159//organic cyclic compound binding;GO:1901363//heterocyclic compound binding	GO:0008152//metabolic process;GO:0016043//cellular component organization;GO:0042221//response to chemical;GO:0044707//single-multicellular organism process;GO:0048856//anatomical structure development;GO:0048869//cellular developmental process;GO:0050789//regulation of biological process;GO:0055082//cellular chemical homeostasis	protein_coding
FGCC	CSbapl.40778	ANO7	0.414	0.14	3.94175	0.786846	2.32468	4.56316e-252	1.7419e-247	ANO7	anoctamin-7-like isoform X2 [Mizuhopecten yessoensis]	-	-	-	-	GO:0031224//intrinsic component of membrane;GO:0043231//intracellular membrane-bounded organelle;GO:0044444//cytoplasmic part	GO:0005254//chloride channel activity;GO:0005548//phospholipid transporter activity	GO:0006821//chloride transport;GO:0006869//lipid transport;GO:0061588//calcium activated phospholipid scrambling	protein_coding
FGCC	CSbapl.25784	Ajm1	0.56	0.178	6.73694	1.37454	2.29314	0	0	Ajm1	apical junction component 1 homolog [Xenopus tropicalis]	-	-	-	-	GO:0005737//cytoplasm	GO:0016787//hydrolase activity	GO:0006470//protein dephosphorylation;GO:0010646//regulation of cell communication;GO:0023051//regulation of signaling;GO:0043086//negative regulation of catalytic activity;GO:0044700//single organism signaling;GO:0048584//positive regulation of response to stimulus;GO:0051716//cellular response to stimulus	protein_coding
FGCC	CSbapl.96209	Npr1	0.275	0.092	2.7149	0.50004	2.44078	8.02484e-154	3.06332e-149	Npr1	atrial natriuretic peptide receptor 1 [Crassostrea gigas]	-	-	-	-	GO:0016021//integral component of membrane;GO:0043234//protein complex;GO:0044464//cell part	GO:0001653//peptide receptor activity;GO:0009975//cyclase activity;GO:0016301//kinase activity;GO:0016829//lyase activity;GO:0019900//kinase binding;GO:0032550//purine ribonucleoside binding;GO:0042277//peptide binding	GO:0001501//skeletal system development;GO:0001558//regulation of cell growth;GO:0003018//vascular process in circulatory system;GO:0006464//cellular protein modification process;GO:0006584//catecholamine metabolic process;GO:0007167//enzyme linked receptor protein signaling pathway;GO:0008285//negative regulation of cell proliferation;GO:0009152//purine ribonucleotide biosynthetic process;GO:003…	protein_coding
FGCC	CSbapl.96212	NPR1	0.537	0.407	13.0219	5.00612	1.37918	2.37729e-74	9.07482e-70	NPR1	Atrial natriuretic peptide receptor 1 [Mizuhopecten yessoensis]	-	-	-	-	-	-	-	protein_coding
FGCC	CSbapl.63203	Birc2	0.81	0.399	13.982	3.20567	2.12487	0	0	Birc2	baculoviral IAP repeat-containing protein 3-like [Crassostrea virginica]	Human Diseases;Cellular Processes;Human Diseases;Human Diseases;Cellular Processes;Genetic Information Processing;Organismal Systems;Human Diseases;Cellular Processes;Human Diseases;Environmental Information Processing;Environmental Information Processing;Human Diseases;Environmental Information Processing;Cellular Processes;Organismal Systems	Cancers;Cellular community - eukaryotes;Infectious diseases;Infectious diseases;Cell growth and death;Folding, sorting and degradation;Immune system;Infectious diseases;Cell growth and death;Cancers;Signal transduction;Signal transduction;Drug resistance;Signal transduction;Cell growth and death;Immune system	ko05200//Pathways in cancer;ko04510//Focal adhesion;ko05132//Salmonella infection;ko05168//Herpes simplex infection;ko04210//Apoptosis;ko04120//Ubiquitin mediated proteolysis;ko04621//NOD-like receptor signaling pathway;ko05145//Toxoplasmosis;ko04217//Necroptosis;ko05222//Small cell lung cancer;ko04668//TNF signaling pathway;ko04390//Hippo signaling pathway;ko01524//Platinum drug resistance;ko040…	K16060;K16060;K16060;K16060;K16060;K16060;K16060;K16060;K16060;K16060;K16060;K16060;K16060;K16060;K16060;K16060	-	-	-	protein_coding
FGCC	CSbapl.82251	BAIAP3	0.326	0.016	2.8471	0.0866996	5.03732	0	0	BAIAP3	BAI1-associated protein 3-like isoform X3 [Mizuhopecten yessoensis]	-	-	-	-	-	-	-	protein_coding
FGCC	CSbapl.15044	brat	0.694	0.461	11.512	3.9544	1.54161	1.47029e-187	5.61255e-183	brat	B-box type zinc finger protein ncl-1-like [Crassostrea virginica]	-	-	-	-	GO:0044297//cell body;GO:0044448//cell cortex part	GO:0045182//translation regulator activity;GO:0046872//metal ion binding	GO:0003002//regionalization;GO:0006351//transcription, DNA-templated;GO:0007049//cell cycle;GO:0007417//central nervous system development;GO:0010608//posttranscriptional regulation of gene expression;GO:0014017//neuroblast fate commitment;GO:0030100//regulation of endocytosis;GO:0034660//ncRNA metabolic process;GO:0048638//regulation of developmental growth;GO:0048867//stem cell fate determinati…	protein_coding
FGCC	CSbapl.10370	egh	0.525	0.346	7.56899	2.3428	1.69187	4.05586e-111	1.54824e-106	egh	beta-1,4-mannosyltransferase egh-like [Mizuhopecten yessoensis]	Organismal Systems	Development	ko04320//Dorso-ventral axis formation	K02359	GO:0016021//integral component of membrane	GO:0000030//mannosyltransferase activity	GO:0001743//optic placode formation;GO:0002066//columnar/cuboidal epithelial cell development;GO:0007281//germ cell development;GO:0007619//courtship behavior;GO:0007621//negative regulation of female receptivity;GO:0016334//establishment or maintenance of polarity of follicular epithelium;GO:0043900//regulation of multi-organism process;GO:0044765//single-organism transport;GO:0051674//localizat…	protein_coding
FGCC	CSbapl.70506	GRK3	0.364	0.202	2.9796	1.23922	1.26569	6.49266e-73	2.47844e-68	GRK3	beta-adrenergic receptor kinase 2-like isoform X1 [Mizuhopecten yessoensis]	Cellular Processes;Organismal Systems;Organismal Systems;Human Diseases;Organismal Systems;Organismal Systems;Environmental Information Processing	Transport and catabolism;Nervous system;Immune system;Substance dependence;Sensory system;Sensory system;Signal transduction	ko04144//Endocytosis;ko04724//Glutamatergic synapse;ko04062//Chemokine signaling pathway;ko05032//Morphine addiction;ko04745//Phototransduction - fly;ko04740//Olfactory transduction;ko04340//Hedgehog signaling pathway	K00910;K00910;K00910;K00910;K00910;K00910;K00910	GO:0030425//dendrite;GO:0031674//I band;GO:0043231//intracellular membrane-bounded organelle;GO:0044309//neuron spine;GO:0044441//ciliary part;GO:0044459//plasma membrane part	GO:0004674//protein serine/threonine kinase activity;GO:0005543//phospholipid binding;GO:0031690//adrenergic receptor binding;GO:0031753//endothelial differentiation G-protein coupled receptor binding;GO:0032550//purine ribonucleoside binding;GO:0050780//dopamine receptor binding	GO:0001932//regulation of protein phosphorylation;GO:0003002//regionalization;GO:0003057//regulation of the force of heart contraction by chemical signal;GO:0006942//regulation of striated muscle contraction;GO:0006952//defense response;GO:0007602//phototransduction;GO:0009792//embryo development ending in birth or egg hatching;GO:0010033//response to organic substance;GO:0010863//positive regula…	protein_coding
FGCC	CSbapl.3277	ARRB1	0.418	0.221	3.57274	1.43062	1.32039	4.08105e-101	1.55786e-96	ARRB1	beta-arrestin [Ambigolimax valentianus]	Cellular Processes;Environmental Information Processing;Organismal Systems;Organismal Systems;Organismal Systems;Human Diseases;Organismal Systems;Organismal Systems;Organismal Systems;Environmental Information Processing	Transport and catabolism;Signal transduction;Nervous system;Immune system;Endocrine system;Substance dependence;Endocrine system;Sensory system;Endocrine system;Signal transduction	ko04144//Endocytosis;ko04010//MAPK signaling pathway;ko04728//Dopaminergic synapse;ko04062//Chemokine signaling pathway;ko04928//Parathyroid hormone synthesis, secretion and action;ko05032//Morphine addiction;ko04926//Relaxin signaling pathway;ko04740//Olfactory transduction;ko04929//GnRH secretion;ko04340//Hedgehog signaling pathway	K04439;K04439;K04439;K04439;K04439;K04439;K04439;K04439;K04439;K04439	GO:0005774//vacuolar membrane;GO:0012506//vesicle membrane;GO:0031981//nuclear lumen;GO:0043234//protein complex;GO:0044309//neuron spine;GO:0097060//synaptic membrane	GO:0000975//regulatory region DNA binding;GO:0004869//cysteine-type endopeptidase inhibitor activity;GO:0008047//enzyme activator activity;GO:0019901//protein kinase binding;GO:0030276//clathrin binding;GO:0031690//adrenergic receptor binding;GO:0031893//vasopressin receptor binding;GO:0032403//protein complex binding;GO:0035258//steroid hormone receptor binding;GO:0044389//ubiquitin-like protein…	GO:0001775//cell activation;GO:0001818//negative regulation of cytokine production;GO:0001881//receptor recycling;GO:0001934//positive regulation of protein phosphorylation;GO:0002029//desensitization of G-protein coupled receptor protein signaling pathway;GO:0002090//regulation of receptor internalization;GO:0006357//regulation of transcription from RNA polymerase II promoter;GO:0006511//ubiquit…	protein_coding
FGCC	CSbapl.86482	Bmpr2	0.491	0.353	5.0487	2.40535	1.06967	5.42438e-61	2.07065e-56	Bmpr2	bone morphogenic protein type 2 receptor [Crassostrea gigas]	Human Diseases;Human Diseases;Environmental Information Processing;Organismal Systems;Cellular Processes;Environmental Information Processing;Environmental Information Processing	Cancers;Cardiovascular diseases;Signal transduction;Development;Cellular community - eukaryotes;Signal transduction;Signaling molecules and interaction	ko05206//MicroRNAs in cancer;ko05418//Fluid shear stress and atherosclerosis;ko04390//Hippo signaling pathway;ko04360//Axon guidance;ko04550//Signaling pathways regulating pluripotency of stem cells;ko04350//TGF-beta signaling pathway;ko04060//Cytokine-cytokine receptor interaction	K04671;K04671;K04671;K04671;K04671;K04671;K04671	GO:0005887//integral component of plasma membrane;GO:0014069//postsynaptic density;GO:0043005//neuron projection;GO:0044297//cell body;GO:0044421//extracellular region part;GO:0044424//intracellular part	GO:0005515//protein binding;GO:0017002//activin-activated receptor activity	GO:0001568//blood vessel development;GO:0001704//formation of primary germ layer;GO:0001934//positive regulation of protein phosphorylation;GO:0001936//regulation of endothelial cell proliferation;GO:0003002//regionalization;GO:0003006//developmental process involved in reproduction;GO:0003073//regulation of systemic arterial blood pressure;GO:0003143//embryonic heart tube morphogenesis;GO:000602…	protein_coding
FGCC	CSbapl.80329	CDHR2	0.341	0.026	3.85822	0.172854	4.48031	0	0	CDHR2	cadherin-23-like [Mizuhopecten yessoensis]	-	-	-	-	GO:0032421//stereocilium bundle;GO:0044422//organelle part	GO:0005488//binding	GO:0007600//sensory perception;GO:0009887//organ morphogenesis;GO:0060113//inner ear receptor cell differentiation	protein_coding
FGCC	CSbapl.13880	Cbp53E	0.614	0.095	8.44693	0.826415	3.35349	0	0	Cbp53E	calbindin-32-like [Crassostrea virginica]	-	-	-	-	GO:0005737//cytoplasm;GO:0005911//cell-cell junction;GO:0033267//axon part;GO:0043231//intracellular membrane-bounded organelle	GO:0046872//metal ion binding	GO:0006874//cellular calcium ion homeostasis	protein_coding
FGCC	CSbapl.81283	camk2d	0.587	0.392	6.61256	2.63594	1.32689	9.21207e-124	3.51653e-119	camk2d	calcium/calmodulin-dependent protein kinase type II delta chain-like isoform X6 [Mizuhopecten yessoensis]	Human Diseases;Environmental Information Processing;Environmental Information Processing;Organismal Systems;Human Diseases;Human Diseases;Organismal Systems;Cellular Processes;Organismal Systems;Environmental Information Processing;Organismal Systems;Organismal Systems;Organismal Systems;Cellular Processes;Human Diseases;Organismal Systems;Organismal Systems;Organismal Systems;Organismal Systems;…	Cancers;Signal transduction;Signal transduction;Endocrine system;Cancers;Infectious diseases;Endocrine system;Cell growth and death;Sensory system;Signal transduction;Endocrine system;Nervous system;Endocrine system;Cell growth and death;Endocrine and metabolic diseases;Nervous system;Circulatory system;Environmental adaptation;Development;Nervous system;Endocrine system;Digestive system;Substanc…	ko05200//Pathways in cancer;ko04020//Calcium signaling pathway;ko04024//cAMP signaling pathway;ko04911//Insulin secretion;ko05205//Proteoglycans in cancer;ko05152//Tuberculosis;ko04921//Oxytocin signaling pathway;ko04217//Necroptosis;ko04750//Inflammatory mediator regulation of TRP channels;ko04310//Wnt signaling pathway;ko04916//Melanogenesis;ko04722//Neurotrophin signaling pathway;ko04912//GnRH…	K04515;K04515;K04515;K04515;K04515;K04515;K04515;K04515;K04515;K04515;K04515;K04515;K04515;K04515;K04515;K04515;K04515;K04515;K04515;K04515;K04515;K04515;K04515;K04515;K04515;K04515;K04515;K04515;K04515;K04515	GO:0005789//endoplasmic reticulum membrane;GO:0005886//plasma membrane;GO:0030659//cytoplasmic vesicle membrane;GO:0031981//nuclear lumen;GO:0034703//cation channel complex	GO:0004674//protein serine/threonine kinase activity;GO:0008092//cytoskeletal protein binding;GO:0008200//ion channel inhibitor activity;GO:0019899//enzyme binding;GO:0032550//purine ribonucleoside binding;GO:0046983//protein dimerization activity	GO:0002027//regulation of heart rate;GO:0006355//regulation of transcription, DNA-templated;GO:0006461//protein complex assembly;GO:0006468//protein phosphorylation;GO:0007267//cell-cell signaling;GO:0008284//positive regulation of cell proliferation;GO:0009408//response to heat;GO:0010611//regulation of cardiac muscle hypertrophy;GO:0010649//regulation of cell communication by electrical couplin…	protein_coding
FGCC	CSbapl.46324	Cadps	0.488	0.325	4.49393	2.1069	1.09286	4.46865e-72	1.70582e-67	Cadps	calcium-dependent secretion activator 1-like isoform X9 [Mizuhopecten yessoensis]	-	-	-	-	GO:0012506//vesicle membrane;GO:0044444//cytoplasmic part	GO:0019900//kinase binding;GO:0043169//cation binding;GO:1902936//phosphatidylinositol bisphosphate binding	GO:0006996//organelle organization;GO:0008104//protein localization;GO:0017158//regulation of calcium ion-dependent exocytosis;GO:0043623//cellular protein complex assembly	protein_coding
FGCC	CSbapl.7685	PRKC2	0.326	0.22	2.54207	1.23863	1.03726	1.85082e-35	7.06514e-31	PRKC2	calcium-independent protein kinase C-like [Mizuhopecten yessoensis]	Human Diseases;Human Diseases;Organismal Systems;Organismal Systems;Environmental Information Processing;Environmental Information Processing;Cellular Processes;Environmental Information Processing;Organismal Systems;Human Diseases;Human Diseases;Organismal Systems;Human Diseases	Cancers;Infectious diseases;Sensory system;Circulatory system;Signal transduction;Signal transduction;Cellular community - eukaryotes;Signal transduction;Endocrine system;Endocrine and metabolic diseases;Endocrine and metabolic diseases;Immune system;Endocrine and metabolic diseases	ko05206//MicroRNAs in cancer;ko05131//Shigellosis;ko04750//Inflammatory mediator regulation of TRP channels;ko04270//Vascular smooth muscle contraction;ko04022//cGMP - PKG signaling pathway;ko04371//Apelin signaling pathway;ko04530//Tight junction;ko04071//Sphingolipid signaling pathway;ko04925//Aldosterone synthesis and secretion;ko04931//Insulin resistance;ko04933//AGE-RAGE signaling pathway in…	K18050;K18050;K18050;K18050;K18050;K18050;K18050;K18050;K18050;K18050;K18050;K18050;K18050	GO:0016020//membrane;GO:0043231//intracellular membrane-bounded organelle;GO:0044444//cytoplasmic part	GO:0003779//actin binding;GO:0004697//protein kinase C activity;GO:0008289//lipid binding;GO:0019900//kinase binding;GO:0019904//protein domain specific binding;GO:0030234//enzyme regulator activity;GO:0030545//receptor regulator activity;GO:0032550//purine ribonucleoside binding;GO:0043168//anion binding;GO:0046872//metal ion binding;GO:0060089//molecular transducer activity	GO:0001666//response to hypoxia;GO:0001932//regulation of protein phosphorylation;GO:0002275//myeloid cell activation involved in immune response;GO:0002431//Fc receptor mediated stimulatory signaling pathway;GO:0006629//lipid metabolic process;GO:0007599//hemostasis;GO:0007613//memory;GO:0007626//locomotory behavior;GO:0008283//cell proliferation;GO:0009798//axis specification;GO:0009896//positi…	protein_coding
FGCC	CSbapl.43199	CAMTA2	0.356	0.226	2.98467	1.398	1.09421	7.40885e-49	2.82818e-44	CAMTA2	calmodulin-binding transcription activator 2-like isoform X1 [Mizuhopecten yessoensis]	-	-	-	-	GO:0043231//intracellular membrane-bounded organelle	GO:0000982//transcription factor activity, RNA polymerase II core promoter proximal region sequence-specific binding;GO:0046983//protein dimerization activity	GO:0006357//regulation of transcription from RNA polymerase II promoter;GO:0022400//regulation of rhodopsin mediated signaling pathway	protein_coding
FGCC	CSbapl.80158	cpe	0.49	0.137	5.27173	0.898872	2.55209	0	0	cpe	carboxypeptidase E [Crassostrea gigas]	Human Diseases	Endocrine and metabolic diseases	ko04940//Type I diabetes mellitus	K01294	GO:0030141//secretory granule;GO:0030659//cytoplasmic vesicle membrane;GO:0043005//neuron projection;GO:0044297//cell body;GO:0044421//extracellular region part;GO:0044456//synapse part;GO:0098589//membrane region	GO:0005102//receptor binding;GO:0008238//exopeptidase activity;GO:0046914//transition metal ion binding	GO:0003208//cardiac ventricle morphogenesis;GO:0007166//cell surface receptor signaling pathway;GO:0016486//peptide hormone processing;GO:0034613//cellular protein localization;GO:0048755//branching morphogenesis of a nerve	protein_coding
FGCC	CSbapl.18174	CSbapl.18174	0.446	0.277	3.9764	1.70958	1.21783	1.4291e-79	5.4553e-75	--	CD151 antigen-like [Mizuhopecten yessoensis]	-	-	-	-	-	-	-	protein_coding
FGCC	CSbapl.21042	CD82	0.393	0.164	3.57273	0.90449	1.98185	4.37002e-166	1.66817e-161	CD82	CD82 antigen-like [Mizuhopecten yessoensis]	Cellular Processes	Cell growth and death	ko04115//p53 signaling pathway	K06509	GO:0016020//membrane;GO:0031988//membrane-bounded vesicle	GO:0005488//binding	-	protein_coding
FGCC	CSbapl.15761	Cd9	0.61	0.356	7.09733	2.39629	1.56647	4.95189e-181	1.89029e-176	Cd9	CD9 antigen-like [Mizuhopecten yessoensis]	Organismal Systems	Immune system	ko04640//Hematopoietic cell lineage	K06460	GO:0030659//cytoplasmic vesicle membrane;GO:0044421//extracellular region part;GO:0044459//plasma membrane part;GO:0098588//bounding membrane of organelle	GO:0005488//binding	GO:0006950//response to stress;GO:0007417//central nervous system development;GO:0008283//cell proliferation;GO:0016043//cellular component organization;GO:0021782//glial cell development;GO:0032504//multicellular organism reproduction;GO:0050794//regulation of cellular process;GO:0051179//localization;GO:0051704//multi-organism process	protein_coding
FGCC	CSbapl.69510	cep97	0.289	0.104	2.62668	0.573414	2.19559	1.41815e-142	5.41352e-138	cep97	Centrosomal protein of 97 kDa [Mizuhopecten yessoensis]	-	-	-	-	GO:0005815//microtubule organizing center;GO:0032991//macromolecular complex;GO:0044444//cytoplasmic part	GO:0005515//protein binding	GO:0009987//cellular process;GO:0016043//cellular component organization	protein_coding
FGCC	CSbapl.53004	CSPP1	0.371	0.231	3.19631	1.54429	1.04947	1.43618e-51	5.48232e-47	CSPP1	centrosome and spindle pole associated protein 1-like [Crassostrea virginica]	-	-	-	-	GO:0015630//microtubule cytoskeleton;GO:0044430//cytoskeletal part	-	-	protein_coding
FGCC	CSbapl.85980	CSbapl.85980	0.307	0.133	2.57441	0.864173	1.57485	1.00497e-102	3.83627e-98	--	centrosome and spindle pole associated protein 1-like isoform X6 [Crassostrea virginica]	-	-	-	-	-	-	-	protein_coding
FGCC	CSbapl.53177	slc44a1	0.577	0.007	8.21879	0.0349068	7.87927	0	0	slc44a1	choline transporter-like protein 1 [Crassostrea gigas]	Human Diseases	Cancers	ko05231//Choline metabolism in cancer	K06515	GO:0016020//membrane;GO:0031988//membrane-bounded vesicle	-	GO:0006644//phospholipid metabolic process;GO:0006812//cation transport	protein_coding
FGCC	CSbapl.45778	slc44a1	0.424	0.149	4.18722	0.80093	2.38625	8.89376e-250	3.39501e-245	slc44a1	choline transporter-like protein 1 isoform X2 [Crassostrea virginica]	Human Diseases	Cancers	ko05231//Choline metabolism in cancer	K06515	GO:0031224//intrinsic component of membrane;GO:0031988//membrane-bounded vesicle	GO:0008324//cation transmembrane transporter activity	GO:0006650//glycerophospholipid metabolic process;GO:0015696//ammonium transport;GO:0046165//alcohol biosynthetic process	protein_coding
FGCC	CSbapl.18345	CSbapl.18345	0.509	0.034	5.53186	0.167827	5.04271	0	0	--	clam ADP-ribosylating protein CARP-1 [Meretrix lamarckii]	-	-	-	-	-	-	-	protein_coding
FGCC	CSbapl.70293	COL6A6	0.624	0.452	12.6264	3.79154	1.73559	5.02504e-132	1.91821e-127	COL6A6	collagen alpha-1(XII) chain-like [Octopus bimaculoides]	Human Diseases;Cellular Processes;Environmental Information Processing;Organismal Systems;Environmental Information Processing	Infectious diseases;Cellular community - eukaryotes;Signal transduction;Digestive system;Signaling molecules and interaction	ko05165//Human papillomavirus infection;ko04510//Focal adhesion;ko04151//PI3K-Akt signaling pathway;ko04974//Protein digestion and absorption;ko04512//ECM-receptor interaction	K06238;K06238;K06238;K06238;K06238	GO:0031012//extracellular matrix	-	GO:0044699//single-organism process	protein_coding
FGCC	CSbapl.53378	Cntnap2	0.443	0.106	4.08987	0.635848	2.6853	0	0	Cntnap2	Contactin-associated protein-like 4 [Mizuhopecten yessoensis]	-	-	-	-	-	-	-	protein_coding
FGCC	CSbapl.96255	CORO2A	0.357	0.133	3.1382	0.692421	2.18021	3.45318e-179	1.31818e-174	CORO2A	coronin-2B isoform X6 [Crassostrea gigas]	-	-	-	-	-	-	-	protein_coding
FGCC	CSbapl.62908	cugbp1-a	0.773	0.417	12.3272	4.05705	1.60335	0	0	cugbp1-a	CUGBP Elav-like family member 2 isoform X5 [Mizuhopecten yessoensis]	-	-	-	-	GO:0043231//intracellular membrane-bounded organelle	GO:0003723//RNA binding	GO:0010467//gene expression;GO:0022618//ribonucleoprotein complex assembly;GO:1903522//regulation of blood circulation	protein_coding
FGCC	CSbapl.98155	celf4	0.771	0.023	13.4618	0.18681	6.17116	0	0	celf4	CUGBP Elav-like family member 3-B isoform X6 [Crassostrea virginica]	-	-	-	-	-	-	GO:0048024//regulation of mRNA splicing, via spliceosome	protein_coding
FGCC	CSbapl.51222	CSbapl.51222	0.329	0.138	4.40144	0.840294	2.38901	2.20679e-139	8.42397e-135	--	cytokine receptor isoform X2 [Parasteatoda tepidariorum]	-	-	-	-	-	-	-	protein_coding
FGCC	CSbapl.57219	cpeb3	0.444	0.166	4.50278	1.15031	1.96879	6.48205e-225	2.47439e-220	cpeb3	cytoplasmic polyadenylation element-binding protein 2-like [Mizuhopecten yessoensis]	Cellular Processes;Organismal Systems;Organismal Systems	Cell growth and death;Development;Endocrine system	ko04114//Oocyte meiosis;ko04320//Dorso-ventral axis formation;ko04914//Progesterone-mediated oocyte maturation	K02602;K02602;K02602	GO:0030425//dendrite;GO:0030529//intracellular ribonucleoprotein complex;GO:0031224//intrinsic component of membrane;GO:0043231//intracellular membrane-bounded organelle;GO:0044456//synapse part	GO:0003727//single-stranded RNA binding;GO:0003730//mRNA 3'-UTR binding;GO:0004857//enzyme inhibitor activity;GO:0030276//clathrin binding;GO:0030371//translation repressor activity;GO:0043021//ribonucleoprotein complex binding	GO:0001666//response to hypoxia;GO:0001822//kidney development;GO:0002181//cytoplasmic translation;GO:0006901//vesicle coating;GO:0006979//response to oxidative stress;GO:0007186//G-protein coupled receptor signaling pathway;GO:0007215//glutamate receptor signaling pathway;GO:0007613//memory;GO:0009267//cellular response to starvation;GO:0031442//positive regulation of mRNA 3'-end processing;GO:0…	protein_coding
FGCC	CSbapl.33553	agbl2	0.631	0.159	12.6316	1.29003	3.29156	0	0	agbl2	Cytosolic carboxypeptidase 2 [Mizuhopecten yessoensis]	-	-	-	-	GO:0005815//microtubule organizing center;GO:0044444//cytoplasmic part	GO:0008235//metalloexopeptidase activity	GO:0035608//protein deglutamylation	protein_coding
FGCC	CSbapl.20279	Agbl2	0.582	0.202	6.66116	1.3325	2.32164	0	0	Agbl2	cytosolic carboxypeptidase 2-like isoform X22 [Mizuhopecten yessoensis]	-	-	-	-	GO:0005815//microtubule organizing center;GO:0044444//cytoplasmic part	GO:0008235//metalloexopeptidase activity;GO:0046872//metal ion binding	GO:0035608//protein deglutamylation	protein_coding
FGCC	CSbapl.89401	Dop2R	0.457	0.036	10.8405	0.406886	4.73567	0	0	Dop2R	D(2) dopamine receptor-like [Mizuhopecten yessoensis]	Environmental Information Processing;Environmental Information Processing;Environmental Information Processing;Human Diseases;Organismal Systems;Human Diseases;Cellular Processes;Human Diseases	Signaling molecules and interaction;Signal transduction;Signal transduction;Substance dependence;Nervous system;Neurodegenerative diseases;Cellular community - eukaryotes;Substance dependence	ko04080//Neuroactive ligand-receptor interaction;ko04024//cAMP signaling pathway;ko04015//Rap1 signaling pathway;ko05034//Alcoholism;ko04728//Dopaminergic synapse;ko05012//Parkinson disease;ko04540//Gap junction;ko05030//Cocaine addiction	K04145;K04145;K04145;K04145;K04145;K04145;K04145;K04145	GO:0016023//cytoplasmic, membrane-bounded vesicle;GO:0030424//axon;GO:0044456//synapse part;GO:0044459//plasma membrane part;GO:0044463//cell projection part	GO:0004952//dopamine neurotransmitter receptor activity;GO:0005102//receptor binding;GO:0046983//protein dimerization activity	GO:0003014//renal system process;GO:0006468//protein phosphorylation;GO:0006816//calcium ion transport;GO:0006950//response to stress;GO:0007188//adenylate cyclase-modulating G-protein coupled receptor signaling pathway;GO:0007200//phospholipase C-activating G-protein coupled receptor signaling pathway;GO:0007612//learning;GO:0007623//circadian rhythm;GO:0007626//locomotory behavior;GO:0008217//r…	protein_coding
FGCC	CSbapl.45907	DCAF1	0.275	0.159	1.95338	0.798459	1.29068	3.89498e-46	1.48683e-41	DCAF1	DDB1- and CUL4-associated factor 1-like isoform X1 [Pomacea canaliculata]	Human Diseases	Infectious disease: viral	ko05170//Human immunodeficiency virus 1 infection	K11789	GO:0043231//intracellular membrane-bounded organelle;GO:0043232//intracellular non-membrane-bounded organelle;GO:0043234//protein complex	GO:0005488//binding;GO:0035184//histone threonine kinase activity	GO:0002562//somatic diversification of immune receptors via germline recombination within a single locus;GO:0030098//lymphocyte differentiation;GO:0035405//histone-threonine phosphorylation	protein_coding
FGCC	CSbapl.57624	dapk-1	0.291	0.103	2.35595	0.56239	2.06667	1.13145e-145	4.3191e-141	dapk-1	death-associated protein kinase 1-like isoform X1 [Pomacea canaliculata]	Human Diseases;Cellular Processes;Human Diseases	Cancers;Transport and catabolism;Cancers	ko05200//Pathways in cancer;ko04140//Autophagy - animal;ko05219//Bladder cancer	K08803;K08803;K08803	-	-	-	protein_coding
FGCC	CSbapl.67652	CSbapl.67652	0.285	0.17	2.36323	0.902799	1.38829	1.56756e-45	5.98383e-41	--	dentin sialophosphoprotein isoform X1 [Crassostrea gigas]	-	-	-	-	-	-	-	protein_coding
FGCC	CSbapl.20500	DPYS	0.478	0.202	4.89907	1.13064	2.11537	1.03575e-221	3.95377e-217	DPYS	dihydropyrimidinase isoform X1 [Crassostrea gigas]	Metabolism;Metabolism;Metabolism;Metabolism;Metabolism	Global and overview maps;Xenobiotics biodegradation and metabolism;Nucleotide metabolism;Metabolism of other amino acids;Metabolism of cofactors and vitamins	ko01100//Metabolic pathways;ko00983//Drug metabolism - other enzymes;ko00240//Pyrimidine metabolism;ko00410//beta-Alanine metabolism;ko00770//Pantothenate and CoA biosynthesis	K01464;K01464;K01464;K01464;K01464	GO:0031988//membrane-bounded vesicle;GO:0044444//cytoplasmic part	GO:0002061//pyrimidine nucleobase binding;GO:0005515//protein binding;GO:0016812//hydrolase activity, acting on carbon-nitrogen (but not peptide) bonds, in cyclic amides;GO:0031406//carboxylic acid binding;GO:0046914//transition metal ion binding	GO:0006208//pyrimidine nucleobase catabolic process;GO:0006213//pyrimidine nucleoside metabolic process;GO:0006520//cellular amino acid metabolic process;GO:0050794//regulation of cellular process;GO:0051260//protein homooligomerization	protein_coding
FGCC	CSbapl.25195	Dpp4	0.386	0.038	3.8018	0.252684	3.91128	0	0	Dpp4	dipeptidyl peptidase 4-like isoform X10 [Mizuhopecten yessoensis]	Organismal Systems	Digestive system	ko04974//Protein digestion and absorption	K01278	GO:0005886//plasma membrane;GO:0030054//cell junction;GO:0042995//cell projection;GO:0043231//intracellular membrane-bounded organelle;GO:0044425//membrane part;GO:0044444//cytoplasmic part	GO:0004177//aminopeptidase activity;GO:0005515//protein binding	GO:0002682//regulation of immune system process;GO:0006950//response to stress;GO:0007155//cell adhesion;GO:0044708//single-organism behavior;GO:0044763//single-organism cellular process;GO:0050794//regulation of cellular process;GO:0051179//localization	protein_coding
FGCC	CSbapl.22729	DIP2C	0.455	0.227	4.46213	1.26239	1.82158	6.96765e-154	2.65976e-149	DIP2C	Disco-interacting protein 2-like C [Mizuhopecten yessoensis]	-	-	-	-	-	GO:0016874//ligase activity	-	protein_coding
FGCC	CSbapl.58313	ADAM19	0.259	0.128	1.95318	0.731228	1.41743	3.55561e-63	1.35728e-58	ADAM19	disintegrin and metalloproteinase domain-containing protein 12-like isoform X1 [Mizuhopecten yessoensis]	-	-	-	-	GO:0005576//extracellular region	GO:0004175//endopeptidase activity;GO:0005515//protein binding	GO:0006461//protein complex assembly;GO:0033619//membrane protein proteolysis	protein_coding
FGCC	CSbapl.35939	ADAM28	0.32	0.204	2.60284	1.11263	1.22612	8.01118e-44	3.05811e-39	ADAM28	disintegrin and metalloproteinase domain-containing protein unc-71-like isoform X1 [Crassostrea virginica]	-	-	-	-	-	-	-	protein_coding
FGCC	CSbapl.57992	Dop1R2	0.81	0.299	16.3218	2.16487	2.91444	0	0	Dop1R2	dopamine receptor 2-like [Mizuhopecten yessoensis]	Environmental Information Processing	Signaling molecules and interaction	ko04080//Neuroactive ligand-receptor interaction	K04148	GO:0016020//membrane	GO:0004952//dopamine neurotransmitter receptor activity;GO:0008227//G-protein coupled amine receptor activity	GO:0006979//response to oxidative stress;GO:0007189//adenylate cyclase-activating G-protein coupled receptor signaling pathway;GO:0008015//blood circulation;GO:0044057//regulation of system process;GO:0044238//primary metabolic process;GO:0044260//cellular macromolecule metabolic process;GO:0065008//regulation of biological quality;GO:1901216//positive regulation of neuron death	protein_coding
FGCC	CSbapl.86842	Pde11a	0.272	0.055	3.64363	0.438125	3.05596	9.27666e-304	3.54118e-299	Pde11a	dual 3',5'-cyclic-AMP and -GMP phosphodiesterase 11A isoform X2 [Crassostrea gigas]	Metabolism;Metabolism;Human Diseases;Human Diseases	Global and overview maps;Nucleotide metabolism;Endocrine and metabolic diseases;Substance dependence	ko01100//Metabolic pathways;ko00230//Purine metabolism;ko04934//Cushing syndrome;ko05032//Morphine addiction	K13298;K13298;K13298;K13298	GO:0044444//cytoplasmic part;GO:0097458//neuron part	GO:0004114//3',5'-cyclic-nucleotide phosphodiesterase activity;GO:0030551//cyclic nucleotide binding;GO:0043167//ion binding	GO:0007599//hemostasis;GO:0009154//purine ribonucleotide catabolic process;GO:0046058//cAMP metabolic process;GO:0050794//regulation of cellular process	protein_coding
FGCC	CSbapl.69342	ODA2	0.27	0.103	2.18734	0.712019	1.61919	1.61188e-109	6.15303e-105	ODA2	dynein gamma chain, flagellar outer arm [Crassostrea gigas]	Human Diseases	Neurodegenerative diseases	ko05016//Huntington disease	K10408	GO:0005868//cytoplasmic dynein complex;GO:0044441//ciliary part	GO:0003774//motor activity	GO:0007018//microtubule-based movement;GO:0007275//multicellular organism development	protein_coding
FGCC	CSbapl.95286	DNAH5	0.66	0.205	9.14302	1.75517	2.38106	0	0	DNAH5	dynein heavy chain 5, axonemal-like isoform X7 [Crassostrea virginica]	Human Diseases	Neurodegenerative diseases	ko05016//Huntington disease	K10408	GO:0005868//cytoplasmic dynein complex;GO:0044441//ciliary part	GO:0003774//motor activity;GO:0032550//purine ribonucleoside binding	GO:0007018//microtubule-based movement;GO:0009798//axis specification	protein_coding
FGCC	CSbapl.24001	DNAH7	0.568	0.286	6.48657	2.45353	1.40259	1.38447e-182	5.28493e-178	DNAH7	dynein heavy chain 7, axonemal-like isoform X9 [Crassostrea virginica]	Human Diseases	Neurodegenerative diseases	ko05016//Huntington disease	K10408	GO:0005858//axonemal dynein complex	GO:0003774//motor activity;GO:0032550//purine ribonucleoside binding;GO:0046872//metal ion binding	GO:0007018//microtubule-based movement;GO:0007368//determination of left/right symmetry;GO:0048870//cell motility	protein_coding
FGCC	CSbapl.77658	CSbapl.77658	0.427	0.071	4.29101	0.420587	3.35084	0	0	--	early endosome antigen 1 isoform X16 [Crassostrea gigas]	-	-	-	-	-	-	-	protein_coding
FGCC	CSbapl.6209	CSbapl.6209	0.372	0.01	3.56163	0.059756	5.89731	0	0	--	EGF-like protein [Pinctada fucata]	-	-	-	-	-	-	-	protein_coding
FGCC	CSbapl.19622	ENDOD1	0.274	0.004	3.29247	0.0224289	7.19767	0	0	ENDOD1	endonuclease domain-containing 1 protein-like [Mizuhopecten yessoensis]	-	-	-	-	-	-	-	protein_coding
FGCC	CSbapl.98758	CSbapl.98758	0.385	0.254	3.56471	1.69293	1.07427	5.45812e-48	2.08353e-43	--	endonuclease/reverse transcriptase [Branchiostoma floridae]	-	-	-	-	-	-	-	protein_coding
FGCC	CSbapl.45445	ERC1	0.27	0.164	2.00787	0.884274	1.1831	4.55962e-38	1.74054e-33	ERC1	ERC protein 2-like [Mizuhopecten yessoensis]	-	-	-	-	GO:0044445//cytosolic part;GO:0097060//synaptic membrane	GO:0017016//Ras GTPase binding;GO:0019904//protein domain specific binding	GO:0006468//protein phosphorylation;GO:0016192//vesicle-mediated transport;GO:0044699//single-organism process;GO:0051091//positive regulation of sequence-specific DNA binding transcription factor activity	protein_coding
FGCC	CSbapl.13549	Eif5b	0.608	0.343	8.74691	2.95671	1.56478	5.67868e-182	2.16772e-177	Eif5b	eukaryotic translation initiation factor 5B-like [Crassostrea virginica]	Genetic Information Processing	Translation	ko03013//RNA transport	K03243	GO:0043231//intracellular membrane-bounded organelle;GO:0044444//cytoplasmic part	GO:0008135//translation factor activity, RNA binding;GO:0017111//nucleoside-triphosphatase activity;GO:0032550//purine ribonucleoside binding	GO:0006417//regulation of translation	protein_coding
FGCC	CSbapl.33440	CSbapl.33440	0.254	0.008	5.73304	0.0395543	7.17932	0	0	--	extensin-3-like [Mizuhopecten yessoensis]	-	-	-	-	-	-	-	protein_coding
FGCC	CSbapl.75002	CSbapl.75002	0.341	0.009	4.91309	0.0405923	6.91928	0	0	--	extracellular sulfatase Sulf-2 isoform X1 [Danio rerio]	-	-	-	-	-	-	-	protein_coding
FGCC	CSbapl.5497	CSbapl.5497	0.39	0.013	3.95187	0.0693581	5.83233	0	0	--	fas apoptotic inhibitory molecule 1 [Lingula anatina]	-	-	-	-	-	-	GO:0044763//single-organism cellular process;GO:0050794//regulation of cellular process	protein_coding
FGCC	CSbapl.19147	Postn	0.251	0.058	2.06951	0.363866	2.50781	1.66234e-228	6.34566e-224	Postn	fasciclin-1-like isoform X1 [Mizuhopecten yessoensis]	-	-	-	-	-	-	-	protein_coding
FGCC	CSbapl.94236	Fa2h	0.286	0.203	2.4284	1.19541	1.0225	1.75464e-24	6.69799e-20	Fa2h	fatty acid 2-hydroxylase-like isoform X2 [Crassostrea virginica]	-	-	-	-	-	-	-	protein_coding
FGCC	CSbapl.41672	CSbapl.41672	0.309	0.016	6.49007	0.119616	5.76176	0	0	--	feeding circuit activating peptides-like precursor [Crassostrea gigas]	-	-	-	-	-	-	-	protein_coding
FGCC	CSbapl.10916	FRMPD4	0.336	0.185	4.03159	1.25394	1.68488	3.85098e-74	1.47004e-69	FRMPD4	FERM and PDZ domain-containing protein 4 [Mizuhopecten yessoensis]	-	-	-	-	GO:0044309//neuron spine	GO:1902936//phosphatidylinositol bisphosphate binding	GO:0051130//positive regulation of cellular component organization	protein_coding
FGCC	CSbapl.48175	CSbapl.48175	0.288	0.149	2.34812	0.958593	1.29251	3.3321e-63	1.27196e-58	--	Fibronectin [Mizuhopecten yessoensis]	Human Diseases;Human Diseases;Cellular Processes;Environmental Information Processing;Human Diseases;Human Diseases;Cellular Processes;Environmental Information Processing;Human Diseases;Human Diseases;Human Diseases;Human Diseases	Cancers;Infectious diseases;Cellular community - eukaryotes;Signal transduction;Cancers;Cancers;Cell motility;Signaling molecules and interaction;Infectious disease: bacterial;Infectious diseases;Infectious diseases;Endocrine and metabolic diseases	ko05200//Pathways in cancer;ko05165//Human papillomavirus infection;ko04510//Focal adhesion;ko04151//PI3K-Akt signaling pathway;ko05205//Proteoglycans in cancer;ko05222//Small cell lung cancer;ko04810//Regulation of actin cytoskeleton;ko04512//ECM-receptor interaction;ko05135//Yersinia infection;ko05100//Bacterial invasion of epithelial cells;ko05146//Amoebiasis;ko04933//AGE-RAGE signaling pathwa…	K05717;K05717;K05717;K05717;K05717;K05717;K05717;K05717;K05717;K05717;K05717;K05717	GO:0044421//extracellular region part	GO:0005488//binding	GO:0009653//anatomical structure morphogenesis;GO:0016043//cellular component organization;GO:0044763//single-organism cellular process;GO:0044767//single-organism developmental process	protein_coding
FGCC	CSbapl.79397	CSMD3	0.91	0.746	21.9366	8.77213	1.32234	0	0	CSMD3	Fibropellin-1 [Mizuhopecten yessoensis]	-	-	-	-	-	-	GO:0044699//single-organism process;GO:0065007//biological regulation	protein_coding
FGCC	CSbapl.31915	CSbapl.31915	0.301	0.005	5.10478	0.0251463	7.66536	0	0	--	Fibropellin-1, partial [Araneus ventricosus]	-	-	-	-	GO:0044464//cell part	-	GO:0009653//anatomical structure morphogenesis;GO:0044763//single-organism cellular process;GO:0048513//animal organ development;GO:0048518//positive regulation of biological process;GO:0050794//regulation of cellular process;GO:0050896//response to stimulus	protein_coding
FGCC	CSbapl.43532	CSbapl.43532	0.349	0.049	3.6375	0.443904	3.03463	0	0	--	filaggrin-2-like, partial [Aplysia californica]	-	-	-	-	-	-	-	protein_coding
FGCC	CSbapl.3212	CSbapl.3212	0.854	0.018	22.6261	0.11112	7.66972	0	0	--	FK506-binding protein 5-like [Mizuhopecten yessoensis]	-	-	-	-	-	-	-	protein_coding
FGCC	CSbapl.9285	Fxr1	0.43	0.327	5.60662	2.49481	1.1682	1.8825e-37	7.18606e-33	Fxr1	fragile X mental retardation syndrome-related protein 1-like isoform X3 [Mizuhopecten yessoensis]	Genetic Information Processing	Translation	ko03013//RNA transport	K15516	-	-	-	protein_coding
FGCC	CSbapl.92105	CYCE	0.704	0.027	11.9071	0.127009	6.55076	0	0	CYCE	G1/S-specific cyclin-E-like [Mizuhopecten yessoensis]	Human Diseases;Human Diseases;Environmental Information Processing;Human Diseases;Human Diseases;Human Diseases;Human Diseases;Human Diseases;Human Diseases;Human Diseases;Human Diseases;Cellular Processes;Cellular Processes;Human Diseases;Cellular Processes;Human Diseases;Cellular Processes;Environmental Information Processing	Cancers;Infectious diseases;Signal transduction;Cancers;Infectious diseases;Cancers;Cancers;Infectious diseases;Infectious diseases;Infectious diseases;Cancers;Cell growth and death;Cell growth and death;Endocrine and metabolic diseases;Cell growth and death;Cancers;Cell growth and death;Signal transduction	ko05200//Pathways in cancer;ko05165//Human papillomavirus infection;ko04151//PI3K-Akt signaling pathway;ko05206//MicroRNAs in cancer;ko05169//Epstein-Barr virus infection;ko05222//Small cell lung cancer;ko05203//Viral carcinogenesis;ko05161//Hepatitis B;ko05162//Measles;ko05166//HTLV-I infection;ko05226//Gastric cancer;ko04218//Cellular senescence;ko04114//Oocyte meiosis;ko04934//Cushing syndrome…	K06626;K06626;K06626;K06626;K06626;K06626;K06626;K06626;K06626;K06626;K06626;K06626;K06626;K06626;K06626;K06626;K06626;K06626	GO:0005737//cytoplasm;GO:0005815//microtubule organizing center;GO:0031981//nuclear lumen;GO:0043234//protein complex	GO:0016772//transferase activity, transferring phosphorus-containing groups;GO:0019887//protein kinase regulator activity;GO:0019900//kinase binding	GO:0001932//regulation of protein phosphorylation;GO:0003006//developmental process involved in reproduction;GO:0006259//DNA metabolic process;GO:0006355//regulation of transcription, DNA-templated;GO:0007166//cell surface receptor signaling pathway;GO:0007584//response to nutrient;GO:0010243//response to organonitrogen compound;GO:0030154//cell differentiation;GO:0031099//regeneration;GO:0043627…	protein_coding
FGCC	CSbapl.14591	GRIA2	0.253	0.033	3.29017	0.35539	3.21069	0	0	GRIA2	glutamate receptor 4-like [Mizuhopecten yessoensis]	-	-	-	-	-	-	-	protein_coding
FGCC	CSbapl.7016	Ir93a	0.297	0.008	2.9426	0.0377573	6.28419	0	0	Ir93a	Glutamate receptor ionotropic, delta-1 [Mizuhopecten yessoensis]	-	-	-	-	-	-	-	protein_coding
FGCC	CSbapl.30918	ERICH3	0.464	0.141	4.69531	1.10497	2.08721	0	0	ERICH3	glutamate-rich protein 3-like isoform X5 [Crassostrea virginica]	-	-	-	-	-	-	-	protein_coding
FGCC	CSbapl.2738	ERICH6	0.27	0.092	2.36586	0.51705	2.19399	3.09386e-143	1.18102e-138	ERICH6	glutamate-rich protein 6-like isoform X1 [Mizuhopecten yessoensis]	-	-	-	-	-	-	-	protein_coding
FGCC	CSbapl.68729	CSbapl.68729	0.566	0.374	5.62997	2.40288	1.22836	7.26512e-111	2.77331e-106	--	glutamine-rich protein 2-like isoform X8 [Crassostrea virginica]	-	-	-	-	-	-	-	protein_coding
FGCC	CSbapl.64745	CSbapl.64745	0.347	0.004	3.36561	0.0279768	6.9105	0	0	--	GNQQNxP [Mizuhopecten yessoensis]	-	-	-	-	-	-	-	protein_coding
FGCC	CSbapl.26497	GARNL3	0.467	0.064	10.0966	1.32769	2.92688	0	0	GARNL3	GTPase-activating Rap/Ran-GAP domain-like protein 3 isoform X2 [Crassostrea gigas]	-	-	-	-	-	-	GO:0051056//regulation of small GTPase mediated signal transduction	protein_coding
FGCC	CSbapl.46247	SCGOA	0.787	0.236	15.7167	1.86381	3.07597	0	0	SCGOA	guanine nucleotide-binding protein G(o) subunit alpha [Pomacea canaliculata]	Human Diseases;Human Diseases;Organismal Systems;Human Diseases;Environmental Information Processing;Organismal Systems;Organismal Systems;Human Diseases;Organismal Systems;Organismal Systems;Organismal Systems;Organismal Systems;Organismal Systems;Organismal Systems;Organismal Systems;Human Diseases;Organismal Systems;Human Diseases;Organismal Systems;Organismal Systems	Infectious disease: viral;Infectious diseases;Endocrine system;Infectious diseases;Signal transduction;Development and regeneration;Endocrine system;Substance dependence;Endocrine system;Nervous system;Environmental adaptation;Nervous system;Nervous system;Nervous system;Nervous system;Infectious diseases;Nervous system;Substance dependence;Endocrine system;Nervous system	ko05170//Human immunodeficiency virus 1 infection;ko05163//Human cytomegalovirus infection;ko04921//Oxytocin signaling pathway;ko05145//Toxoplasmosis;ko04015//Rap1 signaling pathway;ko04361//Axon regeneration;ko04916//Melanogenesis;ko05034//Alcoholism;ko04915//Estrogen signaling pathway;ko04725//Cholinergic synapse;ko04713//Circadian entrainment;ko04728//Dopaminergic synapse;ko04726//Serotonergic…	K04534;K04534;K04534;K04534;K04534;K04534;K04534;K04534;K04534;K04534;K04534;K04534;K04534;K04534;K04534;K04534;K04534;K04534;K04534;K04534	-	-	-	protein_coding
FGCC	CSbapl.40261	gnb1	0.656	0.499	8.13092	3.75848	1.11327	1.59296e-109	6.08081e-105	gnb1	guanine nucleotide-binding protein subunit beta [Crassostrea gigas]	Human Diseases;Environmental Information Processing;Human Diseases;Human Diseases;Environmental Information Processing;Human Diseases;Human Diseases;Organismal Systems;Organismal Systems;Environmental Information Processing;Organismal Systems;Organismal Systems;Organismal Systems;Organismal Systems;Organismal Systems;Organismal Systems;Human Diseases;Organismal Systems;Organismal Systems;Organism…	Cancers;Signal transduction;Infectious disease: viral;Infectious diseases;Signal transduction;Infectious diseases;Substance dependence;Nervous system;Environmental adaptation;Signal transduction;Nervous system;Nervous system;Nervous system;Nervous system;Immune system;Nervous system;Substance dependence;Endocrine system;Sensory system;Sensory system	ko05200//Pathways in cancer;ko04151//PI3K-Akt signaling pathway;ko05170//Human immunodeficiency virus 1 infection;ko05163//Human cytomegalovirus infection;ko04014//Ras signaling pathway;ko05167//Kaposi sarcoma-associated herpesvirus infection;ko05034//Alcoholism;ko04725//Cholinergic synapse;ko04713//Circadian entrainment;ko04371//Apelin signaling pathway;ko04728//Dopaminergic synapse;ko04726//Ser…	K04536;K04536;K04536;K04536;K04536;K04536;K04536;K04536;K04536;K04536;K04536;K04536;K04536;K04536;K04536;K04536;K04536;K04536;K04536;K04536	GO:0005774//vacuolar membrane;GO:0005924//cell-substrate adherens junction;GO:0031988//membrane-bounded vesicle;GO:0043234//protein complex;GO:0044421//extracellular region part	GO:0016247//channel regulator activity;GO:0016740//transferase activity;GO:0017111//nucleoside-triphosphatase activity;GO:0019899//enzyme binding;GO:0042578//phosphoric ester hydrolase activity;GO:0060089//molecular transducer activity	GO:0006259//DNA metabolic process;GO:0007166//cell surface receptor signaling pathway;GO:0007267//cell-cell signaling;GO:0015980//energy derivation by oxidation of organic compounds;GO:0016570//histone modification;GO:0033762//response to glucagon;GO:0048856//anatomical structure development	protein_coding
FGCC	CSbapl.17036	Onecut2	0.556	0.209	7.32161	1.7332	2.07872	0	0	Onecut2	homeobox protein onecut isoform X2 [Crassostrea gigas]	-	-	-	-	-	-	-	protein_coding
FGCC	CSbapl.43108	CSbapl.43108	0.387	0.096	3.96792	0.639075	2.63432	0	0	--	hyphally regulated cell wall protein 1-like, partial [Mizuhopecten yessoensis]	-	-	-	-	-	-	-	protein_coding
FGCC	CSbapl.42301	CSbapl.42301	0.445	0.191	4.51784	1.10756	2.02825	1.2952e-191	4.94416e-187	--	hypothetical protein AM593_10298, partial [Mytilus galloprovincialis]	-	-	-	-	-	-	-	protein_coding
FGCC	CSbapl.10939	CSbapl.10939	0.303	0.031	2.50908	0.156334	4.00445	0	0	--	hypothetical protein KP79_PYT12873 [Mizuhopecten yessoensis]	-	-	-	-	-	-	-	protein_coding
FGCC	CSbapl.12926	POU4F3	0.337	0.005	2.92651	0.0246651	6.89057	0	0	POU4F3	inhibitory POU protein-like isoform X3 [Crassostrea virginica]	-	-	-	-	GO:0005634//nucleus	GO:0000977//RNA polymerase II regulatory region sequence-specific DNA binding;GO:0000982//transcription factor activity, RNA polymerase II core promoter proximal region sequence-specific binding;GO:0003712//transcription cofactor activity	GO:0006357//regulation of transcription from RNA polymerase II promoter;GO:0007411//axon guidance;GO:0007417//central nervous system development;GO:0008038//neuron recognition;GO:0009888//tissue development;GO:0030518//intracellular steroid hormone receptor signaling pathway;GO:0035556//intracellular signal transduction;GO:0048232//male gamete generation;GO:0050905//neuromuscular process;GO:00509…	protein_coding
FGCC	CSbapl.3193	ITPR1	0.397	0.192	4.54872	1.26247	1.84922	2.25934e-126	8.62458e-122	ITPR1	inositol 1,4,5-trisphosphate receptor type 3-like isoform X4 [Crassostrea virginica]	-	-	-	-	GO:0044424//intracellular part	GO:0005216//ion channel activity;GO:0005488//binding	GO:0009987//cellular process;GO:0044765//single-organism transport	protein_coding
FGCC	CSbapl.51948	IP6K1	0.323	0.15	2.79438	0.847618	1.72104	9.94151e-102	3.79497e-97	IP6K1	inositol hexakisphosphate kinase 1-like [Mizuhopecten yessoensis]	Environmental Information Processing	Signal transduction	ko04070//Phosphatidylinositol signaling system	K07756	GO:0005737//cytoplasm;GO:0005856//cytoskeleton;GO:0031981//nuclear lumen	GO:0000828//inositol hexakisphosphate kinase activity;GO:0005488//binding	GO:0001558//regulation of cell growth;GO:0006464//cellular protein modification process;GO:0019221//cytokine-mediated signaling pathway;GO:0042981//regulation of apoptotic process;GO:0043647//inositol phosphate metabolic process;GO:0046488//phosphatidylinositol metabolic process	protein_coding
FGCC	CSbapl.24493	CSbapl.24493	0.633	0.28	8.9038	3.22694	1.46425	2.97329e-263	1.13499e-258	--	Intracellular protein transport protein USO1 [Mizuhopecten yessoensis]	-	-	-	-	-	-	-	protein_coding
FGCC	CSbapl.96523	WDR61	0.427	0.086	4.26675	0.505177	3.07827	0	0	WDR61	Iporin [Mizuhopecten yessoensis]	-	-	-	-	GO:0000785//chromatin;GO:0008023//transcription elongation factor complex	GO:0004683//calmodulin-dependent protein kinase activity;GO:0005488//binding	GO:0006357//regulation of transcription from RNA polymerase II promoter;GO:0007166//cell surface receptor signaling pathway;GO:0018023//peptidyl-lysine trimethylation;GO:0031062//positive regulation of histone methylation;GO:0032786//positive regulation of DNA-templated transcription, elongation;GO:0045596//negative regulation of cell differentiation	protein_coding
FGCC	CSbapl.24279	CSbapl.24279	0.359	0.108	3.54035	0.556434	2.66961	4.74041e-254	1.80956e-249	--	Jerky-like, partial [Aphis craccivora]	-	-	-	-	-	-	-	protein_coding
FGCC	CSbapl.37402	KIF5A	0.273	0.146	2.14558	0.764933	1.48796	5.80508e-58	2.21597e-53	KIF5A	kinesin heavy chain-like isoform X2 [Mizuhopecten yessoensis]	Human Diseases;Human Diseases;Cellular Processes;Organismal Systems	Neurodegenerative diseases;Neurodegenerative diseases;Transport and catabolism;Nervous system	ko05010//Alzheimer disease;ko05016//Huntington disease;ko04144//Endocytosis;ko04728//Dopaminergic synapse	K10396;K10396;K10396;K10396	-	-	-	protein_coding
FGCC	CSbapl.88098	Kif28p	0.398	0.182	3.71182	1.53339	1.2754	6.9436e-119	2.65058e-114	Kif28p	kinesin-like protein KIF28P isoform X1 [Crassostrea gigas]	-	-	-	-	-	-	-	protein_coding
FGCC	CSbapl.94897	Kif28p	0.585	0.134	7.26077	0.850482	3.09377	0	0	Kif28p	kinesin-like protein KIF28P isoform X6 [Crassostrea virginica]	-	-	-	-	-	-	-	protein_coding
FGCC	CSbapl.85175	unc-104	0.51	0.213	5.31529	1.27567	2.05889	1.59599e-246	6.09238e-242	unc-104	kinesin-like protein unc-104 isoform X9 [Crassostrea virginica]	-	-	-	-	GO:0005875//microtubule associated complex;GO:0043005//neuron projection	GO:0005488//binding	GO:0007626//locomotory behavior;GO:0008088//axo-dendritic transport;GO:0008582//regulation of synaptic growth at neuromuscular junction;GO:0010769//regulation of cell morphogenesis involved in differentiation;GO:0016050//vesicle organization;GO:0030031//cell projection assembly;GO:0048489//synaptic vesicle transport;GO:0050796//regulation of insulin secretion;GO:0097485//neuron projection guidance	protein_coding
FGCC	CSbapl.56850	KCNIP4	0.287	0.018	2.4603	0.0979256	4.651	0	0	KCNIP4	Kv channel-interacting protein 1-like isoform X11 [Mizuhopecten yessoensis]	-	-	-	-	-	GO:0043169//cation binding	-	protein_coding
FGCC	CSbapl.61112	Lrrc49	0.285	0.163	2.26707	0.993123	1.19079	3.83641e-48	1.46447e-43	Lrrc49	leucine-rich repeat-containing protein 49-like isoform X2 [Mizuhopecten yessoensis]	-	-	-	-	-	-	-	protein_coding
FGCC	CSbapl.49818	CSbapl.49818	0.421	0.183	3.83898	0.999365	1.94164	5.1734e-173	1.97484e-168	--	leukemia inhibitory factor receptor isoform X2 [Crassostrea gigas]	-	-	-	-	-	-	-	protein_coding
FGCC	CSbapl.80204	CSbapl.80204	0.431	0.002	4.68544	0.0111318	8.71735	0	0	--	location of vulva defective 1-like isoform X1 [Crassostrea virginica]	-	-	-	-	-	-	-	protein_coding
FGCC	CSbapl.96728	Pkd1l2	0.304	0.014	3.17066	0.0619064	5.67855	0	0	Pkd1l2	location of vulva defective 1-like isoform X1 [Crassostrea virginica]	-	-	-	-	-	-	-	protein_coding
FGCC	CSbapl.96741	Pkd1l2	0.563	0.216	7.76297	1.27717	2.60366	0	0	Pkd1l2	location of vulva defective 1-like isoform X1 [Crassostrea virginica]	-	-	-	-	-	-	-	protein_coding
FGCC	CSbapl.837	CSbapl.837	0.531	0.258	5.28236	1.63155	1.69494	3.35205e-193	1.27958e-188	--	low-density lipoprotein receptor-related protein 11-like isoform X2 [Mizuhopecten yessoensis]	-	-	-	-	GO:0016020//membrane	-	-	protein_coding
FGCC	CSbapl.90289	CSbapl.90289	0.257	0.159	2.35146	1.04937	1.16403	9.14784e-35	3.49201e-30	--	low-density lipoprotein receptor-related protein 5-like [Mizuhopecten yessoensis]	-	-	-	-	-	-	-	protein_coding
FGCC	CSbapl.7097	MADD	0.273	0.094	2.0419	0.48861	2.06316	2.42435e-140	9.25448e-136	MADD	MAP kinase-activating death domain protein [Mizuhopecten yessoensis]	-	-	-	-	-	-	GO:0009966//regulation of signal transduction;GO:0042981//regulation of apoptotic process	protein_coding
FGCC	CSbapl.7096	Madd	0.298	0.077	2.27812	0.393415	2.53372	1.53135e-244	5.84562e-240	Madd	MAP kinase-activating death domain protein-like isoform X7 [Mizuhopecten yessoensis]	-	-	-	-	-	-	GO:0009966//regulation of signal transduction;GO:0042981//regulation of apoptotic process	protein_coding
FGCC	CSbapl.35902	med1	0.449	0.29	4.05859	1.75558	1.20903	2.16605e-73	8.26846e-69	med1	mediator of RNA polymerase II transcription subunit 1 [Crassostrea gigas]	Organismal Systems;Human Diseases	Endocrine system;Drug resistance	ko04919//Thyroid hormone signaling pathway;ko01522//Endocrine resistance	K15144;K15144	GO:0031981//nuclear lumen;GO:0043232//intracellular non-membrane-bounded organelle;GO:0043234//protein complex	GO:0003682//chromatin binding;GO:0003713//transcription coactivator activity;GO:0008134//transcription factor binding;GO:0032403//protein complex binding;GO:0035257//nuclear hormone receptor binding;GO:0044212//transcription regulatory region DNA binding	GO:0003006//developmental process involved in reproduction;GO:0006357//regulation of transcription from RNA polymerase II promoter;GO:0006629//lipid metabolic process;GO:0007399//nervous system development;GO:0007507//heart development;GO:0009887//organ morphogenesis;GO:0009913//epidermal cell differentiation;GO:0009967//positive regulation of signal transduction;GO:0030218//erythrocyte different…	protein_coding
FGCC	CSbapl.60308	futsch	0.441	0.236	4.2772	1.40378	1.60735	5.62319e-118	2.14654e-113	futsch	microtubule-associated protein 1B-like isoform X2 [Mizuhopecten yessoensis]	-	-	-	-	GO:0014069//postsynaptic density;GO:0015630//microtubule cytoskeleton;GO:0043005//neuron projection;GO:0043234//protein complex;GO:0044297//cell body;GO:0044444//cytoplasmic part;GO:0044463//cell projection part	GO:0015631//tubulin binding	GO:0000226//microtubule cytoskeleton organization;GO:0008306//associative learning;GO:0010970//establishment of localization by movement along microtubule;GO:0043066//negative regulation of apoptotic process;GO:0045104//intermediate filament cytoskeleton organization;GO:0048522//positive regulation of cellular process;GO:0048638//regulation of developmental growth;GO:0051128//regulation of cellul…	protein_coding
FGCC	CSbapl.87793	CSbapl.87793	0.844	0.204	18.9126	1.43057	3.72469	0	0	--	microtubule-associated protein 4-like isoform X2 [Mizuhopecten yessoensis]	-	-	-	-	GO:0005856//cytoskeleton	-	-	protein_coding
FGCC	CSbapl.11517	CLIP3	0.559	0.161	6.04611	0.873716	2.79077	0	0	CLIP3	microtubule-associated tumor suppressor 1 homolog isoform X3 [Mizuhopecten yessoensis]	-	-	-	-	GO:0005815//microtubule organizing center;GO:0005874//microtubule;GO:0043231//intracellular membrane-bounded organelle	GO:0015631//tubulin binding;GO:0046983//protein dimerization activity	-	protein_coding
FGCC	CSbapl.87720	CSbapl.87720	0.356	0.005	3.92777	0.0251114	7.28922	0	0	--	mucin-2-like [Crassostrea virginica]	-	-	-	-	-	-	-	protein_coding
FGCC	CSbapl.3466	CSbapl.3466	0.331	0.055	3.36597	0.546296	2.62327	0	0	--	mucin-2-like [Mastacembelus armatus]	-	-	-	-	-	-	-	protein_coding
FGCC	CSbapl.56522	Mctp1	0.257	0.121	2.07712	0.655705	1.66347	4.97999e-73	1.90101e-68	Mctp1	Multiple C2 and transmembrane domain-containing protein 1 [Mizuhopecten yessoensis]	-	-	-	-	GO:0031224//intrinsic component of membrane	GO:0005543//phospholipid binding	GO:0019932//second-messenger-mediated signaling	protein_coding
FGCC	CSbapl.85075	gar-2	0.665	0.031	11.1954	0.48311	4.53441	0	0	gar-2	muscarinic acetylcholine receptor M1-like [Crassostrea virginica]	Environmental Information Processing;Environmental Information Processing;Human Diseases;Organismal Systems;Organismal Systems;Cellular Processes;Organismal Systems;Organismal Systems;Organismal Systems;Organismal Systems	Signaling molecules and interaction;Signal transduction;Neurodegenerative diseases;Digestive system;Endocrine system;Cell motility;Nervous system;Digestive system;Digestive system;Sensory system	ko04080//Neuroactive ligand-receptor interaction;ko04020//Calcium signaling pathway;ko05010//Alzheimer disease;ko04972//Pancreatic secretion;ko04911//Insulin secretion;ko04810//Regulation of actin cytoskeleton;ko04725//Cholinergic synapse;ko04970//Salivary secretion;ko04971//Gastric acid secretion;ko04742//Taste transduction	K04131;K04131;K04131;K04131;K04131;K04131;K04131;K04131;K04131;K04131	-	-	-	protein_coding
FGCC	CSbapl.48646	Ca-alpha1D	0.615	0.253	7.10046	2.6429	1.42579	7.66306e-272	2.92522e-267	Ca-alpha1D	muscle calcium channel subunit alpha-1-like isoform X6 [Mizuhopecten yessoensis]	Environmental Information Processing;Human Diseases;Environmental Information Processing;Organismal Systems;Environmental Information Processing;Organismal Systems;Organismal Systems;Organismal Systems;Environmental Information Processing;Cellular Processes;Organismal Systems;Organismal Systems;Human Diseases;Organismal Systems;Organismal Systems;Organismal Systems;Cellular Processes;Organismal S…	Signal transduction;Neurodegenerative diseases;Signal transduction;Endocrine system;Signal transduction;Endocrine system;Circulatory system;Development and regeneration;Signal transduction;Cell growth and death;Endocrine system;Endocrine system;Endocrine and metabolic diseases;Nervous system;Circulatory system;Environmental adaptation;Cellular community - eukaryotes;Nervous system;Nervous system;…	ko04020//Calcium signaling pathway;ko05010//Alzheimer disease;ko04024//cAMP signaling pathway;ko04911//Insulin secretion;ko04010//MAPK signaling pathway;ko04921//Oxytocin signaling pathway;ko04270//Vascular smooth muscle contraction;ko04361//Axon regeneration;ko04022//cGMP - PKG signaling pathway;ko04218//Cellular senescence;ko04924//Renin secretion;ko04912//GnRH signaling pathway;ko04934//Cushin…	K04851;K04851;K04851;K04851;K04851;K04851;K04851;K04851;K04851;K04851;K04851;K04851;K04851;K04851;K04851;K04851;K04851;K04851;K04851;K04851;K04851;K04851;K04851;K04851;K04851;K04851;K04851;K04851;K04851;K04851;K04851;K04851;K04851	-	-	-	protein_coding
FGCC	CSbapl.100468	CSbapl.100468	0.451	0.282	4.33343	2.00631	1.11097	6.14285e-72	2.34491e-67	--	myosin-7B-like isoform X1 [Mizuhopecten yessoensis]	-	-	-	-	-	-	-	protein_coding
FGCC	CSbapl.56532	CSbapl.56532	0.277	0.095	2.07454	0.625821	1.72897	2.12783e-137	8.12258e-133	--	myosin-9-like isoform X15 [Mizuhopecten yessoensis]	-	-	-	-	-	-	-	protein_coding
FGCC	CSbapl.94303	CadN	0.437	0.162	3.76063	0.923967	2.02506	8.36592e-231	3.19352e-226	CadN	N-cadherin [Platynereis dumerilii]	-	-	-	-	GO:0016020//membrane;GO:0044464//cell part	GO:0005515//protein binding	GO:0001745//compound eye morphogenesis;GO:0007155//cell adhesion;GO:0007411//axon guidance;GO:0010769//regulation of cell morphogenesis involved in differentiation;GO:0010975//regulation of neuron projection development;GO:0048675//axon extension	protein_coding
FGCC	CSbapl.40494	CSbapl.40494	0.352	0.077	3.46839	0.444192	2.96501	0	0	--	neo-calmodulin-like isoform X1 [Mizuhopecten yessoensis]	Human Diseases;Environmental Information Processing;Human Diseases;Environmental Information Processing;Human Diseases;Human Diseases;Human Diseases;Environmental Information Processing;Organismal Systems;Environmental Information Processing;Human Diseases;Human Diseases;Organismal Systems;Organismal Systems;Environmental Information Processing;Organismal Systems;Cellular Processes;Human Diseases…	Cancers;Signal transduction;Neurodegenerative diseases;Signal transduction;Infectious diseases;Infectious disease: viral;Infectious diseases;Signal transduction;Endocrine system;Signal transduction;Cardiovascular diseases;Infectious diseases;Sensory system;Circulatory system;Signal transduction;Endocrine system;Cell growth and death;Substance dependence;Endocrine system;Endocrine system;Nervous s…	ko05200//Pathways in cancer;ko04020//Calcium signaling pathway;ko05010//Alzheimer disease;ko04024//cAMP signaling pathway;ko05152//Tuberculosis;ko05170//Human immunodeficiency virus 1 infection;ko05163//Human cytomegalovirus infection;ko04014//Ras signaling pathway;ko04921//Oxytocin signaling pathway;ko04015//Rap1 signaling pathway;ko05418//Fluid shear stress and atherosclerosis;ko05167//Kaposi s…	K02183;K02183;K02183;K02183;K02183;K02183;K02183;K02183;K02183;K02183;K02183;K02183;K02183;K02183;K02183;K02183;K02183;K02183;K02183;K02183;K02183;K02183;K02183;K02183;K02183;K02183;K02183;K02183;K02183;K02183;K02183;K02183;K02183;K02183;K02183;K02183;K02183;K02183;K02183;K02183;K02183	GO:0005819//spindle;GO:0016020//membrane;GO:0031982//vesicle;GO:0043005//neuron projection;GO:0043227//membrane-bounded organelle;GO:0044444//cytoplasmic part	GO:0008092//cytoskeletal protein binding;GO:0019899//enzyme binding;GO:0030234//enzyme regulator activity;GO:0046872//metal ion binding	GO:0044707//single-multicellular organism process;GO:0045937//positive regulation of phosphate metabolic process;GO:0050790//regulation of catalytic activity;GO:0051099//positive regulation of binding;GO:0051279//regulation of release of sequestered calcium ion into cytosol;GO:0060314//regulation of ryanodine-sensitive calcium-release channel activity	protein_coding
FGCC	CSbapl.305	SYNE1	0.894	0.637	23.5732	8.99438	1.39006	0	0	SYNE1	nesprin-1-like isoform X3 [Mizuhopecten yessoensis]	-	-	-	-	GO:0005635//nuclear envelope;GO:0043232//intracellular non-membrane-bounded organelle;GO:0044425//membrane part;GO:0044444//cytoplasmic part	GO:0008092//cytoskeletal protein binding	GO:0007300//ovarian nurse cell to oocyte transport;GO:0007517//muscle organ development;GO:0009888//tissue development;GO:0030036//actin cytoskeleton organization;GO:0040011//locomotion;GO:0051647//nucleus localization;GO:0051649//establishment of localization in cell	protein_coding
FGCC	CSbapl.93422	NCAM1	0.825	0.621	18.5049	6.38133	1.53598	1.90378e-257	7.26731e-253	NCAM1	neural cell adhesion molecule 2-like [Mizuhopecten yessoensis]	Environmental Information Processing;Human Diseases	Signaling molecules and interaction;Neurodegenerative diseases	ko04514//Cell adhesion molecules (CAMs);ko05020//Prion diseases	K06491;K06491	GO:0042995//cell projection;GO:0044456//synapse part;GO:0044459//plasma membrane part;GO:0097458//neuron part	GO:0005488//binding	GO:0007165//signal transduction;GO:0007417//central nervous system development;GO:0007611//learning or memory;GO:0042221//response to chemical;GO:0048513//animal organ development;GO:0048667//cell morphogenesis involved in neuron differentiation;GO:0050793//regulation of developmental process;GO:0050808//synapse organization;GO:0061564//axon development;GO:0065008//regulation of biological quality	protein_coding
FGCC	CSbapl.1118	NRXN1	0.297	0.085	2.27039	0.430403	2.39918	1.50786e-209	5.75596e-205	NRXN1	neurexin-1a-like isoform X2 [Mizuhopecten yessoensis]	-	-	-	-	-	-	-	protein_coding
FGCC	CSbapl.48706	Nrg	0.713	0.101	10.3082	0.67226	3.93863	0	0	Nrg	Neuroglian [Mizuhopecten yessoensis]	-	-	-	-	GO:0005918//septate junction;GO:0016020//membrane;GO:0042995//cell projection	-	GO:0007155//cell adhesion;GO:0007409//axonogenesis;GO:0007420//brain development;GO:0007619//courtship behavior;GO:0008152//metabolic process;GO:0050896//response to stimulus;GO:0060180//female mating behavior;GO:0065008//regulation of biological quality	protein_coding
FGCC	CSbapl.63987	NAV2	0.661	0.182	8.60542	1.65395	2.37933	0	0	NAV2	neuron navigator 2-like [Crassostrea virginica]	-	-	-	-	-	GO:0005488//binding	GO:0044707//single-multicellular organism process	protein_coding
FGCC	CSbapl.14777	CSbapl.14777	0.592	0.119	7.03247	0.842336	3.06156	0	0	--	neuronal membrane glycoprotein M6-b-like isoform X1 [Mizuhopecten yessoensis]	-	-	-	-	-	-	GO:0007399//nervous system development;GO:0044763//single-organism cellular process	protein_coding
FGCC	CSbapl.4998	CSbapl.4998	0.303	0.003	3.1589	0.0188458	7.38903	0	0	--	neuropeptide prohormone-4-like [Mizuhopecten yessoensis]	-	-	-	-	-	-	-	protein_coding
FGCC	CSbapl.61779	NPY2R	0.578	0.063	10.3701	0.893143	3.5374	0	0	NPY2R	neuropeptide Y receptor type 2-like [Mizuhopecten yessoensis]	-	-	-	-	-	-	-	protein_coding
FGCC	CSbapl.50087	CSbapl.50087	0.777	0.017	16.7421	0.0951738	7.4587	0	0	--	Neuropilin-1 [Mizuhopecten yessoensis]	-	-	-	-	-	-	-	protein_coding
FGCC	CSbapl.60808	TIAL1	0.849	0.621	17.813	6.16497	1.53076	0	0	TIAL1	nucleolysin TIAR-like isoform X3 [Mizuhopecten yessoensis]	-	-	-	-	GO:0036464//cytoplasmic ribonucleoprotein granule;GO:0044428//nuclear part	GO:0003723//RNA binding	GO:0001818//negative regulation of cytokine production;GO:0006417//regulation of translation;GO:0006810//transport;GO:0044763//single-organism cellular process	protein_coding
FGCC	CSbapl.51225	CSbapl.51225	0.289	0.034	3.54943	0.264725	3.74502	0	0	--	oncostatin-M-specific receptor subunit beta-like [Centruroides sculpturatus]	-	-	-	-	-	-	-	protein_coding
FGCC	CSbapl.19679	OGFRL1	0.445	0.09	4.57803	0.438701	3.38342	0	0	OGFRL1	opioid growth factor receptor [Azumapecten farreri]	-	-	-	-	-	-	-	protein_coding
FGCC	CSbapl.51399	Otof	0.557	0.13	7.15145	0.787129	3.18356	0	0	Otof	otoferlin-like isoform X2 [Mizuhopecten yessoensis]	-	-	-	-	GO:0031090//organelle membrane;GO:0043231//intracellular membrane-bounded organelle;GO:0044425//membrane part;GO:0044433//cytoplasmic vesicle part	GO:0032403//protein complex binding;GO:0046872//metal ion binding	GO:0006887//exocytosis;GO:0044767//single-organism developmental process	protein_coding
FGCC	CSbapl.14137	TPTE2	0.304	0.008	2.7037	0.0406613	6.05514	0	0	TPTE2	phosphatidylinositol 3,4,5-trisphosphate 3-phosphatase TPTE2-like [Mizuhopecten yessoensis]	-	-	-	-	GO:0016020//membrane	GO:0004721//phosphoprotein phosphatase activity;GO:0005216//ion channel activity;GO:0034594//phosphatidylinositol trisphosphate phosphatase activity	GO:0006470//protein dephosphorylation;GO:0034220//ion transmembrane transport;GO:0046488//phosphatidylinositol metabolic process	protein_coding
FGCC	CSbapl.97733	PHYHIPL	0.315	0.163	2.77354	0.976199	1.50648	1.78604e-74	6.81786e-70	PHYHIPL	phytanoyl-CoA hydroxylase-interacting protein-like [Mizuhopecten yessoensis]	-	-	-	-	GO:0044424//intracellular part	-	-	protein_coding
FGCC	CSbapl.63249	CSbapl.63249	0.44	0.24	4.00898	1.59378	1.33078	4.82924e-102	1.84346e-97	--	pleiotrophin [Parasteatoda tepidariorum]	-	-	-	-	-	GO:0005539//glycosaminoglycan binding	GO:0006810//transport;GO:0010259//multicellular organism aging	protein_coding
FGCC	CSbapl.76756	POL	0.253	0.035	4.59172	0.177679	4.69169	0	0	POL	Pol [Haliotis discus hannai]	-	-	-	-	-	-	-	protein_coding
FGCC	CSbapl.83664	CSbapl.83664	0.284	0.229	4.36256	2.17971	1.00104	7.60683e-14	2.90376e-09	--	pol-like protein [Biomphalaria glabrata]	-	-	-	-	-	-	-	protein_coding
FGCC	CSbapl.35759	CSbapl.35759	0.8	0.548	17.3331	6.88549	1.3319	2.86935e-248	1.09532e-243	--	polycystic kidney disease 1-related protein-like isoform X1 [Crassostrea virginica]	-	-	-	-	-	-	-	protein_coding
FGCC	CSbapl.80237	PKD2	0.412	0.005	4.76596	0.0241884	7.62231	0	0	PKD2	polycystic kidney disease 2-like 1 protein isoform X2 [Crassostrea gigas]	-	-	-	-	-	-	-	protein_coding
FGCC	CSbapl.78330	PKD2	0.886	0.104	36.3606	0.640637	5.82673	0	0	PKD2	polycystic kidney disease 2-like 1 protein isoform X3 [Crassostrea virginica]	-	-	-	-	-	-	-	protein_coding
FGCC	CSbapl.81435	CSbapl.81435	0.481	0.018	5.75541	0.0880475	6.03049	0	0	--	polycystic kidney disease protein 1-like 2 [Crassostrea gigas]	-	-	-	-	-	-	-	protein_coding
FGCC	CSbapl.81441	Pkdrej	0.294	0.002	2.52878	0.00864159	8.19293	0	0	Pkdrej	polycystic kidney disease protein 1-like 2 [Mizuhopecten yessoensis]	-	-	-	-	-	-	-	protein_coding
FGCC	CSbapl.80235	CSbapl.80235	0.299	0.002	3.14939	0.012582	7.96757	0	0	--	Polycystic kidney disease protein 1-like 2 [Mizuhopecten yessoensis]	-	-	-	-	-	-	-	protein_coding
FGCC	CSbapl.18593	CSbapl.18593	0.276	0.003	2.39429	0.0131046	7.51339	0	0	--	Polycystic kidney disease protein 1-like 2 [Mizuhopecten yessoensis]	-	-	-	-	-	-	-	protein_coding
FGCC	CSbapl.25087	Pkd1l3	0.348	0.018	4.71828	0.0830577	5.828	0	0	Pkd1l3	Polycystic kidney disease protein 1-like 2 [Mizuhopecten yessoensis]	-	-	-	-	-	-	-	protein_coding
FGCC	CSbapl.78801	Pkd1l2	0.366	0.003	3.25338	0.0129119	7.97709	0	0	Pkd1l2	polycystin-1 isoform X3 [Crassostrea gigas]	-	-	-	-	-	-	-	protein_coding
FGCC	CSbapl.28950	KCNT1	0.463	0.038	5.10997	0.220859	4.53212	0	0	KCNT1	potassium channel subfamily T member 1-like isoform X2 [Mizuhopecten yessoensis]	-	-	-	-	-	-	-	protein_coding
FGCC	CSbapl.83027	Shaw	0.8	0.083	17.928	0.988869	4.18029	0	0	Shaw	potassium voltage-gated channel protein Shaw-like isoform X3 [Mizuhopecten yessoensis]	-	-	-	-	-	-	-	protein_coding
FGCC	CSbapl.19635	Sh	0.522	0.155	5.81231	0.995804	2.54518	0	0	Sh	potassium voltage-gated channel subfamily A member 1-like isoform X1 [Mizuhopecten yessoensis]	-	-	-	-	-	-	-	protein_coding
FGCC	CSbapl.45756	Shab	0.449	0.061	4.19406	0.411439	3.3496	0	0	Shab	potassium voltage-gated channel subfamily B member 2 isoform X4 [Crassostrea gigas]	-	-	-	-	GO:0034705//potassium channel complex	GO:0005249//voltage-gated potassium channel activity	GO:0007626//locomotory behavior;GO:0030001//metal ion transport;GO:0034220//ion transmembrane transport;GO:0042391//regulation of membrane potential;GO:0048858//cell projection morphogenesis;GO:0050804//modulation of synaptic transmission;GO:0051259//protein oligomerization;GO:1903522//regulation of blood circulation	protein_coding
FGCC	CSbapl.3228	eag	0.425	0.007	4.11126	0.0417989	6.61997	0	0	eag	potassium voltage-gated channel subfamily H member 1-like [Mizuhopecten yessoensis]	-	-	-	-	GO:0034705//potassium channel complex	GO:0005244//voltage-gated ion channel activity;GO:0005267//potassium channel activity;GO:0016740//transferase activity;GO:0060089//molecular transducer activity	GO:0006461//protein complex assembly;GO:0007165//signal transduction;GO:0007606//sensory perception of chemical stimulus;GO:0007611//learning or memory;GO:0007617//mating behavior;GO:0030001//metal ion transport;GO:0030534//adult behavior;GO:0042065//glial cell growth;GO:0055085//transmembrane transport;GO:1903522//regulation of blood circulation	protein_coding
FGCC	CSbapl.37443	Kcnh7	0.374	0.093	3.4016	1.24011	1.45574	2.52433e-298	9.63612e-294	Kcnh7	potassium voltage-gated channel subfamily H member 6-like [Mizuhopecten yessoensis]	-	-	-	-	-	-	GO:0006811//ion transport;GO:0055085//transmembrane transport	protein_coding
FGCC	CSbapl.66759	kcnq1	0.708	0.072	10.8074	0.411839	4.71379	0	0	kcnq1	potassium voltage-gated channel subfamily KQT member 1-like [Mizuhopecten yessoensis]	Organismal Systems;Organismal Systems;Organismal Systems;Organismal Systems;Organismal Systems;Human Diseases	Digestive system;Digestive system;Nervous system;Circulatory system;Digestive system;Infectious diseases	ko04972//Pancreatic secretion;ko04974//Protein digestion and absorption;ko04725//Cholinergic synapse;ko04261//Adrenergic signaling in cardiomyocytes;ko04971//Gastric acid secretion;ko05110//Vibrio cholerae infection	K04926;K04926;K04926;K04926;K04926;K04926	-	-	-	protein_coding
[truncated: 1,311 more rows]

## Sheet: cell marker in ST-seq
Table S2 snRNA-seq cell markers
Target cluster	Gene ID	Gene name	Target cluster mean	Other cluster mean	Log2 FC	P value	Q value	Description	KEGG_A_class	KEGG_B_class	Pathway	K_ID	GO Component	GO Function	GO Process
[truncated: 5,618 more rows]

## Sheet: shared BC marker
Table S2 snRNA-seq cell markers
[truncated: 220 more rows]
