# Supplementary material for: Function and Development of Deep-sea Mussel Bacteriocytes Revealed by snRNA-seq and Spatial Transcriptomics
Source: Genomics Proteomics Bioinformatics. 2025 Nov 25;24(1):qzaf109. doi: 10.1093/gpbjnl/qzaf109 (PMC13401447; doi:10.1093/gpbjnl/qzaf109)
Supplement: qzaf109_Supplementary_Data [file qzaf109_supplementary_data.zip › Table S3.xlsx]

## Sheet: DifferMarker.DeCvsInS
Table S3 Differentially expressed markers in the DeC and InS groups as assessed using snRNA-seq
Contrast	Cluster	Gene ID	Gene name	Group 1	Group 2	Cells 1	Cells 2	pct_1	pct_2	Log2 FC	P value	FDR	Significance	Symbol	Description	KEGG_A_class	KEGG_B_class	Pathway	K_ID	GO component	GO function	GO process	Gene type
InS-vs-DeC	BC	CSbapl.12495	Slc6a9	1.12951	6.23956	8807	2678	0.205	0.544	2.46564	0	0	up	Slc6a9	sodium- and chloride-dependent GABA transporter 1-like [Crassostrea virginica]	-	-	-	-	GO:0031224//intrinsic component of membrane;GO:0044464//cell part	GO:0005283//sodium:amino acid symporter activity	GO:0007270//neuron-neuron synaptic transmission;GO:0015816//glycine transport;GO:0034220//ion transmembrane transport;GO:1903825//organic acid transmembrane transport	protein_coding
InS-vs-DeC	BC	CSbapl.13572	KLF5	0.61466	5.8933	8807	2678	0.123	0.53	3.26101	0	0	up	KLF5	Krueppel-like factor 5 [Mizuhopecten yessoensis]	-	-	-	-	GO:0043231//intracellular membrane-bounded organelle	GO:0001071//nucleic acid binding transcription factor activity;GO:0003677//DNA binding;GO:0043169//cation binding	GO:0006357//regulation of transcription from RNA polymerase II promoter;GO:0010770//positive regulation of cell morphogenesis involved in differentiation;GO:0031111//negative regulation of microtubule polymerization or depolymerization	protein_coding
InS-vs-DeC	BC	CSbapl.17067	CSbapl.17067	2.00603	0.0210029	8807	2678	0.312	0.003	-6.57082	0	0	down	--	serine/threonine-protein phosphatase 6 regulatory ankyrin repeat subunit B-like [Crassostrea virginica]	-	-	-	-	-	-	-	protein_coding
InS-vs-DeC	BC	CSbapl.20423	CSbapl.20423	2.00398	6.53269	8807	2678	0.337	0.578	1.70476	0	0	up	--	Zinc finger and SCAN domain-containing protein 22 [Exaiptasia pallida]	-	-	-	-	-	-	-	protein_coding
InS-vs-DeC	BC	CSbapl.23055	EZH1	24.6122	10.9359	8807	2678	0.952	0.722	-1.17029	0	0	down	EZH2	histone-lysine N-methyltransferase EZH2-like [Mizuhopecten yessoensis]	-	-	-	-	GO:0000785//chromatin;GO:0031519//PcG protein complex;GO:0031981//nuclear lumen;GO:0034708//methyltransferase complex	GO:0003682//chromatin binding;GO:0018024//histone-lysine N-methyltransferase activity;GO:0044212//transcription regulatory region DNA binding	GO:0000082//G1/S transition of mitotic cell cycle;GO:0000122//negative regulation of transcription from RNA polymerase II promoter;GO:0006305//DNA alkylation;GO:0008283//cell proliferation;GO:0009968//negative regulation of signal transduction;GO:0010717//regulation of epithelial to mesenchymal transition;GO:0010976//positive regulation of neuron projection development;GO:0030857//negative regula…	protein_coding
InS-vs-DeC	BC	CSbapl.31055	CSbapl.31055	3.65595	0.415958	8807	2678	0.482	0.067	-3.13543	0	0	down	--	neuroglian-like [Mizuhopecten yessoensis]	-	-	-	-	GO:0005911//cell-cell junction;GO:0005924//cell-substrate adherens junction;GO:0016020//membrane;GO:0031988//membrane-bounded vesicle;GO:0033267//axon part	GO:0005515//protein binding	GO:0007043//cell-cell junction assembly;GO:0016337//single organismal cell-cell adhesion;GO:0034613//cellular protein localization;GO:0045161//neuronal ion channel clustering;GO:0050877//neurological system process;GO:0097485//neuron projection guidance	protein_coding
InS-vs-DeC	BC	CSbapl.31370	CSbapl.31370	11.1047	0.0823041	8807	2678	0.518	0.017	-7.07425	0	0	down	--	Cyclic GMP-AMP synthase [Mizuhopecten yessoensis]	-	-	-	-	-	-	-	protein_coding
InS-vs-DeC	BC	CSbapl.3850	CSbapl.3850	2.84691	0.00784509	8807	2678	0.315	0.001	-8.48517	0	0	down	--	hypothetical protein AM593_10183, partial [Mytilus galloprovincialis]	-	-	-	-	-	-	-	protein_coding
InS-vs-DeC	BC	CSbapl.41995	CSbapl.41995	12.4872	27.7494	8807	2678	0.872	0.9	1.152	0	0	up	--	serine/threonine-protein phosphatase 6 regulatory ankyrin repeat subunit C-like isoform X1 [Crassostrea virginica]	-	-	-	-	GO:0005856//cytoskeleton;GO:0005911//cell-cell junction;GO:0030016//myofibril;GO:0033267//axon part;GO:0043231//intracellular membrane-bounded organelle;GO:0044449//contractile fiber part;GO:0044459//plasma membrane part;GO:0045202//synapse	GO:0008092//cytoskeletal protein binding	GO:0001508//action potential;GO:0002028//regulation of sodium ion transport;GO:0007009//plasma membrane organization;GO:0007154//cell communication;GO:0032414//positive regulation of ion transmembrane transporter activity;GO:0042592//homeostatic process;GO:0044707//single-multicellular organism process;GO:0045184//establishment of protein localization;GO:0050808//synapse organization;GO:0071704//…	protein_coding
InS-vs-DeC	BC	CSbapl.44029	Lig3	24.3241	4.91832	8807	2678	0.908	0.474	-2.30612	0	0	down	Lig3	DNA ligase 3-like [Crassostrea virginica]	Genetic Information Processing	Replication and repair	ko03410//Base excision repair	K10776	-	-	-	protein_coding
InS-vs-DeC	BC	CSbapl.44030	ALOX5	10.8837	1.69881	8807	2678	0.738	0.227	-2.67949	0	0	down	ALOX5	PREDICTED: allene oxide synthase-lipoxygenase protein [Crassostrea gigas]	Metabolism;Human Diseases;Metabolism;Organismal Systems;Organismal Systems;Organismal Systems	Global and overview maps;Infectious diseases;Lipid metabolism;Nervous system;Endocrine system;Immune system	ko01100//Metabolic pathways;ko05145//Toxoplasmosis;ko00590//Arachidonic acid metabolism;ko04726//Serotonergic synapse;ko04913//Ovarian Steroidogenesis;ko04664//Fc epsilon RI signaling pathway	K00461;K00461;K00461;K00461;K00461;K00461	GO:0005635//nuclear envelope;GO:0005737//cytoplasm;GO:0016020//membrane	GO:0016702//oxidoreductase activity, acting on single donors with incorporation of molecular oxygen, incorporation of two atoms of oxygen;GO:0046872//metal ion binding	GO:0001676//long-chain fatty acid metabolic process;GO:0006636//unsaturated fatty acid biosynthetic process;GO:0006665//sphingolipid metabolic process;GO:0006690//icosanoid metabolic process;GO:0006954//inflammatory response;GO:0043170//macromolecule metabolic process;GO:0048518//positive regulation of biological process;GO:0050878//regulation of body fluid levels	protein_coding
InS-vs-DeC	BC	CSbapl.46339	FAM120A	2.62181	12.7667	8807	2678	0.39	0.758	2.28371	0	0	up	FAM120A	PREDICTED: constitutive coactivator of PPAR-gamma-like protein 1 [Crassostrea gigas]	-	-	-	-	-	GO:0003723//RNA binding	-	protein_coding
InS-vs-DeC	BC	CSbapl.46814	NISCH	14.2861	3.89338	8807	2678	0.853	0.397	-1.87549	0	0	down	NISCH	PREDICTED: nischarin [Crassostrea gigas]	-	-	-	-	GO:0005768//endosome;GO:0016020//membrane	GO:0005515//protein binding	GO:0007154//cell communication;GO:0044700//single organism signaling;GO:0050794//regulation of cellular process	protein_coding
InS-vs-DeC	BC	CSbapl.47474	Ippk	2.10848	7.31475	8807	2678	0.356	0.602	1.79456	0	0	up	Ippk	PREDICTED: inositol-pentakisphosphate 2-kinase [Crassostrea gigas]	Metabolism;Environmental Information Processing;Metabolism	Global and overview maps;Signal transduction;Carbohydrate metabolism	ko01100//Metabolic pathways;ko04070//Phosphatidylinositol signaling system;ko00562//Inositol phosphate metabolism	K10572;K10572;K10572	GO:0044446//intracellular organelle part	GO:0016740//transferase activity	GO:0006796//phosphate-containing compound metabolic process;GO:0044281//small molecule metabolic process;GO:0044763//single-organism cellular process	protein_coding
InS-vs-DeC	BC	CSbapl.48914	CSbapl.48914	6.55975	16.5501	8807	2678	0.709	0.817	1.33511	0	0	up	--	novel protein similar to DNA polymerases [Danio rerio]	-	-	-	-	-	GO:0003824//catalytic activity	GO:0006259//DNA metabolic process	protein_coding
InS-vs-DeC	BC	CSbapl.50631	TfIIFalpha	7.64865	25.7215	8807	2678	0.729	0.91	1.74969	0	0	up	TfIIFalpha	general transcription factor IIF subunit 1-like [Mizuhopecten yessoensis]	Genetic Information Processing	Transcription	ko03022//Basal transcription factors	K03138	GO:0005654//nucleoplasm	GO:0003723//RNA binding;GO:0005515//protein binding;GO:0008047//enzyme activator activity	GO:0006354//DNA-templated transcription, elongation;GO:0006357//regulation of transcription from RNA polymerase II promoter;GO:0006397//mRNA processing;GO:0008380//RNA splicing;GO:0010628//positive regulation of gene expression;GO:0044403//symbiosis, encompassing mutualism through parasitism;GO:0051707//response to other organism;GO:1902680//positive regulation of RNA biosynthetic process	protein_coding
InS-vs-DeC	BC	CSbapl.59921	insr	4.4252	17.0551	8807	2678	0.586	0.832	1.94637	0	0	up	insr	insulin-related peptide receptor [Pinctada fucata]	-	-	-	-	GO:0016021//integral component of membrane;GO:0031988//membrane-bounded vesicle;GO:0043235//receptor complex;GO:0044459//plasma membrane part	GO:0004714//transmembrane receptor protein tyrosine kinase activity;GO:0005102//receptor binding;GO:0005520//insulin-like growth factor binding;GO:0019904//protein domain specific binding;GO:0032550//purine ribonucleoside binding	GO:0005979//regulation of glycogen biosynthetic process;GO:0006110//regulation of glycolytic process;GO:0006275//regulation of DNA replication;GO:0007088//regulation of mitotic nuclear division;GO:0007169//transmembrane receptor protein tyrosine kinase signaling pathway;GO:0009792//embryo development ending in birth or egg hatching;GO:0009887//organ morphogenesis;GO:0010468//regulation of gene ex…	protein_coding
InS-vs-DeC	BC	CSbapl.68255	Parp4	10.3971	3.34132	8807	2678	0.811	0.394	-1.63766	0	0	down	Parp4	poly [ADP-ribose] polymerase 4-like isoform X1 [Crassostrea virginica]	Cellular Processes;Organismal Systems;Genetic Information Processing	Cell growth and death;Aging;Replication and repair	ko04210//Apoptosis;ko04212//Longevity regulating pathway - worm;ko03410//Base excision repair	K10798;K10798;K10798	GO:0005819//spindle;GO:0031988//membrane-bounded vesicle;GO:0032991//macromolecular complex	GO:0005515//protein binding;GO:0016763//transferase activity, transferring pentosyl groups	GO:0006278//RNA-dependent DNA replication;GO:0006952//defense response;GO:0016265//death;GO:0036211//protein modification process;GO:0044267//cellular protein metabolic process;GO:0044710//single-organism metabolic process;GO:0044763//single-organism cellular process	protein_coding
InS-vs-DeC	BC	CSbapl.71223	LCT	2.24137	6.69937	8807	2678	0.373	0.586	1.5796	0	0	up	LCT	lactase-phlorizin hydrolase-like [Crassostrea virginica]	-	-	-	-	GO:0016021//integral component of membrane;GO:0042995//cell projection	GO:0004553//hydrolase activity, hydrolyzing O-glycosyl compounds	GO:0006950//response to stress;GO:0010039//response to iron ion;GO:0031667//response to nutrient levels;GO:0034285//response to disaccharide;GO:0044238//primary metabolic process;GO:0044699//single-organism process;GO:0048545//response to steroid hormone;GO:0097305//response to alcohol	protein_coding
InS-vs-DeC	BC	CSbapl.71335	CSbapl.71335	12.7385	0.194753	8807	2678	0.369	0.023	-6.03067	0	0	down	--	PREDICTED: serine/arginine repetitive matrix protein 2-like [Saccoglossus kowalevskii]	-	-	-	-	-	-	-	protein_coding
InS-vs-DeC	BC	CSbapl.74218	AAO	5.2496	0.399113	8807	2678	0.558	0.068	-3.717	0	0	down	AAO	Laccase-6 [Mizuhopecten yessoensis]	-	-	-	-	-	GO:0005488//binding	-	protein_coding
InS-vs-DeC	BC	CSbapl.74222	AAO	3.41588	0.0870804	8807	2678	0.464	0.014	-5.29215	0	0	down	AAO	laccase-6-like [Mizuhopecten yessoensis]	-	-	-	-	-	GO:0005488//binding	-	protein_coding
InS-vs-DeC	BC	CSbapl.74974	CSbapl.74974	1.18341	7.50207	8807	2678	0.231	0.436	2.66424	0	0	up	--	Tenascin [Toxocara canis]	-	-	-	-	GO:0016020//membrane;GO:0043005//neuron projection;GO:0043231//intracellular membrane-bounded organelle	GO:0005488//binding	GO:0007155//cell adhesion;GO:0043170//macromolecule metabolic process;GO:0044238//primary metabolic process;GO:0044763//single-organism cellular process;GO:0050794//regulation of cellular process	protein_coding
InS-vs-DeC	BC	CSbapl.79737	CSbapl.79737	5.11313	13.5439	8807	2678	0.621	0.782	1.40535	0	0	up	--	terA [Trichonephila clavipes]	-	-	-	-	-	-	-	protein_coding
InS-vs-DeC	BC	CSbapl.84463	KLHL26	184.931	287.262	8807	2678	1	1	0.635381	0	0	up	KLHL26	kelch-like protein 3 [Mizuhopecten yessoensis]	-	-	-	-	GO:0044424//intracellular part	-	GO:0016567//protein ubiquitination	protein_coding
InS-vs-DeC	BC	CSbapl.85355	CSbapl.85355	8.76695	1.67095	8807	2678	0.634	0.226	-2.39134	0	0	down	--	hypothetical protein LOTGIDRAFT_237947, partial [Lottia gigantea]	-	-	-	-	-	-	-	protein_coding
InS-vs-DeC	BC	CSbapl.85796	Cont	0.611203	7.02956	8807	2678	0.122	0.613	3.5235	0	0	up	Cont	contactin-like isoform X1 [Mizuhopecten yessoensis]	-	-	-	-	-	-	-	protein_coding
InS-vs-DeC	BC	CSbapl.86967	ASMT	0.607494	9.39497	8807	2678	0.128	0.591	3.95072	0	0	up	ASMT	PREDICTED: N-acetylserotonin O-methyltransferase-like protein [Octopus bimaculoides]	Metabolism;Metabolism	Global and overview maps;Amino acid metabolism	ko01100//Metabolic pathways;ko00380//Tryptophan metabolism	K00543;K00543	GO:0044424//intracellular part	GO:0005515//protein binding;GO:0016740//transferase activity	-	protein_coding
InS-vs-DeC	BC	CSbapl.92696	Nfat5	10.8455	23.1228	8807	2678	0.833	0.895	1.09221	0	0	up	Nfat5	NFAT protein [Pinctada fucata]	-	-	-	-	GO:0043231//intracellular membrane-bounded organelle	GO:0000977//RNA polymerase II regulatory region sequence-specific DNA binding;GO:0000982//transcription factor activity, RNA polymerase II core promoter proximal region sequence-specific binding	GO:0003008//system process;GO:0006357//regulation of transcription from RNA polymerase II promoter;GO:0050848//regulation of calcium-mediated signaling	protein_coding
InS-vs-DeC	BC	CSbapl.92944	NMT3	2.36635	0.083251	8807	2678	0.345	0.01	-4.82738	0	0	down	NMT3	PREDICTED: phosphoethanolamine N-methyltransferase 3 isoform X1 [Crassostrea gigas]	Metabolism	Lipid metabolism	ko00564//Glycerophospholipid metabolism	K05929	-	-	-	protein_coding
InS-vs-DeC	BC	CSbapl.94563	Cd109	3.09707	12.4477	8807	2678	0.383	0.711	2.00687	0	0	up	Cd109	CD109 antigen-like [Crassostrea virginica]	-	-	-	-	-	-	GO:0044699//single-organism process;GO:0048519//negative regulation of biological process;GO:0050794//regulation of cellular process	protein_coding
InS-vs-DeC	BC	CSbapl.96529	CSbapl.96529	7.61062	2.06809	8807	2678	0.72	0.287	-1.87966	0	0	down	--	serine/threonine-protein phosphatase 6 regulatory ankyrin repeat subunit B-like [Strongylocentrotus purpuratus]	-	-	-	-	-	-	-	protein_coding
InS-vs-DeC	BC	CSbapl.96580	CSbapl.96580	1.95996	6.4081	8807	2678	0.362	0.582	1.70902	0	0	up	--	E3 SUMO-protein ligase KIAA1586-like [Acropora millepora]	-	-	-	-	-	-	-	protein_coding
InS-vs-DeC	BC	CSbapl.98036	CSbapl.98036	11.9383	3.75467	8807	2678	0.79	0.377	-1.66881	0	0	down	--	-	-	-	-	-	-	-	-	protein_coding
InS-vs-DeC	BC	CSbapl.73952	CSbapl.73952	13.6233	6.53989	8807	2678	0.893	0.598	-1.05873	2.05827748057463e-320	7.85706262659755e-316	down	--	hypothetical protein BRAFLDRAFT_95527 [Branchiostoma floridae]	-	-	-	-	-	-	-	protein_coding
InS-vs-DeC	BC	CSbapl.81425	ETNPPL	1.43685	5.12847	8807	2678	0.267	0.494	1.83555	1.53265092127705e-318	5.85058836179087e-314	up	ETNPPL	5-phosphohydroxy-L-lysine phospho-lyase-like isoform X1 [Mizuhopecten yessoensis]	Metabolism;Metabolism	Global and overview maps;Lipid metabolism	ko01100//Metabolic pathways;ko00564//Glycerophospholipid metabolism	K14286;K14286	-	GO:0008483//transaminase activity;GO:0016829//lyase activity	GO:0030097//hemopoiesis	protein_coding
InS-vs-DeC	BC	CSbapl.78359	EFCAB6	11.4167	4.41923	8807	2678	0.814	0.455	-1.36926	3.58257198969538e-312	1.36758e-307	down	EFCAB6	PREDICTED: EF-hand calcium-binding domain-containing protein 6 isoform X2 [Crassostrea gigas]	-	-	-	-	-	-	-	protein_coding
InS-vs-DeC	BC	CSbapl.63781	GVINP1	3.30836	0.654561	8807	2678	0.464	0.093	-2.33734	1.46435e-305	5.58985e-301	down	GVINP1	interferon-induced very large GTPase 1-like [Mizuhopecten yessoensis]	-	-	-	-	-	-	-	protein_coding
InS-vs-DeC	BC	CSbapl.68768	Cp1	20.881	11.2486	8807	2678	0.956	0.738	-0.892445	1.67971e-303	6.41197e-299	down	Cp1	Cathepsin-L [Haliotis discus discus]	-	-	-	-	GO:0000323//lytic vacuole	GO:0004175//endopeptidase activity	GO:0009057//macromolecule catabolic process;GO:0019538//protein metabolic process;GO:0044767//single-organism developmental process;GO:0048102//autophagic cell death	protein_coding
InS-vs-DeC	BC	CSbapl.26685	Brd2	3.26314	8.25235	8807	2678	0.476	0.633	1.33852	5.81878e-299	2.2212e-294	up	Brd2	bromodomain-containing protein 3-like isoform X3 [Mizuhopecten yessoensis]	-	-	-	-	GO:0043231//intracellular membrane-bounded organelle	GO:0042393//histone binding	GO:0006355//regulation of transcription, DNA-templated;GO:0030099//myeloid cell differentiation;GO:0034728//nucleosome organization;GO:0048232//male gamete generation	protein_coding
InS-vs-DeC	BC	CSbapl.37151	DPEP1	5.00886	1.29342	8807	2678	0.562	0.173	-1.9532	9.22437e-299	3.52122e-294	down	DPEP1	dipeptidase 1-like isoform X1 [Mizuhopecten yessoensis]	-	-	-	-	GO:0005886//plasma membrane;GO:0031988//membrane-bounded vesicle;GO:0042995//cell projection;GO:0043231//intracellular membrane-bounded organelle;GO:0044421//extracellular region part;GO:0044425//membrane part	GO:0004869//cysteine-type endopeptidase inhibitor activity;GO:0008235//metalloexopeptidase activity;GO:0035091//phosphatidylinositol binding;GO:0046914//transition metal ion binding	GO:0000096//sulfur amino acid metabolic process;GO:0001676//long-chain fatty acid metabolic process;GO:0006690//icosanoid metabolic process;GO:0017144//drug metabolic process;GO:0019538//protein metabolic process;GO:0030334//regulation of cell migration;GO:0034614//cellular response to reactive oxygen species;GO:0042493//response to drug;GO:0043066//negative regulation of apoptotic process;GO:004…	protein_coding
InS-vs-DeC	BC	CSbapl.57266	DUR3	27.0773	11.853	8807	2678	0.909	0.65	-1.19183	8.86906e-295	3.38559e-290	down	DUR3	Urea-proton symporter DUR3 [Mizuhopecten yessoensis]	-	-	-	-	-	-	-	protein_coding
InS-vs-DeC	BC	CSbapl.37624	BCL2	3.2481	8.80659	8807	2678	0.43	0.643	1.43896	2.11834e-292	8.08634e-288	up	BCL2	Bcl2 protein [Mytilus galloprovincialis]	Human Diseases;Environmental Information Processing;Human Diseases;Cellular Processes;Human Diseases;Human Diseases;Environmental Information Processing;Organismal Systems;Human Diseases;Human Diseases;Human Diseases;Human Diseases;Environmental Information Processing;Human Diseases;Human Diseases;Cellular Processes;Cellular Processes;Human Diseases;Human Diseases;Cellular Processes;Human Disease…	Cancers;Signal transduction;Infectious diseases;Cell growth and death;Infectious diseases;Infectious disease: viral;Signal transduction;Immune system;Infectious diseases;Cancers;Cancers;Drug resistance;Signal transduction;Infectious diseases;Infectious diseases;Cell growth and death;Transport and catabolism;Cancers;Cancers;Cell growth and death;Neurodegenerative diseases;Cancers;Transport and cat…	ko05200//Pathways in cancer;ko04151//PI3K-Akt signaling pathway;ko05168//Herpes simplex infection;ko04210//Apoptosis;ko05131//Shigellosis;ko05170//Human immunodeficiency virus 1 infection;ko04014//Ras signaling pathway;ko04621//NOD-like receptor signaling pathway;ko05145//Toxoplasmosis;ko05222//Small cell lung cancer;ko05225//Hepatocellular carcinoma;ko01524//Platinum drug resistance;ko04064//NF-…	K04570;K04570;K04570;K04570;K04570;K04570;K04570;K04570;K04570;K04570;K04570;K04570;K04570;K04570;K04570;K04570;K04570;K04570;K04570;K04570;K04570;K04570;K04570;K04570;K04570	-	-	-	protein_coding
InS-vs-DeC	BC	CSbapl.53010	Dst	6.27261	12.2936	8807	2678	0.677	0.76	0.970754	9.51018e-292	3.63032e-287	up	Dst	PREDICTED: microtubule-actin cross-linking factor 1, isoforms 1/2/3/5 isoform X1 [Crassostrea gigas]	-	-	-	-	GO:0015630//microtubule cytoskeleton;GO:0030017//sarcomere;GO:0030055//cell-substrate junction;GO:0044430//cytoskeletal part;GO:0044432//endoplasmic reticulum part;GO:0044459//plasma membrane part;GO:0044463//cell projection part;GO:0045111//intermediate filament cytoskeleton	GO:0015631//tubulin binding;GO:0032403//protein complex binding	GO:0000226//microtubule cytoskeleton organization;GO:0006886//intracellular protein transport;GO:0007155//cell adhesion;GO:0007166//cell surface receptor signaling pathway;GO:0009611//response to wounding;GO:0048522//positive regulation of cellular process;GO:0048812//neuron projection morphogenesis;GO:0048870//cell motility;GO:0051128//regulation of cellular component organization;GO:0090150//es…	protein_coding
InS-vs-DeC	BC	CSbapl.82914	CSbapl.82914	35.5135	16.7834	8807	2678	0.936	0.715	-1.08133	1.68869e-291	6.44624e-287	down	--	paraneoplastic antigen-like protein 5 [Exaiptasia pallida]	-	-	-	-	-	-	-	protein_coding
InS-vs-DeC	BC	CSbapl.924	POL	5.07047	1.3475	8807	2678	0.562	0.178	-1.91175	6.23036e-289	2.37831e-284	down	POL	Pol, env [Haliotis discus hannai]	-	-	-	-	-	-	-	protein_coding
InS-vs-DeC	BC	CSbapl.17130	pol	2.36723	9.05449	8807	2678	0.299	0.477	1.93539	3.0241e-284	1.15439e-279	up	pol	Transposon Ty3-I Gag-Pol polyprotein [Exaiptasia pallida]	Cellular Processes	Transport and catabolism	ko04146//Peroxisome	K11187	-	-	-	protein_coding
InS-vs-DeC	BC	CSbapl.88835	MDGA2	0.392987	2.90632	8807	2678	0.087	0.341	2.88632	4.25965e-283	1.62603e-278	up	MDGA2	hemicentin-2-like [Mizuhopecten yessoensis]	-	-	-	-	-	-	-	protein_coding
InS-vs-DeC	BC	CSbapl.45590	CSbapl.45590	6.37368	14.1261	8807	2678	0.582	0.774	1.14815	3.22027e-280	1.22927e-275	up	--	apolipoprotein B-100-like, partial [Mizuhopecten yessoensis]	-	-	-	-	-	-	-	protein_coding
InS-vs-DeC	BC	CSbapl.25477	CSbapl.25477	2.54524	0.409567	8807	2678	0.403	0.068	-2.63534	1.27875e-278	4.88137e-274	down	--	serine pats1 threonine-protein kinase, partial [Mytilus galloprovincialis]	-	-	-	-	-	-	-	protein_coding
InS-vs-DeC	BC	CSbapl.90724	CSbapl.90724	2.16959	6.97322	8807	2678	0.295	0.578	1.68436	2.92452e-274	1.11638e-269	up	--	mucin-17 [Diabrotica virgifera virgifera]	-	-	-	-	-	-	-	protein_coding
InS-vs-DeC	BC	CSbapl.96030	CSbapl.96030	9.13563	3.81212	8807	2678	0.773	0.428	-1.26089	1.47404e-268	5.62683e-264	down	--	serine pats1 threonine-protein kinase, partial [Mytilus galloprovincialis]	-	-	-	-	-	-	-	protein_coding
InS-vs-DeC	BC	CSbapl.42778	CSbapl.42778	1.63515	0.129983	8807	2678	0.276	0.014	-3.652	6.22695e-262	2.37701e-257	down	--	-	-	-	-	-	-	-	-	protein_coding
InS-vs-DeC	BC	CSbapl.67260	ahcy-b	12.9468	4.57182	8807	2678	0.766	0.432	-1.50174	1.87629e-261	7.16235e-257	down	ahcy-b	PREDICTED: adenosylhomocysteinase A [Crassostrea gigas]	Metabolism;Metabolism	Global and overview maps;Amino acid metabolism	ko01100//Metabolic pathways;ko00270//Cysteine and methionine metabolism	K01251;K01251	-	-	-	protein_coding
InS-vs-DeC	BC	CSbapl.16552	CSbapl.16552	18.0816	9.23941	8807	2678	0.901	0.649	-0.968644	3.75562e-261	1.43363e-256	down	--	Kelch repeat and BTB domain-containing protein 7 [Mizuhopecten yessoensis]	-	-	-	-	-	-	-	protein_coding
InS-vs-DeC	BC	CSbapl.13898	THBS1	1.73623	0.144365	8807	2678	0.306	0.025	-3.58725	1.16803e-259	4.45873e-255	down	THBS1	Hemicentin-1 [Exaiptasia pallida]	-	-	-	-	GO:0005783//endoplasmic reticulum;GO:0030141//secretory granule;GO:0043233//organelle lumen;GO:0043234//protein complex;GO:0044421//extracellular region part;GO:0044446//intracellular organelle part;GO:0044459//plasma membrane part	GO:0001948//glycoprotein binding;GO:0005102//receptor binding;GO:0005518//collagen binding;GO:0005539//glycosaminoglycan binding;GO:0005543//phospholipid binding;GO:0019838//growth factor binding;GO:0071813//lipoprotein particle binding	GO:0001818//negative regulation of cytokine production;GO:0001936//regulation of endothelial cell proliferation;GO:0001953//negative regulation of cell-matrix adhesion;GO:0002578//negative regulation of antigen processing and presentation;GO:0002690//positive regulation of leukocyte chemotaxis;GO:0002696//positive regulation of leukocyte activation;GO:0006417//regulation of translation;GO:0006493…	protein_coding
InS-vs-DeC	BC	CSbapl.71382	CSbapl.71382	2.27279	6.94398	8807	2678	0.353	0.518	1.61126	2.57261e-259	9.82043e-255	up	--	RNA-directed DNA polymerase from mobile element jockey [Mizuhopecten yessoensis]	-	-	-	-	-	-	-	protein_coding
InS-vs-DeC	BC	CSbapl.22668	Lrig1	6.24868	2.23286	8807	2678	0.647	0.285	-1.48462	4.52431e-254	1.72707e-249	down	Lrig1	PREDICTED: leucine-rich repeat-containing protein 70-like [Octopus bimaculoides]	-	-	-	-	GO:0016021//integral component of membrane	GO:0004888//transmembrane signaling receptor activity	GO:0001822//kidney development;GO:0030177//positive regulation of Wnt signaling pathway	protein_coding
InS-vs-DeC	BC	CSbapl.42079	CSbapl.42079	23.6139	13.8249	8807	2678	0.958	0.794	-0.772362	4.59171e-252	1.75279e-247	down	--	serine/threonine-protein phosphatase 6 regulatory ankyrin repeat subunit B-like [Aedes albopictus]	-	-	-	-	-	-	-	protein_coding
InS-vs-DeC	BC	CSbapl.68499	CSbapl.68499	0.380067	2.64311	8807	2678	0.084	0.324	2.79759	6.12119e-252	2.33664e-247	up	--	-	-	-	-	-	-	-	-	protein_coding
InS-vs-DeC	BC	CSbapl.77749	Abca4	0.554872	3.12114	8807	2678	0.113	0.361	2.49163	1.23016e-251	4.6959e-247	up	Abca4	ATP-binding cassette sub-family A member 1 [Mizuhopecten yessoensis]	Environmental Information Processing	Membrane transport	ko02010//ABC transporters	K05647	-	-	-	protein_coding
InS-vs-DeC	BC	CSbapl.2037	RTase	2.86471	0.662726	8807	2678	0.44	0.106	-2.11174	3.57927e-249	1.36632e-244	down	RTase	RNA-directed DNA polymerase from transposon BS [Mizuhopecten yessoensis]	-	-	-	-	-	-	-	protein_coding
InS-vs-DeC	BC	CSbapl.85309	CSbapl.85309	5.05345	0.627688	8807	2678	0.387	0.08	-3.00895	1.96581e-247	7.5041e-243	down	--	PREDICTED: RNA-directed DNA polymerase from mobile element jockey-like [Acropora digitifera]	-	-	-	-	-	-	-	protein_coding
InS-vs-DeC	BC	CSbapl.75148	DERL2	36.7449	22.3457	8807	2678	0.984	0.885	-0.717544	1.59567e-245	6.09117e-241	down	DERL2	serine/threonine-protein phosphatase 6 regulatory ankyrin repeat subunit B-like, partial [Strongylocentrotus purpuratus]	Genetic Information Processing	Folding, sorting and degradation	ko04141//Protein processing in endoplasmic reticulum	K13989	-	-	-	protein_coding
InS-vs-DeC	BC	CSbapl.80347	zip	11.0209	4.64471	8807	2678	0.775	0.461	-1.24657	1.33688e-244	5.10328e-240	down	zip	myosin heavy chain, non-muscle-like isoform X5 [Mizuhopecten yessoensis]	Human Diseases;Human Diseases;Cellular Processes	Infectious diseases;Infectious diseases;Cellular community - eukaryotes	ko05132//Salmonella infection;ko05130//Pathogenic Escherichia coli infection;ko04530//Tight junction	K10352;K10352;K10352	GO:0031252//cell leading edge;GO:0031674//I band;GO:0031988//membrane-bounded vesicle;GO:0032155//cell division site part;GO:0032432//actin filament bundle;GO:0032982//myosin filament;GO:0043005//neuron projection;GO:0043231//intracellular membrane-bounded organelle;GO:0044448//cell cortex part	GO:0003774//motor activity;GO:0003779//actin binding;GO:0017022//myosin binding;GO:0032550//purine ribonucleoside binding;GO:0042623//ATPase activity, coupled	GO:0001738//morphogenesis of a polarized epithelium;GO:0003002//regionalization;GO:0003012//muscle system process;GO:0007169//transmembrane receptor protein tyrosine kinase signaling pathway;GO:0007297//ovarian follicle cell migration;GO:0007392//initiation of dorsal closure;GO:0007417//central nervous system development;GO:0007431//salivary gland development;GO:0009611//response to wounding;GO:0…	protein_coding
InS-vs-DeC	BC	CSbapl.54124	CSbapl.54124	1.89568	0.133973	8807	2678	0.292	0.025	-3.8217	2.03785e-244	7.77909e-240	down	--	uncharacterized protein LOC110465578 [Mizuhopecten yessoensis]	-	-	-	-	-	-	-	protein_coding
InS-vs-DeC	BC	CSbapl.21685	CSbapl.21685	13.4571	6.8286	8807	2678	0.861	0.575	-0.978698	2.03663e-241	7.77443e-237	down	--	leucine-rich 2 repeat serine threonine-protein kinase, partial [Mytilus galloprovincialis]	-	-	-	-	-	-	-	protein_coding
InS-vs-DeC	BC	CSbapl.11670	CSbapl.11670	1.15297	4.28891	8807	2678	0.196	0.444	1.89516	9.80157e-240	3.74155e-235	up	--	Mitogen-activated protein kinase kinase kinase A [Stylophora pistillata]	-	-	-	-	-	-	-	protein_coding
InS-vs-DeC	BC	CSbapl.2019	Rpl35a	0.643823	3.49354	8807	2678	0.111	0.367	2.43977	9.80239e-240	3.74187e-235	up	Rpl35a	60S ribosomal protein L35a-like [Crassostrea virginica]	Genetic Information Processing	Translation	ko03010//Ribosome	K02917	GO:0015934//large ribosomal subunit;GO:0031988//membrane-bounded vesicle;GO:0043231//intracellular membrane-bounded organelle	GO:0003723//RNA binding;GO:0005198//structural molecule activity	GO:0000956//nuclear-transcribed mRNA catabolic process;GO:0006412//translation;GO:0006613//cotranslational protein targeting to membrane;GO:0009792//embryo development ending in birth or egg hatching;GO:0016032//viral process;GO:0016072//rRNA metabolic process;GO:0022613//ribonucleoprotein complex biogenesis;GO:0032774//RNA biosynthetic process;GO:0043624//cellular protein complex disassembly	protein_coding
InS-vs-DeC	BC	CSbapl.11769	CSbapl.11769	3.47376	1.00947	8807	2678	0.499	0.157	-1.7828	1.59026e-238	6.07051e-234	down	--	hypothetical protein C0J52_01332 [Blattella germanica]	-	-	-	-	-	-	-	protein_coding
InS-vs-DeC	BC	CSbapl.84610	MUC4	3.5978	7.20865	8807	2678	0.534	0.629	1.00259	4.65555e-237	1.77716e-232	up	MUC4	mucin-2-like isoform X2 [Crassostrea virginica]	-	-	-	-	-	-	-	protein_coding
InS-vs-DeC	BC	CSbapl.87519	CSbapl.87519	3.32838	0.936274	8807	2678	0.477	0.145	-1.82971	1.9078e-229	7.28264e-225	down	--	von Willebrand factor D and EGF domain-containing protein-like [Lingula anatina]	-	-	-	-	-	-	-	protein_coding
InS-vs-DeC	BC	CSbapl.68863	rnf213a	2.09111	5.13002	8807	2678	0.372	0.496	1.29466	6.11855e-227	2.33563e-222	up	rnf213a	E3 ubiquitin-protein ligase rnf213-alpha-like isoform X2 [Mizuhopecten yessoensis]	-	-	-	-	-	GO:0016881//acid-amino acid ligase activity	-	protein_coding
InS-vs-DeC	BC	CSbapl.74973	CSbapl.74973	0.730736	3.2425	8807	2678	0.162	0.299	2.14953	6.67789e-227	2.54915e-222	up	--	protein fam92b, partial [Mytilus galloprovincialis]	Human Diseases;Human Diseases;Cellular Processes;Human Diseases	Cancers;Cancers;Cell growth and death;Cancers	ko05200//Pathways in cancer;ko05222//Small cell lung cancer;ko04110//Cell cycle;ko05202//Transcriptional misregulation in cancers	K10500;K10500;K10500;K10500	-	-	GO:0000003//reproduction;GO:0009987//cellular process;GO:0032501//multicellular organismal process;GO:0044699//single-organism process;GO:0044703//multi-organism reproductive process	protein_coding
InS-vs-DeC	BC	CSbapl.20694	SLC26A2	6.63967	2.59252	8807	2678	0.651	0.312	-1.35672	6.92752e-223	2.64444e-218	down	SLC26A2	solute carrier family 26 member 10-like isoform X2 [Mizuhopecten yessoensis]	-	-	-	-	GO:0044425//membrane part	GO:0008509//anion transmembrane transporter activity	GO:0015698//inorganic anion transport;GO:0044763//single-organism cellular process;GO:0050801//ion homeostasis	protein_coding
InS-vs-DeC	BC	CSbapl.25478	CASP2	5.28251	0.893314	8807	2678	0.432	0.127	-2.56385	1.42736e-221	5.44867e-217	down	CASP2	caspase 2 L homeolog [Xenopus laevis]	Cellular Processes	Cell growth and death	ko04210//Apoptosis	K02186	-	-	-	protein_coding
InS-vs-DeC	BC	CSbapl.82376	CSbapl.82376	2.55018	6.04734	8807	2678	0.404	0.57	1.24567	1.73058e-221	6.60615e-217	up	--	collagen alpha-1(XI) chain-like isoform X1 [Crassostrea virginica]	Organismal Systems	Digestive system	ko04974//Protein digestion and absorption	K16617	-	-	GO:0009653//anatomical structure morphogenesis;GO:0016043//cellular component organization;GO:0044763//single-organism cellular process;GO:0048731//system development	protein_coding
InS-vs-DeC	BC	CSbapl.65541	UCP2	3.56337	8.92094	8807	2678	0.424	0.615	1.32393	1.56613e-219	5.97838e-215	up	UCP2	PREDICTED: mitochondrial uncoupling protein 2-like [Octopus bimaculoides]	-	-	-	-	GO:0031090//organelle membrane;GO:0031967//organelle envelope;GO:0043231//intracellular membrane-bounded organelle	GO:0005488//binding;GO:0022857//transmembrane transporter activity	GO:0006091//generation of precursor metabolites and energy;GO:0006355//regulation of transcription, DNA-templated;GO:0006818//hydrogen transport;GO:0006950//response to stress;GO:0043627//response to estrogen;GO:0044710//single-organism metabolic process;GO:0044763//single-organism cellular process;GO:0044767//single-organism developmental process;GO:0048518//positive regulation of biological pro…	protein_coding
InS-vs-DeC	BC	CSbapl.82913	pol	25.7296	13.2795	8807	2678	0.89	0.646	-0.954223	3.67491e-219	1.40282e-214	down	pol	Pol [Haliotis discus hannai]	-	-	-	-	-	-	-	protein_coding
InS-vs-DeC	BC	CSbapl.96103	ZNF280A	9.07312	4.87885	8807	2678	0.806	0.491	-0.895045	1.03491e-218	3.95056e-214	down	ZNF280A	chromodomain-helicase-DNA-binding protein 2-like isoform X1 [Crassostrea virginica]	-	-	-	-	GO:0005634//nucleus	GO:0005488//binding	GO:0044763//single-organism cellular process	protein_coding
InS-vs-DeC	BC	CSbapl.96823	CSbapl.96823	0.566545	2.72836	8807	2678	0.122	0.347	2.26757	1.34504e-217	5.1344e-213	up	--	PREDICTED: serine/threonine-protein phosphatase 6 regulatory ankyrin repeat subunit B-like isoform X2 [Amphimedon queenslandica]	-	-	-	-	-	-	-	protein_coding
InS-vs-DeC	BC	CSbapl.71381	Xpo1	2.15927	5.89014	8807	2678	0.352	0.498	1.44771	7.21636e-214	2.7547e-209	up	Xpo1	PREDICTED: exportin-1 [Crassostrea gigas]	Genetic Information Processing;Human Diseases;Human Diseases;Genetic Information Processing;Environmental Information Processing	Translation;Infectious diseases;Infectious diseases;Translation;Signal transduction	ko03013//RNA transport;ko05164//Influenza A;ko05166//HTLV-I infection;ko03008//Ribosome biogenesis in eukaryotes;ko04013//MAPK signaling pathway - fly	K14290;K14290;K14290;K14290;K14290	GO:0012505//endomembrane system;GO:0016604//nuclear body;GO:0031090//organelle membrane;GO:0032991//macromolecular complex;GO:0043232//intracellular non-membrane-bounded organelle;GO:0044425//membrane part;GO:0044444//cytoplasmic part	GO:0003676//nucleic acid binding;GO:0017016//Ras GTPase binding;GO:0022892//substrate-specific transporter activity	GO:0000054//ribosomal subunit export from nucleus;GO:0000087//mitotic M phase;GO:0000278//mitotic cell cycle;GO:0006357//regulation of transcription from RNA polymerase II promoter;GO:0009620//response to fungus;GO:0009894//regulation of catabolic process;GO:0017015//regulation of transforming growth factor beta receptor signaling pathway;GO:0033157//regulation of intracellular protein transport;…	protein_coding
InS-vs-DeC	BC	CSbapl.35838	CSbapl.35838	2.76618	6.32563	8807	2678	0.416	0.527	1.19329	1.56214e-213	5.96317e-209	up	--	Cyclic GMP-AMP synthase [Mizuhopecten yessoensis]	-	-	-	-	-	-	-	protein_coding
InS-vs-DeC	BC	CSbapl.84478	Pip5k1a	3.42681	0.710557	8807	2678	0.41	0.109	-2.26968	4.36769e-211	1.66728e-206	down	Pip5k1a	phosphatidylinositol 4-phosphate 5-kinase type-1 gamma-like isoform X2 [Mizuhopecten yessoensis]	Metabolism;Cellular Processes;Cellular Processes;Human Diseases;Human Diseases;Environmental Information Processing;Environmental Information Processing;Metabolism;Organismal Systems	Global and overview maps;Transport and catabolism;Cell motility;Cancers;Infectious disease: bacterial;Signal transduction;Signal transduction;Carbohydrate metabolism;Immune system	ko01100//Metabolic pathways;ko04144//Endocytosis;ko04810//Regulation of actin cytoskeleton;ko05231//Choline metabolism in cancer;ko05135//Yersinia infection;ko04070//Phosphatidylinositol signaling system;ko04072//Phospholipase D signaling pathway;ko00562//Inositol phosphate metabolism;ko04666//Fc gamma R-mediated phagocytosis	K00889;K00889;K00889;K00889;K00889;K00889;K00889;K00889;K00889	-	-	GO:0046488//phosphatidylinositol metabolic process	protein_coding
InS-vs-DeC	BC	CSbapl.1801	DOCK9	16.7854	9.72008	8807	2678	0.91	0.676	-0.788165	3.36617e-210	1.28497e-205	down	DOCK9	dedicator of cytokinesis protein 11-like isoform X8 [Mizuhopecten yessoensis]	-	-	-	-	GO:0044444//cytoplasmic part	GO:0005088//Ras guanyl-nucleotide exchange factor activity;GO:0017016//Ras GTPase binding	GO:0007599//hemostasis;GO:0043087//regulation of GTPase activity	protein_coding
InS-vs-DeC	BC	CSbapl.74862	pats1	5.80966	2.48552	8807	2678	0.644	0.312	-1.22487	3.59935e-207	1.37398e-202	down	pats1	neuralized pats1, partial [Mytilus galloprovincialis]	-	-	-	-	GO:0044424//intracellular part	-	GO:0007165//signal transduction;GO:0008152//metabolic process;GO:0048523//negative regulation of cellular process	protein_coding
InS-vs-DeC	BC	CSbapl.55452	CSbapl.55452	1.54916	4.40635	8807	2678	0.281	0.47	1.50803	5.37861e-206	2.05318e-201	up	--	hypothetical protein KP79_PYT14914 [Mizuhopecten yessoensis]	-	-	-	-	-	-	-	protein_coding
InS-vs-DeC	BC	CSbapl.19931	CSbapl.19931	1.88129	0.225063	8807	2678	0.285	0.036	-3.06275	8.02115e-206	3.06192e-201	down	--	transcription factor SPT20 homolog [Sitophilus oryzae]	-	-	-	-	-	-	-	protein_coding
InS-vs-DeC	BC	CSbapl.96042	CSbapl.96042	9.28322	2.34331	8807	2678	0.612	0.311	-1.98603	1.61925e-205	6.18116e-201	down	--	endonuclease/reverse transcriptase [Branchiostoma floridae]	-	-	-	-	-	-	-	protein_coding
InS-vs-DeC	BC	CSbapl.64660	PM20D2	6.23188	11.687	8807	2678	0.669	0.74	0.907157	5.95015e-203	2.27135e-198	up	PM20D2	peptidase M20 domain-containing protein 2-like isoform X2 [Mizuhopecten yessoensis]	-	-	-	-	GO:0031988//membrane-bounded vesicle	GO:0003824//catalytic activity	-	protein_coding
InS-vs-DeC	BC	CSbapl.22137	CSbapl.22137	1.55346	4.32826	8807	2678	0.291	0.452	1.47824	6.45385e-203	2.46363e-198	up	--	PREDICTED: ATP-dependent DNA helicase RRM3-like [Crassostrea gigas]	-	-	-	-	-	-	-	protein_coding
InS-vs-DeC	BC	CSbapl.56392	EEF2	12.8932	21.3393	8807	2678	0.846	0.887	0.726892	3.55412e-202	1.35672e-197	up	EEF2	elongation factor 2-like [Crassostrea virginica]	Organismal Systems;Environmental Information Processing	Endocrine system;Signal transduction	ko04921//Oxytocin signaling pathway;ko04152//AMPK signaling pathway	K03234;K03234	GO:0016020//membrane;GO:0016234//inclusion body;GO:0030529//intracellular ribonucleoprotein complex;GO:0031988//membrane-bounded vesicle;GO:0043231//intracellular membrane-bounded organelle;GO:0044444//cytoplasmic part	GO:0008135//translation factor activity, RNA binding;GO:0017111//nucleoside-triphosphatase activity;GO:0019900//kinase binding;GO:0032550//purine ribonucleoside binding;GO:0090079//translation regulator activity, nucleic acid binding	GO:0006417//regulation of translation;GO:0009410//response to xenobiotic stimulus;GO:0017182//peptidyl-diphthamide metabolic process;GO:0030097//hemopoiesis;GO:0051704//multi-organism process	protein_coding
InS-vs-DeC	BC	CSbapl.21732	roco4	27.3328	17.1206	8807	2678	0.96	0.821	-0.674896	2.49455e-199	9.52245e-195	down	roco4	neuralized pats1, partial [Mytilus galloprovincialis]	-	-	-	-	-	-	-	protein_coding
InS-vs-DeC	BC	CSbapl.99757	CSbapl.99757	9.07336	4.0129	8807	2678	0.712	0.416	-1.17697	4.38393e-198	1.67348e-193	down	--	PREDICTED: leucine-rich repeat-containing protein 15-like isoform X1 [Octopus bimaculoides]	-	-	-	-	-	-	-	protein_coding
InS-vs-DeC	BC	CSbapl.68762	qki-b	22.4427	14.463	8807	2678	0.956	0.797	-0.633879	1.16496e-197	4.44702e-193	down	qki-b	PREDICTED: protein quaking-B isoform X2 [Crassostrea gigas]	-	-	-	-	-	GO:0003676//nucleic acid binding	GO:0010467//gene expression;GO:0044763//single-organism cellular process;GO:0044767//single-organism developmental process	protein_coding
InS-vs-DeC	BC	CSbapl.35759	CSbapl.35759	6.54829	3.24878	8807	2678	0.682	0.356	-1.0112	8.81685e-197	3.36566e-192	down	--	polycystic kidney disease 1-related protein-like isoform X1 [Crassostrea virginica]	-	-	-	-	-	-	-	protein_coding
InS-vs-DeC	BC	CSbapl.57477	CSbapl.57477	3.06685	1.13524	8807	2678	0.447	0.145	-1.43368	2.68257e-196	1.02402e-191	down	--	Transposable element P transposase [Exaiptasia pallida]	-	-	-	-	-	-	-	protein_coding
InS-vs-DeC	BC	CSbapl.16833	CSbapl.16833	502.47	763.994	8807	2678	1	1	0.604523	4.05066e-195	1.54626e-190	up	--	endonuclease/reverse transcriptase [Branchiostoma floridae]	-	-	-	-	-	-	-	protein_coding
InS-vs-DeC	BC	CSbapl.69096	CSbapl.69096	65.128	42.6958	8807	2678	0.993	0.957	-0.609182	8.68679e-195	3.31601e-190	down	--	RNA-directed DNA polymerase from mobile element jockey [Stylophora pistillata]	-	-	-	-	-	-	-	protein_coding
InS-vs-DeC	BC	CSbapl.62815	RTase	2.98823	0.969169	8807	2678	0.463	0.157	-1.62437	2.51944e-194	9.61745e-190	down	RTase	endonuclease/reverse transcriptase [Branchiostoma floridae]	-	-	-	-	-	-	-	protein_coding
InS-vs-DeC	BC	CSbapl.22573	pfh1	6.31135	3.05466	8807	2678	0.69	0.371	-1.04691	3.18812e-192	1.217e-187	down	pfh1	ATP-dependent DNA helicase PIF1-like [Crassostrea virginica]	-	-	-	-	GO:0043229//intracellular organelle	GO:0003677//DNA binding;GO:0003678//DNA helicase activity;GO:0008026//ATP-dependent helicase activity;GO:0008094//DNA-dependent ATPase activity	GO:0042592//homeostatic process;GO:0051052//regulation of DNA metabolic process;GO:0051276//chromosome organization	protein_coding
InS-vs-DeC	BC	CSbapl.5852	CSbapl.5852	2.2179	4.87689	8807	2678	0.378	0.472	1.13673	4.3218e-191	1.64976e-186	up	--	neuralized pats1, partial [Mytilus galloprovincialis]	-	-	-	-	-	-	-	protein_coding
InS-vs-DeC	BC	CSbapl.21254	CSbapl.21254	3.20725	1.14812	8807	2678	0.478	0.171	-1.48198	1.00096e-189	3.82097e-185	down	--	PREDICTED: phosphoribosylformylglycinamidine synthase-like [Saccoglossus kowalevskii]	-	-	-	-	-	-	-	protein_coding
InS-vs-DeC	BC	CSbapl.71416	CSbapl.71416	5.09876	2.3072	8807	2678	0.621	0.301	-1.14397	1.96797e-189	7.51235e-185	down	--	VWFA and cache domain-containing protein 1 [Lingula anatina]	-	-	-	-	-	-	-	protein_coding
InS-vs-DeC	BC	CSbapl.61682	CSbapl.61682	5.27883	2.3456	8807	2678	0.619	0.299	-1.17023	8.36788e-189	3.19427e-184	down	--	nephrin isoform X1 [Danio rerio]	-	-	-	-	GO:0016020//membrane	GO:0005515//protein binding	GO:0003008//system process;GO:0030154//cell differentiation;GO:0032835//glomerulus development;GO:0061061//muscle structure development	protein_coding
InS-vs-DeC	BC	CSbapl.97618	slc5a8	2.36308	0.611705	8807	2678	0.365	0.09	-1.94958	8.92611e-189	3.40736e-184	down	slc5a8	sodium-coupled monocarboxylate transporter 1-like isoform X1 [Mizuhopecten yessoensis]	Organismal Systems	Digestive system	ko04977//Vitamin digestion and absorption	K14386	GO:0016020//membrane;GO:0031988//membrane-bounded vesicle	-	GO:0044763//single-organism cellular process;GO:0044765//single-organism transport	protein_coding
InS-vs-DeC	BC	CSbapl.5917	CSbapl.5917	2.34152	0.516898	8807	2678	0.364	0.09	-2.17928	1.12127e-188	4.28021e-184	down	--	PREDICTED: ankyrin-1-like [Crassostrea gigas]	-	-	-	-	-	-	-	protein_coding
InS-vs-DeC	BC	CSbapl.97189	chs-2	2.18088	0.441949	8807	2678	0.317	0.062	-2.3027	9.45522e-188	3.60934e-183	down	chs-2	chitin synthase [Sabellaria alveolata]	Metabolism;Metabolism	Global and overview maps;Carbohydrate metabolism	ko01100//Metabolic pathways;ko00520//Amino sugar and nucleotide sugar metabolism	K00698;K00698	-	-	GO:0007424//open tracheal system development;GO:0009653//anatomical structure morphogenesis	protein_coding
InS-vs-DeC	BC	CSbapl.36270	Nit2	2.76764	0.778652	8807	2678	0.392	0.11	-1.82947	3.26319e-186	1.24566e-181	down	Nit2	omega-amidase NIT2 [Rattus rattus]	Metabolism;Metabolism	Global and overview maps;Amino acid metabolism	ko01100//Metabolic pathways;ko00250//Alanine, aspartate and glutamate metabolism	K13566;K13566	GO:0005815//microtubule organizing center;GO:0031988//membrane-bounded vesicle;GO:0043231//intracellular membrane-bounded organelle	GO:0016811//hydrolase activity, acting on carbon-nitrogen (but not peptide) bonds, in linear amides	GO:0009064//glutamine family amino acid metabolic process;GO:0009066//aspartate family amino acid metabolic process;GO:0043648//dicarboxylic acid metabolic process	protein_coding
InS-vs-DeC	BC	CSbapl.15841	CSbapl.15841	2.04711	0.372821	8807	2678	0.319	0.065	-2.45672	4.2685e-185	1.62941e-180	down	--	RNA-directed DNA polymerase from mobile element jockey [Mizuhopecten yessoensis]	-	-	-	-	-	-	-	protein_coding
InS-vs-DeC	BC	CSbapl.90237	hnf4a	3.73378	1.47872	8807	2678	0.504	0.197	-1.33623	1.65175e-184	6.30524e-180	down	hnf4a	PREDICTED: hepatocyte nuclear factor 4-gamma isoform X3 [Crassostrea gigas]	-	-	-	-	GO:0043231//intracellular membrane-bounded organelle	GO:0000975//regulatory region DNA binding;GO:0000981//RNA polymerase II transcription factor activity, sequence-specific DNA binding;GO:0001085//RNA polymerase II transcription factor binding;GO:0008289//lipid binding;GO:0038023//signaling receptor activity;GO:0046914//transition metal ion binding;GO:0046983//protein dimerization activity	GO:0001558//regulation of cell growth;GO:0003006//developmental process involved in reproduction;GO:0006357//regulation of transcription from RNA polymerase II promoter;GO:0006629//lipid metabolic process;GO:0007369//gastrulation;GO:0007599//hemostasis;GO:0008283//cell proliferation;GO:0009746//response to hexose;GO:0009755//hormone-mediated signaling pathway;GO:0032846//positive regulation of ho…	protein_coding
InS-vs-DeC	BC	CSbapl.10836	CSbapl.10836	2.51354	0.641719	8807	2678	0.377	0.102	-1.96954	2.34491e-182	8.95123e-178	down	--	PREDICTED: cell wall integrity and stress response component 2 isoform X2 [Crassostrea gigas]	-	-	-	-	-	-	-	protein_coding
InS-vs-DeC	BC	CSbapl.13549	Eif5b	1.86543	4.69805	8807	2678	0.316	0.462	1.33251	8.01689e-181	3.06029e-176	up	Eif5b	LOW QUALITY PROTEIN: eukaryotic translation initiation factor 5B-like [Crassostrea virginica]	Genetic Information Processing	Translation	ko03013//RNA transport	K03243	GO:0043231//intracellular membrane-bounded organelle;GO:0044444//cytoplasmic part	GO:0008135//translation factor activity, RNA binding;GO:0017111//nucleoside-triphosphatase activity;GO:0032550//purine ribonucleoside binding	GO:0006417//regulation of translation	protein_coding
InS-vs-DeC	BC	CSbapl.26677	ifa-1	1.20006	4.21287	8807	2678	0.204	0.384	1.81161	2.28414e-180	8.71926e-176	up	ifa-1	retrograde protein of 51 kDa-like isoform X4 [Crassostrea virginica]	-	-	-	-	GO:0043234//protein complex	-	-	protein_coding
InS-vs-DeC	BC	CSbapl.7991	RPS27A	7.67224	13.4448	8807	2678	0.699	0.774	0.809325	8.77655e-180	3.35027e-175	up	RPS27A	ubiquitin-40S ribosomal protein S27a [Crassostrea gigas]	Genetic Information Processing	Translation	ko03010//Ribosome	K02977	GO:0015935//small ribosomal subunit;GO:0030659//cytoplasmic vesicle membrane;GO:0031981//nuclear lumen;GO:0043234//protein complex	GO:0003723//RNA binding;GO:0005198//structural molecule activity;GO:0043169//cation binding	GO:0000087//mitotic M phase;GO:0000187//activation of MAPK activity;GO:0000956//nuclear-transcribed mRNA catabolic process;GO:0001666//response to hypoxia;GO:0001818//negative regulation of cytokine production;GO:0001819//positive regulation of cytokine production;GO:0002220//innate immune response activating cell surface receptor signaling pathway;GO:0002753//cytoplasmic pattern recognition rece…	protein_coding
InS-vs-DeC	BC	CSbapl.76712	Slc26a11	3.3343	6.92168	8807	2678	0.47	0.585	1.05372	1.3471e-179	5.14229e-175	up	Slc26a11	sodium-independent sulfate anion transporter-like isoform X1 [Crassostrea virginica]	-	-	-	-	GO:0005774//vacuolar membrane;GO:0031224//intrinsic component of membrane;GO:0031988//membrane-bounded vesicle	GO:0008509//anion transmembrane transporter activity	GO:0015698//inorganic anion transport;GO:0044763//single-organism cellular process	protein_coding
InS-vs-DeC	BC	CSbapl.57326	CSbapl.57326	6.58705	13.5166	8807	2678	0.578	0.732	1.03702	3.01465e-179	1.15078e-174	up	--	Integrase/recombinase xerD-like [Exaiptasia pallida]	-	-	-	-	-	-	-	protein_coding
InS-vs-DeC	BC	CSbapl.2636	CSbapl.2636	3.24804	1.24219	8807	2678	0.449	0.158	-1.38661	4.00807e-179	1.53e-174	down	--	uncharacterized protein LOC111109670 [Crassostrea virginica]	-	-	-	-	-	-	-	protein_coding
InS-vs-DeC	BC	CSbapl.15974	CSbapl.15974	1.92177	0.28448	8807	2678	0.285	0.049	-2.7556	3.7746e-178	1.44088e-173	down	--	RNA-directed DNA polymerase from mobile element jockey [Mizuhopecten yessoensis]	-	-	-	-	-	-	-	protein_coding
InS-vs-DeC	BC	CSbapl.22642	CSbapl.22642	4.59797	0.686142	8807	2678	0.357	0.103	-2.74424	3.01135e-177	1.14952e-172	down	--	protein artichoke-like [Octopus vulgaris]	-	-	-	-	-	-	-	protein_coding
InS-vs-DeC	BC	CSbapl.3387	ADAMTS3	4.72286	1.30215	8807	2678	0.469	0.188	-1.85868	5.09589e-177	1.94526e-172	down	ADAMTS3	A disintegrin and metalloproteinase with thrombospondin motifs 6-like [Mizuhopecten yessoensis]	-	-	-	-	-	-	-	protein_coding
InS-vs-DeC	BC	CSbapl.41527	CSbapl.41527	3.91755	1.50611	8807	2678	0.511	0.209	-1.37906	7.5225e-177	2.87156e-172	down	--	-	-	-	-	-	-	-	-	protein_coding
InS-vs-DeC	BC	CSbapl.73733	retsat	1.89967	0.565407	8807	2678	0.346	0.087	-1.74821	3.41683e-176	1.30431e-171	down	retsat	LOW QUALITY PROTEIN: all-trans-retinol 13,14-reductase-like [Crassostrea virginica]	Metabolism	Metabolism of cofactors and vitamins	ko00830//Retinol metabolism	K09516	-	-	-	protein_coding
InS-vs-DeC	BC	CSbapl.74138	Pol	26.1794	16.4357	8807	2678	0.962	0.819	-0.671597	8.81954e-176	3.36668e-171	down	Pol	pol-like protein [Ciona intestinalis]	Human Diseases;Human Diseases;Organismal Systems;Human Diseases;Environmental Information Processing;Organismal Systems;Organismal Systems;Human Diseases;Organismal Systems;Organismal Systems;Organismal Systems;Organismal Systems;Organismal Systems;Organismal Systems;Organismal Systems;Human Diseases;Organismal Systems;Human Diseases;Organismal Systems;Organismal Systems	Infectious disease: viral;Infectious diseases;Endocrine system;Infectious diseases;Signal transduction;Development and regeneration;Endocrine system;Substance dependence;Endocrine system;Nervous system;Environmental adaptation;Nervous system;Nervous system;Nervous system;Nervous system;Infectious diseases;Nervous system;Substance dependence;Endocrine system;Nervous system	ko05170//Human immunodeficiency virus 1 infection;ko05163//Human cytomegalovirus infection;ko04921//Oxytocin signaling pathway;ko05145//Toxoplasmosis;ko04015//Rap1 signaling pathway;ko04361//Axon regeneration;ko04916//Melanogenesis;ko05034//Alcoholism;ko04915//Estrogen signaling pathway;ko04725//Cholinergic synapse;ko04713//Circadian entrainment;ko04728//Dopaminergic synapse;ko04726//Serotonergic…	K04534;K04534;K04534;K04534;K04534;K04534;K04534;K04534;K04534;K04534;K04534;K04534;K04534;K04534;K04534;K04534;K04534;K04534;K04534;K04534	GO:0005783//endoplasmic reticulum;GO:0031090//organelle membrane	GO:0004519//endonuclease activity;GO:0016779//nucleotidyltransferase activity;GO:0033764//steroid dehydrogenase activity, acting on the CH-OH group of donors, NAD or NADP as acceptor;GO:0097159//organic cyclic compound binding	GO:0006278//RNA-dependent DNA replication;GO:0008202//steroid metabolic process;GO:0008610//lipid biosynthetic process;GO:0019222//regulation of metabolic process;GO:0032196//transposition;GO:0044248//cellular catabolic process;GO:0044255//cellular lipid metabolic process;GO:0050896//response to stimulus;GO:1901361//organic cyclic compound catabolic process;GO:1901564//organonitrogen compound met…	protein_coding
InS-vs-DeC	BC	CSbapl.37523	CSbapl.37523	4.62301	2.06721	8807	2678	0.576	0.268	-1.16111	1.718e-175	6.55813e-171	down	--	PREDICTED: RNA-directed DNA polymerase from mobile element jockey-like [Acropora digitifera]	-	-	-	-	-	-	-	protein_coding
InS-vs-DeC	BC	CSbapl.79579	Unk	2.24283	4.98681	8807	2678	0.374	0.494	1.15276	4.49664e-175	1.7165e-170	up	Unk	RING finger protein unkempt homolog isoform X4 [Crassostrea virginica]	-	-	-	-	-	-	-	protein_coding
InS-vs-DeC	BC	CSbapl.42562	CSbapl.42562	3.66247	1.46368	8807	2678	0.509	0.208	-1.32316	7.98441e-175	3.04789e-170	down	--	collagen alpha-1(III) chain-like [Mizuhopecten yessoensis]	-	-	-	-	-	-	-	protein_coding
InS-vs-DeC	BC	CSbapl.34114	CSbapl.34114	21.2033	14.4155	8807	2678	0.956	0.793	-0.556666	2.31656e-174	8.84301e-170	down	--	RNA-directed DNA polymerase from mobile element jockey [Mizuhopecten yessoensis]	-	-	-	-	-	-	-	protein_coding
InS-vs-DeC	BC	CSbapl.54144	EDC3	2.98683	6.0669	8807	2678	0.439	0.533	1.02232	8.0198e-173	3.0614e-168	up	EDC3	enhancer of mRNA-decapping protein 3-like [Mizuhopecten yessoensis]	Genetic Information Processing	Folding, sorting and degradation	ko03018//RNA degradation	K12615	GO:0044444//cytoplasmic part	GO:0005515//protein binding	GO:0000291//nuclear-transcribed mRNA catabolic process, exonucleolytic	protein_coding
InS-vs-DeC	BC	CSbapl.69368	rhbg	2.42693	0.574745	8807	2678	0.349	0.091	-2.07794	1.44271e-171	5.50725e-167	down	rhbg	ammonium transporter Rh type A-like [Mizuhopecten yessoensis]	-	-	-	-	GO:0005886//plasma membrane;GO:0031224//intrinsic component of membrane;GO:0031982//vesicle;GO:0043229//intracellular organelle	-	GO:0015696//ammonium transport;GO:0019755//one-carbon compound transport;GO:0044763//single-organism cellular process;GO:0050801//ion homeostasis	protein_coding
InS-vs-DeC	BC	CSbapl.70293	COL6A6	6.47078	3.47706	8807	2678	0.697	0.395	-0.896052	1.49498e-171	5.7068e-167	down	COL6A6	PREDICTED: collagen alpha-1(XII) chain-like [Octopus bimaculoides]	Human Diseases;Cellular Processes;Environmental Information Processing;Organismal Systems;Environmental Information Processing	Infectious diseases;Cellular community - eukaryotes;Signal transduction;Digestive system;Signaling molecules and interaction	ko05165//Human papillomavirus infection;ko04510//Focal adhesion;ko04151//PI3K-Akt signaling pathway;ko04974//Protein digestion and absorption;ko04512//ECM-receptor interaction	K06238;K06238;K06238;K06238;K06238	GO:0031012//extracellular matrix	-	GO:0044699//single-organism process	protein_coding
InS-vs-DeC	BC	CSbapl.79544	TMC7	2.41352	0.874109	8807	2678	0.395	0.124	-1.46515	5.68332e-171	2.16949e-166	down	TMC7	transmembrane channel-like protein 7 isoform X2 [Mizuhopecten yessoensis]	-	-	-	-	-	-	-	protein_coding
InS-vs-DeC	BC	CSbapl.21421	Ripor1	4.73405	2.21643	8807	2678	0.576	0.272	-1.0948	2.74373e-170	1.04737e-165	down	Ripor1	protein FAM65B-like isoform X2 [Mizuhopecten yessoensis]	-	-	-	-	GO:0031528//microvillus membrane;GO:0044424//intracellular part	GO:0008484//sulfuric ester hydrolase activity	GO:0008152//metabolic process;GO:0009987//cellular process;GO:0044699//single-organism process	protein_coding
InS-vs-DeC	BC	CSbapl.66930	XPNPEP1	4.65089	2.04575	8807	2678	0.547	0.246	-1.18484	3.12032e-169	1.19112e-164	down	XPNPEP1	xaa-Pro aminopeptidase 1-like isoform X2 [Mizuhopecten yessoensis]	-	-	-	-	GO:0031988//membrane-bounded vesicle;GO:0044444//cytoplasmic part	GO:0004177//aminopeptidase activity;GO:0046914//transition metal ion binding;GO:0046983//protein dimerization activity	GO:0019538//protein metabolic process;GO:0043171//peptide catabolic process	protein_coding
InS-vs-DeC	BC	CSbapl.12069	pol	4.91389	8.41322	8807	2678	0.621	0.674	0.77578	1.76481e-168	6.7368e-164	up	pol	Retrovirus-related Pol polyprotein from transposon 297 [Araneus ventricosus]	-	-	-	-	-	-	-	protein_coding
InS-vs-DeC	BC	CSbapl.90864	CSbapl.90864	3.29666	1.15665	8807	2678	0.457	0.171	-1.51098	3.93489e-168	1.50207e-163	down	--	uncharacterized protein LOC106177272 isoform X1 [Lingula anatina]	-	-	-	-	-	-	-	protein_coding
InS-vs-DeC	BC	CSbapl.43547	CSbapl.43547	13.0397	7.76875	8807	2678	0.861	0.623	-0.747149	8.27301e-168	3.15806e-163	down	--	receptor-transporting protein 3-like [Mizuhopecten yessoensis]	-	-	-	-	-	-	-	protein_coding
InS-vs-DeC	BC	CSbapl.3393	CSbapl.3393	1.85216	0.302763	8807	2678	0.277	0.05	-2.61255	5.68741e-167	2.17106e-162	down	--	Replication protein A 70 kDa DNA-binding subunit C [Stylophora pistillata]	-	-	-	-	-	-	-	protein_coding
InS-vs-DeC	BC	CSbapl.35365	pol	4.53331	2.36284	8807	2678	0.608	0.308	-0.94001	1.05986e-164	4.0458e-160	down	pol	Transposon Ty3-G Gag-Pol poly [Labeo rohita]	-	-	-	-	-	-	-	protein_coding
InS-vs-DeC	BC	CSbapl.95243	FHOD3	4.70095	2.35253	8807	2678	0.594	0.295	-0.99871	5.84771e-164	2.23225e-159	down	FHOD3	FH1/FH2 domain-containing protein 3 [Mizuhopecten yessoensis]	-	-	-	-	GO:0030017//sarcomere;GO:0036379//myofilament;GO:0043231//intracellular membrane-bounded organelle	GO:0005515//protein binding	GO:0003008//system process;GO:0007435//salivary gland morphogenesis;GO:0010770//positive regulation of cell morphogenesis involved in differentiation;GO:0012501//programmed cell death;GO:0019725//cellular homeostasis;GO:0030239//myofibril assembly;GO:0030334//regulation of cell migration;GO:0030833//regulation of actin filament polymerization;GO:0032233//positive regulation of actin filament bund…	protein_coding
InS-vs-DeC	BC	CSbapl.33685	RTase	1.74087	4.2574	8807	2678	0.307	0.432	1.29012	2.75049e-160	1.04995e-155	up	RTase	RNA-directed DNA polymerase from transposon BS [Mizuhopecten yessoensis]	-	-	-	-	-	-	-	protein_coding
InS-vs-DeC	BC	CSbapl.93212	SLC7A9	4.82254	2.07654	8807	2678	0.542	0.251	-1.21557	1.62346e-159	6.19722e-155	down	SLC7A9	b(0,+)-type amino acid transporter 1-like [Octopus vulgaris]	Organismal Systems	Digestive system	ko04974//Protein digestion and absorption	K13868	-	-	-	protein_coding
InS-vs-DeC	BC	CSbapl.94250	lrrcc1	5.89373	10.013	8807	2678	0.634	0.701	0.764616	9.44755e-158	3.60641e-153	up	lrrcc1	LOW QUALITY PROTEIN: leucine-rich repeat and coiled-coil domain-containing protein 1-like [Crassostrea virginica]	-	-	-	-	GO:0005856//cytoskeleton;GO:0044446//intracellular organelle part	-	-	protein_coding
InS-vs-DeC	BC	CSbapl.44096	CSbapl.44096	2.43282	0.773141	8807	2678	0.384	0.124	-1.6537	9.44802e-157	3.60659e-152	down	--	nuclear pore membrane glycoprotein 210 [Exaiptasia pallida]	Genetic Information Processing	Translation	ko03013//RNA transport	K14314	-	-	-	protein_coding
InS-vs-DeC	BC	CSbapl.21874	CSbapl.21874	7.7798	3.51728	8807	2678	0.689	0.411	-1.14525	4.52138e-156	1.72595e-151	down	--	serine pats1 threonine-protein kinase, partial [Mytilus galloprovincialis]	-	-	-	-	-	-	-	protein_coding
InS-vs-DeC	BC	CSbapl.93340	clcD	7.18078	3.89212	8807	2678	0.712	0.431	-0.883565	2.87437e-155	1.09723e-150	down	clcD	chloride channel protein C-like isoform X1 [Mizuhopecten yessoensis]	-	-	-	-	GO:0016020//membrane	GO:0005216//ion channel activity	GO:0006820//anion transport;GO:0034220//ion transmembrane transport	protein_coding
InS-vs-DeC	BC	CSbapl.88806	CSbapl.88806	0.825842	2.8017	8807	2678	0.151	0.35	1.76224	6.52136e-155	2.4894e-150	up	--	-	-	-	-	-	-	-	-	protein_coding
InS-vs-DeC	BC	CSbapl.135	PLB1	3.92156	1.61011	8807	2678	0.492	0.212	-1.28422	1.46479e-152	5.59152e-148	down	PLB1	PREDICTED: phospholipase B1, membrane-associated-like [Crassostrea gigas]	Metabolism;Metabolism;Metabolism;Metabolism;Metabolism;Organismal Systems;Metabolism	Global and overview maps;Lipid metabolism;Lipid metabolism;Lipid metabolism;Lipid metabolism;Digestive system;Lipid metabolism	ko01100//Metabolic pathways;ko00590//Arachidonic acid metabolism;ko00564//Glycerophospholipid metabolism;ko00591//Linoleic acid metabolism;ko00565//Ether lipid metabolism;ko04977//Vitamin digestion and absorption;ko00592//alpha-Linolenic acid metabolism	K14621;K14621;K14621;K14621;K14621;K14621;K14621	GO:0044425//membrane part;GO:0044464//cell part	GO:0016788//hydrolase activity, acting on ester bonds	GO:0006066//alcohol metabolic process;GO:0006650//glycerophospholipid metabolic process;GO:0007165//signal transduction;GO:0007340//acrosome reaction;GO:0008016//regulation of heart contraction;GO:0016101//diterpenoid metabolic process;GO:0048519//negative regulation of biological process;GO:0051924//regulation of calcium ion transport;GO:0065008//regulation of biological quality	protein_coding
InS-vs-DeC	BC	CSbapl.70476	CadN	4.75288	2.56453	8807	2678	0.614	0.324	-0.890081	1.92482e-152	7.34761e-148	down	CadN	PREDICTED: neural-cadherin-like [Crassostrea gigas]	-	-	-	-	GO:0016020//membrane;GO:0043005//neuron projection	GO:0050839//cell adhesion molecule binding	GO:0007411//axon guidance;GO:0010769//regulation of cell morphogenesis involved in differentiation;GO:0010975//regulation of neuron projection development;GO:0042051//compound eye photoreceptor development;GO:0048675//axon extension;GO:0098742//cell-cell adhesion via plasma-membrane adhesion molecules	protein_coding
InS-vs-DeC	BC	CSbapl.85367	TRPM2	1.58727	0.36117	8807	2678	0.288	0.064	-2.13549	2.41729e-151	9.22754e-147	down	TRPM2	transient receptor potential cation channel subfamily M member 2-like [Crassostrea virginica]	Organismal Systems;Organismal Systems	Immune system;Endocrine system	ko04621//NOD-like receptor signaling pathway;ko04921//Oxytocin signaling pathway	K04977;K04977	GO:0016021//integral component of membrane	GO:0005261//cation channel activity;GO:0046915//transition metal ion transmembrane transporter activity	GO:0006816//calcium ion transport;GO:0006828//manganese ion transport;GO:0006979//response to oxidative stress;GO:0044763//single-organism cellular process	protein_coding
InS-vs-DeC	BC	CSbapl.32157	BMP1	5.27747	9.03961	8807	2678	0.603	0.657	0.776404	9.32607e-151	3.56004e-146	up	BMP1	Hemicentin-1 [Mizuhopecten yessoensis]	-	-	-	-	-	-	-	protein_coding
InS-vs-DeC	BC	CSbapl.38108	CSbapl.38108	2.43843	0.890333	8807	2678	0.397	0.138	-1.45343	1.02014e-150	3.89418e-146	down	--	uncharacterized protein LOC110461006 [Mizuhopecten yessoensis]	-	-	-	-	-	-	-	protein_coding
InS-vs-DeC	BC	CSbapl.55322	Sema2a	6.16488	3.30775	8807	2678	0.679	0.397	-0.898202	1.63573e-150	6.24406e-146	down	Sema2a	semaphorin-2A-like [Octopus vulgaris]	-	-	-	-	GO:0044464//cell part	-	GO:0007411//axon guidance;GO:0007610//behavior	protein_coding
InS-vs-DeC	BC	CSbapl.55990	Ces5a	4.14297	8.40098	8807	2678	0.434	0.646	1.01987	4.55728e-150	1.73965e-145	up	Ces5a	carboxylesterase 1C-like [Mizuhopecten yessoensis]	Metabolism	Xenobiotics biodegradation and metabolism	ko00983//Drug metabolism - other enzymes	K03927	-	-	-	protein_coding
InS-vs-DeC	BC	CSbapl.51272	RPS12	0.90844	3.10058	8807	2678	0.168	0.345	1.77096	9.15556e-150	3.49495e-145	up	RPS12	40S ribosomal protein S12-like [Crassostrea virginica]	Genetic Information Processing	Translation	ko03010//Ribosome	K02951	GO:0015935//small ribosomal subunit	GO:0003723//RNA binding;GO:0005198//structural molecule activity	GO:0010467//gene expression	protein_coding
InS-vs-DeC	BC	CSbapl.81070	UBE2O	17.8919	12.2729	8807	2678	0.933	0.756	-0.543823	9.41656e-150	3.59458e-145	down	UBE2O	(E3-independent) E2 ubiquitin-conjugating enzyme UBE2O [Lingula anatina]	Genetic Information Processing	Folding, sorting and degradation	ko04120//Ubiquitin mediated proteolysis	K10581	-	-	-	protein_coding
InS-vs-DeC	BC	CSbapl.44825	PLXDC2	35.2813	19.5306	8807	2678	0.918	0.747	-0.85316	4.44654e-149	1.69738e-144	down	PLXDC2	plexin domain-containing protein 1-like isoform X4 [Crassostrea virginica]	-	-	-	-	-	-	-	protein_coding
InS-vs-DeC	BC	CSbapl.17741	EPS8L2	12.1434	16.8181	8807	2678	0.884	0.858	0.469844	1.64167e-148	6.26676e-144	up	EPS8L2	PREDICTED: epidermal growth factor receptor kinase substrate 8 isoform X2 [Crassostrea gigas]	-	-	-	-	GO:0032991//macromolecular complex;GO:0042995//cell projection;GO:0043226//organelle;GO:0044444//cytoplasmic part;GO:0044459//plasma membrane part;GO:0045202//synapse	GO:0005515//protein binding	GO:0007015//actin filament organization;GO:0007165//signal transduction;GO:0007611//learning or memory;GO:0007635//chemosensory behavior;GO:0022607//cellular component assembly;GO:0030534//adult behavior;GO:0030832//regulation of actin filament length;GO:0048870//cell motility;GO:0097305//response to alcohol	protein_coding
InS-vs-DeC	BC	CSbapl.88746	CSbapl.88746	2.64965	0.905584	8807	2678	0.402	0.144	-1.54877	3.30004e-148	1.25972e-143	down	--	hemicentin-2-like [Mizuhopecten yessoensis]	-	-	-	-	-	-	-	protein_coding
InS-vs-DeC	BC	CSbapl.70276	CSbapl.70276	2.99051	1.27415	8807	2678	0.459	0.189	-1.23079	1.28047e-147	4.88794e-143	down	--	hypothetical protein AC249_AIPGENE28214 [Exaiptasia pallida]	-	-	-	-	-	-	-	protein_coding
InS-vs-DeC	BC	CSbapl.10755	CSbapl.10755	4.96743	8.51738	8807	2678	0.587	0.647	0.777898	8.35926e-147	3.19098e-142	up	--	-	-	-	-	-	-	-	-	protein_coding
InS-vs-DeC	BC	CSbapl.23095	CSbapl.23095	3.47121	1.46874	8807	2678	0.489	0.215	-1.2408	1.67311e-146	6.38676e-142	down	--	RNA-directed DNA polymerase from mobile element jockey [Mizuhopecten yessoensis]	-	-	-	-	-	-	-	protein_coding
InS-vs-DeC	BC	CSbapl.48400	Nrg	6.33188	3.50291	8807	2678	0.668	0.387	-0.854062	1.8284e-146	6.97954e-142	down	Nrg	neuroglian-like, partial [Mizuhopecten yessoensis]	-	-	-	-	GO:0044464//cell part	-	GO:0007409//axonogenesis;GO:0007617//mating behavior;GO:0033057//multicellular organism reproductive behavior;GO:0048513//animal organ development;GO:0050896//response to stimulus;GO:0065007//biological regulation	protein_coding
InS-vs-DeC	BC	CSbapl.1878	OTUD1	3.87464	1.95252	8807	2678	0.547	0.267	-0.988689	3.35514e-146	1.28076e-141	down	OTUD1	MULE domain-containing protein [Aphis craccivora]	-	-	-	-	-	-	-	protein_coding
InS-vs-DeC	BC	CSbapl.1630	CSbapl.1630	1.4434	0.436834	8807	2678	0.27	0.062	-1.72408	4.51155e-145	1.72219e-140	down	--	-	-	-	-	-	-	-	-	protein_coding
InS-vs-DeC	BC	CSbapl.43059	roco6	1.72044	0.529747	8807	2678	0.315	0.086	-1.69921	5.57123e-145	2.12671e-140	down	roco6	neuralized pats1, partial [Mytilus galloprovincialis]	-	-	-	-	-	-	-	protein_coding
InS-vs-DeC	BC	CSbapl.60597	Lrrk1	4.307	2.28388	8807	2678	0.579	0.298	-0.915165	6.6981e-145	2.55687e-140	down	Lrrk1	leucine-rich repeat serine/threonine-protein kinase 1-like isoform X9 [Crassostrea virginica]	-	-	-	-	GO:0005622//intracellular	GO:0005488//binding	GO:0006468//protein phosphorylation;GO:0044763//single-organism cellular process;GO:0050794//regulation of cellular process	protein_coding
InS-vs-DeC	BC	CSbapl.12120	ccdc169	3.90123	0.705002	8807	2678	0.326	0.107	-2.46806	1.41314e-144	5.3944e-140	down	ccdc169	coiled-coil domain-containing protein 169-like isoform X14 [Crassostrea virginica]	-	-	-	-	-	-	-	protein_coding
InS-vs-DeC	BC	CSbapl.81701	Crebbp	6.62228	3.74521	8807	2678	0.708	0.438	-0.822264	6.11e-143	2.33237e-138	down	Crebbp	neuralized pats1, partial [Mytilus galloprovincialis]	Human Diseases;Human Diseases	Cardiovascular diseases;Cardiovascular diseases	ko05410//Hypertrophic cardiomyopathy (HCM);ko05414//Dilated cardiomyopathy (DCM)	K12567;K12567	GO:0000785//chromatin;GO:0016604//nuclear body;GO:0031248//protein acetyltransferase complex	GO:0000976//transcription regulatory region sequence-specific DNA binding;GO:0000982//transcription factor activity, RNA polymerase II core promoter proximal region sequence-specific binding;GO:0001085//RNA polymerase II transcription factor binding;GO:0001104//RNA polymerase II transcription cofactor activity;GO:0043425//bHLH transcription factor binding;GO:0060089//molecular transducer activity…	GO:0001666//response to hypoxia;GO:0001819//positive regulation of cytokine production;GO:0002220//innate immune response activating cell surface receptor signaling pathway;GO:0006352//DNA-templated transcription, initiation;GO:0006474//N-terminal protein amino acid acetylation;GO:0006629//lipid metabolic process;GO:0009408//response to heat;GO:0009966//regulation of signal transduction;GO:001657…	protein_coding
InS-vs-DeC	BC	CSbapl.63259	Rnf213	13.7036	8.57587	8807	2678	0.834	0.597	-0.676196	1.06287e-139	4.05731e-135	down	Rnf213	PREDICTED: E3 ubiquitin-protein ligase rnf213-alpha isoform X4 [Crassostrea gigas]	-	-	-	-	-	-	-	protein_coding
InS-vs-DeC	BC	CSbapl.93462	Plcg1	3.5594	1.82629	8807	2678	0.52	0.251	-0.96268	1.98733e-138	7.58625e-134	down	Plcg1	PREDICTED: 1-phosphatidylinositol 4,5-bisphosphate phosphodiesterase gamma-1 isoform X2 [Crassostrea gigas]	Metabolism;Human Diseases;Environmental Information Processing;Human Diseases;Human Diseases;Human Diseases;Human Diseases;Environmental Information Processing;Environmental Information Processing;Human Diseases;Human Diseases;Organismal Systems;Environmental Information Processing;Human Diseases;Organismal Systems;Human Diseases;Environmental Information Processing;Organismal Systems;Environment…	Global and overview maps;Cancers;Signal transduction;Cancers;Cancers;Infectious diseases;Infectious disease: viral;Signal transduction;Signal transduction;Infectious diseases;Cancers;Sensory system;Signal transduction;Cancers;Nervous system;Infectious disease: bacterial;Signal transduction;Development;Signal transduction;Endocrine system;Carbohydrate metabolism;Cancers;Immune system;Endocrine sys…	ko01100//Metabolic pathways;ko05200//Pathways in cancer;ko04020//Calcium signaling pathway;ko05205//Proteoglycans in cancer;ko05206//MicroRNAs in cancer;ko05131//Shigellosis;ko05170//Human immunodeficiency virus 1 infection;ko04014//Ras signaling pathway;ko04015//Rap1 signaling pathway;ko05167//Kaposi sarcoma-associated herpesvirus infection;ko05225//Hepatocellular carcinoma;ko04750//Inflammatory…	K01116;K01116;K01116;K01116;K01116;K01116;K01116;K01116;K01116;K01116;K01116;K01116;K01116;K01116;K01116;K01116;K01116;K01116;K01116;K01116;K01116;K01116;K01116;K01116;K01116;K01116;K01116;K01116;K01116;K01116;K01116;K01116;K01116;K01116;K01116;K01116;K01116;K01116;K01116	GO:0016020//membrane;GO:0031252//cell leading edge;GO:0042995//cell projection;GO:0043234//protein complex;GO:0044444//cytoplasmic part	GO:0004629//phospholipase C activity;GO:0004871//signal transducer activity;GO:0005167//neurotrophin TRK receptor binding;GO:0019900//kinase binding	GO:0000302//response to reactive oxygen species;GO:0002431//Fc receptor mediated stimulatory signaling pathway;GO:0006629//lipid metabolic process;GO:0006952//defense response;GO:0007599//hemostasis;GO:0009628//response to abiotic stimulus;GO:0010524//positive regulation of calcium ion transport into cytosol;GO:0010595//positive regulation of endothelial cell migration;GO:0010863//positive regula…	protein_coding
InS-vs-DeC	BC	CSbapl.60043	RTase	2.64496	0.894097	8807	2678	0.388	0.142	-1.56463	5.3936e-137	2.0589e-132	down	RTase	PREDICTED: RNA-directed DNA polymerase from mobile element jockey-like [Acropora digitifera]	-	-	-	-	-	-	-	protein_coding
InS-vs-DeC	BC	CSbapl.94251	CSbapl.94251	4.09106	1.85642	8807	2678	0.52	0.252	-1.13991	8.62756e-137	3.2934e-132	down	--	RNA-directed DNA polymerase from mobile element jockey [Stylophora pistillata]	-	-	-	-	-	-	-	protein_coding
InS-vs-DeC	BC	CSbapl.99177	pats1	2.73318	1.13038	8807	2678	0.438	0.181	-1.27371	1.26923e-136	4.84503e-132	down	pats1	neuralized pats1, partial [Mytilus galloprovincialis]	-	-	-	-	GO:0005886//plasma membrane;GO:0044425//membrane part;GO:0044456//synapse part;GO:0097458//neuron part	-	GO:0007154//cell communication;GO:0007399//nervous system development;GO:0007528//neuromuscular junction development;GO:0044700//single organism signaling;GO:0048589//developmental growth;GO:0050794//regulation of cellular process;GO:0050877//neurological system process;GO:0051179//localization;GO:0065008//regulation of biological quality	protein_coding
InS-vs-DeC	BC	CSbapl.7995	CCDC88C	3.81995	1.90893	8807	2678	0.52	0.252	-1.00075	1.76669e-135	6.744e-131	down	CCDC88C	girdin-like isoform X2 [Crassostrea virginica]	-	-	-	-	GO:0016020//membrane;GO:0043231//intracellular membrane-bounded organelle;GO:0044444//cytoplasmic part	GO:0015631//tubulin binding;GO:0019901//protein kinase binding	GO:0008283//cell proliferation;GO:0031344//regulation of cell projection organization;GO:0032147//activation of protein kinase activity;GO:0035556//intracellular signal transduction;GO:0051052//regulation of DNA metabolic process	protein_coding
InS-vs-DeC	BC	CSbapl.26028	Gpr107	0.89496	2.51219	8807	2678	0.19	0.326	1.48895	4.19819e-135	1.60258e-130	up	Gpr107	protein GPR107-like [Octopus vulgaris]	-	-	-	-	-	-	-	protein_coding
InS-vs-DeC	BC	CSbapl.78772	CSbapl.78772	12.0565	7.54966	8807	2678	0.843	0.627	-0.675322	1.21769e-134	4.64828e-130	down	--	Fibropellin-1 [Mizuhopecten yessoensis]	-	-	-	-	-	-	-	protein_coding
InS-vs-DeC	BC	CSbapl.48650	RBSN	7.41866	3.95069	8807	2678	0.68	0.416	-0.909038	4.11264e-134	1.56992e-129	down	RBSN	PREDICTED: rabenosyn-5 [Crassostrea gigas]	Cellular Processes	Transport and catabolism	ko04144//Endocytosis	K12481	-	-	-	protein_coding
InS-vs-DeC	BC	CSbapl.59102	DUOX2	10.5942	7.30717	8807	2678	0.844	0.613	-0.535884	1.43056e-133	5.46088e-129	down	DUOX2	dual oxidase 2-like isoform X2 [Mizuhopecten yessoensis]	Organismal Systems;Environmental Information Processing	Immune system;Signal transduction	ko04624//Toll and Imd signaling pathway;ko04013//MAPK signaling pathway - fly	K13411;K13411	GO:0016020//membrane	GO:0003824//catalytic activity	GO:0009653//anatomical structure morphogenesis;GO:0031214//biomineral tissue development;GO:0035270//endocrine system development;GO:0040007//growth;GO:0042403//thyroid hormone metabolic process;GO:0043583//ear development;GO:0044702//single organism reproductive process;GO:0050896//response to stimulus	protein_coding
InS-vs-DeC	BC	CSbapl.93823	CSbapl.93823	11.8871	8.19787	8807	2678	0.849	0.621	-0.536065	5.38249e-133	2.05466e-128	down	--	PREDICTED: zinc finger protein 431-like isoform X11 [Rattus norvegicus]	-	-	-	-	-	-	-	protein_coding
InS-vs-DeC	BC	CSbapl.23638	DST	8.63474	5.60777	8807	2678	0.78	0.529	-0.622716	6.94075e-133	2.64949e-128	down	DST	dystonin-like isoform X2 [Mizuhopecten yessoensis]	-	-	-	-	GO:0005886//plasma membrane;GO:0030017//sarcomere;GO:0030055//cell-substrate junction;GO:0044432//endoplasmic reticulum part;GO:0045111//intermediate filament cytoskeleton	GO:0015631//tubulin binding	GO:0000226//microtubule cytoskeleton organization;GO:0006928//movement of cell or subcellular component;GO:0046907//intracellular transport	protein_coding
InS-vs-DeC	BC	CSbapl.46251	WDR59	3.6178	1.85409	8807	2678	0.52	0.255	-0.964362	1.33016e-132	5.07761e-128	down	WDR59	WD repeat-containing protein 59-like isoform X4 [Mizuhopecten yessoensis]	Environmental Information Processing	Signal transduction	ko04150//mTOR signaling pathway	K20409	-	-	-	protein_coding
InS-vs-DeC	BC	CSbapl.88051	PDK3	5.65975	8.88992	8807	2678	0.654	0.668	0.651421	1.92703e-132	7.35606e-128	up	PDK3	PREDICTED: pyruvate dehydrogenase (acetyl-transferring) kinase isozyme 3, mitochondrial-like [Biomphalaria glabrata]	-	-	-	-	GO:0005759//mitochondrial matrix;GO:0031981//nuclear lumen	GO:0004672//protein kinase activity;GO:0032550//purine ribonucleoside binding;GO:0046983//protein dimerization activity	GO:0000302//response to reactive oxygen species;GO:0001678//cellular glucose homeostasis;GO:0006468//protein phosphorylation;GO:0007169//transmembrane receptor protein tyrosine kinase signaling pathway;GO:0007584//response to nutrient;GO:0010675//regulation of cellular carbohydrate metabolic process;GO:0019318//hexose metabolic process;GO:0030522//intracellular receptor signaling pathway;GO:00508…	protein_coding
InS-vs-DeC	BC	CSbapl.63838	Shaw	2.91628	1.29489	8807	2678	0.426	0.177	-1.17124	5.72946e-132	2.18711e-127	down	Shaw	potassium voltage-gated channel protein Shaw-like [Mizuhopecten yessoensis]	-	-	-	-	-	-	-	protein_coding
InS-vs-DeC	BC	CSbapl.4299	six1b	10.8852	6.62293	8807	2678	0.808	0.575	-0.716814	1.11651e-131	4.26205e-127	down	six1b	homeobox protein SIX1-like isoform X3 [Mizuhopecten yessoensis]	-	-	-	-	GO:0031090//organelle membrane;GO:0031981//nuclear lumen;GO:0043232//intracellular non-membrane-bounded organelle;GO:0043234//protein complex	GO:0000977//RNA polymerase II regulatory region sequence-specific DNA binding;GO:0000982//transcription factor activity, RNA polymerase II core promoter proximal region sequence-specific binding;GO:0005515//protein binding	GO:0001503//ossification;GO:0001708//cell fate specification;GO:0002053//positive regulation of mesenchymal cell proliferation;GO:0003266//regulation of secondary heart field cardioblast proliferation;GO:0006357//regulation of transcription from RNA polymerase II promoter;GO:0006886//intracellular protein transport;GO:0009798//axis specification;GO:0014812//muscle cell migration;GO:0014857//regul…	protein_coding
InS-vs-DeC	BC	CSbapl.69978	Hip1	8.35279	5.29547	8807	2678	0.768	0.515	-0.657489	1.4212e-131	5.42516e-127	down	Hip1	huntingtin-interacting protein 1-like isoform X3 [Mizuhopecten yessoensis]	Human Diseases	Neurodegenerative diseases	ko05016//Huntington disease	K04559	GO:0005737//cytoplasm;GO:0043231//intracellular membrane-bounded organelle	GO:0005515//protein binding	GO:0006897//endocytosis;GO:0006915//apoptotic process;GO:0009620//response to fungus;GO:0009792//embryo development ending in birth or egg hatching;GO:0050794//regulation of cellular process	protein_coding
InS-vs-DeC	BC	CSbapl.49933	Mitf	5.14447	7.90215	8807	2678	0.62	0.618	0.619212	7.28853e-131	2.78225e-126	up	Mitf	microphthalmia-associated transcription factor-like isoform X2 [Mizuhopecten yessoensis]	Human Diseases;Organismal Systems;Human Diseases;Organismal Systems;Human Diseases;Cellular Processes	Cancers;Endocrine system;Cancers;Development;Cancers;Transport and catabolism	ko05200//Pathways in cancer;ko04916//Melanogenesis;ko05202//Transcriptional misregulation in cancers;ko04380//Osteoclast differentiation;ko05218//Melanoma;ko04137//Mitophagy - animal	K09455;K09455;K09455;K09455;K09455;K09455	GO:0031981//nuclear lumen	GO:0000981//RNA polymerase II transcription factor activity, sequence-specific DNA binding;GO:0003677//DNA binding	GO:0002376//immune system process;GO:0006357//regulation of transcription from RNA polymerase II promoter;GO:0030154//cell differentiation;GO:0048513//animal organ development;GO:0050896//response to stimulus	protein_coding
InS-vs-DeC	BC	CSbapl.63860	CSbapl.63860	3.30416	1.63126	8807	2678	0.473	0.216	-1.01825	7.37277e-131	2.81441e-126	down	--	zinc finger protein 665 isoform X28 [Oreochromis niloticus]	-	-	-	-	-	-	-	protein_coding
InS-vs-DeC	BC	CSbapl.98252	DTHD1	4.99744	8.74951	8807	2678	0.588	0.665	0.808	1.08126e-130	4.12749e-126	up	DTHD1	death domain-containing protein 1-like isoform X1 [Crassostrea virginica]	-	-	-	-	-	-	-	protein_coding
InS-vs-DeC	BC	CSbapl.82361	SHMT1	4.52586	2.12989	8807	2678	0.547	0.282	-1.08738	1.32213e-130	5.04698e-126	down	SHMT1	serine hydroxymethyltransferase, cytosolic-like [Crassostrea virginica]	Metabolism;Metabolism;Metabolism;Metabolism;Human Diseases;Metabolism;Metabolism	Global and overview maps;Global and overview maps;Global and overview maps;Amino acid metabolism;Drug resistance;Carbohydrate metabolism;Metabolism of cofactors and vitamins	ko01100//Metabolic pathways;ko01200//Carbon metabolism;ko01230//Biosynthesis of amino acids;ko00260//Glycine, serine and threonine metabolism;ko01523//Antifolate resistance;ko00630//Glyoxylate and dicarboxylate metabolism;ko00670//One carbon pool by folate	K00600;K00600;K00600;K00600;K00600;K00600;K00600	GO:0031981//nuclear lumen;GO:0031988//membrane-bounded vesicle;GO:0044444//cytoplasmic part	GO:0004793//threonine aldolase activity;GO:0008238//exopeptidase activity;GO:0016742//hydroxymethyl-, formyl- and related transferase activity;GO:0031406//carboxylic acid binding;GO:0046983//protein dimerization activity	GO:0006144//purine nucleobase metabolic process;GO:0006545//glycine biosynthetic process;GO:0006563//L-serine metabolic process;GO:0006578//amino-acid betaine biosynthetic process;GO:0006730//one-carbon metabolic process;GO:0006760//folic acid-containing compound metabolic process;GO:0006766//vitamin metabolic process;GO:0019538//protein metabolic process;GO:0051260//protein homooligomerization	protein_coding
InS-vs-DeC	BC	CSbapl.86949	CSbapl.86949	2.45512	1.00374	8807	2678	0.385	0.146	-1.29032	1.44701e-130	5.52366e-126	down	--	GTPase IMAP family member 7-like isoform X2 [Grammomys surdaster]	-	-	-	-	GO:0043232//intracellular non-membrane-bounded organelle	GO:0032550//purine ribonucleoside binding;GO:0046983//protein dimerization activity	-	protein_coding
InS-vs-DeC	BC	CSbapl.63271	rnf213a	4.61662	2.74328	8807	2678	0.572	0.309	-0.750914	1.47349e-130	5.62475e-126	down	rnf213a	E3 ubiquitin-protein ligase rnf213-alpha-like, partial [Mizuhopecten yessoensis]	-	-	-	-	GO:0043232//intracellular non-membrane-bounded organelle	GO:0005488//binding;GO:0017111//nucleoside-triphosphatase activity;GO:0019787//ubiquitin-like protein transferase activity	GO:0016567//protein ubiquitination	protein_coding
InS-vs-DeC	BC	CSbapl.90557	GLB1L2	3.11165	1.47231	8807	2678	0.466	0.211	-1.07955	1.45672e-129	5.56073e-125	down	GLB1L2	Aminopeptidase YwaD [Orchesella cincta]	-	-	-	-	-	-	-	protein_coding
InS-vs-DeC	BC	CSbapl.7520	CSbapl.7520	1.52225	4.2073	8807	2678	0.216	0.362	1.46663	1.65338e-129	6.31144e-125	up	--	-	-	-	-	-	-	-	-	protein_coding
InS-vs-DeC	BC	CSbapl.68865	rnf213a	7.91407	11.0475	8807	2678	0.756	0.726	0.481217	7.98244e-128	3.04714e-123	up	rnf213a	PREDICTED: E3 ubiquitin-protein ligase rnf213-alpha isoform X3 [Crassostrea gigas]	-	-	-	-	GO:0044424//intracellular part	GO:0005488//binding;GO:0016881//acid-amino acid ligase activity	GO:0016567//protein ubiquitination	protein_coding
InS-vs-DeC	BC	CSbapl.15480	Cyfip2	5.41673	3.34087	8807	2678	0.651	0.387	-0.697179	9.2815e-128	3.54303e-123	down	Cyfip2	PREDICTED: cytoplasmic FMR1-interacting protein [Crassostrea gigas]	Human Diseases;Human Diseases;Genetic Information Processing;Cellular Processes	Infectious diseases;Infectious diseases;Translation;Cell motility	ko05132//Salmonella infection;ko05130//Pathogenic Escherichia coli infection;ko03013//RNA transport;ko04810//Regulation of actin cytoskeleton	K05749;K05749;K05749;K05749	GO:0005924//cell-substrate adherens junction;GO:0031252//cell leading edge;GO:0031988//membrane-bounded vesicle;GO:0034518//RNA cap binding complex;GO:0042995//cell projection;GO:0044444//cytoplasmic part	GO:0003779//actin binding;GO:0017048//Rho GTPase binding	GO:0002431//Fc receptor mediated stimulatory signaling pathway;GO:0003407//neural retina development;GO:0006897//endocytosis;GO:0006952//defense response;GO:0007169//transmembrane receptor protein tyrosine kinase signaling pathway;GO:0007265//Ras protein signal transduction;GO:0007411//axon guidance;GO:0012501//programmed cell death;GO:0022604//regulation of cell morphogenesis;GO:0030031//cell pr…	protein_coding
InS-vs-DeC	BC	CSbapl.9281	MFSD1	2.04446	0.858709	8807	2678	0.339	0.117	-1.25138	1.16492e-127	4.44683e-123	down	MFSD1	major facilitator superfamily domain-containing protein 1-like [Crassostrea virginica]	-	-	-	-	GO:0016020//membrane	-	GO:0051234//establishment of localization	protein_coding
InS-vs-DeC	BC	CSbapl.55367	Ell	1.53454	3.59719	8807	2678	0.273	0.386	1.22901	1.57773e-127	6.02268e-123	up	Ell	RNA polymerase II elongation factor ELL-like [Crassostrea virginica]	-	-	-	-	GO:0016604//nuclear body;GO:0032991//macromolecular complex;GO:0043232//intracellular non-membrane-bounded organelle	GO:0005515//protein binding	GO:0006366//transcription from RNA polymerase II promoter;GO:0006383//transcription from RNA polymerase III promoter;GO:0032786//positive regulation of DNA-templated transcription, elongation	protein_coding
InS-vs-DeC	BC	CSbapl.81274	RTase	1.81941	4.39704	8807	2678	0.263	0.444	1.27302	1.856e-127	7.0849e-123	up	RTase	PREDICTED: RNA-directed DNA polymerase from mobile element jockey-like [Acropora digitifera]	-	-	-	-	-	-	-	protein_coding
InS-vs-DeC	BC	CSbapl.10370	egh	2.56072	1.18281	8807	2678	0.404	0.165	-1.11426	2.37974e-127	9.08419e-123	down	egh	beta-1,4-mannosyltransferase egh-like [Mizuhopecten yessoensis]	Organismal Systems	Development	ko04320//Dorso-ventral axis formation	K02359	GO:0016021//integral component of membrane	GO:0000030//mannosyltransferase activity	GO:0001743//optic placode formation;GO:0002066//columnar/cuboidal epithelial cell development;GO:0007281//germ cell development;GO:0007619//courtship behavior;GO:0007621//negative regulation of female receptivity;GO:0016334//establishment or maintenance of polarity of follicular epithelium;GO:0043900//regulation of multi-organism process;GO:0044765//single-organism transport;GO:0051674//localizat…	protein_coding
InS-vs-DeC	BC	CSbapl.17452	Lrp4	1.39328	3.20793	8807	2678	0.261	0.373	1.2031	1.66305e-126	6.34836e-122	up	Lrp4	low-density lipoprotein receptor-related protein 4-like isoform X2 [Crassostrea virginica]	-	-	-	-	GO:0016020//membrane;GO:0043005//neuron projection;GO:0043234//protein complex;GO:0044297//cell body;GO:0044456//synapse part	GO:0005515//protein binding	GO:0007416//synapse assembly;GO:0008104//protein localization;GO:0016055//Wnt signaling pathway;GO:0044802//single-organism membrane organization;GO:0048513//animal organ development;GO:0048523//negative regulation of cellular process;GO:0048812//neuron projection morphogenesis;GO:0051262//protein tetramerization;GO:0060173//limb development	protein_coding
InS-vs-DeC	BC	CSbapl.78363	CSbapl.78363	4.34332	2.4039	8807	2678	0.575	0.313	-0.853396	5.61456e-126	2.14325e-121	down	--	hypothetical protein AM593_09789, partial [Mytilus galloprovincialis]	-	-	-	-	-	-	-	protein_coding
InS-vs-DeC	BC	CSbapl.14072	CSbapl.14072	1.99332	0.7359	8807	2678	0.339	0.116	-1.43747	6.79835e-126	2.59513e-121	down	--	RNA-directed DNA polymerase from mobile element jockey [Mizuhopecten yessoensis]	-	-	-	-	-	-	-	protein_coding
InS-vs-DeC	BC	CSbapl.21733	roco4	12.7469	8.41299	8807	2678	0.869	0.665	-0.599449	1.04854e-125	4.00261e-121	down	roco4	neuralized pats1, partial [Mytilus galloprovincialis]	-	-	-	-	-	GO:0003824//catalytic activity	GO:0008152//metabolic process;GO:0009987//cellular process	protein_coding
InS-vs-DeC	BC	CSbapl.15197	CSbapl.15197	1.61831	3.53925	8807	2678	0.283	0.378	1.12891	1.21025e-125	4.61989e-121	up	--	Reticulocyte-binding protein 2-like a [Stylophora pistillata]	-	-	-	-	-	-	-	protein_coding
InS-vs-DeC	BC	CSbapl.90731	CSbapl.90731	14.087	10.307	8807	2678	0.901	0.707	-0.450736	2.65573e-125	1.01377e-120	down	--	uncharacterized protein LOC110441125, partial [Mizuhopecten yessoensis]	-	-	-	-	-	-	-	protein_coding
InS-vs-DeC	BC	CSbapl.61468	DMXL1	6.73658	3.98535	8807	2678	0.686	0.43	-0.757296	5.83557e-123	2.22761e-118	down	DMXL1	DmX-like protein 2 [Mizuhopecten yessoensis]	-	-	-	-	GO:0016023//cytoplasmic, membrane-bounded vesicle	GO:0017016//Ras GTPase binding	-	protein_coding
InS-vs-DeC	BC	CSbapl.85096	CSbapl.85096	2.63057	4.86856	8807	2678	0.408	0.467	0.888095	1.72984e-122	6.60334e-118	up	--	PREDICTED: spindle pole body component 110-like [Saccoglossus kowalevskii]	-	-	-	-	-	-	-	protein_coding
InS-vs-DeC	BC	CSbapl.56982	Cbp80	1.92247	3.902	8807	2678	0.332	0.419	1.02121	2.98446e-122	1.13926e-117	up	Cbp80	nuclear cap-binding protein subunit 1-like [Crassostrea virginica]	Genetic Information Processing;Genetic Information Processing;Genetic Information Processing	Translation;Transcription;Translation	ko03013//RNA transport;ko03040//Spliceosome;ko03015//mRNA surveillance pathway	K12882;K12882;K12882	GO:0031981//nuclear lumen;GO:0034518//RNA cap binding complex;GO:0044444//cytoplasmic part	GO:0000339//RNA cap binding	GO:0000398//mRNA splicing, via spliceosome;GO:0000956//nuclear-transcribed mRNA catabolic process;GO:0006353//DNA-templated transcription, termination;GO:0006354//DNA-templated transcription, elongation;GO:0006405//RNA export from nucleus;GO:0006417//regulation of translation;GO:0010628//positive regulation of gene expression;GO:0022618//ribonucleoprotein complex assembly;GO:0031440//regulation o…	protein_coding
InS-vs-DeC	BC	CSbapl.89894	ZFAT	6.39271	4.24116	8807	2678	0.688	0.435	-0.59196	3.5928e-122	1.37148e-117	down	ZFAT	zinc finger protein ZFAT-like [Mizuhopecten yessoensis]	-	-	-	-	-	-	GO:0009987//cellular process	protein_coding
InS-vs-DeC	BC	CSbapl.85629	Dock3	4.33948	2.45501	8807	2678	0.559	0.302	-0.821766	4.26436e-122	1.62783e-117	down	Dock3	Dedicator of cytokinesis protein 3 [Mizuhopecten yessoensis]	-	-	-	-	GO:0005737//cytoplasm;GO:0043232//intracellular non-membrane-bounded organelle	GO:0019904//protein domain specific binding;GO:0098772//molecular function regulator	GO:0044763//single-organism cellular process;GO:0050794//regulation of cellular process;GO:0051716//cellular response to stimulus	protein_coding
InS-vs-DeC	BC	CSbapl.6444	ttc38	0.787569	2.5215	8807	2678	0.137	0.307	1.67868	6.9373e-122	2.64818e-117	up	ttc38	tetratricopeptide repeat protein 38-like [Lingula anatina]	-	-	-	-	GO:0031988//membrane-bounded vesicle	-	-	protein_coding
InS-vs-DeC	BC	CSbapl.31365	STIP1	1.81888	0.42706	8807	2678	0.262	0.067	-2.09028	1.46895e-121	5.60741e-117	down	STIP1	PREDICTED: stress-induced-phosphoprotein 1 [Crassostrea gigas]	Human Diseases	Neurodegenerative diseases	ko05020//Prion diseases	K09553	GO:0032991//macromolecular complex;GO:0043231//intracellular membrane-bounded organelle	GO:0003723//RNA binding;GO:0004713//protein tyrosine kinase activity;GO:0031072//heat shock protein binding	GO:0000904//cell morphogenesis involved in differentiation;GO:0001736//establishment of planar polarity;GO:0001754//eye photoreceptor cell differentiation;GO:0002252//immune effector process;GO:0002682//regulation of immune system process;GO:0003002//regionalization;GO:0006606//protein import into nucleus;GO:0006952//defense response;GO:0006955//immune response;GO:0007297//ovarian follicle cell m…	protein_coding
InS-vs-DeC	BC	CSbapl.53924	SLC12A2	7.65556	3.65093	8807	2678	0.62	0.392	-1.06822	2.97232e-120	1.13462e-115	down	SLC12A2	solute carrier family 12 member 2-like isoform X2 [Mizuhopecten yessoensis]	Organismal Systems;Organismal Systems;Human Diseases	Digestive system;Digestive system;Infectious diseases	ko04972//Pancreatic secretion;ko04970//Salivary secretion;ko05110//Vibrio cholerae infection	K10951;K10951;K10951	GO:0005886//plasma membrane;GO:0016021//integral component of membrane;GO:0031988//membrane-bounded vesicle	GO:0005488//binding;GO:0015077//monovalent inorganic cation transmembrane transporter activity;GO:0015377//cation:chloride symporter activity	GO:0006821//chloride transport;GO:0006884//cell volume homeostasis;GO:0006970//response to osmotic stress;GO:0007186//G-protein coupled receptor signaling pathway;GO:0015696//ammonium transport;GO:0030001//metal ion transport;GO:0048754//branching morphogenesis of an epithelial tube;GO:0050877//neurological system process;GO:0060560//developmental growth involved in morphogenesis	protein_coding
InS-vs-DeC	BC	CSbapl.77562	CSbapl.77562	1.90559	0.581358	8807	2678	0.287	0.084	-1.71256	1.37587e-119	5.25211e-115	down	--	-	-	-	-	-	-	-	-	protein_coding
InS-vs-DeC	BC	CSbapl.34137	CSbapl.34137	7.81233	5.43274	8807	2678	0.761	0.52	-0.524065	1.4269e-119	5.44692e-115	down	--	-	-	-	-	-	-	-	-	protein_coding
InS-vs-DeC	BC	CSbapl.41797	BMP1	3.13749	5.52385	8807	2678	0.452	0.512	0.816045	2.30335e-119	8.79258e-115	up	BMP1	multiple epidermal growth factor-like domains protein 6 isoform X1 [Mizuhopecten yessoensis]	-	-	-	-	-	-	-	protein_coding
InS-vs-DeC	BC	CSbapl.5985	CSbapl.5985	1.69605	0.723243	8807	2678	0.32	0.112	-1.22951	2.56242e-119	9.78153e-115	down	--	Ubiquitin-like-specific protease 1 [Folsomia candida]	-	-	-	-	-	-	-	protein_coding
InS-vs-DeC	BC	CSbapl.2882	selenbp1-a	1.14863	2.96864	8807	2678	0.212	0.351	1.36982	2.57585e-119	9.8328e-115	up	selenbp1-a	PREDICTED: selenium-binding protein 1 isoform X1 [Crassostrea gigas]	Metabolism;Metabolism	Global and overview maps;Energy metabolism	ko01100//Metabolic pathways;ko00920//Sulfur metabolism	K17285;K17285	GO:0005737//cytoplasm;GO:0031988//membrane-bounded vesicle;GO:0043231//intracellular membrane-bounded organelle;GO:0043232//intracellular non-membrane-bounded organelle;GO:0044421//extracellular region part	GO:0005488//binding	GO:0045444//fat cell differentiation;GO:0051234//establishment of localization	protein_coding
InS-vs-DeC	BC	CSbapl.10857	TY3B-G	4.45617	2.6891	8807	2678	0.598	0.343	-0.728662	3.55721e-119	1.35789e-114	down	TY3B-G	Pol [Haliotis discus hannai]	-	-	-	-	-	-	-	protein_coding
InS-vs-DeC	BC	CSbapl.63601	CSbapl.63601	1.10585	2.86318	8807	2678	0.213	0.353	1.37238	3.91703e-119	1.49525e-114	up	--	protein draper-like [Crassostrea virginica]	-	-	-	-	-	-	-	protein_coding
InS-vs-DeC	BC	CSbapl.83664	CSbapl.83664	3.76229	0.819605	8807	2678	0.311	0.114	-2.19847	1.47361e-118	5.62521e-114	down	--	pol-like protein [Biomphalaria glabrata]	-	-	-	-	-	-	-	protein_coding
InS-vs-DeC	BC	CSbapl.14741	CSbapl.14741	2.90263	1.43803	8807	2678	0.457	0.215	-1.01322	4.90419e-117	1.87208e-112	down	--	PREDICTED: RNA-directed DNA polymerase from mobile element jockey-like isoform X2 [Sinocyclocheilus rhinocerous]	-	-	-	-	-	-	-	protein_coding
InS-vs-DeC	BC	CSbapl.49153	PLEKHG7	3.5643	1.86913	8807	2678	0.488	0.243	-0.931217	6.83301e-116	2.60837e-111	down	PLEKHG7	pleckstrin homology domain-containing family G member 7-like [Mizuhopecten yessoensis]	-	-	-	-	-	-	GO:0035023//regulation of Rho protein signal transduction	protein_coding
InS-vs-DeC	BC	CSbapl.96587	CSbapl.96587	3.75486	2.30778	8807	2678	0.55	0.304	-0.702232	1.44467e-115	5.51475e-111	down	--	serine/threonine-protein phosphatase 6 regulatory ankyrin repeat subunit B-like [Strongylocentrotus purpuratus]	-	-	-	-	-	-	-	protein_coding
InS-vs-DeC	BC	CSbapl.68130	CSbapl.68130	2.30617	0.854143	8807	2678	0.356	0.135	-1.43284	3.72038e-115	1.42018e-110	down	--	-	-	-	-	-	-	-	-	protein_coding
InS-vs-DeC	BC	CSbapl.66002	Vps13c	2.68656	1.42899	8807	2678	0.44	0.206	-0.91072	4.52713e-115	1.72814e-110	down	Vps13c	PREDICTED: vacuolar protein sorting-associated protein 13A isoform X5 [Crassostrea gigas]	-	-	-	-	-	-	-	protein_coding
InS-vs-DeC	BC	CSbapl.71444	Auts2	6.69412	4.41142	8807	2678	0.708	0.463	-0.60164	6.80287e-115	2.59686e-110	down	Auts2	autism susceptibility gene 2 protein-like isoform X2 [Mizuhopecten yessoensis]	-	-	-	-	-	-	-	protein_coding
InS-vs-DeC	BC	CSbapl.42615	CSbapl.42615	2.23509	4.30947	8807	2678	0.352	0.434	0.947146	8.77177e-115	3.34845e-110	up	--	globin-like [Crassostrea virginica]	-	-	-	-	-	-	-	protein_coding
InS-vs-DeC	BC	CSbapl.98994	CSbapl.98994	2.96382	1.54861	8807	2678	0.457	0.219	-0.93644	1.42003e-114	5.42068e-110	down	--	Pao retrotransposon peptidase family protein [Brugia malayi]	-	-	-	-	-	-	-	protein_coding
InS-vs-DeC	BC	CSbapl.28137	LRP2	16.138	21.8166	8807	2678	0.912	0.885	0.434959	1.48389e-114	5.66446e-110	up	LRP2	prolow-density lipoprotein receptor-related protein 1-like [Crassostrea virginica]	-	-	-	-	GO:0016020//membrane;GO:0044464//cell part	GO:0005515//protein binding	GO:0007399//nervous system development;GO:0009653//anatomical structure morphogenesis;GO:0022607//cellular component assembly;GO:0044802//single-organism membrane organization;GO:0048519//negative regulation of biological process;GO:0050794//regulation of cellular process;GO:0050808//synapse organization;GO:0051179//localization	protein_coding
InS-vs-DeC	BC	CSbapl.93274	RPL14	5.33562	9.0376	8807	2678	0.584	0.664	0.760273	1.67668e-114	6.40039e-110	up	RPL14	PREDICTED: 60S ribosomal protein L14 [Crassostrea gigas]	Genetic Information Processing	Translation	ko03010//Ribosome	K02875	GO:0015934//large ribosomal subunit;GO:0031988//membrane-bounded vesicle	GO:0003723//RNA binding;GO:0005198//structural molecule activity	GO:0000956//nuclear-transcribed mRNA catabolic process;GO:0006412//translation;GO:0006613//cotranslational protein targeting to membrane;GO:0016032//viral process;GO:0016072//rRNA metabolic process;GO:0022613//ribonucleoprotein complex biogenesis;GO:0032774//RNA biosynthetic process;GO:0043624//cellular protein complex disassembly	protein_coding
InS-vs-DeC	BC	CSbapl.55471	CSbapl.55471	1.23173	2.98103	8807	2678	0.233	0.355	1.27506	1.69195e-114	6.45869e-110	up	--	arrestin domain-containing protein 17-like isoform X2 [Mizuhopecten yessoensis]	-	-	-	-	-	-	-	protein_coding
InS-vs-DeC	BC	CSbapl.85021	CSbapl.85021	3.01386	1.23046	8807	2678	0.404	0.173	-1.29235	3.37177e-114	1.2871e-109	down	--	PREDICTED: transmembrane protein 47 [Crassostrea gigas]	-	-	-	-	-	-	-	protein_coding
InS-vs-DeC	BC	CSbapl.39820	CSbapl.39820	13.7204	8.74203	8807	2678	0.811	0.595	-0.65028	4.45607e-114	1.70101e-109	down	--	Tumor necrosis factor receptor superfamily member 5 [Mizuhopecten yessoensis]	-	-	-	-	-	-	-	protein_coding
InS-vs-DeC	BC	CSbapl.38404	DHX8	3.36352	1.91088	8807	2678	0.504	0.261	-0.815705	5.14525e-114	1.9641e-109	down	DHX8	PREDICTED: ATP-dependent RNA helicase DHX8-like [Octopus bimaculoides]	Genetic Information Processing	Transcription	ko03040//Spliceosome	K12818	-	-	-	protein_coding
InS-vs-DeC	BC	CSbapl.19550	CSbapl.19550	1.51888	0.533085	8807	2678	0.269	0.079	-1.51039	6.47275e-114	2.47084e-109	down	--	PREDICTED: mas-related G-protein coupled receptor member H [Crassostrea gigas]	-	-	-	-	-	-	-	protein_coding
InS-vs-DeC	BC	CSbapl.70419	CadN	10.0056	13.3921	8807	2678	0.834	0.802	0.420573	1.01721e-113	3.88299e-109	up	CadN	PREDICTED: neural-cadherin-like [Crassostrea gigas]	-	-	-	-	GO:0016020//membrane;GO:0044464//cell part	GO:0005515//protein binding	GO:0001745//compound eye morphogenesis;GO:0007155//cell adhesion;GO:0007411//axon guidance;GO:0010769//regulation of cell morphogenesis involved in differentiation;GO:0010975//regulation of neuron projection development;GO:0048675//axon extension	protein_coding
InS-vs-DeC	BC	CSbapl.69501	DMD	3.54115	5.44057	8807	2678	0.509	0.511	0.619527	1.35809e-113	5.18423e-109	up	DMD	dystrophin-like isoform X2 [Octopus vulgaris]	-	-	-	-	GO:0005856//cytoskeleton;GO:0030054//cell junction;GO:0031253//cell projection membrane;GO:0031674//I band;GO:0043231//intracellular membrane-bounded organelle;GO:0043234//protein complex;GO:0098589//membrane region	GO:0001948//glycoprotein binding;GO:0005198//structural molecule activity;GO:0008092//cytoskeletal protein binding;GO:0019899//enzyme binding	GO:0001508//action potential;GO:0001885//endothelial cell development;GO:0001933//negative regulation of protein phosphorylation;GO:0003009//skeletal muscle contraction;GO:0006461//protein complex assembly;GO:0006518//peptide metabolic process;GO:0007268//synaptic transmission;GO:0008016//regulation of heart contraction;GO:0008104//protein localization;GO:0009612//response to mechanical stimulus;…	protein_coding
InS-vs-DeC	BC	CSbapl.96266	HSPA12B	2.64443	1.17623	8807	2678	0.369	0.148	-1.16872	2.08813e-113	7.97103e-109	down	HSPA12B	HSPA12A [Mytilus galloprovincialis]	-	-	-	-	-	-	-	protein_coding
InS-vs-DeC	BC	CSbapl.66769	CSbapl.66769	2.3807	1.22171	8807	2678	0.406	0.181	-0.962428	2.43801e-113	9.30663e-109	down	--	RNA-directed DNA polymerase from mobile element jockey, partial [Exaiptasia pallida]	-	-	-	-	-	-	-	protein_coding
InS-vs-DeC	BC	CSbapl.4207	CSbapl.4207	33.1933	25.7759	8807	2678	0.985	0.919	-0.364865	1.18165e-112	4.51071e-108	down	--	Zinc finger and SCAN domain-containing protein 22 [Exaiptasia pallida]	-	-	-	-	-	-	-	protein_coding
InS-vs-DeC	BC	CSbapl.7588	Traf3	4.37823	2.18042	8807	2678	0.502	0.258	-1.00571	2.80582e-112	1.07107e-107	down	Traf3	TNF receptor-associated factor 3 [Mytilus coruscus]	-	-	-	-	GO:0005886//plasma membrane;GO:0043235//receptor complex;GO:0044444//cytoplasmic part	GO:0019900//kinase binding;GO:0032813//tumor necrosis factor receptor superfamily binding;GO:0044389//ubiquitin-like protein ligase binding;GO:0070735//protein-glycine ligase activity	GO:0002697//regulation of immune effector process;GO:0002756//MyD88-independent toll-like receptor signaling pathway;GO:0006508//proteolysis;GO:0009620//response to fungus;GO:0012501//programmed cell death;GO:0019221//cytokine-mediated signaling pathway;GO:0032479//regulation of type I interferon production;GO:0043433//negative regulation of sequence-specific DNA binding transcription factor acti…	protein_coding
InS-vs-DeC	BC	CSbapl.3974	Pol	7.1838	4.93032	8807	2678	0.742	0.504	-0.543056	5.21875e-112	1.99215e-107	down	Pol	RNA-directed DNA polymerase from mobile element jockey-like [Brachionus plicatilis]	-	-	-	-	-	-	-	protein_coding
InS-vs-DeC	BC	CSbapl.25096	roco6	3.1012	1.91076	8807	2678	0.488	0.256	-0.698652	1.52023e-111	5.80317e-107	down	roco6	neuralized pats1, partial [Mytilus galloprovincialis]	-	-	-	-	-	-	-	protein_coding
InS-vs-DeC	BC	CSbapl.16241	CSbapl.16241	4.18334	2.46512	8807	2678	0.551	0.305	-0.762977	1.53871e-111	5.87373e-107	down	--	flocculation protein FLO11-like isoform X1 [Mizuhopecten yessoensis]	-	-	-	-	-	-	-	protein_coding
InS-vs-DeC	BC	CSbapl.67999	CSbapl.67999	2.52309	1.15447	8807	2678	0.391	0.167	-1.12789	1.70629e-111	6.51343e-107	down	--	Neurogenic locus notch 1, partial [Araneus ventricosus]	Cellular Processes;Organismal Systems;Environmental Information Processing;Human Diseases	Cellular community - eukaryotes;Endocrine system;Signaling molecules and interaction;Endocrine and metabolic diseases	ko04520//Adherens junction;ko04910//Insulin signaling pathway;ko04514//Cell adhesion molecules (CAMs);ko04931//Insulin resistance	K05695;K05695;K05695;K05695	GO:0044464//cell part	GO:0005488//binding	GO:0000904//cell morphogenesis involved in differentiation;GO:0001655//urogenital system development;GO:0003206//cardiac chamber morphogenesis;GO:0006357//regulation of transcription from RNA polymerase II promoter;GO:0007166//cell surface receptor signaling pathway;GO:0009790//embryo development;GO:0014706//striated muscle tissue development;GO:0030182//neuron differentiation;GO:0030855//epithel…	protein_coding
InS-vs-DeC	BC	CSbapl.61559	Frmd5	3.51375	2.06773	8807	2678	0.507	0.268	-0.764932	8.59625e-111	3.28145e-106	down	Frmd5	FERM domain-containing protein 5-like isoform X3 [Mizuhopecten yessoensis]	-	-	-	-	GO:0016020//membrane	GO:0005488//binding	-	protein_coding
InS-vs-DeC	BC	CSbapl.3031	CSbapl.3031	1.57547	0.59846	8807	2678	0.275	0.086	-1.39631	9.80678e-111	3.74354e-106	down	--	RNA-directed DNA polymerase from transposon BS [Mizuhopecten yessoensis]	-	-	-	-	-	-	-	protein_coding
InS-vs-DeC	BC	CSbapl.85887	acvr2a	1.62545	3.59553	8807	2678	0.282	0.367	1.14532	1.12292e-110	4.2865e-106	up	acvr2a	activin receptor type-2B-like isoform X1 [Mizuhopecten yessoensis]	Human Diseases;Cellular Processes;Environmental Information Processing;Environmental Information Processing	Cardiovascular diseases;Cellular community - eukaryotes;Signal transduction;Signaling molecules and interaction	ko05418//Fluid shear stress and atherosclerosis;ko04550//Signaling pathways regulating pluripotency of stem cells;ko04350//TGF-beta signaling pathway;ko04060//Cytokine-cytokine receptor interaction	K13596;K13596;K13596;K13596	GO:0016021//integral component of membrane;GO:0043234//protein complex;GO:0044424//intracellular part	GO:0005515//protein binding;GO:0017002//activin-activated receptor activity;GO:0036094//small molecule binding;GO:0043167//ion binding;GO:0097159//organic cyclic compound binding;GO:1901363//heterocyclic compound binding	GO:0001501//skeletal system development;GO:0001568//blood vessel development;GO:0001667//ameboidal-type cell migration;GO:0001934//positive regulation of protein phosphorylation;GO:0003002//regionalization;GO:0009653//anatomical structure morphogenesis;GO:0009790//embryo development;GO:0010468//regulation of gene expression;GO:0019953//sexual reproduction;GO:0030282//bone mineralization;GO:003292…	protein_coding
InS-vs-DeC	BC	CSbapl.70481	CadN	2.84548	1.4615	8807	2678	0.443	0.209	-0.961168	1.19592e-110	4.56517e-106	down	CadN	PREDICTED: neural-cadherin-like [Crassostrea gigas]	-	-	-	-	GO:0016020//membrane;GO:0044464//cell part	GO:0005515//protein binding	GO:0001745//compound eye morphogenesis;GO:0007155//cell adhesion;GO:0007411//axon guidance;GO:0010769//regulation of cell morphogenesis involved in differentiation;GO:0010975//regulation of neuron projection development;GO:0048675//axon extension	protein_coding
InS-vs-DeC	BC	CSbapl.45184	MON2	6.91346	4.45406	8807	2678	0.701	0.459	-0.634277	1.28583e-110	4.9084e-106	down	MON2	protein MON2 homolog isoform X1 [Mizuhopecten yessoensis]	-	-	-	-	-	-	-	protein_coding
InS-vs-DeC	BC	CSbapl.68466	rnf213a	11.2992	14.7279	8807	2678	0.836	0.783	0.382335	2.0455e-110	7.80829e-106	up	rnf213a	PREDICTED: E3 ubiquitin-protein ligase rnf213-alpha isoform X4 [Crassostrea gigas]	-	-	-	-	-	GO:0016881//acid-amino acid ligase activity	-	protein_coding
InS-vs-DeC	BC	CSbapl.32993	CSbapl.32993	4.58406	2.75335	8807	2678	0.602	0.356	-0.735417	7.31625e-110	2.79283e-105	down	--	RNA-directed DNA polymerase from mobile element jockey [Stylophora pistillata]	-	-	-	-	-	-	-	protein_coding
InS-vs-DeC	BC	CSbapl.82434	Slc5a12	1.63309	0.634087	8807	2678	0.289	0.095	-1.36471	7.81909e-110	2.98478e-105	down	Slc5a12	sodium-coupled monocarboxylate transporter 1-like [Crassostrea virginica]	Organismal Systems	Digestive system	ko04977//Vitamin digestion and absorption	K14386	GO:0016020//membrane;GO:0031988//membrane-bounded vesicle	GO:0015291//secondary active transmembrane transporter activity	GO:0006810//transport;GO:0044699//single-organism process	protein_coding
InS-vs-DeC	BC	CSbapl.53382	pxdn	2.23148	0.802	8807	2678	0.314	0.11	-1.47621	1.23411e-109	4.71095e-105	down	pxdn	PREDICTED: peroxidasin isoform X1 [Crassostrea gigas]	-	-	-	-	GO:0031988//membrane-bounded vesicle;GO:0043231//intracellular membrane-bounded organelle;GO:0044421//extracellular region part	GO:0005198//structural molecule activity;GO:0016209//antioxidant activity;GO:0046906//tetrapyrrole binding	GO:0042743//hydrogen peroxide metabolic process;GO:0043062//extracellular structure organization;GO:0044710//single-organism metabolic process	protein_coding
InS-vs-DeC	BC	CSbapl.32230	TY3B-G	4.02388	2.08399	8807	2678	0.524	0.282	-0.949205	9.31953e-109	3.55755e-104	down	TY3B-G	Transposon Ty3-G Gag-Pol polyprotein [Exaiptasia pallida]	Cellular Processes	Transport and catabolism	ko04146//Peroxisome	K11187	-	GO:0003824//catalytic activity	-	protein_coding
InS-vs-DeC	BC	CSbapl.10669	SVEP1	4.6931	2.73527	8807	2678	0.569	0.326	-0.778837	1.42694e-108	5.44706e-104	down	SVEP1	PREDICTED: LOW QUALITY PROTEIN: sushi, von Willebrand factor type A, EGF and pentraxin domain-containing protein 1-like [Branchiostoma belcheri]	-	-	-	-	-	-	-	protein_coding
InS-vs-DeC	BC	CSbapl.79732	CSbapl.79732	5.85321	9.42861	8807	2678	0.598	0.654	0.687807	1.69401e-108	6.46654e-104	up	--	PREDICTED: uncharacterized protein LOC109476550 [Branchiostoma belcheri]	-	-	-	-	-	-	-	protein_coding
InS-vs-DeC	BC	CSbapl.48409	Qrich2	2.92773	4.88635	8807	2678	0.399	0.452	0.738954	8.67059e-108	3.30982e-103	up	Qrich2	glutamine-rich protein 2-like isoform X4 [Mizuhopecten yessoensis]	-	-	-	-	-	-	-	protein_coding
InS-vs-DeC	BC	CSbapl.39359	RTase	1.93981	0.866242	8807	2678	0.337	0.131	-1.16298	6.15929e-107	2.35119e-102	down	RTase	PREDICTED: RNA-directed DNA polymerase from mobile element jockey-like [Acropora digitifera]	-	-	-	-	-	-	-	protein_coding
InS-vs-DeC	BC	CSbapl.75598	CSbapl.75598	2.34707	1.08837	8807	2678	0.378	0.162	-1.10862	9.86029e-107	3.76397e-102	down	--	RNA-directed DNA polymerase from mobile element jockey [Mizuhopecten yessoensis]	-	-	-	-	-	-	-	protein_coding
InS-vs-DeC	BC	CSbapl.6530	LYST	5.25146	3.30839	8807	2678	0.617	0.376	-0.666573	1.5336e-106	5.85423e-102	down	LYST	Lysosomal-trafficking regulator [Mizuhopecten yessoensis]	-	-	-	-	-	-	-	protein_coding
InS-vs-DeC	BC	CSbapl.37712	CSbapl.37712	7.77819	5.55791	8807	2678	0.754	0.526	-0.484884	1.56354e-106	5.96852e-102	down	--	uncharacterized protein LOC110461189 [Mizuhopecten yessoensis]	-	-	-	-	-	-	-	protein_coding
InS-vs-DeC	BC	CSbapl.12119	ARHGEF17	5.58639	7.4194	8807	2678	0.666	0.608	0.409379	2.38181e-106	9.09209e-102	up	ARHGEF17	rho guanine nucleotide exchange factor 17-like isoform X1 [Crassostrea virginica]	-	-	-	-	-	-	-	protein_coding
InS-vs-DeC	BC	CSbapl.96182	Hr3	1.97347	0.94922	8807	2678	0.347	0.141	-1.05584	4.18276e-106	1.59668e-101	down	Hr3	probable nuclear hormone receptor HR3 isoform X1 [Mizuhopecten yessoensis]	-	-	-	-	GO:0005634//nucleus	GO:0000976//transcription regulatory region sequence-specific DNA binding;GO:0000981//RNA polymerase II transcription factor activity, sequence-specific DNA binding;GO:0001221//transcription cofactor binding;GO:0032934//sterol binding	GO:0001654//eye development;GO:0001666//response to hypoxia;GO:0001819//positive regulation of cytokine production;GO:0002694//regulation of leukocyte activation;GO:0006357//regulation of transcription from RNA polymerase II promoter;GO:0009150//purine ribonucleotide metabolic process;GO:0010675//regulation of cellular carbohydrate metabolic process;GO:0019216//regulation of lipid metabolic proce…	protein_coding
InS-vs-DeC	BC	CSbapl.93525	app	5.18117	7.53242	8807	2678	0.637	0.641	0.539827	1.73457e-105	6.62139e-101	up	app	PREDICTED: amyloid beta A4 protein [Crassostrea gigas]	Human Diseases;Organismal Systems	Neurodegenerative diseases;Nervous system	ko05010//Alzheimer disease;ko04726//Serotonergic synapse	K04520;K04520	GO:0012505//endomembrane system;GO:0030135//coated vesicle;GO:0030424//axon;GO:0030425//dendrite;GO:0031224//intrinsic component of membrane;GO:0031974//membrane-enclosed lumen;GO:0044421//extracellular region part;GO:0044430//cytoskeletal part;GO:0044463//cell projection part;GO:0045202//synapse	GO:0005102//receptor binding;GO:0030414//peptidase inhibitor activity	GO:0006464//cellular protein modification process;GO:0006875//cellular metal ion homeostasis;GO:0006928//movement of cell or subcellular component;GO:0006950//response to stress;GO:0007166//cell surface receptor signaling pathway;GO:0007346//regulation of mitotic cell cycle;GO:0007409//axonogenesis;GO:0007626//locomotory behavior;GO:0008219//cell death;GO:0010466//negative regulation of peptidase…	protein_coding
InS-vs-DeC	BC	CSbapl.50803	ARHGAP45	2.59255	1.42399	8807	2678	0.42	0.2	-0.864387	8.22228e-105	3.13869e-100	down	ARHGAP45	mucin-5AC-like isoform X2 [Mizuhopecten yessoensis]	-	-	-	-	-	GO:0005488//binding	GO:0043087//regulation of GTPase activity	protein_coding
InS-vs-DeC	BC	CSbapl.26600	Ddc	2.76682	1.31504	8807	2678	0.383	0.168	-1.07307	1.20857e-104	4.61348e-100	down	Ddc	PREDICTED: aromatic-L-amino-acid decarboxylase [Crassostrea gigas]	Metabolism;Organismal Systems;Human Diseases;Organismal Systems;Organismal Systems;Human Diseases;Metabolism;Metabolism;Human Diseases;Metabolism	Global and overview maps;Development and regeneration;Substance dependence;Nervous system;Nervous system;Substance dependence;Amino acid metabolism;Amino acid metabolism;Substance dependence;Amino acid metabolism	ko01100//Metabolic pathways;ko04361//Axon regeneration;ko05034//Alcoholism;ko04728//Dopaminergic synapse;ko04726//Serotonergic synapse;ko05031//Amphetamine addiction;ko00350//Tyrosine metabolism;ko00380//Tryptophan metabolism;ko05030//Cocaine addiction;ko00360//Phenylalanine metabolism	K01593;K01593;K01593;K01593;K01593;K01593;K01593;K01593;K01593;K01593	GO:0016023//cytoplasmic, membrane-bounded vesicle;GO:0043005//neuron projection;GO:0044297//cell body	GO:0004058//aromatic-L-amino-acid decarboxylase activity;GO:0005515//protein binding;GO:0031406//carboxylic acid binding	GO:0006568//tryptophan metabolic process;GO:0006570//tyrosine metabolic process;GO:0006950//response to stress;GO:0007417//central nervous system development;GO:0007444//imaginal disc development;GO:0007564//regulation of chitin-based cuticle tanning;GO:0007613//memory;GO:0007617//mating behavior;GO:0009266//response to temperature stimulus;GO:0009404//toxin metabolic process;GO:0015837//amine tr…	protein_coding
InS-vs-DeC	BC	CSbapl.49995	KIN14R	6.31431	9.70087	8807	2678	0.66	0.692	0.619481	1.52475e-104	5.82041e-100	up	KIN14R	kinesin-like protein KIN-14E isoform X2 [Crassostrea virginica]	-	-	-	-	-	-	-	protein_coding
InS-vs-DeC	BC	CSbapl.55574	chs-2	4.16307	2.57333	8807	2678	0.552	0.316	-0.693993	2.16246e-104	8.25476e-100	down	chs-2	chitin synthase chs-2-like [Octopus vulgaris]	Metabolism;Metabolism	Global and overview maps;Carbohydrate metabolism	ko01100//Metabolic pathways;ko00520//Amino sugar and nucleotide sugar metabolism	K00698;K00698	-	-	GO:0007424//open tracheal system development;GO:0009653//anatomical structure morphogenesis	protein_coding
InS-vs-DeC	BC	CSbapl.48219	CSbapl.48219	6.24957	3.97727	8807	2678	0.678	0.442	-0.651966	2.41156e-104	9.20566e-100	down	--	PREDICTED: mucin-19-like [Aplysia californica]	-	-	-	-	-	-	-	protein_coding
InS-vs-DeC	BC	CSbapl.70515	KREMEN1	2.20364	1.14731	8807	2678	0.373	0.164	-0.941574	5.48518e-104	2.09386e-99	down	KREMEN1	Hemicentin-1 [Mizuhopecten yessoensis]	-	-	-	-	-	-	-	protein_coding
InS-vs-DeC	BC	CSbapl.5605	CSbapl.5605	2.04245	0.8885	8807	2678	0.338	0.133	-1.20077	1.09865e-103	4.19388e-99	down	--	zinc finger protein OZF-like [Echinops telfairi]	-	-	-	-	-	-	-	protein_coding
InS-vs-DeC	BC	CSbapl.79738	CSbapl.79738	1.94061	0.888119	8807	2678	0.337	0.134	-1.1276	1.2333e-103	4.70788e-99	down	--	PREDICTED: fas-binding factor 1 homolog isoform X3 [Crassostrea gigas]	-	-	-	-	GO:0005815//microtubule organizing center;GO:0005882//intermediate filament;GO:0005911//cell-cell junction	GO:0005488//binding	GO:0007043//cell-cell junction assembly;GO:0010927//cellular component assembly involved in morphogenesis;GO:0030010//establishment of cell polarity	protein_coding
InS-vs-DeC	BC	CSbapl.83193	CSbapl.83193	8.28439	5.89906	8807	2678	0.769	0.546	-0.489904	1.36666e-103	5.21693e-99	down	--	PREDICTED: nuclear receptor coactivator 2 isoform X2 [Crassostrea gigas]	Organismal Systems;Organismal Systems	Endocrine system;Endocrine system	ko04915//Estrogen signaling pathway;ko04919//Thyroid hormone signaling pathway	K11255;K11255	-	-	-	protein_coding
InS-vs-DeC	BC	CSbapl.19678	MFGE8	2.64148	4.48625	8807	2678	0.414	0.45	0.76414	1.57628e-103	6.01714e-99	up	MFGE8	PREDICTED: lactadherin isoform X1 [Crassostrea gigas]	-	-	-	-	GO:0031982//vesicle;GO:0044421//extracellular region part;GO:0044459//plasma membrane part	GO:0005543//phospholipid binding	GO:0006909//phagocytosis;GO:0045807//positive regulation of endocytosis	protein_coding
InS-vs-DeC	BC	CSbapl.91627	CSbapl.91627	5.37503	3.73961	8807	2678	0.672	0.439	-0.523374	2.63865e-103	1.00725e-98	down	--	low titin quality protein, partial [Mytilus galloprovincialis]	Organismal Systems;Environmental Information Processing	Development;Signaling molecules and interaction	ko04360//Axon guidance;ko04514//Cell adhesion molecules (CAMs)	K06550;K06550	GO:0016020//membrane;GO:0044464//cell part	GO:0005515//protein binding	GO:0044707//single-multicellular organism process;GO:0044710//single-organism metabolic process;GO:0044763//single-organism cellular process;GO:0044767//single-organism developmental process;GO:0048856//anatomical structure development;GO:0050789//regulation of biological process	protein_coding
InS-vs-DeC	BC	CSbapl.74830	CSbapl.74830	7.04136	9.47366	8807	2678	0.73	0.688	0.428062	2.66016e-103	1.01546e-98	up	--	PREDICTED: serine/arginine repetitive matrix protein 1 [Crassostrea gigas]	-	-	-	-	-	-	-	protein_coding
InS-vs-DeC	BC	CSbapl.48675	TRANK1	2.18619	0.644568	8807	2678	0.292	0.102	-1.76186	4.35193e-103	1.66126e-98	down	TRANK1	TPR and ankyrin repeat-containing protein 1-like isoform X1 [Crassostrea virginica]	-	-	-	-	-	-	-	protein_coding
InS-vs-DeC	BC	CSbapl.7913	hsp90ab1	20.3196	27.9484	8807	2678	0.896	0.903	0.459888	1.01656e-102	3.88053e-98	up	hsp90ab1	HSP90 [Mytilus coruscus]	Human Diseases;Human Diseases;Environmental Information Processing;Organismal Systems;Cellular Processes;Human Diseases;Genetic Information Processing;Organismal Systems;Human Diseases;Organismal Systems;Organismal Systems;Organismal Systems;Organismal Systems	Cancers;Infectious diseases;Signal transduction;Immune system;Cell growth and death;Cardiovascular diseases;Folding, sorting and degradation;Endocrine system;Cancers;Endocrine system;Immune system;Immune system;Immune system	ko05200//Pathways in cancer;ko05132//Salmonella infection;ko04151//PI3K-Akt signaling pathway;ko04621//NOD-like receptor signaling pathway;ko04217//Necroptosis;ko05418//Fluid shear stress and atherosclerosis;ko04141//Protein processing in endoplasmic reticulum;ko04915//Estrogen signaling pathway;ko05215//Prostate cancer;ko04914//Progesterone-mediated oocyte maturation;ko04657//IL-17 signaling pat…	K04079;K04079;K04079;K04079;K04079;K04079;K04079;K04079;K04079;K04079;K04079;K04079;K04079	GO:0005903//brush border;GO:0031253//cell projection membrane;GO:0031674//I band;GO:0031981//nuclear lumen;GO:0043234//protein complex;GO:0044297//cell body;GO:0048770//pigment granule;GO:0060205//cytoplasmic membrane-bounded vesicle lumen	GO:0005102//receptor binding;GO:0017111//nucleoside-triphosphatase activity;GO:0019900//kinase binding;GO:0019902//phosphatase binding;GO:0019904//protein domain specific binding;GO:0023023//MHC protein complex binding;GO:0030234//enzyme regulator activity;GO:0032550//purine ribonucleoside binding;GO:0032551//pyrimidine ribonucleoside binding;GO:0032558//adenyl deoxyribonucleotide binding;GO:0044…	GO:0001944//vasculature development;GO:0001959//regulation of cytokine-mediated signaling pathway;GO:0002431//Fc receptor mediated stimulatory signaling pathway;GO:0006457//protein folding;GO:0006839//mitochondrial transport;GO:0006897//endocytosis;GO:0006941//striated muscle contraction;GO:0006952//defense response;GO:0006970//response to osmotic stress;GO:0007015//actin filament organization;GO…	protein_coding
InS-vs-DeC	BC	CSbapl.96107	POL	4.56544	2.94291	8807	2678	0.599	0.363	-0.633494	2.01505e-102	7.69207e-98	down	POL	Transposon Ty3-G Gag-Pol polyprotein [Araneus ventricosus]	-	-	-	-	-	-	-	protein_coding
InS-vs-DeC	BC	CSbapl.67989	BIRC2	6.35464	4.17163	8807	2678	0.693	0.461	-0.607189	2.61248e-102	9.97263e-98	down	BIRC2	PREDICTED: baculoviral IAP repeat-containing protein 7 [Crassostrea gigas]	Human Diseases;Cellular Processes;Human Diseases;Human Diseases;Cellular Processes;Genetic Information Processing;Organismal Systems;Human Diseases;Cellular Processes;Human Diseases;Environmental Information Processing;Environmental Information Processing;Human Diseases;Environmental Information Processing;Cellular Processes;Organismal Systems	Cancers;Cellular community - eukaryotes;Infectious diseases;Infectious diseases;Cell growth and death;Folding, sorting and degradation;Immune system;Infectious diseases;Cell growth and death;Cancers;Signal transduction;Signal transduction;Drug resistance;Signal transduction;Cell growth and death;Immune system	ko05200//Pathways in cancer;ko04510//Focal adhesion;ko05132//Salmonella infection;ko05168//Herpes simplex infection;ko04210//Apoptosis;ko04120//Ubiquitin mediated proteolysis;ko04621//NOD-like receptor signaling pathway;ko05145//Toxoplasmosis;ko04217//Necroptosis;ko05222//Small cell lung cancer;ko04668//TNF signaling pathway;ko04390//Hippo signaling pathway;ko01524//Platinum drug resistance;ko040…	K16060;K16060;K16060;K16060;K16060;K16060;K16060;K16060;K16060;K16060;K16060;K16060;K16060;K16060;K16060;K16060	-	-	-	protein_coding
InS-vs-DeC	BC	CSbapl.66398	Dgkz	8.3232	6.11183	8807	2678	0.766	0.546	-0.445527	2.65671e-102	1.01415e-97	down	Dgkz	PREDICTED: diacylglycerol kinase zeta isoform X8 [Crassostrea gigas]	Metabolism;Organismal Systems;Human Diseases;Environmental Information Processing;Environmental Information Processing;Metabolism;Metabolism	Global and overview maps;Development and regeneration;Cancers;Signal transduction;Signal transduction;Lipid metabolism;Lipid metabolism	ko01100//Metabolic pathways;ko04361//Axon regeneration;ko05231//Choline metabolism in cancer;ko04070//Phosphatidylinositol signaling system;ko04072//Phospholipase D signaling pathway;ko00564//Glycerophospholipid metabolism;ko00561//Glycerolipid metabolism	K00901;K00901;K00901;K00901;K00901;K00901;K00901	GO:0044424//intracellular part	GO:0016740//transferase activity	GO:0009987//cellular process;GO:0050789//regulation of biological process	protein_coding
InS-vs-DeC	BC	CSbapl.59752	CSbapl.59752	7.1216	4.60417	8807	2678	0.691	0.459	-0.629249	4.75692e-102	1.81586e-97	down	--	SH3 domain-binding protein 2-like [Mizuhopecten yessoensis]	-	-	-	-	-	-	-	protein_coding
InS-vs-DeC	BC	CSbapl.24785	NBR1	2.90778	4.89503	8807	2678	0.437	0.48	0.75138	7.32539e-102	2.79632e-97	up	NBR1	PREDICTED: next to BRCA1 gene 1 protein [Crassostrea gigas]	Cellular Processes	Transport and catabolism	ko04137//Mitophagy - animal	K17987	-	-	-	protein_coding
InS-vs-DeC	BC	CSbapl.11155	CSbapl.11155	3.93637	6.27263	8807	2678	0.538	0.575	0.672191	1.64339e-101	6.27332e-97	up	--	Zinc finger and SCAN domain-containing protein 22 [Exaiptasia pallida]	-	-	-	-	-	-	-	protein_coding
InS-vs-DeC	BC	CSbapl.42329	Dzip3	4.9724	2.95364	8807	2678	0.612	0.376	-0.75143	1.85671e-101	7.0876e-97	down	Dzip3	serine/threonine-protein phosphatase 6 regulatory ankyrin repeat subunit B-like isoform X2 [Crassostrea virginica]	Human Diseases;Organismal Systems	Cancers;Development and regeneration	ko05206//MicroRNAs in cancer;ko04361//Axon regeneration	K12035;K12035	GO:0043005//neuron projection;GO:0043229//intracellular organelle;GO:0044444//cytoplasmic part;GO:0044459//plasma membrane part	GO:0005515//protein binding	GO:0006811//ion transport;GO:0007009//plasma membrane organization;GO:0045184//establishment of protein localization;GO:0048518//positive regulation of biological process;GO:0050794//regulation of cellular process;GO:0065008//regulation of biological quality;GO:0072657//protein localization to membrane	protein_coding
InS-vs-DeC	BC	CSbapl.65810	CSbapl.65810	3.40412	2.0262	8807	2678	0.494	0.267	-0.748475	3.37494e-101	1.28832e-96	down	--	-	-	-	-	-	-	-	-	protein_coding
InS-vs-DeC	BC	CSbapl.66981	HNRNPR	5.4015	8.72728	8807	2678	0.575	0.631	0.692161	5.65132e-101	2.15728e-96	up	HNRNPR	RNA-binding protein [Pinctada fucata]	-	-	-	-	GO:0005681//spliceosomal complex	GO:0044822//poly(A) RNA binding	GO:0000377//RNA splicing, via transesterification reactions with bulged adenosine as nucleophile;GO:0006417//regulation of translation;GO:0007309//oocyte axis specification	protein_coding
InS-vs-DeC	BC	CSbapl.52714	MIMI_R617	3.5121	5.31056	8807	2678	0.515	0.52	0.596516	9.61167e-101	3.66906e-96	up	MIMI_R617	PREDICTED: basic proline-rich protein-like [Nanorana parkeri]	-	-	-	-	-	-	-	protein_coding
InS-vs-DeC	BC	CSbapl.51279	ttll7	2.5853	4.39333	8807	2678	0.417	0.457	0.764964	1.08773e-100	4.15219e-96	up	ttll7	PREDICTED: tubulin polyglutamylase TTLL7 isoform X1 [Crassostrea gigas]	-	-	-	-	GO:0042995//cell projection	-	GO:0018200//peptidyl-glutamic acid modification;GO:0044767//single-organism developmental process	protein_coding
InS-vs-DeC	BC	CSbapl.35395	Dapk2	5.15018	7.02724	8807	2678	0.634	0.596	0.448326	1.60802e-100	6.13828e-96	up	Dapk2	Myosin light chain kinase 2, skeletal/cardiac muscle [Mizuhopecten yessoensis]	Human Diseases;Cellular Processes;Human Diseases	Cancers;Transport and catabolism;Cancers	ko05200//Pathways in cancer;ko04140//Autophagy - animal;ko05219//Bladder cancer	K08803;K08803;K08803	-	GO:0005488//binding;GO:0016740//transferase activity	GO:0009987//cellular process	protein_coding
InS-vs-DeC	BC	CSbapl.16825	KIF21A	2.4824	4.33865	8807	2678	0.391	0.454	0.805486	2.1676e-100	8.27438e-96	up	KIF21A	PREDICTED: kinesin-like protein KIF21B isoform X5 [Crassostrea gigas]	-	-	-	-	-	-	-	protein_coding
InS-vs-DeC	BC	CSbapl.46332	BAP1	6.81715	4.36958	8807	2678	0.695	0.466	-0.641663	5.72743e-100	2.18633e-95	down	BAP1	ubiquitin carboxyl-terminal hydrolase calypso-like isoform X4 [Crassostrea virginica]	-	-	-	-	GO:0031519//PcG protein complex;GO:0031981//nuclear lumen	GO:0005488//binding;GO:0036459//thiol-dependent ubiquitinyl hydrolase activity;GO:0070011//peptidase activity, acting on L-amino acid peptides	GO:0007049//cell cycle;GO:0007166//cell surface receptor signaling pathway;GO:0008283//cell proliferation;GO:0010822//positive regulation of mitochondrion organization;GO:0016049//cell growth;GO:0019941//modification-dependent protein catabolic process;GO:0035521//monoubiquitinated histone deubiquitination	protein_coding
InS-vs-DeC	BC	CSbapl.31046	MALRD1	6.99269	4.52281	8807	2678	0.686	0.455	-0.628615	8.48068e-100	3.23733e-95	down	MALRD1	PREDICTED: MAM and LDL-receptor class A domain-containing protein 2-like [Crassostrea gigas]	-	-	-	-	-	-	-	protein_coding
InS-vs-DeC	BC	CSbapl.34139	CSbapl.34139	9.04628	6.41398	8807	2678	0.797	0.586	-0.496097	1.56416e-99	5.97088e-95	down	--	PREDICTED: RNA-directed DNA polymerase from mobile element jockey-like [Saccoglossus kowalevskii]	-	-	-	-	-	-	-	protein_coding
InS-vs-DeC	BC	CSbapl.15011	CSbapl.15011	5.88959	4.19423	8807	2678	0.673	0.445	-0.489751	1.77881e-99	6.79024e-95	down	--	PREDICTED: dnaJ homolog subfamily B member 6-like, partial [Biomphalaria glabrata]	-	-	-	-	-	-	-	protein_coding
InS-vs-DeC	BC	CSbapl.39154	PDIA4	2.40925	1.308	8807	2678	0.395	0.187	-0.881164	3.32615e-99	1.26969e-94	down	PDIA4	protein disulfide-isomerase A4-like [Crassostrea virginica]	Genetic Information Processing;Organismal Systems;Human Diseases	Folding, sorting and degradation;Endocrine system;Infectious diseases	ko04141//Protein processing in endoplasmic reticulum;ko04918//Thyroid hormone synthesis;ko05110//Vibrio cholerae infection	K09582;K09582;K09582	-	-	-	protein_coding
InS-vs-DeC	BC	CSbapl.39963	Ten-m	2.20642	1.17786	8807	2678	0.386	0.178	-0.905476	4.28362e-99	1.63518e-94	down	Ten-m	teneurin-m-like isoform X7 [Mizuhopecten yessoensis]	-	-	-	-	-	-	-	protein_coding
InS-vs-DeC	BC	CSbapl.57661	CSbapl.57661	4.40453	6.99527	8807	2678	0.538	0.579	0.66738	8.54552e-99	3.26208e-94	up	--	endonuclease/reverse transcriptase [Branchiostoma floridae]	-	-	-	-	-	-	-	protein_coding
InS-vs-DeC	BC	CSbapl.9790	CSbapl.9790	3.47529	2.11943	8807	2678	0.522	0.295	-0.713433	1.32637e-98	5.06313e-94	down	--	serine/threonine-protein phosphatase 6 regulatory ankyrin repeat subunit B-like [Crassostrea virginica]	-	-	-	-	-	-	-	protein_coding
InS-vs-DeC	BC	CSbapl.90852	KMT2A	2.71976	4.58543	8807	2678	0.426	0.463	0.753558	2.17579e-98	8.30565e-94	up	KMT2A	PREDICTED: histone-lysine N-methyltransferase 2A [Crassostrea gigas]	-	-	-	-	GO:0044665//MLL1/2 complex	GO:0000976//transcription regulatory region sequence-specific DNA binding;GO:0001071//nucleic acid binding transcription factor activity;GO:0018024//histone-lysine N-methyltransferase activity;GO:0042393//histone binding;GO:0046914//transition metal ion binding;GO:0046983//protein dimerization activity	GO:0003002//regionalization;GO:0003006//developmental process involved in reproduction;GO:0006305//DNA alkylation;GO:0006357//regulation of transcription from RNA polymerase II promoter;GO:0007623//circadian rhythm;GO:0008283//cell proliferation;GO:0010629//negative regulation of gene expression;GO:0012501//programmed cell death;GO:0018023//peptidyl-lysine trimethylation;GO:0030097//hemopoiesis;G…	protein_coding
InS-vs-DeC	BC	CSbapl.97316	CSbapl.97316	1.26307	0.508953	8807	2678	0.251	0.08	-1.31115	2.64849e-98	1.01101e-93	down	--	PREDICTED: protein PML [Crassostrea gigas]	-	-	-	-	-	-	-	protein_coding
InS-vs-DeC	BC	CSbapl.18379	RPL32	9.68587	14.6979	8807	2678	0.713	0.768	0.601649	6.03575e-98	2.30403e-93	up	RPL32	ribosomal protein [Pinctada fucata]	Genetic Information Processing	Translation	ko03010//Ribosome	K02912	-	-	-	protein_coding
InS-vs-DeC	BC	CSbapl.26616	Brd2	2.44203	4.16962	8807	2678	0.395	0.443	0.771809	8.22794e-98	3.14085e-93	up	Brd2	bromodomain-containing protein 3-like isoform X3 [Mizuhopecten yessoensis]	-	-	-	-	GO:0043231//intracellular membrane-bounded organelle	GO:0042393//histone binding	GO:0006355//regulation of transcription, DNA-templated;GO:0030099//myeloid cell differentiation;GO:0034728//nucleosome organization;GO:0048232//male gamete generation	protein_coding
InS-vs-DeC	BC	CSbapl.2432	rpl8	5.34088	8.32159	8807	2678	0.58	0.619	0.639774	4.04074e-97	1.54247e-92	up	rpl8	ribosomal protein L [Argopecten irradians]	Genetic Information Processing	Translation	ko03010//Ribosome	K02938	GO:0005694//chromosome;GO:0005924//cell-substrate adherens junction;GO:0015934//large ribosomal subunit	GO:0003723//RNA binding;GO:0005198//structural molecule activity	GO:0000956//nuclear-transcribed mRNA catabolic process;GO:0001654//eye development;GO:0006412//translation;GO:0006613//cotranslational protein targeting to membrane;GO:0007169//transmembrane receptor protein tyrosine kinase signaling pathway;GO:0016032//viral process;GO:0032535//regulation of cellular component size;GO:0032774//RNA biosynthetic process;GO:0043624//cellular protein complex disasse…	protein_coding
InS-vs-DeC	BC	CSbapl.96678	Vps13a	11.6764	8.81752	8807	2678	0.871	0.689	-0.405151	6.00196e-97	2.29113e-92	down	Vps13a	Vacuolar protein sorting-associated protein 13A [Mizuhopecten yessoensis]	-	-	-	-	-	-	-	protein_coding
InS-vs-DeC	BC	CSbapl.79472	SGPL1	9.19387	13.3364	8807	2678	0.754	0.771	0.536615	7.68828e-97	2.93485e-92	up	SGPL1	sphingosine-1-phosphate lyase 1-like [Mizuhopecten yessoensis]	Metabolism;Environmental Information Processing;Metabolism	Global and overview maps;Signal transduction;Lipid metabolism	ko01100//Metabolic pathways;ko04071//Sphingolipid signaling pathway;ko00600//Sphingolipid metabolism	K01634;K01634;K01634	GO:0043231//intracellular membrane-bounded organelle;GO:0044425//membrane part	GO:0016832//aldehyde-lyase activity	GO:0001667//ameboidal-type cell migration;GO:0006665//sphingolipid metabolic process;GO:0007169//transmembrane receptor protein tyrosine kinase signaling pathway;GO:0008202//steroid metabolic process;GO:0008406//gonad development;GO:0009887//organ morphogenesis;GO:0012501//programmed cell death;GO:0022602//ovulation cycle process;GO:0030154//cell differentiation;GO:0032787//monocarboxylic acid me…	protein_coding
InS-vs-DeC	BC	CSbapl.98113	DISP1	2.31525	1.1221	8807	2678	0.367	0.162	-1.0449	8.72815e-97	3.3318e-92	down	DISP1	protein dispatched homolog 1-like [Crassostrea virginica]	-	-	-	-	-	-	GO:0009987//cellular process;GO:0060538//skeletal muscle organ development	protein_coding
InS-vs-DeC	BC	CSbapl.74958	Slc22a21	3.01396	1.69994	8807	2678	0.445	0.229	-0.826145	9.78291e-97	3.73443e-92	down	Slc22a21	PREDICTED: organic cation transporter protein [Crassostrea gigas]	Human Diseases	Cancers	ko05231//Choline metabolism in cancer	K08202	GO:0005886//plasma membrane;GO:0043231//intracellular membrane-bounded organelle;GO:0044425//membrane part;GO:0044444//cytoplasmic part	GO:0005488//binding;GO:0008514//organic anion transmembrane transporter activity;GO:0015101//organic cation transmembrane transporter activity;GO:0015291//secondary active transmembrane transporter activity	GO:0015672//monovalent inorganic cation transport;GO:0015697//quaternary ammonium group transport;GO:0015711//organic anion transport;GO:0042221//response to chemical;GO:0044707//single-multicellular organism process;GO:0044763//single-organism cellular process	protein_coding
InS-vs-DeC	BC	CSbapl.81951	pten	4.91667	3.2354	8807	2678	0.607	0.379	-0.603724	3.48084e-96	1.32874e-91	down	pten	phosphatidylinositol 3,4,5-trisphosphate 3-phosphatase and dual-specificity protein phosphatase PTEN-like [Mizuhopecten yessoensis]	Metabolism;Human Diseases;Human Diseases;Cellular Processes;Environmental Information Processing;Human Diseases;Human Diseases;Human Diseases;Organismal Systems;Human Diseases;Cellular Processes;Environmental Information Processing;Human Diseases;Environmental Information Processing;Cellular Processes;Environmental Information Processing;Metabolism;Environmental Information Processing;Human Disea…	Global and overview maps;Cancers;Infectious diseases;Cellular community - eukaryotes;Signal transduction;Cancers;Cancers;Cancers;Development and regeneration;Infectious diseases;Cell growth and death;Signal transduction;Cancers;Signal transduction;Transport and catabolism;Signal transduction;Carbohydrate metabolism;Signal transduction;Cancers;Endocrine and metabolic diseases;Cancers;Aging;Cancer:…	ko01100//Metabolic pathways;ko05200//Pathways in cancer;ko05165//Human papillomavirus infection;ko04510//Focal adhesion;ko04151//PI3K-Akt signaling pathway;ko05206//MicroRNAs in cancer;ko05222//Small cell lung cancer;ko05225//Hepatocellular carcinoma;ko04361//Axon regeneration;ko05166//HTLV-I infection;ko04218//Cellular senescence;ko04070//Phosphatidylinositol signaling system;ko05224//Breast can…	K01110;K01110;K01110;K01110;K01110;K01110;K01110;K01110;K01110;K01110;K01110;K01110;K01110;K01110;K01110;K01110;K01110;K01110;K01110;K01110;K01110;K01110;K01110;K01110;K01110;K01110;K01110;K01110	GO:0005654//nucleoplasm;GO:0043218//compact myelin;GO:0044309//neuron spine;GO:0044444//cytoplasmic part;GO:0097060//synaptic membrane	GO:0004721//phosphoprotein phosphatase activity;GO:0019900//kinase binding;GO:0019904//protein domain specific binding;GO:0032403//protein complex binding;GO:0034593//phosphatidylinositol bisphosphate phosphatase activity;GO:0034594//phosphatidylinositol trisphosphate phosphatase activity;GO:0052743//inositol tetrakisphosphate phosphatase activity;GO:0052744//phosphatidylinositol monophosphate ph…	GO:0001666//response to hypoxia;GO:0001783//B cell apoptotic process;GO:0001953//negative regulation of cell-matrix adhesion;GO:0002274//myeloid leukocyte activation;GO:0003006//developmental process involved in reproduction;GO:0006352//DNA-templated transcription, initiation;GO:0006470//protein dephosphorylation;GO:0006952//defense response;GO:0007409//axonogenesis;GO:0007611//learning or memory…	protein_coding
InS-vs-DeC	BC	CSbapl.52320	PLK2	2.18581	3.82596	8807	2678	0.369	0.42	0.807627	4.16935e-96	1.59157e-91	up	PLK2	serine/threonine-protein kinase PLK1-like [Mizuhopecten yessoensis]	Environmental Information Processing	Signal transduction	ko04068//FoxO signaling pathway	K08861	GO:0005815//microtubule organizing center;GO:0005819//spindle;GO:0032991//macromolecular complex;GO:0043005//neuron projection;GO:0043231//intracellular membrane-bounded organelle	GO:0004672//protein kinase activity;GO:0019900//kinase binding;GO:0060089//molecular transducer activity	GO:0000075//cell cycle checkpoint;GO:0003006//developmental process involved in reproduction;GO:0006468//protein phosphorylation;GO:0007051//spindle organization;GO:0007067//mitotic nuclear division;GO:0007099//centriole replication;GO:0007265//Ras protein signal transduction;GO:0007346//regulation of mitotic cell cycle;GO:0007611//learning or memory;GO:0010564//regulation of cell cycle process;G…	protein_coding
InS-vs-DeC	BC	CSbapl.9277	GYG1	3.82191	2.45363	8807	2678	0.542	0.318	-0.639359	4.68162e-96	1.78711e-91	down	GYG1	PREDICTED: glycogenin-1 isoform X1 [Crassostrea gigas]	Metabolism;Metabolism	Global and overview maps;Carbohydrate metabolism	ko01100//Metabolic pathways;ko00500//Starch and sucrose metabolism	K00750;K00750	-	GO:0016757//transferase activity, transferring glycosyl groups	-	protein_coding
InS-vs-DeC	BC	CSbapl.60149	RPS15	5.02906	8.18595	8807	2678	0.552	0.605	0.702851	7.54048e-96	2.87843e-91	up	RPS15	ribosomal protein rps15 [Lineus viridis]	Genetic Information Processing	Translation	ko03010//Ribosome	K02958	-	-	-	protein_coding
InS-vs-DeC	BC	CSbapl.46221	MAGI1	4.76335	3.20108	8807	2678	0.591	0.366	-0.573402	2.18894e-95	8.35585e-91	down	MAGI1	membrane-associated guanylate kinase, WW and PDZ domain-containing protein 3-like isoform X5 [Mizuhopecten yessoensis]	-	-	-	-	GO:0044424//intracellular part	GO:0005515//protein binding	GO:0007165//signal transduction;GO:0048523//negative regulation of cellular process	protein_coding
InS-vs-DeC	BC	CSbapl.31296	RTase	6.8487	9.68387	8807	2678	0.691	0.691	0.499747	2.64003e-95	1.00778e-90	up	RTase	RNA-directed DNA polymerase from transposon BS [Mizuhopecten yessoensis]	-	-	-	-	-	-	-	protein_coding
InS-vs-DeC	BC	CSbapl.52031	STY17	3.47561	1.94224	8807	2678	0.474	0.253	-0.839513	3.42342e-95	1.30682e-90	down	STY17	RGS domain-containing serine/threonine-protein kinase A [Mizuhopecten yessoensis]	-	-	-	-	-	-	-	protein_coding
InS-vs-DeC	BC	CSbapl.55658	CSbapl.55658	2.62048	1.29026	8807	2678	0.413	0.2	-1.02212	5.50918e-95	2.10302e-90	down	--	glutamine-rich protein 2 isoform X1 [Equus caballus]	-	-	-	-	-	-	-	protein_coding
InS-vs-DeC	BC	CSbapl.4267	Sec10	4.02323	2.50004	8807	2678	0.529	0.305	-0.686377	7.5129e-95	2.8679e-90	down	Sec10	exocyst complex component 5 isoform X2 [Cryptotermes secundus]	Human Diseases	Infectious diseases	ko05132//Salmonella infection	K19984	GO:0043234//protein complex;GO:0044444//cytoplasmic part	GO:0017016//Ras GTPase binding	GO:0001505//regulation of neurotransmitter levels;GO:0006903//vesicle targeting;GO:0009855//determination of bilateral symmetry;GO:0016043//cellular component organization;GO:0019538//protein metabolic process;GO:0048193//Golgi vesicle transport	protein_coding
InS-vs-DeC	BC	CSbapl.87326	chs-2	30.4935	10.9696	8807	2678	0.863	0.719	-1.47498	8.12485e-95	3.1015e-90	down	chs-2	chitin synthase, partial [Macandrevia cranium]	Metabolism;Metabolism	Global and overview maps;Carbohydrate metabolism	ko01100//Metabolic pathways;ko00520//Amino sugar and nucleotide sugar metabolism	K00698;K00698	GO:0044424//intracellular part	GO:0016740//transferase activity	GO:0016310//phosphorylation	protein_coding
InS-vs-DeC	BC	CSbapl.83583	CSbapl.83583	4.9764	3.44539	8807	2678	0.625	0.401	-0.530423	1.08854e-94	4.15527e-90	down	--	RNA-directed DNA polymerase from mobile element jockey [Mizuhopecten yessoensis]	-	-	-	-	-	-	-	protein_coding
InS-vs-DeC	BC	CSbapl.34143	AtMg01250	6.15027	4.55511	8807	2678	0.7	0.481	-0.433156	1.305e-94	4.98158e-90	down	AtMg01250	pol-like protein [Ciona intestinalis]	-	-	-	-	GO:0005737//cytoplasm;GO:0012505//endomembrane system;GO:0016020//membrane;GO:0043231//intracellular membrane-bounded organelle	GO:0004518//nuclease activity;GO:0005488//binding;GO:0016491//oxidoreductase activity;GO:0016740//transferase activity	GO:0006259//DNA metabolic process;GO:0044249//cellular biosynthetic process;GO:0044255//cellular lipid metabolic process;GO:1901564//organonitrogen compound metabolic process;GO:1901575//organic substance catabolic process;GO:1901576//organic substance biosynthetic process	protein_coding
InS-vs-DeC	BC	CSbapl.71093	CSbapl.71093	3.77917	2.14148	8807	2678	0.512	0.288	-0.819432	1.32509e-94	5.05827e-90	down	--	serine/threonine-protein phosphatase 6 regulatory ankyrin repeat subunit B-like [Crassostrea virginica]	-	-	-	-	-	-	GO:0044699//single-organism process	protein_coding
InS-vs-DeC	BC	CSbapl.86086	STK11IP	5.80379	3.93087	8807	2678	0.66	0.435	-0.562135	1.4163e-94	5.40645e-90	down	STK11IP	serine/threonine-protein kinase 11-interacting protein-like isoform X1 [Mizuhopecten yessoensis]	-	-	-	-	-	-	-	protein_coding
InS-vs-DeC	BC	CSbapl.24486	CSbapl.24486	1.9567	3.53923	8807	2678	0.336	0.402	0.854978	1.88847e-94	7.20886e-90	up	--	Neurexin-1 [Mizuhopecten yessoensis]	-	-	-	-	-	-	-	protein_coding
InS-vs-DeC	BC	CSbapl.65281	CSbapl.65281	11.7462	15.2774	8807	2678	0.863	0.808	0.379202	2.50526e-94	9.56334e-90	up	--	PREDICTED: sushi, von Willebrand factor type A, EGF and pentraxin domain-containing protein 1 [Crassostrea gigas]	-	-	-	-	-	-	-	protein_coding
InS-vs-DeC	BC	CSbapl.48306	PLXNA2	2.25451	3.77446	8807	2678	0.387	0.425	0.743429	2.75799e-94	1.05281e-89	up	PLXNA2	plexin-B2-like isoform X2 [Mizuhopecten yessoensis]	-	-	-	-	GO:0016020//membrane	GO:0004872//receptor activity	GO:0007166//cell surface receptor signaling pathway;GO:0007411//axon guidance;GO:0007417//central nervous system development;GO:0016477//cell migration;GO:0021602//cranial nerve morphogenesis;GO:0040012//regulation of locomotion;GO:0048483//autonomic nervous system development;GO:0048513//animal organ development	protein_coding
InS-vs-DeC	BC	CSbapl.67263	CSbapl.67263	6.84781	4.74933	8807	2678	0.711	0.49	-0.527909	2.84969e-94	1.08781e-89	down	--	zinc finger protein 862-like [Mizuhopecten yessoensis]	-	-	-	-	-	-	-	protein_coding
InS-vs-DeC	BC	CSbapl.80496	CSbapl.80496	3.25867	2.288	8807	2678	0.473	0.269	-0.510175	2.86069e-94	1.09201e-89	down	--	-	-	-	-	-	-	-	-	protein_coding
InS-vs-DeC	BC	CSbapl.53729	ccdc124	1.56254	0.653123	8807	2678	0.289	0.107	-1.25833	4.48724e-94	1.71291e-89	down	ccdc124	PREDICTED: coiled-coil domain-containing protein 124 [Crassostrea gigas]	-	-	-	-	GO:0005856//cytoskeleton;GO:0016020//membrane	GO:0003723//RNA binding	GO:0044763//single-organism cellular process	protein_coding
InS-vs-DeC	BC	CSbapl.32245	RpL19	7.53225	11.6761	8807	2678	0.67	0.721	0.632403	6.9164e-94	2.6402e-89	up	RpL19	UNVERIFIED: ribosomal protein L19, partial [Mytilus trossulus]	Genetic Information Processing	Translation	ko03010//Ribosome	K02885	GO:0005924//cell-substrate adherens junction;GO:0015934//large ribosomal subunit	GO:0003723//RNA binding;GO:0005198//structural molecule activity	GO:0000956//nuclear-transcribed mRNA catabolic process;GO:0006412//translation;GO:0006613//cotranslational protein targeting to membrane;GO:0016032//viral process;GO:0032774//RNA biosynthetic process;GO:0043624//cellular protein complex disassembly;GO:0051231//spindle elongation	protein_coding
InS-vs-DeC	BC	CSbapl.18726	CSbapl.18726	3.04795	1.78749	8807	2678	0.466	0.249	-0.769871	7.19286e-94	2.74573e-89	down	--	neuralized pats1, partial [Mytilus galloprovincialis]	-	-	-	-	-	-	-	protein_coding
InS-vs-DeC	BC	CSbapl.90803	Dnah8	10.148	7.84514	8807	2678	0.844	0.653	-0.371322	1.33809e-93	5.10787e-89	down	Dnah8	dynein heavy chain 8, axonemal-like [Mizuhopecten yessoensis]	Human Diseases	Neurodegenerative diseases	ko05016//Huntington disease	K10408	GO:0005858//axonemal dynein complex	GO:0003774//motor activity;GO:0032550//purine ribonucleoside binding	GO:0007018//microtubule-based movement;GO:0007275//multicellular organism development;GO:0048870//cell motility	protein_coding
InS-vs-DeC	BC	CSbapl.89335	Phldb2	4.02934	6.21775	8807	2678	0.516	0.554	0.625838	2.32919e-93	8.8912e-89	up	Phldb2	pleckstrin homology-like domain family B member 2 isoform X8 [Crassostrea virginica]	-	-	-	-	GO:0044464//cell part	-	-	protein_coding
InS-vs-DeC	BC	CSbapl.67439	AHR	6.39541	4.32442	8807	2678	0.675	0.452	-0.564519	2.57943e-93	9.84646e-89	down	AHR	aryl hydrocarbon receptor [Pinctada imbricata]	Human Diseases;Organismal Systems	Endocrine and metabolic diseases;Immune system	ko04934//Cushing syndrome;ko04659//Th17 cell differentiation	K09093;K09093	-	-	-	protein_coding
InS-vs-DeC	BC	CSbapl.40569	CLSTN1	4.86966	6.77618	8807	2678	0.616	0.59	0.476643	2.65245e-93	1.01252e-88	up	CLSTN1	calsyntenin-1-like isoform X2 [Mizuhopecten yessoensis]	-	-	-	-	GO:0016020//membrane;GO:0043227//membrane-bounded organelle;GO:0044464//cell part	GO:0005515//protein binding	GO:0044699//single-organism process	protein_coding
InS-vs-DeC	BC	CSbapl.74813	CSbapl.74813	1.75279	3.33394	8807	2678	0.309	0.371	0.927537	4.25354e-93	1.6237e-88	up	--	trichohyalin isoform X3 [Sitophilus oryzae]	-	-	-	-	-	-	-	protein_coding
InS-vs-DeC	BC	CSbapl.68723	rnf213a	4.73929	3.16465	8807	2678	0.6	0.378	-0.582612	5.52268e-93	2.10817e-88	down	rnf213a	E3 ubiquitin-protein ligase rnf213-alpha-like isoform X2 [Mizuhopecten yessoensis]	-	-	-	-	GO:0044424//intracellular part	GO:0005488//binding;GO:0016881//acid-amino acid ligase activity	GO:0016567//protein ubiquitination	protein_coding
InS-vs-DeC	BC	CSbapl.2016	Rpl35a	3.19281	1.65032	8807	2678	0.417	0.205	-0.952041	5.89698e-93	2.25105e-88	down	Rpl35a	60S ribosomal protein L35a-like [Crassostrea virginica]	Genetic Information Processing	Translation	ko03010//Ribosome	K02917	GO:0015934//large ribosomal subunit;GO:0031988//membrane-bounded vesicle;GO:0043231//intracellular membrane-bounded organelle	GO:0003723//RNA binding;GO:0005198//structural molecule activity	GO:0000956//nuclear-transcribed mRNA catabolic process;GO:0006412//translation;GO:0006613//cotranslational protein targeting to membrane;GO:0009792//embryo development ending in birth or egg hatching;GO:0016032//viral process;GO:0016072//rRNA metabolic process;GO:0022613//ribonucleoprotein complex biogenesis;GO:0032774//RNA biosynthetic process;GO:0043624//cellular protein complex disassembly	protein_coding
InS-vs-DeC	BC	CSbapl.97764	CSbapl.97764	2.03122	1.09253	8807	2678	0.354	0.161	-0.894609	7.60975e-93	2.90487e-88	down	--	PREDICTED: tripartite motif-containing protein 45 [Crassostrea gigas]	-	-	-	-	-	-	-	protein_coding
InS-vs-DeC	BC	CSbapl.43031	CSbapl.43031	1.45831	0.515996	8807	2678	0.262	0.088	-1.49868	8.29653e-93	3.16703e-88	down	--	ankyrin-3-like isoform X1 [Crassostrea virginica]	-	-	-	-	-	-	-	protein_coding
InS-vs-DeC	BC	CSbapl.36633	CSbapl.36633	5.00053	3.32503	8807	2678	0.616	0.392	-0.588702	1.49678e-92	5.71364e-88	down	--	RNA-directed DNA polymerase from mobile element jockey [Stylophora pistillata]	-	-	-	-	-	-	-	protein_coding
InS-vs-DeC	BC	CSbapl.93422	NCAM1	5.5012	4.04024	8807	2678	0.654	0.436	-0.445295	1.52951e-92	5.8386e-88	down	NCAM1	neural cell adhesion molecule 2-like [Mizuhopecten yessoensis]	Environmental Information Processing;Human Diseases	Signaling molecules and interaction;Neurodegenerative diseases	ko04514//Cell adhesion molecules (CAMs);ko05020//Prion diseases	K06491;K06491	GO:0042995//cell projection;GO:0044456//synapse part;GO:0044459//plasma membrane part;GO:0097458//neuron part	GO:0005488//binding	GO:0007165//signal transduction;GO:0007417//central nervous system development;GO:0007611//learning or memory;GO:0042221//response to chemical;GO:0048513//animal organ development;GO:0048667//cell morphogenesis involved in neuron differentiation;GO:0050793//regulation of developmental process;GO:0050808//synapse organization;GO:0061564//axon development;GO:0065008//regulation of biological quality	protein_coding
InS-vs-DeC	BC	CSbapl.63711	AVT1C	2.73056	1.63794	8807	2678	0.427	0.221	-0.737282	2.31925e-92	8.85327e-88	down	AVT1C	PREDICTED: lysine histidine transporter-like 2 [Crassostrea gigas]	Organismal Systems;Human Diseases;Organismal Systems;Human Diseases;Organismal Systems	Nervous system;Substance dependence;Nervous system;Substance dependence;Nervous system	ko04723//Retrograde endocannabinoid signaling;ko05033//Nicotine addiction;ko04727//GABAergic synapse;ko05032//Morphine addiction;ko04721//Synaptic vesicle cycle	K15015;K15015;K15015;K15015;K15015	-	-	-	protein_coding
InS-vs-DeC	BC	CSbapl.32926	CSbapl.32926	4.10112	2.69806	8807	2678	0.565	0.343	-0.604079	4.09768e-92	1.56421e-87	down	--	hypothetical protein AM593_10183, partial [Mytilus galloprovincialis]	-	-	-	-	-	-	-	protein_coding
InS-vs-DeC	BC	CSbapl.23113	pitrm1	6.16035	4.17272	8807	2678	0.659	0.436	-0.562012	5.08605e-92	1.9415e-87	down	pitrm1	presequence protease, mitochondrial-like isoform X1 [Mizuhopecten yessoensis]	-	-	-	-	GO:0044429//mitochondrial part	GO:0004175//endopeptidase activity;GO:0030234//enzyme regulator activity	GO:0009893//positive regulation of metabolic process;GO:0019538//protein metabolic process	protein_coding
InS-vs-DeC	BC	CSbapl.23881	Unc-89	2.74676	1.52358	8807	2678	0.426	0.217	-0.850219	7.60203e-92	2.90192e-87	down	Unc-89	LOW QUALITY PROTEIN: titin-like [Crassostrea virginica]	Human Diseases;Human Diseases	Cardiovascular diseases;Cardiovascular diseases	ko05410//Hypertrophic cardiomyopathy (HCM);ko05414//Dilated cardiomyopathy (DCM)	K12567;K12567	GO:0030017//sarcomere;GO:0043227//membrane-bounded organelle	GO:0008092//cytoskeletal protein binding;GO:0016301//kinase activity;GO:0019899//enzyme binding;GO:0043167//ion binding	GO:0006468//protein phosphorylation;GO:0006936//muscle contraction;GO:0007507//heart development;GO:0009888//tissue development;GO:0030239//myofibril assembly;GO:0050896//response to stimulus;GO:0065007//biological regulation	protein_coding
InS-vs-DeC	BC	CSbapl.14995	PCF11	2.56041	1.50962	8807	2678	0.411	0.208	-0.762146	1.4175e-91	5.41103e-87	down	PCF11	PREDICTED: pre-mRNA cleavage complex 2 protein Pcf11 isoform X2 [Crassostrea gigas]	Genetic Information Processing	Translation	ko03015//mRNA surveillance pathway	K14400	-	-	-	protein_coding
InS-vs-DeC	BC	CSbapl.37883	rhbg-a	9.68355	5.6716	8807	2678	0.724	0.524	-0.77177	2.11997e-91	8.09258e-87	down	rhbg-a	ammonium transporter Rh type A-like [Crassostrea virginica]	-	-	-	-	GO:0005886//plasma membrane;GO:0016021//integral component of membrane;GO:0031982//vesicle	GO:0008092//cytoskeletal protein binding;GO:0015077//monovalent inorganic cation transmembrane transporter activity	GO:0015669//gas transport;GO:0015696//ammonium transport;GO:0015711//organic anion transport;GO:0019755//one-carbon compound transport;GO:0044710//single-organism metabolic process;GO:0048871//multicellular organismal homeostasis;GO:0055080//cation homeostasis;GO:0061515//myeloid cell development;GO:0072505//divalent inorganic anion homeostasis	protein_coding
InS-vs-DeC	BC	CSbapl.86285	CSbapl.86285	3.61336	5.34198	8807	2678	0.516	0.53	0.564022	4.7102e-91	1.79802e-86	up	--	-	-	-	-	-	-	-	-	protein_coding
InS-vs-DeC	BC	CSbapl.23956	Klf6	2.49334	1.35115	8807	2678	0.383	0.183	-0.883842	5.49668e-91	2.09825e-86	down	Klf6	PREDICTED: Krueppel-like factor 6 [Crassostrea gigas]	-	-	-	-	GO:0043231//intracellular membrane-bounded organelle	GO:0000976//transcription regulatory region sequence-specific DNA binding;GO:0001071//nucleic acid binding transcription factor activity;GO:0043169//cation binding;GO:0043566//structure-specific DNA binding	GO:0000819//sister chromatid segregation;GO:0006357//regulation of transcription from RNA polymerase II promoter;GO:0007166//cell surface receptor signaling pathway;GO:0021603//cranial nerve formation;GO:0033301//cell cycle comprising mitosis without cytokinesis;GO:0097485//neuron projection guidance	protein_coding
InS-vs-DeC	BC	CSbapl.1917	DHTKD1	3.89455	5.1544	8807	2678	0.545	0.5	0.404338	7.78908e-91	2.97332e-86	up	DHTKD1	probable 2-oxoglutarate dehydrogenase E1 component DHKTD1, mitochondrial [Mizuhopecten yessoensis]	Metabolism;Metabolism;Metabolism	Global and overview maps;Amino acid metabolism;Amino acid metabolism	ko01100//Metabolic pathways;ko00310//Lysine degradation;ko00380//Tryptophan metabolism	K15791;K15791;K15791	-	-	-	protein_coding
InS-vs-DeC	BC	CSbapl.60084	VDR	13.2158	9.44232	8807	2678	0.842	0.661	-0.485046	1.61574e-90	6.16775e-86	down	VDR	PREDICTED: nuclear hormone receptor HR96 isoform X2 [Crassostrea gigas]	Human Diseases;Organismal Systems;Organismal Systems;Organismal Systems	Infectious diseases;Endocrine system;Digestive system;Excretory system	ko05152//Tuberculosis;ko04928//Parathyroid hormone synthesis, secretion and action;ko04978//Mineral absorption;ko04961//Endocrine and other factor-regulated calcium reabsorption	K08539;K08539;K08539;K08539	GO:0031981//nuclear lumen;GO:0043234//protein complex	GO:0004879//RNA polymerase II transcription factor activity, ligand-activated sequence-specific DNA binding;GO:0005496//steroid binding;GO:0005515//protein binding;GO:0038023//signaling receptor activity;GO:0043167//ion binding;GO:0043178//alcohol binding;GO:0043565//sequence-specific DNA binding;GO:0044212//transcription regulatory region DNA binding	GO:0002683//negative regulation of immune system process;GO:0003006//developmental process involved in reproduction;GO:0006357//regulation of transcription from RNA polymerase II promoter;GO:0006897//endocytosis;GO:0007166//cell surface receptor signaling pathway;GO:0009605//response to external stimulus;GO:0009653//anatomical structure morphogenesis;GO:0009755//hormone-mediated signaling pathway…	protein_coding
InS-vs-DeC	BC	CSbapl.49412	Cog6	2.27901	1.29036	8807	2678	0.384	0.187	-0.820586	2.58429e-90	9.865e-86	down	Cog6	conserved oligomeric Golgi complex subunit 6-like [Mizuhopecten yessoensis]	-	-	-	-	-	-	-	protein_coding
InS-vs-DeC	BC	CSbapl.30596	POL	3.83512	2.80115	8807	2678	0.549	0.338	-0.453238	3.22721e-90	1.23192e-85	down	POL	Transposon Ty3-I Gag-Pol polyprotein [Araneus ventricosus]	-	-	-	-	-	-	-	protein_coding
InS-vs-DeC	BC	CSbapl.11433	PCDH9	2.45517	1.26157	8807	2678	0.368	0.17	-0.960542	3.64085e-90	1.38982e-85	down	PCDH9	protocadherin-9-like isoform X3 [Mizuhopecten yessoensis]	-	-	-	-	GO:0016020//membrane	-	GO:0007155//cell adhesion	protein_coding
InS-vs-DeC	BC	CSbapl.88718	TMPRSS15	5.55674	3.35023	8807	2678	0.6	0.377	-0.729964	3.96417e-90	1.51324e-85	down	TMPRSS15	atrial natriuretic peptide-converting enzyme-like [Crassostrea virginica]	Organismal Systems	Digestive system	ko04977//Vitamin digestion and absorption	K14616	-	GO:0003824//catalytic activity	-	protein_coding
InS-vs-DeC	BC	CSbapl.611	Epas1	4.28588	2.74963	8807	2678	0.557	0.338	-0.640338	8.33258e-90	3.1808e-85	down	Epas1	PREDICTED: endothelial PAS domain-containing protein 1 isoform X1 [Crassostrea gigas]	Human Diseases;Human Diseases	Cancers;Cancers	ko05200//Pathways in cancer;ko05211//Renal cell carcinoma	K09095;K09095	GO:0005654//nucleoplasm	GO:0001071//nucleic acid binding transcription factor activity;GO:0003677//DNA binding;GO:0046983//protein dimerization activity	GO:0001666//response to hypoxia;GO:0003008//system process;GO:0030097//hemopoiesis;GO:0030154//cell differentiation;GO:0035295//tube development;GO:0043618//regulation of transcription from RNA polymerase II promoter in response to stress;GO:0048568//embryonic organ development;GO:0048878//chemical homeostasis	protein_coding
InS-vs-DeC	BC	CSbapl.82565	Ggh	2.06852	1.06959	8807	2678	0.349	0.156	-0.951477	9.03331e-90	3.44829e-85	down	Ggh	gamma-glutamyl hydrolase-like [Mizuhopecten yessoensis]	Human Diseases;Metabolism	Drug resistance;Metabolism of cofactors and vitamins	ko01523//Antifolate resistance;ko00790//Folate biosynthesis	K01307;K01307	GO:0000323//lytic vacuole;GO:0031988//membrane-bounded vesicle;GO:0044421//extracellular region part	GO:0008242//omega peptidase activity	GO:0006575//cellular modified amino acid metabolic process;GO:0010038//response to metal ion;GO:0019538//protein metabolic process;GO:0043434//response to peptide hormone;GO:0097305//response to alcohol	protein_coding
InS-vs-DeC	BC	CSbapl.35366	pol	7.8567	5.81307	8807	2678	0.749	0.54	-0.434617	1.09155e-89	4.16679e-85	down	pol	Transposon Ty3-G Gag-Pol poly [Labeo rohita]	-	-	-	-	-	-	-	protein_coding
InS-vs-DeC	BC	CSbapl.41709	slc6a5	1.65852	0.811388	8807	2678	0.296	0.119	-1.03134	1.23913e-89	4.73013e-85	down	slc6a5	PREDICTED: cell migration-inducing and hyaluronan-binding protein [Crassostrea gigas]	-	-	-	-	GO:0016020//membrane;GO:0043227//membrane-bounded organelle	-	GO:0044699//single-organism process	protein_coding
InS-vs-DeC	BC	CSbapl.98621	CSbapl.98621	1.89897	0.903371	8807	2678	0.327	0.139	-1.07174	2.00026e-89	7.63559e-85	down	--	serine/threonine-protein phosphatase 6 regulatory ankyrin repeat subunit B-like [Crassostrea virginica]	-	-	-	-	-	-	-	protein_coding
InS-vs-DeC	BC	CSbapl.65782	CSbapl.65782	2.86722	4.30803	8807	2678	0.449	0.445	0.587357	2.62192e-89	1.00086e-84	up	--	calphotin-like [Peromyscus leucopus]	-	-	-	-	-	-	-	protein_coding
InS-vs-DeC	BC	CSbapl.22109	myrip	1.38357	2.8336	8807	2678	0.253	0.347	1.03419	3.17582e-89	1.2123e-84	up	myrip	titin homolog isoform X4 [Crassostrea virginica]	-	-	-	-	GO:0005856//cytoskeleton;GO:0005886//plasma membrane;GO:0030141//secretory granule;GO:0030659//cytoplasmic vesicle membrane;GO:0031513//nonmotile primary cilium;GO:0043234//protein complex;GO:0048770//pigment granule	GO:0008092//cytoskeletal protein binding;GO:0017016//Ras GTPase binding;GO:0046914//transition metal ion binding	GO:0030048//actin filament-based movement;GO:0050796//regulation of insulin secretion	protein_coding
InS-vs-DeC	BC	CSbapl.68245	TNFAIP3	1.95567	3.3458	8807	2678	0.348	0.387	0.774656	3.7209e-89	1.42038e-84	up	TNFAIP3	PREDICTED: tumor necrosis factor alpha-induced protein 3 isoform X1 [Crassostrea gigas]	Organismal Systems;Cellular Processes;Human Diseases;Environmental Information Processing;Environmental Information Processing;Human Diseases;Organismal Systems	Immune system;Cell growth and death;Infectious diseases;Signal transduction;Signal transduction;Infectious diseases;Immune system	ko04621//NOD-like receptor signaling pathway;ko04217//Necroptosis;ko05169//Epstein-Barr virus infection;ko04668//TNF signaling pathway;ko04064//NF-kappa B signaling pathway;ko05162//Measles;ko04657//IL-17 signaling pathway	K11859;K11859;K11859;K11859;K11859;K11859;K11859	GO:0005737//cytoplasm;GO:0043231//intracellular membrane-bounded organelle	GO:0016787//hydrolase activity;GO:0016881//acid-amino acid ligase activity;GO:0019899//enzyme binding	GO:0001818//negative regulation of cytokine production;GO:0002252//immune effector process;GO:0002520//immune system development;GO:0002676//regulation of chronic inflammatory response;GO:0007166//cell surface receptor signaling pathway;GO:0008285//negative regulation of cell proliferation;GO:0009896//positive regulation of catabolic process;GO:0016567//protein ubiquitination;GO:0016579//protein …	protein_coding
InS-vs-DeC	BC	CSbapl.55405	TLR6	1.35013	0.565712	8807	2678	0.256	0.09	-1.25481	1.35779e-88	5.1831e-84	down	TLR6	PREDICTED: toll-like receptor 2 [Crassostrea gigas]	Human Diseases;Environmental Information Processing;Human Diseases;Human Diseases;Human Diseases;Human Diseases;Cellular Processes;Human Diseases;Human Diseases;Human Diseases;Human Diseases;Organismal Systems;Human Diseases;Human Diseases;Human Diseases;Human Diseases;Human Diseases;Human Diseases;Human Diseases;Human Diseases	Infectious diseases;Signal transduction;Infectious diseases;Cancers;Infectious diseases;Infectious disease: viral;Transport and catabolism;Infectious diseases;Infectious diseases;Infectious diseases;Infectious diseases;Immune system;Infectious diseases;Infectious diseases;Infectious diseases;Cancer: overview;Infectious diseases;Infectious diseases;Immune diseases;Immune diseases	ko05132//Salmonella infection;ko04151//PI3K-Akt signaling pathway;ko05168//Herpes simplex infection;ko05205//Proteoglycans in cancer;ko05152//Tuberculosis;ko05170//Human immunodeficiency virus 1 infection;ko04145//Phagosome;ko05145//Toxoplasmosis;ko05169//Epstein-Barr virus infection;ko05161//Hepatitis B;ko05162//Measles;ko04620//Toll-like receptor signaling pathway;ko05134//Legionellosis;ko05146…	K10159;K10159;K10159;K10159;K10159;K10159;K10159;K10159;K10159;K10159;K10159;K10159;K10159;K10159;K10159;K10159;K10159;K10159;K10159;K10159	GO:0005737//cytoplasm;GO:0016021//integral component of membrane;GO:0043235//receptor complex	GO:0005488//binding;GO:0060089//molecular transducer activity	GO:0001819//positive regulation of cytokine production;GO:0002224//toll-like receptor signaling pathway;GO:0010557//positive regulation of macromolecule biosynthetic process;GO:0031328//positive regulation of cellular biosynthetic process;GO:0032675//regulation of interleukin-6 production;GO:0032680//regulation of tumor necrosis factor production;GO:0042327//positive regulation of phosphorylation…	protein_coding
InS-vs-DeC	BC	CSbapl.39249	MAP3K4	1.80592	1.04429	8807	2678	0.326	0.149	-0.790156	1.77133e-88	6.7617e-84	down	MAP3K4	mitogen-activated protein kinase kinase kinase 4-like isoform X1 [Mizuhopecten yessoensis]	Environmental Information Processing;Organismal Systems;Organismal Systems;Environmental Information Processing	Signal transduction;Endocrine system;Immune system;Signal transduction	ko04010//MAPK signaling pathway;ko04912//GnRH signaling pathway;ko04624//Toll and Imd signaling pathway;ko04013//MAPK signaling pathway - fly	K04428;K04428;K04428;K04428	-	-	-	protein_coding
InS-vs-DeC	BC	CSbapl.89166	CSbapl.89166	5.45688	3.50482	8807	2678	0.603	0.383	-0.638721	1.77152e-88	6.76242e-84	down	--	PREDICTED: RNA-directed DNA polymerase from mobile element jockey-like [Acropora digitifera]	-	-	-	-	-	-	-	protein_coding
InS-vs-DeC	BC	CSbapl.96015	CSbapl.96015	1.49252	0.622746	8807	2678	0.277	0.103	-1.2609	3.08835e-88	1.17892e-83	down	--	serine/threonine-protein phosphatase 6 regulatory ankyrin repeat subunit B-like [Crassostrea virginica]	-	-	-	-	-	-	-	protein_coding
InS-vs-DeC	BC	CSbapl.89086	FER	1.84932	0.916425	8807	2678	0.322	0.137	-1.01283	3.98254e-88	1.52026e-83	down	FER	Tyrosine-protein kinase Fer [Mizuhopecten yessoensis]	-	-	-	-	-	-	-	protein_coding
InS-vs-DeC	BC	CSbapl.43898	Rim2	1.65641	0.699951	8807	2678	0.273	0.101	-1.24262	4.11734e-88	1.57171e-83	down	Rim2	solute carrier family 25 member 36-like isoform X2 [Octopus vulgaris]	-	-	-	-	GO:0016020//membrane;GO:0043231//intracellular membrane-bounded organelle	GO:0015215//nucleotide transmembrane transporter activity	GO:0000959//mitochondrial RNA metabolic process;GO:0006862//nucleotide transport;GO:0007005//mitochondrion organization;GO:0015980//energy derivation by oxidation of organic compounds;GO:0042391//regulation of membrane potential;GO:0043627//response to estrogen	protein_coding
InS-vs-DeC	BC	CSbapl.41842	Plekhg5	6.85203	4.37458	8807	2678	0.662	0.444	-0.647375	6.39733e-88	2.44205e-83	down	Plekhg5	pleckstrin homology domain-containing family G member 5-like isoform X1 [Mizuhopecten yessoensis]	-	-	-	-	GO:0016020//membrane;GO:0016023//cytoplasmic, membrane-bounded vesicle;GO:0030054//cell junction;GO:0031252//cell leading edge	GO:0005088//Ras guanyl-nucleotide exchange factor activity;GO:0005488//binding;GO:0060089//molecular transducer activity	GO:0006915//apoptotic process;GO:0043087//regulation of GTPase activity;GO:0043122//regulation of I-kappaB kinase/NF-kappaB signaling;GO:0043542//endothelial cell migration;GO:0048646//anatomical structure formation involved in morphogenesis	protein_coding
InS-vs-DeC	BC	CSbapl.29126	CSbapl.29126	2.13741	1.15508	8807	2678	0.37	0.176	-0.887806	7.39552e-88	2.82309e-83	down	--	receptor-type tyrosine-protein phosphatase F-like [Mizuhopecten yessoensis]	-	-	-	-	GO:0016021//integral component of membrane;GO:0044459//plasma membrane part	GO:0004896//cytokine receptor activity;GO:0005515//protein binding	GO:0009966//regulation of signal transduction;GO:0019221//cytokine-mediated signaling pathway;GO:0048522//positive regulation of cellular process	protein_coding
InS-vs-DeC	BC	CSbapl.69959	tmem132e	4.79133	6.93177	8807	2678	0.6	0.604	0.532788	9.03686e-88	3.44964e-83	up	tmem132e	transmembrane protein 132C-like [Mizuhopecten yessoensis]	-	-	-	-	-	-	-	protein_coding
InS-vs-DeC	BC	CSbapl.92012	cyhr1-b	1.95827	1.11396	8807	2678	0.335	0.155	-0.813828	9.12735e-88	3.48418e-83	down	cyhr1-b	cysteine and histidine-rich protein 1-like [Crassostrea virginica]	-	-	-	-	GO:0005737//cytoplasm;GO:0012505//endomembrane system;GO:0031981//nuclear lumen	GO:0003824//catalytic activity;GO:0046872//metal ion binding	GO:0019538//protein metabolic process	protein_coding
InS-vs-DeC	BC	CSbapl.18560	SBF2	2.85757	1.82939	8807	2678	0.454	0.253	-0.643399	1.15217e-87	4.39819e-83	down	SBF2	Myotubularin-related protein 13 [Mizuhopecten yessoensis]	-	-	-	-	-	GO:0005488//binding	GO:0008152//metabolic process;GO:0050789//regulation of biological process	protein_coding
InS-vs-DeC	BC	CSbapl.20921	LRP6	1.98985	3.53492	8807	2678	0.341	0.402	0.828985	2.41802e-87	9.2303e-83	up	LRP6	low-density lipoprotein receptor-related protein 6-like [Mizuhopecten yessoensis]	Human Diseases;Human Diseases;Human Diseases;Environmental Information Processing;Human Diseases;Human Diseases;Environmental Information Processing;Organismal Systems	Cancers;Neurodegenerative diseases;Cancers;Signal transduction;Cancers;Cancers;Signal transduction;Endocrine system	ko05200//Pathways in cancer;ko05010//Alzheimer disease;ko05225//Hepatocellular carcinoma;ko04310//Wnt signaling pathway;ko05226//Gastric cancer;ko05224//Breast cancer;ko04150//mTOR signaling pathway;ko04928//Parathyroid hormone synthesis, secretion and action	K03068;K03068;K03068;K03068;K03068;K03068;K03068;K03068	-	-	-	protein_coding
InS-vs-DeC	BC	CSbapl.39852	CSbapl.39852	3.46061	5.62656	8807	2678	0.465	0.525	0.701211	2.45736e-87	9.38047e-83	up	--	pol-like protein [Danio rerio]	-	-	-	-	-	-	-	protein_coding
InS-vs-DeC	BC	CSbapl.38422	ANPEP	10.5954	7.99378	8807	2678	0.832	0.644	-0.406478	3.66276e-87	1.39818e-82	down	ANPEP	Aminopeptidase N [Mizuhopecten yessoensis]	Metabolism;Metabolism;Organismal Systems;Organismal Systems	Global and overview maps;Metabolism of other amino acids;Immune system;Endocrine system	ko01100//Metabolic pathways;ko00480//Glutathione metabolism;ko04640//Hematopoietic cell lineage;ko04614//Renin-angiotensin system	K11140;K11140;K11140;K11140	GO:0005774//vacuolar membrane;GO:0016021//integral component of membrane;GO:0031988//membrane-bounded vesicle;GO:0043233//organelle lumen;GO:0044421//extracellular region part;GO:0044459//plasma membrane part	GO:0008238//exopeptidase activity;GO:0033218//amide binding;GO:0060089//molecular transducer activity	GO:0006508//proteolysis;GO:0035813//regulation of renal sodium excretion;GO:0044237//cellular metabolic process	protein_coding
InS-vs-DeC	BC	CSbapl.38902	CSbapl.38902	4.27235	2.7738	8807	2678	0.551	0.335	-0.623149	6.20773e-87	2.36968e-82	down	--	dual serine/threonine and tyrosine protein kinase-like [Mizuhopecten yessoensis]	-	-	-	-	-	-	-	protein_coding
InS-vs-DeC	BC	CSbapl.13286	CSbapl.13286	4.07667	2.70081	8807	2678	0.538	0.327	-0.593983	2.58972e-86	9.88574e-82	down	--	centrosomal protein of 290 kDa-like isoform X6 [Mizuhopecten yessoensis]	-	-	-	-	-	-	-	protein_coding
InS-vs-DeC	BC	CSbapl.93109	CSbapl.93109	4.50977	2.8703	8807	2678	0.574	0.357	-0.651835	4.19954e-86	1.60309e-81	down	--	RNA-directed DNA polymerase from transposon BS [Mizuhopecten yessoensis]	-	-	-	-	-	-	-	protein_coding
InS-vs-DeC	BC	CSbapl.915	GluProRS	2.83981	1.79486	8807	2678	0.455	0.251	-0.661893	4.5645e-86	1.74241e-81	down	GluProRS	PREDICTED: bifunctional glutamate/proline--tRNA ligase [Crassostrea gigas]	Metabolism;Genetic Information Processing;Metabolism	Global and overview maps;Translation;Metabolism of cofactors and vitamins	ko01100//Metabolic pathways;ko00970//Aminoacyl-tRNA biosynthesis;ko00860//Porphyrin and chlorophyll metabolism	K14163;K14163;K14163	GO:0043234//protein complex;GO:0044424//intracellular part	GO:0004812//aminoacyl-tRNA ligase activity;GO:0036094//small molecule binding;GO:0097159//organic cyclic compound binding;GO:1901363//heterocyclic compound binding	GO:0006418//tRNA aminoacylation for protein translation	protein_coding
InS-vs-DeC	BC	CSbapl.58240	RPL26	2.57201	4.44275	8807	2678	0.376	0.433	0.788532	6.47245e-86	2.47073e-81	up	RPL26	60S ribosomal protein L26 isoform X1 [Lingula anatina]	Genetic Information Processing	Translation	ko03010//Ribosome	K02898	GO:0015934//large ribosomal subunit;GO:0031988//membrane-bounded vesicle	GO:0003723//RNA binding;GO:0005198//structural molecule activity	GO:0000956//nuclear-transcribed mRNA catabolic process;GO:0006412//translation;GO:0006613//cotranslational protein targeting to membrane;GO:0016032//viral process;GO:0016072//rRNA metabolic process;GO:0016482//cytoplasmic transport;GO:0022613//ribonucleoprotein complex biogenesis;GO:0032774//RNA biosynthetic process;GO:0043624//cellular protein complex disassembly	protein_coding
InS-vs-DeC	BC	CSbapl.3960	CPT1A	1.8955	1.0601	8807	2678	0.331	0.152	-0.838315	8.85915e-86	3.3818e-81	down	CPT1A	carnitine O-palmitoyltransferase 1, liver isoform-like isoform X1 [Mizuhopecten yessoensis]	Organismal Systems;Organismal Systems;Human Diseases;Environmental Information Processing;Metabolism;Organismal Systems;Metabolism;Organismal Systems	Environmental adaptation;Endocrine system;Endocrine and metabolic diseases;Signal transduction;Global and overview maps;Endocrine system;Lipid metabolism;Endocrine system	ko04714//Thermogenesis;ko04922//Glucagon signaling pathway;ko04931//Insulin resistance;ko04152//AMPK signaling pathway;ko01212//Fatty acid metabolism;ko03320//PPAR signaling pathway;ko00071//Fatty acid degradation;ko04920//Adipocytokine signaling pathway	K08765;K08765;K08765;K08765;K08765;K08765;K08765;K08765	GO:0005741//mitochondrial outer membrane;GO:0031224//intrinsic component of membrane	GO:0005515//protein binding;GO:0016746//transferase activity, transferring acyl groups	GO:0006950//response to stress;GO:0009062//fatty acid catabolic process;GO:0010033//response to organic substance;GO:0019217//regulation of fatty acid metabolic process;GO:0031329//regulation of cellular catabolic process;GO:0033036//macromolecule localization;GO:0044765//single-organism transport;GO:0051649//establishment of localization in cell;GO:0071702//organic substance transport	protein_coding
InS-vs-DeC	BC	CSbapl.84862	CSbapl.84862	4.84296	6.84535	8807	2678	0.595	0.593	0.499228	1.27566e-85	4.86958e-81	up	--	uncharacterized protein LOC110443065 [Mizuhopecten yessoensis]	-	-	-	-	-	-	-	protein_coding
InS-vs-DeC	BC	CSbapl.24683	CSbapl.24683	2.48794	1.55277	8807	2678	0.409	0.215	-0.680073	2.30151e-85	8.78557e-81	down	--	Transposon TX1 uncharacterized 149 kDa protein [Exaiptasia pallida]	-	-	-	-	GO:0005783//endoplasmic reticulum;GO:0031090//organelle membrane	GO:0004519//endonuclease activity;GO:0016779//nucleotidyltransferase activity;GO:0033764//steroid dehydrogenase activity, acting on the CH-OH group of donors, NAD or NADP as acceptor;GO:0097159//organic cyclic compound binding	GO:0006278//RNA-dependent DNA replication;GO:0008202//steroid metabolic process;GO:0008610//lipid biosynthetic process;GO:0019222//regulation of metabolic process;GO:0032196//transposition;GO:0044248//cellular catabolic process;GO:0044255//cellular lipid metabolic process;GO:0050896//response to stimulus;GO:1901361//organic cyclic compound catabolic process;GO:1901564//organonitrogen compound met…	protein_coding
InS-vs-DeC	BC	CSbapl.59901	Adar	1.57246	0.740048	8807	2678	0.29	0.117	-1.08723	2.44814e-85	9.34527e-81	down	Adar	Double-stranded RNA-specific adenosine deaminase, partial [Balearica regulorum gibbericeps]	-	-	-	-	GO:0044428//nuclear part	GO:0003723//RNA binding;GO:0004000//adenosine deaminase activity	GO:0006396//RNA processing;GO:0006952//defense response;GO:0009451//RNA modification;GO:0016441//posttranscriptional gene silencing;GO:0019221//cytokine-mediated signaling pathway;GO:0030097//hemopoiesis;GO:0030154//cell differentiation;GO:0031047//gene silencing by RNA;GO:0048523//negative regulation of cellular process;GO:0051704//multi-organism process	protein_coding
InS-vs-DeC	BC	CSbapl.31804	CSbapl.31804	1.50209	0.70277	8807	2678	0.28	0.111	-1.09573	3.99457e-85	1.52485e-80	down	--	zinc finger protein 862-like [Lingula anatina]	-	-	-	-	-	-	GO:0009653//anatomical structure morphogenesis;GO:0048731//system development	protein_coding
InS-vs-DeC	BC	CSbapl.34030	CSbapl.34030	2.91669	1.74648	8807	2678	0.44	0.237	-0.739846	5.58441e-85	2.13174e-80	down	--	protocadherin Fat 4-like isoform X2 [Crassostrea virginica]	-	-	-	-	GO:0016020//membrane	GO:0005515//protein binding	GO:0001525//angiogenesis;GO:0007165//signal transduction;GO:0007409//axonogenesis;GO:0022603//regulation of anatomical structure morphogenesis;GO:0032535//regulation of cellular component size;GO:0040012//regulation of locomotion;GO:0048523//negative regulation of cellular process;GO:0048583//regulation of response to stimulus;GO:0051130//positive regulation of cellular component organization;GO:…	protein_coding
InS-vs-DeC	BC	CSbapl.11869	ARAP2	4.86828	3.54055	8807	2678	0.612	0.403	-0.459426	5.66228e-85	2.16146e-80	down	ARAP2	PREDICTED: arf-GAP with Rho-GAP domain, ANK repeat and PH domain-containing protein 2 isoform X3 [Crassostrea gigas]	Cellular Processes	Transport and catabolism	ko04144//Endocytosis	K18439	GO:0005622//intracellular	GO:0043167//ion binding	GO:0007165//signal transduction	protein_coding
InS-vs-DeC	BC	CSbapl.3173	PARP14	2.52375	1.4289	8807	2678	0.407	0.207	-0.820625	6.05702e-85	2.31215e-80	down	PARP14	poly [ADP-ribose] polymerase 14-like isoform X1 [Crassostrea virginica]	-	-	-	-	-	-	-	protein_coding
InS-vs-DeC	BC	CSbapl.27094	Flo1	5.5018	7.12457	8807	2678	0.651	0.615	0.372894	6.46227e-85	2.46684e-80	up	Flo1	PREDICTED: flotillin-1-like isoform X1 [Aplysia californica]	Organismal Systems	Endocrine system	ko04910//Insulin signaling pathway	K07192	GO:0005774//vacuolar membrane;GO:0005924//cell-substrate adherens junction;GO:0031988//membrane-bounded vesicle;GO:0043234//protein complex;GO:0044450//microtubule organizing center part;GO:0044459//plasma membrane part;GO:0098589//membrane region	-	GO:0007009//plasma membrane organization;GO:0022411//cellular component disassembly;GO:0046578//regulation of Ras protein signal transduction;GO:0048812//neuron projection morphogenesis;GO:0090150//establishment of protein localization to membrane	protein_coding
InS-vs-DeC	BC	CSbapl.67701	Ppp1r12a	2.15879	1.26255	8807	2678	0.369	0.182	-0.773842	8.44756e-85	3.22469e-80	down	Ppp1r12a	protein phosphatase 1 regulatory subunit 12C-like isoform X2 [Mizuhopecten yessoensis]	-	-	-	-	GO:0005815//microtubule organizing center;GO:0005924//cell-substrate adherens junction;GO:0008287//protein serine/threonine phosphatase complex;GO:0031981//nuclear lumen;GO:0044444//cytoplasmic part	GO:0016791//phosphatase activity;GO:0019900//kinase binding;GO:0030234//enzyme regulator activity;GO:0060089//molecular transducer activity	GO:0000280//nuclear division;GO:0006357//regulation of transcription from RNA polymerase II promoter;GO:0006464//cellular protein modification process;GO:0006913//nucleocytoplasmic transport;GO:0007155//cell adhesion;GO:0009892//negative regulation of metabolic process;GO:0031023//microtubule organizing center organization;GO:0035556//intracellular signal transduction;GO:0043666//regulation of ph…	protein_coding
InS-vs-DeC	BC	CSbapl.45125	Eea1	4.88145	3.51342	8807	2678	0.628	0.416	-0.47442	1.0829e-84	4.13376e-80	down	Eea1	early endosome antigen 1-like isoform X2 [Mizuhopecten yessoensis]	-	-	-	-	GO:0005768//endosome;GO:0016020//membrane;GO:0031982//vesicle	GO:0005515//protein binding;GO:0043167//ion binding	GO:0016192//vesicle-mediated transport	protein_coding
InS-vs-DeC	BC	CSbapl.53244	SGK3	3.72616	2.23096	8807	2678	0.49	0.28	-0.739999	1.62112e-84	6.18831e-80	down	SGK3	serine/threonine-protein kinase Sgk1-like isoform X2 [Mizuhopecten yessoensis]	Environmental Information Processing;Environmental Information Processing	Signal transduction;Signal transduction	ko04151//PI3K-Akt signaling pathway;ko04068//FoxO signaling pathway	K13304;K13304	GO:0005768//endosome;GO:0031090//organelle membrane;GO:0031981//nuclear lumen;GO:0031982//vesicle;GO:0042995//cell projection	GO:0004672//protein kinase activity;GO:0005543//phospholipid binding;GO:0008092//cytoskeletal protein binding;GO:0016247//channel regulator activity;GO:0019901//protein kinase binding;GO:0032550//purine ribonucleoside binding	GO:0001558//regulation of cell growth;GO:0001696//gastric acid secretion;GO:0002028//regulation of sodium ion transport;GO:0003096//renal sodium ion transport;GO:0006355//regulation of transcription, DNA-templated;GO:0006468//protein phosphorylation;GO:0006875//cellular metal ion homeostasis;GO:0007049//cell cycle;GO:0007613//memory;GO:0007632//visual behavior;GO:0008015//blood circulation;GO:000…	protein_coding
InS-vs-DeC	BC	CSbapl.7307	FLNB	2.68702	3.80841	8807	2678	0.441	0.418	0.503166	5.21533e-84	1.99085e-79	up	FLNB	filamin-A-like isoform X5 [Crassostrea virginica]	Cellular Processes;Human Diseases;Human Diseases;Environmental Information Processing	Cellular community - eukaryotes;Infectious diseases;Cancers;Signal transduction	ko04510//Focal adhesion;ko05132//Salmonella infection;ko05205//Proteoglycans in cancer;ko04010//MAPK signaling pathway	K04437;K04437;K04437;K04437	-	-	-	protein_coding
InS-vs-DeC	BC	CSbapl.15431	Sra-1	2.72968	1.74418	8807	2678	0.439	0.241	-0.646155	5.485e-84	2.09379e-79	down	Sra-1	LOW QUALITY PROTEIN: cytoplasmic FMR1-interacting protein 1-like [Crassostrea virginica]	Human Diseases;Human Diseases;Genetic Information Processing;Cellular Processes	Infectious diseases;Infectious diseases;Translation;Cell motility	ko05132//Salmonella infection;ko05130//Pathogenic Escherichia coli infection;ko03013//RNA transport;ko04810//Regulation of actin cytoskeleton	K05749;K05749;K05749;K05749	GO:0005924//cell-substrate adherens junction;GO:0031252//cell leading edge;GO:0031988//membrane-bounded vesicle;GO:0034518//RNA cap binding complex;GO:0042995//cell projection;GO:0044444//cytoplasmic part	GO:0003779//actin binding;GO:0017048//Rho GTPase binding	GO:0002431//Fc receptor mediated stimulatory signaling pathway;GO:0003407//neural retina development;GO:0006897//endocytosis;GO:0006952//defense response;GO:0007169//transmembrane receptor protein tyrosine kinase signaling pathway;GO:0007265//Ras protein signal transduction;GO:0007411//axon guidance;GO:0012501//programmed cell death;GO:0022604//regulation of cell morphogenesis;GO:0030031//cell pr…	protein_coding
InS-vs-DeC	BC	CSbapl.59428	CSK	3.12041	2.12198	8807	2678	0.486	0.284	-0.556307	9.65371e-84	3.68511e-79	down	CSK	tyrosine-protein kinase CSK-like isoform X1 [Mizuhopecten yessoensis]	Human Diseases	Infectious diseases	ko05120//Epithelial cell signaling in Helicobacter pylori infection	K05728	-	-	-	protein_coding
InS-vs-DeC	BC	CSbapl.26808	RPL28	5.2066	8.38084	8807	2678	0.544	0.61	0.686745	9.70825e-84	3.70593e-79	up	RPL28	UNVERIFIED: ribosomal protein L28, partial [Mytilus trossulus]	Genetic Information Processing	Translation	ko03010//Ribosome	K02903	GO:0015934//large ribosomal subunit;GO:0031988//membrane-bounded vesicle;GO:0035770//ribonucleoprotein granule;GO:0043005//neuron projection	GO:0003723//RNA binding;GO:0003824//catalytic activity;GO:0005198//structural molecule activity	GO:0000956//nuclear-transcribed mRNA catabolic process;GO:0006412//translation;GO:0006613//cotranslational protein targeting to membrane;GO:0009792//embryo development ending in birth or egg hatching;GO:0016032//viral process;GO:0030154//cell differentiation;GO:0032774//RNA biosynthetic process;GO:0043624//cellular protein complex disassembly;GO:0051231//spindle elongation	protein_coding
InS-vs-DeC	BC	CSbapl.90187	Gramd1b	2.02965	1.15076	8807	2678	0.349	0.167	-0.818594	1.91921e-83	7.32622e-79	down	Gramd1b	GRAM domain-containing protein 1B-like isoform X1 [Mizuhopecten yessoensis]	-	-	-	-	-	-	-	protein_coding
InS-vs-DeC	BC	CSbapl.47225	Pik3r1	3.16773	2.07961	8807	2678	0.485	0.283	-0.607115	3.19145e-83	1.21827e-78	down	Pik3r1	phosphatidylinositol 3-kinase regulatory subunit alpha-like protein [Pinctada imbricata]	Human Diseases;Human Diseases;Human Diseases;Cellular Processes;Environmental Information Processing;Human Diseases;Cellular Processes;Environmental Information Processing;Human Diseases;Human Diseases;Human Diseases;Human Diseases;Human Diseases;Environmental Information Processing;Environmental Information Processing;Human Diseases;Human Diseases;Human Diseases;Human Diseases;Human Diseases;Hum…	Cancers;Infectious diseases;Neurodegenerative diseases;Cellular community - eukaryotes;Signal transduction;Infectious diseases;Cell growth and death;Signal transduction;Cancers;Cancers;Infectious diseases;Infectious disease: viral;Infectious diseases;Signal transduction;Signal transduction;Cardiovascular diseases;Infectious diseases;Cancers;Infectious diseases;Cancers;Cancers;Sensory system;Cell …	ko05200//Pathways in cancer;ko05165//Human papillomavirus infection;ko05010//Alzheimer disease;ko04510//Focal adhesion;ko04151//PI3K-Akt signaling pathway;ko05168//Herpes simplex infection;ko04210//Apoptosis;ko04024//cAMP signaling pathway;ko05205//Proteoglycans in cancer;ko05206//MicroRNAs in cancer;ko05131//Shigellosis;ko05170//Human immunodeficiency virus 1 infection;ko05163//Human cytomegalov…	K02649;K02649;K02649;K02649;K02649;K02649;K02649;K02649;K02649;K02649;K02649;K02649;K02649;K02649;K02649;K02649;K02649;K02649;K02649;K02649;K02649;K02649;K02649;K02649;K02649;K02649;K02649;K02649;K02649;K02649;K02649;K02649;K02649;K02649;K02649;K02649;K02649;K02649;K02649;K02649;K02649;K02649;K02649;K02649;K02649;K02649;K02649;K02649;K02649;K02649;K02649;K02649;K02649;K02649;K02649;K02649;K02649;…	-	-	-	protein_coding
InS-vs-DeC	BC	CSbapl.92205	RPL13	4.25039	6.5447	8807	2678	0.516	0.548	0.622721	3.26079e-83	1.24474e-78	up	RPL13	60S ribosomal protein L13-like [Crassostrea virginica]	Genetic Information Processing	Translation	ko03010//Ribosome	K02873	GO:0015934//large ribosomal subunit;GO:0043231//intracellular membrane-bounded organelle	GO:0003723//RNA binding;GO:0005198//structural molecule activity	GO:0000956//nuclear-transcribed mRNA catabolic process;GO:0006412//translation;GO:0006613//cotranslational protein targeting to membrane;GO:0016032//viral process;GO:0032774//RNA biosynthetic process;GO:0043624//cellular protein complex disassembly;GO:0051231//spindle elongation	protein_coding
InS-vs-DeC	BC	CSbapl.58231	CSbapl.58231	2.62784	1.23113	8807	2678	0.369	0.176	-1.09383	3.29074e-83	1.25617e-78	down	--	PREDICTED: trichohyalin-like [Crassostrea gigas]	-	-	-	-	-	-	-	protein_coding
InS-vs-DeC	BC	CSbapl.61026	CSbapl.61026	2.19585	1.39639	8807	2678	0.371	0.19	-0.653038	3.59196e-83	1.37116e-78	down	--	hypothetical protein KP79_PYT04408 [Mizuhopecten yessoensis]	-	-	-	-	-	-	-	protein_coding
InS-vs-DeC	BC	CSbapl.89114	pol	7.42206	5.56073	8807	2678	0.742	0.54	-0.416538	5.30885e-83	2.02655e-78	down	pol	Retrovirus-related Pol polyprotein from transposon 17.6 [Exaiptasia pallida]	-	-	-	-	-	-	-	protein_coding
InS-vs-DeC	BC	CSbapl.69434	cpras1	2.64793	1.67892	8807	2678	0.431	0.236	-0.657299	9.16704e-83	3.49933e-78	down	cpras1	PREDICTED: circularly permutated Ras protein 1 [Crassostrea gigas]	-	-	-	-	-	-	-	protein_coding
InS-vs-DeC	BC	CSbapl.9864	Hspa12a	1.4997	0.754772	8807	2678	0.279	0.114	-0.990465	1.08363e-82	4.13656e-78	down	Hspa12a	heat shock 70 kDa protein 12A-like [Mizuhopecten yessoensis]	-	-	-	-	-	-	-	protein_coding
InS-vs-DeC	BC	CSbapl.20498	RPL15	3.2128	5.40286	8807	2678	0.434	0.497	0.749876	1.36359e-82	5.20525e-78	up	RPL15	PREDICTED: 60S ribosomal protein L15 [Aplysia californica]	Genetic Information Processing	Translation	ko03010//Ribosome	K02877	GO:0015934//large ribosomal subunit;GO:0031988//membrane-bounded vesicle;GO:0043231//intracellular membrane-bounded organelle	GO:0003723//RNA binding;GO:0005198//structural molecule activity	GO:0000956//nuclear-transcribed mRNA catabolic process;GO:0006412//translation;GO:0006613//cotranslational protein targeting to membrane;GO:0016032//viral process;GO:0032774//RNA biosynthetic process;GO:0043624//cellular protein complex disassembly	protein_coding
InS-vs-DeC	BC	CSbapl.51868	Kif16b	5.34107	6.93149	8807	2678	0.625	0.576	0.376031	1.91721e-82	7.31857e-78	up	Kif16b	PREDICTED: kinesin-like protein KIF16B isoform X1 [Crassostrea gigas]	-	-	-	-	-	-	-	protein_coding
InS-vs-DeC	BC	CSbapl.92018	PIEZO1	3.49602	2.57618	8807	2678	0.508	0.314	-0.440466	1.92212e-82	7.33731e-78	down	PIEZO1	piezo-type mechanosensitive ion channel component 1-like isoform X10 [Crassostrea virginica]	-	-	-	-	-	-	-	protein_coding
InS-vs-DeC	BC	CSbapl.66635	CPT1A	1.00789	2.29238	8807	2678	0.198	0.295	1.18543	2.32682e-82	8.88218e-78	up	CPT1A	carnitine O-palmitoyltransferase 1, liver isoform-like isoform X3 [Mizuhopecten yessoensis]	Organismal Systems;Organismal Systems;Human Diseases;Environmental Information Processing;Metabolism;Organismal Systems;Metabolism;Organismal Systems	Environmental adaptation;Endocrine system;Endocrine and metabolic diseases;Signal transduction;Global and overview maps;Endocrine system;Lipid metabolism;Endocrine system	ko04714//Thermogenesis;ko04922//Glucagon signaling pathway;ko04931//Insulin resistance;ko04152//AMPK signaling pathway;ko01212//Fatty acid metabolism;ko03320//PPAR signaling pathway;ko00071//Fatty acid degradation;ko04920//Adipocytokine signaling pathway	K08765;K08765;K08765;K08765;K08765;K08765;K08765;K08765	GO:0031306//intrinsic component of mitochondrial outer membrane	GO:0016406//carnitine O-acyltransferase activity	GO:0006577//amino-acid betaine metabolic process;GO:0006839//mitochondrial transport;GO:0006950//response to stress;GO:0009062//fatty acid catabolic process;GO:0010035//response to inorganic substance;GO:0030154//cell differentiation;GO:0048511//rhythmic process;GO:0050794//regulation of cellular process	protein_coding
InS-vs-DeC	BC	CSbapl.72502	RTase	1.50225	0.708483	8807	2678	0.271	0.107	-1.08421	2.50472e-82	9.56127e-78	down	RTase	RNA-directed DNA polymerase from transposon BS [Mizuhopecten yessoensis]	-	-	-	-	-	-	-	protein_coding
InS-vs-DeC	BC	CSbapl.32200	stau2	2.63498	4.24791	8807	2678	0.401	0.43	0.688942	4.21115e-82	1.60752e-77	up	stau2	double-stranded RNA-binding protein Staufen homolog [Mizuhopecten yessoensis]	-	-	-	-	GO:0043231//intracellular membrane-bounded organelle	GO:0003723//RNA binding	-	protein_coding
InS-vs-DeC	BC	CSbapl.21762	CSbapl.21762	2.47624	1.20096	8807	2678	0.383	0.188	-1.0439	7.32713e-82	2.79698e-77	down	--	hypothetical protein AM593_03721, partial [Mytilus galloprovincialis]	-	-	-	-	-	-	-	protein_coding
InS-vs-DeC	BC	CSbapl.98912	TCF12	2.94563	4.51084	8807	2678	0.442	0.465	0.614807	9.49767e-82	3.62555e-77	up	TCF12	transcription factor 12-like isoform X11 [Crassostrea virginica]	-	-	-	-	-	-	-	protein_coding
InS-vs-DeC	BC	CSbapl.23092	CSbapl.23092	16.5934	12.7596	8807	2678	0.92	0.779	-0.379029	1.06061e-81	4.04865e-77	down	--	PREDICTED: RNA-directed DNA polymerase from mobile element jockey-like [Acropora digitifera]	-	-	-	-	-	-	-	protein_coding
InS-vs-DeC	BC	CSbapl.22667	pol	2.33959	1.58283	8807	2678	0.402	0.22	-0.563719	1.33681e-81	5.10299e-77	down	pol	Transposon Ty3-I Gag-Pol polyprotein [Trichinella sp. T6]	-	-	-	-	-	-	-	protein_coding
InS-vs-DeC	BC	CSbapl.71240	CSbapl.71240	1.82834	1.0436	8807	2678	0.327	0.153	-0.808903	1.87805e-81	7.16907e-77	down	--	-	-	-	-	-	-	-	-	protein_coding
InS-vs-DeC	BC	CSbapl.52243	Ipo13	2.51663	1.6154	8807	2678	0.411	0.222	-0.639573	2.12341e-81	8.10569e-77	down	Ipo13	importin-13-like [Mizuhopecten yessoensis]	-	-	-	-	GO:0043231//intracellular membrane-bounded organelle	GO:0035258//steroid hormone receptor binding	GO:0006886//intracellular protein transport	protein_coding
InS-vs-DeC	BC	CSbapl.70311	CSbapl.70311	0.794141	2.00731	8807	2678	0.161	0.259	1.33768	3.4215e-81	1.30609e-76	up	--	protein fam92b, partial [Mytilus galloprovincialis]	-	-	-	-	GO:0005622//intracellular	GO:0005488//binding	GO:0006355//regulation of transcription, DNA-templated;GO:0010604//positive regulation of macromolecule metabolic process;GO:0044763//single-organism cellular process;GO:0048522//positive regulation of cellular process;GO:0048523//negative regulation of cellular process	protein_coding
InS-vs-DeC	BC	CSbapl.84886	CSbapl.84886	1.58098	0.759671	8807	2678	0.294	0.123	-1.05728	3.96276e-81	1.5127e-76	down	--	hornerin-like isoform X1 [Mizuhopecten yessoensis]	-	-	-	-	-	-	-	protein_coding
InS-vs-DeC	BC	CSbapl.1056	CSbapl.1056	6.32783	4.64797	8807	2678	0.703	0.498	-0.445101	5.61449e-81	2.14322e-76	down	--	hemicentin-1 isoform X1 [Exaiptasia pallida]	-	-	-	-	-	-	-	protein_coding
InS-vs-DeC	BC	CSbapl.67594	CSbapl.67594	3.73831	2.53619	8807	2678	0.502	0.299	-0.559704	1.71085e-80	6.53083e-76	down	--	phosphatidylinositol phosphatase PTPRQ-like, partial [Mizuhopecten yessoensis]	-	-	-	-	-	-	-	protein_coding
InS-vs-DeC	BC	CSbapl.63315	STXBP5	4.94395	3.58119	8807	2678	0.617	0.413	-0.465215	1.93784e-80	7.39732e-76	down	STXBP5	Syntaxin-binding protein 5 [Mizuhopecten yessoensis]	-	-	-	-	GO:0016023//cytoplasmic, membrane-bounded vesicle;GO:0034702//ion channel complex	GO:0019905//syntaxin binding	GO:0010467//gene expression;GO:0017157//regulation of exocytosis;GO:0032101//regulation of response to external stimulus	protein_coding
InS-vs-DeC	BC	CSbapl.82836	CSbapl.82836	2.89188	1.40325	8807	2678	0.383	0.19	-1.04318	4.44912e-80	1.69836e-75	down	--	lecithin retinol acyltransferase-like [Pomacea canaliculata]	Organismal Systems;Metabolism	Digestive system;Metabolism of cofactors and vitamins	ko04977//Vitamin digestion and absorption;ko00830//Retinol metabolism	K00678;K00678	-	-	-	protein_coding
InS-vs-DeC	BC	CSbapl.29167	slc44a4	2.87318	4.59188	8807	2678	0.429	0.475	0.676419	8.5521e-80	3.26459e-75	up	slc44a4	PREDICTED: choline transporter-like protein 2 [Crassostrea gigas]	Human Diseases	Cancers	ko05231//Choline metabolism in cancer	K15377	GO:0016020//membrane	-	-	protein_coding
InS-vs-DeC	BC	CSbapl.59019	Tcerg1	1.92977	1.11033	8807	2678	0.336	0.161	-0.797388	1.35496e-79	5.17227e-75	down	Tcerg1	transcription elongation regulator 1-like [Mizuhopecten yessoensis]	Genetic Information Processing;Organismal Systems	Transcription;Aging	ko03040//Spliceosome;ko04212//Longevity regulating pathway - worm	K12824;K12824	GO:0005856//cytoskeleton;GO:0044428//nuclear part	GO:0001071//nucleic acid binding transcription factor activity;GO:0001085//RNA polymerase II transcription factor binding;GO:0001104//RNA polymerase II transcription cofactor activity;GO:0003723//RNA binding	GO:0006357//regulation of transcription from RNA polymerase II promoter	protein_coding
InS-vs-DeC	BC	CSbapl.60346	Pdzd2	3.54594	2.31339	8807	2678	0.498	0.296	-0.61614	1.63002e-79	6.22229e-75	down	Pdzd2	PREDICTED: PDZ domain-containing protein 2-like [Crassostrea gigas]	-	-	-	-	GO:0043231//intracellular membrane-bounded organelle	-	-	protein_coding
InS-vs-DeC	BC	CSbapl.36460	CSbapl.36460	4.89758	3.66013	8807	2678	0.625	0.424	-0.420164	3.53387e-79	1.34898e-74	down	--	Transposon Ty3-G Gag-Pol poly [Labeo rohita]	-	-	-	-	-	-	-	protein_coding
InS-vs-DeC	BC	CSbapl.70093	X-element\ORF2	2.94037	1.65007	8807	2678	0.426	0.23	-0.833432	5.68345e-79	2.16954e-74	down	X-element\ORF2	Pericentriolar material 1 protein [Exaiptasia pallida]	-	-	-	-	-	-	-	protein_coding
InS-vs-DeC	BC	CSbapl.38528	CSbapl.38528	1.9498	1.12223	8807	2678	0.338	0.163	-0.796903	6.02828e-79	2.30117e-74	down	--	PREDICTED: LOW QUALITY PROTEIN: protein NLRC5, partial [Balearica regulorum gibbericeps]	-	-	-	-	-	-	GO:0002376//immune system process;GO:0019222//regulation of metabolic process;GO:0044763//single-organism cellular process;GO:0050794//regulation of cellular process;GO:0050896//response to stimulus	protein_coding
InS-vs-DeC	BC	CSbapl.17403	rps11	4.74665	7.11039	8807	2678	0.56	0.575	0.583008	8.39456e-79	3.20446e-74	up	rps11	40S ribosomal protein S11 isoform X1 [Nilaparvata lugens]	Genetic Information Processing	Translation	ko03010//Ribosome	K02949	-	-	-	protein_coding
InS-vs-DeC	BC	CSbapl.27273	Drosha	2.92742	2.00007	8807	2678	0.439	0.253	-0.549554	1.07242e-78	4.09374e-74	down	Drosha	DROSHA [Mytilus galloprovincialis]	Human Diseases;Genetic Information Processing	Cancers;Translation	ko05205//Proteoglycans in cancer;ko03008//Ribosome biogenesis in eukaryotes	K03685;K03685	-	-	-	protein_coding
InS-vs-DeC	BC	CSbapl.87885	Ccnt2	1.97726	3.18207	8807	2678	0.342	0.353	0.686432	1.82853e-78	6.98007e-74	up	Ccnt2	LOW QUALITY PROTEIN: cyclin-T2-like [Crassostrea virginica]	Human Diseases	Cancers	ko05202//Transcriptional misregulation in cancers	K15188	GO:0043231//intracellular membrane-bounded organelle	GO:0019900//kinase binding	GO:0010468//regulation of gene expression;GO:0034645//cellular macromolecule biosynthetic process;GO:0051726//regulation of cell cycle	protein_coding
InS-vs-DeC	BC	CSbapl.8071	EHD1	2.86923	1.90886	8807	2678	0.441	0.251	-0.587932	2.23084e-78	8.51579e-74	down	EHD1	PREDICTED: EH domain-containing protein 3 [Crassostrea gigas]	Cellular Processes	Transport and catabolism	ko04144//Endocytosis	K12483	GO:0005769//early endosome;GO:0005924//cell-substrate adherens junction;GO:0010008//endosome membrane;GO:0016023//cytoplasmic, membrane-bounded vesicle;GO:0043232//intracellular non-membrane-bounded organelle	GO:0017016//Ras GTPase binding;GO:0032550//purine ribonucleoside binding;GO:0046872//metal ion binding	GO:0003002//regionalization;GO:0006612//protein targeting to membrane;GO:0007281//germ cell development;GO:0007599//hemostasis;GO:0009886//post-embryonic morphogenesis;GO:0010831//positive regulation of myotube differentiation;GO:0010884//positive regulation of lipid storage;GO:0016192//vesicle-mediated transport;GO:0030030//cell projection organization;GO:0032388//positive regulation of intracel…	protein_coding
InS-vs-DeC	BC	CSbapl.46921	DD3-3	2.60175	1.53737	8807	2678	0.4	0.21	-0.758978	2.54032e-78	9.69715e-74	down	DD3-3	LOW QUALITY PROTEIN: protein DD3-3-like [Crassostrea virginica]	-	-	-	-	-	-	-	protein_coding
InS-vs-DeC	BC	CSbapl.24203	RPS26	1.0032	2.28997	8807	2678	0.186	0.277	1.19064	2.77741e-78	1.06022e-73	up	RPS26	40S ribosomal protein S26-like [Mizuhopecten yessoensis]	Genetic Information Processing	Translation	ko03010//Ribosome	K02976	GO:0015935//small ribosomal subunit;GO:0031988//membrane-bounded vesicle	GO:0005198//structural molecule activity;GO:0044822//poly(A) RNA binding	GO:0006412//translation;GO:0006613//cotranslational protein targeting to membrane;GO:0010629//negative regulation of gene expression;GO:0016032//viral process;GO:0032774//RNA biosynthetic process;GO:0043624//cellular protein complex disassembly	protein_coding
InS-vs-DeC	BC	CSbapl.71419	Cachd1	1.75269	1.04403	8807	2678	0.322	0.153	-0.747343	2.79729e-78	1.06781e-73	down	Cachd1	VWFA and cache domain-containing protein 1-like [Lingula anatina]	-	-	-	-	-	-	-	protein_coding
InS-vs-DeC	BC	CSbapl.65499	CG12084	3.53586	2.38895	8807	2678	0.498	0.3	-0.565664	3.28635e-78	1.2545e-73	down	CG12084	PREDICTED: protein zer-1 homolog [Octopus bimaculoides]	-	-	-	-	-	-	-	protein_coding
InS-vs-DeC	BC	CSbapl.87816	RpL23-A	4.34527	6.68108	8807	2678	0.527	0.572	0.620624	3.72242e-78	1.42096e-73	up	RpL23-A	UNVERIFIED: ribosomal protein L23, partial [Mytilus trossulus]	Genetic Information Processing	Translation	ko03010//Ribosome	K02894	GO:0005924//cell-substrate adherens junction;GO:0015934//large ribosomal subunit;GO:0031988//membrane-bounded vesicle	GO:0003723//RNA binding;GO:0005198//structural molecule activity;GO:0008092//cytoskeletal protein binding	GO:0000956//nuclear-transcribed mRNA catabolic process;GO:0006412//translation;GO:0006606//protein import into nucleus;GO:0006613//cotranslational protein targeting to membrane;GO:0016032//viral process;GO:0030154//cell differentiation;GO:0032774//RNA biosynthetic process;GO:0043624//cellular protein complex disassembly;GO:0051231//spindle elongation	protein_coding
InS-vs-DeC	BC	CSbapl.9061	NEK9	3.21655	2.29185	8807	2678	0.492	0.3	-0.488982	4.61572e-78	1.76196e-73	down	NEK9	Serine/threonine-protein kinase Nek9 [Mizuhopecten yessoensis]	-	-	-	-	-	-	-	protein_coding
InS-vs-DeC	BC	CSbapl.66391	CSbapl.66391	1.423	0.61181	8807	2678	0.269	0.106	-1.21764	5.94406e-78	2.26903e-73	down	--	PREDICTED: cyclic GMP-AMP synthase-like [Crassostrea gigas]	-	-	-	-	-	GO:0005488//binding	GO:0002376//immune system process;GO:0006952//defense response	protein_coding
InS-vs-DeC	BC	CSbapl.99892	DNAH6	8.22928	10.9044	8807	2678	0.749	0.729	0.406068	8.51603e-78	3.25082e-73	up	DNAH6	dynein heavy chain 6, axonemal-like isoform X1 [Crassostrea virginica]	Human Diseases	Neurodegenerative diseases	ko05016//Huntington disease	K10408	GO:0005858//axonemal dynein complex	GO:0003774//motor activity;GO:0032550//purine ribonucleoside binding	GO:0007017//microtubule-based process;GO:0048870//cell motility	protein_coding
InS-vs-DeC	BC	CSbapl.88347	CSbapl.88347	1.34313	2.8923	8807	2678	0.234	0.333	1.10657	9.23526e-78	3.52538e-73	up	--	hypothetical protein AM593_10776, partial [Mytilus galloprovincialis]	-	-	-	-	-	-	-	protein_coding
InS-vs-DeC	BC	CSbapl.69166	ACAC	2.91807	4.20057	8807	2678	0.448	0.442	0.525552	1.13995e-77	4.35151e-73	up	ACAC	acetyl-CoA carboxylase-like isoform X2 [Crassostrea virginica]	-	-	-	-	GO:0005856//cytoskeleton;GO:0031988//membrane-bounded vesicle;GO:0043231//intracellular membrane-bounded organelle;GO:0044444//cytoplasmic part	GO:0016421//CoA carboxylase activity;GO:0016879//ligase activity, forming carbon-nitrogen bonds;GO:0019842//vitamin binding;GO:0019899//enzyme binding;GO:0032550//purine ribonucleoside binding;GO:0043169//cation binding	GO:0006631//fatty acid metabolic process;GO:0006637//acyl-CoA metabolic process;GO:0019538//protein metabolic process;GO:0034695//response to prostaglandin E;GO:0048878//chemical homeostasis;GO:0051260//protein homooligomerization;GO:0060249//anatomical structure homeostasis	protein_coding
InS-vs-DeC	BC	CSbapl.32925	CSbapl.32925	1.99199	1.07338	8807	2678	0.33	0.155	-0.891984	1.63805e-77	6.25293e-73	down	--	PREDICTED: orofacial cleft 1 candidate gene 1 protein [Lepisosteus oculatus]	-	-	-	-	GO:0005856//cytoskeleton;GO:0043231//intracellular membrane-bounded organelle;GO:0044444//cytoplasmic part	-	-	protein_coding
InS-vs-DeC	BC	CSbapl.59948	REPTOR	0.95301	2.05187	8807	2678	0.19	0.264	1.10629	1.90509e-77	7.27232e-73	up	REPTOR	PREDICTED: protein CREBRF homolog isoform X2 [Crassostrea gigas]	-	-	-	-	GO:0044451//nucleoplasm part	GO:0005488//binding	GO:0001961//positive regulation of cytokine-mediated signaling pathway;GO:0006357//regulation of transcription from RNA polymerase II promoter;GO:0009896//positive regulation of catabolic process;GO:0009968//negative regulation of signal transduction;GO:0015031//protein transport;GO:0032386//regulation of intracellular transport;GO:0033554//cellular response to stress;GO:0060746//parental behavior	protein_coding
InS-vs-DeC	BC	CSbapl.15292	CSbapl.15292	4.66122	6.35408	8807	2678	0.581	0.562	0.446967	3.66104e-77	1.39753e-72	up	--	transcriptional regulator ATRX-like [Mizuhopecten yessoensis]	-	-	-	-	GO:0000790//nuclear chromatin;GO:0000792//heterochromatin;GO:0043234//protein complex	GO:0004386//helicase activity;GO:0008094//DNA-dependent ATPase activity;GO:0019904//protein domain specific binding;GO:0042393//histone binding	GO:0000122//negative regulation of transcription from RNA polymerase II promoter;GO:0002064//epithelial cell development;GO:0006305//DNA alkylation;GO:0006334//nucleosome assembly;GO:0016568//chromatin modification;GO:0032204//regulation of telomere maintenance;GO:0032392//DNA geometric change;GO:0033262//regulation of nuclear cell cycle DNA replication;GO:0035127//post-embryonic limb morphogenes…	protein_coding
InS-vs-DeC	BC	CSbapl.47780	Rassf5	3.04677	2.05724	8807	2678	0.467	0.276	-0.566545	3.75282e-77	1.43256e-72	down	Rassf5	PREDICTED: ras association domain-containing protein 1 isoform X2 [Crassostrea gigas]	-	-	-	-	-	-	GO:0008152//metabolic process;GO:0044763//single-organism cellular process;GO:0050794//regulation of cellular process;GO:0051716//cellular response to stimulus	protein_coding
InS-vs-DeC	BC	CSbapl.28830	Nynrin	3.36481	4.6675	8807	2678	0.496	0.484	0.472114	8.70826e-77	3.3242e-72	up	Nynrin	reverse transcriptase, partial [Nuttalliella namaqua]	-	-	-	-	-	-	-	protein_coding
InS-vs-DeC	BC	CSbapl.97731	PKM	1.61111	0.865988	8807	2678	0.288	0.126	-0.895559	1.24644e-76	4.75804e-72	down	PKM	pyruvate kinase PKM-like isoform X6 [Crassostrea virginica]	Metabolism;Human Diseases;Human Diseases;Metabolism;Metabolism;Organismal Systems;Human Diseases;Metabolism;Metabolism;Metabolism;Human Diseases	Global and overview maps;Infectious diseases;Cancers;Nucleotide metabolism;Global and overview maps;Endocrine system;Cancers;Carbohydrate metabolism;Global and overview maps;Carbohydrate metabolism;Endocrine and metabolic diseases	ko01100//Metabolic pathways;ko05165//Human papillomavirus infection;ko05203//Viral carcinogenesis;ko00230//Purine metabolism;ko01200//Carbon metabolism;ko04922//Glucagon signaling pathway;ko05230//Central carbon metabolism in cancer;ko00010//Glycolysis / Gluconeogenesis;ko01230//Biosynthesis of amino acids;ko00620//Pyruvate metabolism;ko04930//Type II diabetes mellitus	K00873;K00873;K00873;K00873;K00873;K00873;K00873;K00873;K00873;K00873;K00873	GO:0016020//membrane;GO:0031988//membrane-bounded vesicle;GO:0042995//cell projection;GO:0043231//intracellular membrane-bounded organelle;GO:0044444//cytoplasmic part	GO:0003723//RNA binding;GO:0016301//kinase activity;GO:0023023//MHC protein complex binding;GO:0032550//purine ribonucleoside binding;GO:0046872//metal ion binding	GO:0006007//glucose catabolic process;GO:0006090//pyruvate metabolic process;GO:0008219//cell death;GO:0009152//purine ribonucleotide biosynthetic process;GO:0009628//response to abiotic stimulus;GO:0014854//response to inactivity;GO:0031667//response to nutrient levels;GO:0042246//tissue regeneration;GO:0043434//response to peptide hormone;GO:0051704//multi-organism process	protein_coding
InS-vs-DeC	BC	CSbapl.22572	CSbapl.22572	4.85564	3.75426	8807	2678	0.62	0.425	-0.371122	2.05182e-76	7.83242e-72	down	--	PREDICTED: arachidonate 5-lipoxygenase-like [Branchiostoma belcheri]	-	-	-	-	-	-	-	protein_coding
InS-vs-DeC	BC	CSbapl.86837	CSbapl.86837	7.10933	4.18007	8807	2678	0.626	0.426	-0.766173	2.16401e-76	8.26066e-72	down	--	-	-	-	-	-	-	-	-	protein_coding
InS-vs-DeC	BC	CSbapl.17017	pacsin1b	2.39568	1.75672	8807	2678	0.4	0.233	-0.447525	6.90341e-76	2.63524e-71	down	pacsin1b	PREDICTED: protein kinase C and casein kinase substrate in neurons protein 1 isoform X4 [Crassostrea gigas]	-	-	-	-	GO:0032155//cell division site part;GO:0043231//intracellular membrane-bounded organelle;GO:0097060//synaptic membrane	GO:0005488//binding	GO:0008582//regulation of synaptic growth at neuromuscular junction;GO:0032506//cytokinetic process;GO:0033206//meiotic cytokinesis;GO:0090306//spindle assembly involved in meiosis	protein_coding
InS-vs-DeC	BC	CSbapl.56892	PDCD4	2.30821	3.55358	8807	2678	0.382	0.395	0.622473	8.33956e-76	3.18346e-71	up	PDCD4	programmed cell death protein 4-like [Crassostrea virginica]	-	-	-	-	GO:0031981//nuclear lumen;GO:0044444//cytoplasmic part	GO:0005488//binding	GO:0006355//regulation of transcription, DNA-templated;GO:0007568//aging;GO:0042981//regulation of apoptotic process;GO:0043407//negative regulation of MAP kinase activity	protein_coding
InS-vs-DeC	BC	CSbapl.12688	CSbapl.12688	3.17876	4.87118	8807	2678	0.46	0.493	0.615793	9.88499e-76	3.7734e-71	up	--	microtubule-associated protein futsch [Lingula anatina]	-	-	-	-	-	-	-	protein_coding
InS-vs-DeC	BC	CSbapl.65716	SETX	4.1331	3.06453	8807	2678	0.569	0.375	-0.431548	9.89395e-76	3.77682e-71	down	SETX	probable helicase senataxin, partial [Mizuhopecten yessoensis]	-	-	-	-	GO:0005694//chromosome;GO:0031981//nuclear lumen;GO:0043005//neuron projection	GO:0003677//DNA binding;GO:0005515//protein binding;GO:0016787//hydrolase activity	GO:0006281//DNA repair;GO:0006357//regulation of transcription from RNA polymerase II promoter;GO:0006369//termination of RNA polymerase II transcription;GO:0007165//signal transduction;GO:0007399//nervous system development;GO:0030154//cell differentiation;GO:0034599//cellular response to oxidative stress;GO:0045893//positive regulation of transcription, DNA-templated;GO:0048511//rhythmic proces…	protein_coding
InS-vs-DeC	BC	CSbapl.42340	COG7	3.36901	2.31046	8807	2678	0.494	0.302	-0.544126	1.31501e-75	5.01977e-71	down	COG7	conserved oligomeric Golgi complex subunit 7-like [Mizuhopecten yessoensis]	-	-	-	-	GO:0043231//intracellular membrane-bounded organelle;GO:0043232//intracellular non-membrane-bounded organelle;GO:0043234//protein complex	GO:0005488//binding	GO:0006464//cellular protein modification process;GO:0015031//protein transport;GO:0031647//regulation of protein stability;GO:0033365//protein localization to organelle;GO:0048193//Golgi vesicle transport	protein_coding
InS-vs-DeC	BC	CSbapl.47841	Huwe1	2.55654	3.32431	8807	2678	0.421	0.382	0.378847	2.34405e-75	8.94796e-71	up	Huwe1	PREDICTED: E3 ubiquitin-protein ligase HUWE1-like [Octopus bimaculoides]	-	-	-	-	-	-	-	protein_coding
InS-vs-DeC	BC	CSbapl.69218	SYAP1	0.961206	2.21446	8807	2678	0.185	0.273	1.20396	3.0178e-75	1.15198e-70	up	SYAP1	synapse-associated protein 1-like isoform X2 [Mizuhopecten yessoensis]	-	-	-	-	GO:0005634//nucleus;GO:0031988//membrane-bounded vesicle	-	-	protein_coding
InS-vs-DeC	BC	CSbapl.9716	CSbapl.9716	2.0045	1.2068	8807	2678	0.334	0.165	-0.732006	3.55913e-75	1.35863e-70	down	--	RNA-directed DNA polymerase from transposon BS [Mizuhopecten yessoensis]	-	-	-	-	-	-	-	protein_coding
InS-vs-DeC	BC	CSbapl.11938	fry	3.11287	2.1231	8807	2678	0.471	0.281	-0.552057	6.04656e-75	2.30815e-70	down	fry	protein furry-like isoform X6 [Mizuhopecten yessoensis]	-	-	-	-	-	-	-	protein_coding
InS-vs-DeC	BC	CSbapl.20793	PTH1R	1.44084	0.861602	8807	2678	0.272	0.124	-0.741751	7.07412e-75	2.7004e-70	down	PTH1R	PREDICTED: secretin receptor [Crassostrea gigas]	Environmental Information Processing;Organismal Systems;Organismal Systems	Signaling molecules and interaction;Endocrine system;Excretory system	ko04080//Neuroactive ligand-receptor interaction;ko04928//Parathyroid hormone synthesis, secretion and action;ko04961//Endocrine and other factor-regulated calcium reabsorption	K04585;K04585;K04585	GO:0016020//membrane	GO:0004930//G-protein coupled receptor activity	GO:0007186//G-protein coupled receptor signaling pathway;GO:0044707//single-multicellular organism process;GO:0044767//single-organism developmental process;GO:0048522//positive regulation of cellular process;GO:0048856//anatomical structure development	protein_coding
InS-vs-DeC	BC	CSbapl.59052	ERF1	1.06895	2.23042	8807	2678	0.21	0.286	1.06104	7.65048e-75	2.92042e-70	up	ERF1	PREDICTED: eukaryotic peptide chain release factor subunit 1 [Octopus bimaculoides]	Genetic Information Processing	Translation	ko03015//mRNA surveillance pathway	K03265	-	-	-	protein_coding
InS-vs-DeC	BC	CSbapl.47259	CSbapl.47259	3.08767	1.52655	8807	2678	0.382	0.196	-1.0162	1.10416e-74	4.2149e-70	down	--	hypothetical protein AM593_10024, partial [Mytilus galloprovincialis]	-	-	-	-	-	-	-	protein_coding
InS-vs-DeC	BC	CSbapl.90257	Slc37a2	3.06837	2.07506	8807	2678	0.46	0.271	-0.564298	1.21264e-74	4.62902e-70	down	Slc37a2	Sugar phosphate exchanger 2 [Mizuhopecten yessoensis]	-	-	-	-	GO:0016020//membrane;GO:0031988//membrane-bounded vesicle	-	GO:0044763//single-organism cellular process;GO:0044765//single-organism transport	protein_coding
InS-vs-DeC	BC	CSbapl.60808	TIAL1	5.12724	3.95369	8807	2678	0.628	0.434	-0.374974	2.38174e-74	9.09181e-70	down	TIAL1	nucleolysin TIAR-like isoform X3 [Mizuhopecten yessoensis]	-	-	-	-	GO:0036464//cytoplasmic ribonucleoprotein granule;GO:0044428//nuclear part	GO:0003723//RNA binding	GO:0001818//negative regulation of cytokine production;GO:0006417//regulation of translation;GO:0006810//transport;GO:0044763//single-organism cellular process	protein_coding
InS-vs-DeC	BC	CSbapl.33125	LRP1	2.39889	1.74185	8807	2678	0.382	0.218	-0.461724	3.63956e-74	1.38933e-69	down	LRP1	low-density lipoprotein receptor-related protein 5 isoform X2 [Heterocephalus glaber]	Human Diseases;Organismal Systems;Human Diseases	Neurodegenerative diseases;Digestive system;Infectious diseases	ko05010//Alzheimer disease;ko04979//Cholesterol metabolism;ko05144//Malaria	K04550;K04550;K04550	GO:0016020//membrane;GO:0044456//synapse part;GO:0097458//neuron part	GO:0005515//protein binding	GO:0000904//cell morphogenesis involved in differentiation;GO:0001941//postsynaptic membrane organization;GO:0003002//regionalization;GO:0007416//synapse assembly;GO:0030178//negative regulation of Wnt signaling pathway;GO:0030326//embryonic limb morphogenesis;GO:0043113//receptor clustering;GO:0048513//animal organ development;GO:0048812//neuron projection morphogenesis;GO:0051128//regulation of…	protein_coding
InS-vs-DeC	BC	CSbapl.55657	CSbapl.55657	4.07004	2.92881	8807	2678	0.555	0.361	-0.474716	3.98158e-74	1.51989e-69	down	--	mucin-19 precursor [Homo sapiens]	-	-	-	-	-	-	-	protein_coding
InS-vs-DeC	BC	CSbapl.3284	inppl1a	2.44647	1.81918	8807	2678	0.404	0.24	-0.427394	4.73623e-74	1.80796e-69	down	inppl1a	phosphatidylinositol 3,4,5-trisphosphate 5-phosphatase 2A-like isoform X2 [Crassostrea virginica]	Metabolism;Organismal Systems;Environmental Information Processing;Metabolism;Organismal Systems;Organismal Systems	Global and overview maps;Endocrine system;Signal transduction;Carbohydrate metabolism;Immune system;Immune system	ko01100//Metabolic pathways;ko04910//Insulin signaling pathway;ko04070//Phosphatidylinositol signaling system;ko00562//Inositol phosphate metabolism;ko04666//Fc gamma R-mediated phagocytosis;ko04662//B cell receptor signaling pathway	K15909;K15909;K15909;K15909;K15909;K15909	GO:0016020//membrane;GO:0031252//cell leading edge;GO:0043231//intracellular membrane-bounded organelle;GO:0044444//cytoplasmic part	GO:0019904//protein domain specific binding;GO:0046030//inositol trisphosphate phosphatase activity;GO:1901981//phosphatidylinositol phosphate binding	GO:0006275//regulation of DNA replication;GO:0007417//central nervous system development;GO:0008283//cell proliferation;GO:0009968//negative regulation of signal transduction;GO:0010468//regulation of gene expression;GO:0010975//regulation of neuron projection development;GO:0016192//vesicle-mediated transport;GO:0019318//hexose metabolic process;GO:0030031//cell projection assembly;GO:0030036//a…	protein_coding
InS-vs-DeC	BC	CSbapl.85684	RTase	1.79782	1.0725	8807	2678	0.322	0.158	-0.74521	1.04751e-73	3.99867e-69	down	RTase	RNA-directed DNA polymerase from transposon BS [Mizuhopecten yessoensis]	-	-	-	-	-	-	-	protein_coding
InS-vs-DeC	BC	CSbapl.3066	ACP2	3.51576	2.56738	8807	2678	0.508	0.321	-0.453525	1.38018e-73	5.26858e-69	down	ACP2	Lysosomal acid phosphatase [Acipenser ruthenus]	-	-	-	-	GO:0012505//endomembrane system;GO:0031090//organelle membrane;GO:0031224//intrinsic component of membrane;GO:0042995//cell projection;GO:0043231//intracellular membrane-bounded organelle;GO:0044444//cytoplasmic part;GO:0044446//intracellular organelle part	GO:0003993//acid phosphatase activity;GO:0005515//protein binding	GO:0006753//nucleoside phosphate metabolic process;GO:0009112//nucleobase metabolic process;GO:0042723//thiamine-containing compound metabolic process;GO:0046128//purine ribonucleoside metabolic process;GO:0051931//regulation of sensory perception	protein_coding
InS-vs-DeC	BC	CSbapl.30320	RPL7A	7.61113	11.0629	8807	2678	0.671	0.708	0.539536	2.74883e-73	1.04931e-68	up	RPL7A	UNVERIFIED: ribosomal protein L7a, partial [Mytilus trossulus]	Genetic Information Processing	Translation	ko03010//Ribosome	K02936	GO:0005924//cell-substrate adherens junction;GO:0015934//large ribosomal subunit;GO:0031988//membrane-bounded vesicle;GO:0043231//intracellular membrane-bounded organelle	GO:0003723//RNA binding;GO:0005198//structural molecule activity	GO:0006412//translation;GO:0006613//cotranslational protein targeting to membrane;GO:0016032//viral process;GO:0022613//ribonucleoprotein complex biogenesis;GO:0032774//RNA biosynthetic process;GO:0043624//cellular protein complex disassembly	protein_coding
InS-vs-DeC	BC	CSbapl.79009	KAT6B	3.94585	2.89231	8807	2678	0.541	0.351	-0.448097	5.85603e-73	2.23542e-68	down	KAT6B	PREDICTED: histone acetyltransferase KAT6B isoform X2 [Crassostrea gigas]	-	-	-	-	GO:0016604//nuclear body;GO:0070775//H3 histone acetyltransferase complex	GO:0003676//nucleic acid binding;GO:0005515//protein binding;GO:0046914//transition metal ion binding;GO:0090595//acetyl-CoA:L-lysine N6-acetyltransferase	GO:0006357//regulation of transcription from RNA polymerase II promoter;GO:0007569//cell aging;GO:0009887//organ morphogenesis;GO:0016573//histone acetylation;GO:0019827//stem cell population maintenance;GO:0030097//hemopoiesis;GO:0044092//negative regulation of molecular function;GO:0048844//artery morphogenesis	protein_coding
InS-vs-DeC	BC	CSbapl.91482	CSbapl.91482	3.99248	2.95439	8807	2678	0.556	0.366	-0.43441	8.11139e-73	3.09636e-68	down	--	PREDICTED: nephrin isoform X2 [Poecilia reticulata]	Human Diseases;Environmental Information Processing;Cellular Processes;Environmental Information Processing;Environmental Information Processing;Environmental Information Processing;Cellular Processes;Human Diseases;Cellular Processes;Human Diseases;Human Diseases;Human Diseases	Cancers;Signal transduction;Transport and catabolism;Signal transduction;Signal transduction;Signal transduction;Cell motility;Cancers;Cellular community - eukaryotes;Cancers;Cancers;Drug resistance	ko05200//Pathways in cancer;ko04151//PI3K-Akt signaling pathway;ko04144//Endocytosis;ko04010//MAPK signaling pathway;ko04014//Ras signaling pathway;ko04015//Rap1 signaling pathway;ko04810//Regulation of actin cytoskeleton;ko05226//Gastric cancer;ko04550//Signaling pathways regulating pluripotency of stem cells;ko05230//Central carbon metabolism in cancer;ko05215//Prostate cancer;ko01521//EGFR tyr…	K05093;K05093;K05093;K05093;K05093;K05093;K05093;K05093;K05093;K05093;K05093;K05093	-	-	GO:0044707//single-multicellular organism process;GO:0044763//single-organism cellular process	protein_coding
InS-vs-DeC	BC	CSbapl.49954	CSbapl.49954	1.37844	0.776632	8807	2678	0.26	0.115	-0.827656	2.06076e-72	7.86653e-68	down	--	uncharacterized protein LOC110456162 [Mizuhopecten yessoensis]	-	-	-	-	-	-	-	protein_coding
InS-vs-DeC	BC	CSbapl.70417	CadN	3.40152	2.53847	8807	2678	0.519	0.336	-0.422203	2.12363e-72	8.10653e-68	down	CadN	PREDICTED: neural-cadherin-like [Crassostrea gigas]	-	-	-	-	GO:0016020//membrane;GO:0044464//cell part	GO:0005515//protein binding	GO:0001745//compound eye morphogenesis;GO:0007155//cell adhesion;GO:0007411//axon guidance;GO:0010769//regulation of cell morphogenesis involved in differentiation;GO:0010975//regulation of neuron projection development;GO:0048675//axon extension	protein_coding
InS-vs-DeC	BC	CSbapl.66974	ADGB	1.87955	3.24515	8807	2678	0.322	0.384	0.787867	3.63351e-72	1.38702e-67	up	ADGB	androglobin-like isoform X8 [Crassostrea virginica]	-	-	-	-	-	-	-	protein_coding
InS-vs-DeC	BC	CSbapl.33008	R1A1-element\ORF2	2.0133	0.76948	8807	2678	0.276	0.115	-1.38749	3.72896e-72	1.42346e-67	down	R1A1-element\ORF2	PREDICTED: RNA-directed DNA polymerase from mobile element jockey-like [Amyelois transitella]	-	-	-	-	-	-	-	protein_coding
InS-vs-DeC	BC	CSbapl.37435	GLB1	1.93245	1.12398	8807	2678	0.331	0.162	-0.781764	4.34665e-72	1.65925e-67	down	GLB1	beta-galactosidase-like [Mizuhopecten yessoensis]	Metabolism;Cellular Processes;Metabolism;Metabolism;Metabolism;Metabolism;Metabolism	Global and overview maps;Transport and catabolism;Lipid metabolism;Glycan biosynthesis and metabolism;Glycan biosynthesis and metabolism;Carbohydrate metabolism;Glycan biosynthesis and metabolism	ko01100//Metabolic pathways;ko04142//Lysosome;ko00600//Sphingolipid metabolism;ko00511//Other glycan degradation;ko00531//Glycosaminoglycan degradation;ko00052//Galactose metabolism;ko00604//Glycosphingolipid biosynthesis - ganglio series	K12309;K12309;K12309;K12309;K12309;K12309;K12309	-	-	-	protein_coding
InS-vs-DeC	BC	CSbapl.12304	Slc4a11	3.35228	2.53615	8807	2678	0.507	0.327	-0.402492	4.98274e-72	1.90206e-67	down	Slc4a11	sodium bicarbonate transporter-like protein 11 isoform X3 [Daphnia magna]	-	-	-	-	-	GO:0008509//anion transmembrane transporter activity	GO:0006820//anion transport;GO:0044763//single-organism cellular process	protein_coding
InS-vs-DeC	BC	CSbapl.5383	beta-Spec	1.20838	2.29479	8807	2678	0.232	0.289	0.925237	6.15222e-72	2.34849e-67	up	beta-Spec	PREDICTED: spectrin beta chain isoform X5 [Crassostrea gigas]	-	-	-	-	GO:0044430//cytoskeletal part	GO:0004386//helicase activity;GO:0004721//phosphoprotein phosphatase activity;GO:0005198//structural molecule activity;GO:0008289//lipid binding;GO:0032550//purine ribonucleoside binding	GO:0006259//DNA metabolic process;GO:0006470//protein dephosphorylation;GO:0032392//DNA geometric change	protein_coding
InS-vs-DeC	BC	CSbapl.11624	CSbapl.11624	4.22073	6.11397	8807	2678	0.528	0.537	0.534608	6.55232e-72	2.50122e-67	up	--	leucine-rich repeat-containing protein 24-like [Mizuhopecten yessoensis]	-	-	-	-	-	-	-	protein_coding
InS-vs-DeC	BC	CSbapl.59898	Sacs	6.08736	4.55064	8807	2678	0.649	0.459	-0.41974	6.67521e-72	2.54813e-67	down	Sacs	sacsin-like [Crassostrea virginica]	-	-	-	-	-	-	-	protein_coding
InS-vs-DeC	BC	CSbapl.79248	pax2a	3.29083	4.6839	8807	2678	0.471	0.471	0.509243	9.13542e-72	3.48726e-67	up	pax2a	paired box protein Pax-8-like isoform X3 [Mizuhopecten yessoensis]	-	-	-	-	GO:0043231//intracellular membrane-bounded organelle	GO:0003677//DNA binding	GO:0003002//regionalization;GO:0007420//brain development;GO:0010467//gene expression;GO:0034645//cellular macromolecule biosynthetic process;GO:0048048//embryonic eye morphogenesis;GO:0060119//inner ear receptor cell development;GO:0060788//ectodermal placode formation;GO:0060993//kidney morphogenesis;GO:0072102//glomerulus morphogenesis	protein_coding
InS-vs-DeC	BC	CSbapl.78324	ADAP1	2.71056	1.97304	8807	2678	0.437	0.264	-0.458152	1.7614e-71	6.72378e-67	down	ADAP1	arf-GAP with dual PH domain-containing protein 1-like isoform X1 [Crassostrea virginica]	-	-	-	-	GO:0016020//membrane;GO:0043231//intracellular membrane-bounded organelle	GO:0008047//enzyme activator activity;GO:1901981//phosphatidylinositol phosphate binding	GO:0043087//regulation of GTPase activity	protein_coding
InS-vs-DeC	BC	CSbapl.52545	CSbapl.52545	2.56119	1.81312	8807	2678	0.415	0.243	-0.498312	2.09281e-71	7.98888e-67	down	--	-	-	-	-	-	-	-	-	protein_coding
InS-vs-DeC	BC	CSbapl.56506	Rsl24d1	1.70894	3.12553	8807	2678	0.278	0.34	0.870959	2.78508e-71	1.06315e-66	up	Rsl24d1	probable ribosome biogenesis protein RLP24 [Mizuhopecten yessoensis]	Genetic Information Processing	Translation	ko03010//Ribosome	K02896	GO:0015934//large ribosomal subunit;GO:0043231//intracellular membrane-bounded organelle	GO:0003824//catalytic activity;GO:0005198//structural molecule activity	GO:0010467//gene expression;GO:0022613//ribonucleoprotein complex biogenesis	protein_coding
InS-vs-DeC	BC	CSbapl.36845	ubr3	2.93121	1.92743	8807	2678	0.446	0.263	-0.604788	2.78874e-71	1.06454e-66	down	ubr3	E3 ubiquitin-protein ligase UBR3-like [Mizuhopecten yessoensis]	-	-	-	-	-	GO:0004842//ubiquitin-protein transferase activity;GO:0005488//binding;GO:0070735//protein-glycine ligase activity	GO:0007606//sensory perception of chemical stimulus;GO:0007631//feeding behavior;GO:0007635//chemosensory behavior;GO:0019941//modification-dependent protein catabolic process;GO:0032446//protein modification by small protein conjugation;GO:0044767//single-organism developmental process	protein_coding
InS-vs-DeC	BC	CSbapl.74573	ugcg	3.15497	4.39991	8807	2678	0.461	0.448	0.479836	8.51814e-71	3.25163e-66	up	ugcg	PREDICTED: ceramide glucosyltransferase [Crassostrea gigas]	Metabolism;Metabolism	Global and overview maps;Lipid metabolism	ko01100//Metabolic pathways;ko00600//Sphingolipid metabolism	K00720;K00720	-	-	-	protein_coding
InS-vs-DeC	BC	CSbapl.88719	OVCH2	2.44764	1.80003	8807	2678	0.396	0.233	-0.44335	8.73032e-71	3.33262e-66	down	OVCH2	Hemicentin-1 [Mizuhopecten yessoensis]	Organismal Systems	Digestive system	ko04977//Vitamin digestion and absorption	K14616	-	-	-	protein_coding
InS-vs-DeC	BC	CSbapl.2675	Pka-C3	1.44852	0.782308	8807	2678	0.267	0.117	-0.888685	1.58918e-70	6.06639e-66	down	Pka-C3	protein kinase DC2-like [Mizuhopecten yessoensis]	-	-	-	-	GO:0043231//intracellular membrane-bounded organelle	GO:0004690//cyclic nucleotide-dependent protein kinase activity;GO:0032550//purine ribonucleoside binding	GO:0002009//morphogenesis of an epithelium;GO:0006468//protein phosphorylation;GO:0007155//cell adhesion;GO:0009887//organ morphogenesis;GO:0010631//epithelial cell migration;GO:0030856//regulation of epithelial cell differentiation;GO:0048646//anatomical structure formation involved in morphogenesis;GO:0050673//epithelial cell proliferation	protein_coding
InS-vs-DeC	BC	CSbapl.77215	Thbs1	4.63654	7.15165	8807	2678	0.511	0.559	0.625217	1.59541e-70	6.09015e-66	up	Thbs1	Hemicentin-1, partial [Araneus ventricosus]	-	-	-	-	GO:0031988//membrane-bounded vesicle;GO:0044420//extracellular matrix component;GO:0044444//cytoplasmic part	-	-	protein_coding
InS-vs-DeC	BC	CSbapl.16239	CSbapl.16239	2.97289	2.24208	8807	2678	0.458	0.286	-0.407012	2.03742e-70	7.77744e-66	down	--	PREDICTED: activating transcription factor 7-interacting protein 1 [Crocodylus porosus]	-	-	-	-	GO:0044424//intracellular part	GO:0005488//binding	GO:0006355//regulation of transcription, DNA-templated	protein_coding
InS-vs-DeC	BC	CSbapl.96851	CSbapl.96851	4.8926	3.80144	8807	2678	0.62	0.434	-0.364048	2.1753e-70	8.30378e-66	down	--	PREDICTED: ankyrin-3-like [Amphimedon queenslandica]	-	-	-	-	-	-	-	protein_coding
InS-vs-DeC	BC	CSbapl.65319	MAP3K15	2.32634	1.65838	8807	2678	0.394	0.227	-0.488262	2.2073e-70	8.42593e-66	down	MAP3K15	PREDICTED: mitogen-activated protein kinase kinase kinase 15 isoform X5 [Crassostrea gigas]	Human Diseases;Human Diseases;Cellular Processes;Environmental Information Processing;Organismal Systems;Human Diseases;Environmental Information Processing;Genetic Information Processing;Human Diseases;Human Diseases;Organismal Systems;Cellular Processes;Environmental Information Processing;Environmental Information Processing;Human Diseases;Cellular Processes;Human Diseases	Neurodegenerative diseases;Neurodegenerative diseases;Cell growth and death;Signal transduction;Environmental adaptation;Cardiovascular diseases;Signal transduction;Folding, sorting and degradation;Drug resistance;Endocrine and metabolic diseases;Nervous system;Cellular community - eukaryotes;Signal transduction;Signal transduction;Neurodegenerative disease;Cell growth and death;Neurodegenerative…	ko05010//Alzheimer disease;ko05016//Huntington disease;ko04210//Apoptosis;ko04010//MAPK signaling pathway;ko04714//Thermogenesis;ko05418//Fluid shear stress and atherosclerosis;ko04668//TNF signaling pathway;ko04141//Protein processing in endoplasmic reticulum;ko01524//Platinum drug resistance;ko04932//Non-alcoholic fatty liver disease (NAFLD);ko04722//Neurotrophin signaling pathway;ko04530//Tigh…	K04426;K04426;K04426;K04426;K04426;K04426;K04426;K04426;K04426;K04426;K04426;K04426;K04426;K04426;K04426;K04426;K04426	-	GO:0016301//kinase activity	-	protein_coding
InS-vs-DeC	BC	CSbapl.566	DNAH6	0.947526	2.03282	8807	2678	0.189	0.26	1.10116	2.26591e-70	8.64964e-66	up	DNAH6	Dynein heavy chain 6, axonemal [Mizuhopecten yessoensis]	Human Diseases	Neurodegenerative diseases	ko05016//Huntington disease	K10408	GO:0005856//cytoskeleton	GO:0017111//nucleoside-triphosphatase activity	-	protein_coding
InS-vs-DeC	BC	CSbapl.81283	camk2d	2.46605	1.91292	8807	2678	0.412	0.254	-0.366408	2.4938e-70	9.51957e-66	down	camk2d	calcium/calmodulin-dependent protein kinase type II delta chain-like isoform X6 [Mizuhopecten yessoensis]	Human Diseases;Environmental Information Processing;Environmental Information Processing;Organismal Systems;Human Diseases;Human Diseases;Organismal Systems;Cellular Processes;Organismal Systems;Environmental Information Processing;Organismal Systems;Organismal Systems;Organismal Systems;Cellular Processes;Human Diseases;Organismal Systems;Organismal Systems;Organismal Systems;Organismal Systems;…	Cancers;Signal transduction;Signal transduction;Endocrine system;Cancers;Infectious diseases;Endocrine system;Cell growth and death;Sensory system;Signal transduction;Endocrine system;Nervous system;Endocrine system;Cell growth and death;Endocrine and metabolic diseases;Nervous system;Circulatory system;Environmental adaptation;Development;Nervous system;Endocrine system;Digestive system;Substanc…	ko05200//Pathways in cancer;ko04020//Calcium signaling pathway;ko04024//cAMP signaling pathway;ko04911//Insulin secretion;ko05205//Proteoglycans in cancer;ko05152//Tuberculosis;ko04921//Oxytocin signaling pathway;ko04217//Necroptosis;ko04750//Inflammatory mediator regulation of TRP channels;ko04310//Wnt signaling pathway;ko04916//Melanogenesis;ko04722//Neurotrophin signaling pathway;ko04912//GnRH…	K04515;K04515;K04515;K04515;K04515;K04515;K04515;K04515;K04515;K04515;K04515;K04515;K04515;K04515;K04515;K04515;K04515;K04515;K04515;K04515;K04515;K04515;K04515;K04515;K04515;K04515;K04515;K04515;K04515;K04515	GO:0005789//endoplasmic reticulum membrane;GO:0005886//plasma membrane;GO:0030659//cytoplasmic vesicle membrane;GO:0031981//nuclear lumen;GO:0034703//cation channel complex	GO:0004674//protein serine/threonine kinase activity;GO:0008092//cytoskeletal protein binding;GO:0008200//ion channel inhibitor activity;GO:0019899//enzyme binding;GO:0032550//purine ribonucleoside binding;GO:0046983//protein dimerization activity	GO:0002027//regulation of heart rate;GO:0006355//regulation of transcription, DNA-templated;GO:0006461//protein complex assembly;GO:0006468//protein phosphorylation;GO:0007267//cell-cell signaling;GO:0008284//positive regulation of cell proliferation;GO:0009408//response to heat;GO:0010611//regulation of cardiac muscle hypertrophy;GO:0010649//regulation of cell communication by electrical couplin…	protein_coding
InS-vs-DeC	BC	CSbapl.16543	AtMg01250	1.32007	0.754807	8807	2678	0.256	0.113	-0.80635	5.31859e-70	2.03026e-65	down	AtMg01250	pol-like protein [Ciona intestinalis]	-	-	-	-	GO:0005737//cytoplasm;GO:0012505//endomembrane system;GO:0016020//membrane;GO:0043231//intracellular membrane-bounded organelle	GO:0004518//nuclease activity;GO:0005488//binding;GO:0016491//oxidoreductase activity;GO:0016740//transferase activity	GO:0006259//DNA metabolic process;GO:0044249//cellular biosynthetic process;GO:0044255//cellular lipid metabolic process;GO:1901564//organonitrogen compound metabolic process;GO:1901575//organic substance catabolic process;GO:1901576//organic substance biosynthetic process	protein_coding
InS-vs-DeC	BC	CSbapl.15254	CCNI	2.2092	3.42754	8807	2678	0.362	0.379	0.633622	1.03363e-69	3.94566e-65	up	CCNI	cyclin-I-like [Mizuhopecten yessoensis]	-	-	-	-	-	-	-	protein_coding
InS-vs-DeC	BC	CSbapl.45635	Wnk3	3.02128	3.91244	8807	2678	0.474	0.442	0.372899	1.20841e-69	4.61287e-65	up	Wnk3	serine/threonine-protein kinase WNK-like isoform X4 [Mizuhopecten yessoensis]	-	-	-	-	GO:0016020//membrane;GO:0043296//apical junction complex;GO:0044424//intracellular part;GO:0070161//anchoring junction	GO:0004672//protein kinase activity;GO:0004860//protein kinase inhibitor activity;GO:0008200//ion channel inhibitor activity;GO:0019900//kinase binding;GO:0032550//purine ribonucleoside binding;GO:0046872//metal ion binding	GO:0006469//negative regulation of protein kinase activity;GO:0008283//cell proliferation;GO:0010921//regulation of phosphatase activity;GO:0010959//regulation of metal ion transport;GO:0015672//monovalent inorganic cation transport;GO:0032414//positive regulation of ion transmembrane transporter activity;GO:0032844//regulation of homeostatic process;GO:0043409//negative regulation of MAPK cascad…	protein_coding
InS-vs-DeC	BC	CSbapl.10105	inf2	6.83002	5.28044	8807	2678	0.693	0.507	-0.371225	1.33608e-69	5.10022e-65	down	inf2	PREDICTED: inverted formin-2 [Crassostrea gigas]	-	-	-	-	GO:0044424//intracellular part	-	GO:0009987//cellular process;GO:0016043//cellular component organization	protein_coding
InS-vs-DeC	BC	CSbapl.60348	Magi1	2.99355	2.11956	8807	2678	0.458	0.279	-0.498075	1.35693e-69	5.1798e-65	down	Magi1	mucin-17-like isoform X2 [Mizuhopecten yessoensis]	-	-	-	-	-	-	-	protein_coding
InS-vs-DeC	BC	CSbapl.71394	pol	1.51594	2.69082	8807	2678	0.281	0.332	0.827798	2.31461e-69	8.83555e-65	up	pol	reverse transcriptase, partial [Nuttalliella namaqua]	-	-	-	-	-	-	-	protein_coding
InS-vs-DeC	BC	CSbapl.53029	hpcal1	1.76069	1.12997	8807	2678	0.317	0.163	-0.639813	2.6361e-69	1.00628e-64	down	hpcal1	PREDICTED: calcium-binding protein NCS-1 [Crassostrea gigas]	-	-	-	-	GO:0031988//membrane-bounded vesicle;GO:0044444//cytoplasmic part	GO:0015631//tubulin binding;GO:0046872//metal ion binding	GO:0019932//second-messenger-mediated signaling	protein_coding
InS-vs-DeC	BC	CSbapl.79191	NFKB1	4.15285	5.33747	8807	2678	0.562	0.524	0.362047	2.74418e-69	1.04753e-64	up	NFKB1	nuclear Factor kappa B-a [Mytilus galloprovincialis]	Human Diseases;Human Diseases;Human Diseases;Human Diseases;Environmental Information Processing;Human Diseases;Cellular Processes;Environmental Information Processing;Human Diseases;Human Diseases;Human Diseases;Environmental Information Processing;Human Diseases;Human Diseases;Human Diseases;Environmental Information Processing;Organismal Systems;Human Diseases;Human Diseases;Human Diseases;Hum…	Cancers;Infectious diseases;Neurodegenerative diseases;Infectious diseases;Signal transduction;Infectious diseases;Cell growth and death;Signal transduction;Infectious diseases;Infectious diseases;Cancers;Signal transduction;Infectious diseases;Infectious disease: viral;Infectious diseases;Signal transduction;Immune system;Infectious diseases;Cardiovascular diseases;Infectious diseases;Cancers;In…	ko05200//Pathways in cancer;ko05165//Human papillomavirus infection;ko05010//Alzheimer disease;ko05132//Salmonella infection;ko04151//PI3K-Akt signaling pathway;ko05168//Herpes simplex infection;ko04210//Apoptosis;ko04024//cAMP signaling pathway;ko05130//Pathogenic Escherichia coli infection;ko05152//Tuberculosis;ko05206//MicroRNAs in cancer;ko04010//MAPK signaling pathway;ko05131//Shigellosis;ko…	K02580;K02580;K02580;K02580;K02580;K02580;K02580;K02580;K02580;K02580;K02580;K02580;K02580;K02580;K02580;K02580;K02580;K02580;K02580;K02580;K02580;K02580;K02580;K02580;K02580;K02580;K02580;K02580;K02580;K02580;K02580;K02580;K02580;K02580;K02580;K02580;K02580;K02580;K02580;K02580;K02580;K02580;K02580;K02580;K02580;K02580;K02580;K02580;K02580;K02580;K02580;K02580;K02580;K02580;K02580;K02580;K02580;…	-	-	-	protein_coding
InS-vs-DeC	BC	CSbapl.87635	Nrx-IV	2.97172	2.1864	8807	2678	0.459	0.286	-0.44272	5.06666e-69	1.9341e-64	down	Nrx-IV	neurexin-4-like [Mizuhopecten yessoensis]	-	-	-	-	GO:0044464//cell part	-	GO:0030900//forebrain development	protein_coding
InS-vs-DeC	BC	CSbapl.85352	TRPM2	1.87087	1.00552	8807	2678	0.315	0.152	-0.895697	5.44593e-69	2.07888e-64	down	TRPM2	Transient receptor potential cation channel subfamily M member 2 [Mizuhopecten yessoensis]	Organismal Systems;Organismal Systems	Immune system;Endocrine system	ko04621//NOD-like receptor signaling pathway;ko04921//Oxytocin signaling pathway	K04977;K04977	-	GO:0005216//ion channel activity	GO:0006811//ion transport	protein_coding
InS-vs-DeC	BC	CSbapl.36802	CSbapl.36802	3.41044	2.39544	8807	2678	0.486	0.304	-0.509652	6.30203e-69	2.40567e-64	down	--	RNA-directed DNA polymerase from transposon BS [Mizuhopecten yessoensis]	-	-	-	-	-	-	-	protein_coding
InS-vs-DeC	BC	CSbapl.49920	ptprf	2.92708	2.23049	8807	2678	0.465	0.297	-0.392082	6.48826e-69	2.47676e-64	down	ptprf	receptor-type tyrosine-protein phosphatase kappa-like [Mizuhopecten yessoensis]	-	-	-	-	GO:0042995//cell projection	GO:0005515//protein binding;GO:0005539//glycosaminoglycan binding;GO:0016791//phosphatase activity	GO:0007165//signal transduction;GO:0031344//regulation of cell projection organization;GO:0033554//cellular response to stress;GO:0048468//cell development;GO:0048523//negative regulation of cellular process;GO:0048583//regulation of response to stimulus;GO:0048731//system development	protein_coding
InS-vs-DeC	BC	CSbapl.18004	pol	3.0168	4.45632	8807	2678	0.45	0.483	0.562815	1.64218e-68	6.26869e-64	up	pol	PREDICTED: RNA-directed DNA polymerase from mobile element jockey-like [Saccoglossus kowalevskii]	-	-	-	-	-	-	-	protein_coding
InS-vs-DeC	BC	CSbapl.64214	lap	2.4067	1.8546	8807	2678	0.407	0.251	-0.375933	2.24731e-68	8.57864e-64	down	lap	Phosphatidylinositol-binding clathrin assembly protein LAP [Mizuhopecten yessoensis]	-	-	-	-	-	GO:0005488//binding	-	protein_coding
InS-vs-DeC	BC	CSbapl.25821	CSbapl.25821	4.69826	6.71107	8807	2678	0.547	0.559	0.514407	2.56774e-68	9.80185e-64	up	--	PREDICTED: mucin-5AC-like [Aplysia californica]	-	-	-	-	GO:0044424//intracellular part	GO:0004842//ubiquitin-protein transferase activity;GO:0016881//acid-amino acid ligase activity;GO:0043167//ion binding	GO:0032446//protein modification by small protein conjugation;GO:0035162//embryonic hemopoiesis;GO:0042981//regulation of apoptotic process	protein_coding
InS-vs-DeC	BC	CSbapl.75514	CSbapl.75514	7.78492	4.53515	8807	2678	0.638	0.451	-0.779518	4.01548e-68	1.53283e-63	down	--	endonuclease/reverse transcriptase [Branchiostoma floridae]	-	-	-	-	-	-	-	protein_coding
InS-vs-DeC	BC	CSbapl.21255	STK38L	1.76479	1.08705	8807	2678	0.315	0.159	-0.699025	4.61056e-68	1.75999e-63	down	STK38L	serine/threonine-protein kinase 38-like isoform X2 [Crassostrea virginica]	-	-	-	-	GO:0005856//cytoskeleton;GO:0035097//histone methyltransferase complex	GO:0004674//protein serine/threonine kinase activity;GO:0008092//cytoskeletal protein binding;GO:0019901//protein kinase binding;GO:0032550//purine ribonucleoside binding;GO:0046872//metal ion binding	GO:0016043//cellular component organization;GO:0043405//regulation of MAP kinase activity	protein_coding
InS-vs-DeC	BC	CSbapl.64167	RPL13A	6.33666	8.8767	8807	2678	0.627	0.644	0.486294	8.11708e-68	3.09853e-63	up	RPL13A	60S ribosomal protein L13A [Mytilus edulis]	Genetic Information Processing	Translation	ko03010//Ribosome	K02872	GO:0005924//cell-substrate adherens junction;GO:0015934//large ribosomal subunit;GO:0043231//intracellular membrane-bounded organelle;GO:0043234//protein complex	GO:0003723//RNA binding;GO:0005102//receptor binding;GO:0005198//structural molecule activity	GO:0000956//nuclear-transcribed mRNA catabolic process;GO:0002237//response to molecule of bacterial origin;GO:0006613//cotranslational protein targeting to membrane;GO:0007166//cell surface receptor signaling pathway;GO:0009887//organ morphogenesis;GO:0016032//viral process;GO:0022402//cell cycle process;GO:0030595//leukocyte chemotaxis;GO:0032774//RNA biosynthetic process;GO:0034341//response t…	protein_coding
InS-vs-DeC	BC	CSbapl.82404	Ccar1	1.7432	1.16954	8807	2678	0.322	0.173	-0.575754	8.9853e-68	3.42996e-63	down	Ccar1	Cell division cycle and apoptosis regulator protein 1 [Mizuhopecten yessoensis]	-	-	-	-	GO:0031981//nuclear lumen	GO:0003713//transcription coactivator activity;GO:0003723//RNA binding	GO:0000377//RNA splicing, via transesterification reactions with bulged adenosine as nucleophile	protein_coding
InS-vs-DeC	BC	CSbapl.58608	IQGAP1	2.37875	1.43735	8807	2678	0.385	0.211	-0.726751	1.35009e-67	5.1537e-63	down	IQGAP1	ras GTPase-activating-like protein IQGAP1 isoform X2 [Mizuhopecten yessoensis]	-	-	-	-	GO:0005924//cell-substrate adherens junction;GO:0015629//actin cytoskeleton;GO:0015630//microtubule cytoskeleton;GO:0019897//extrinsic component of plasma membrane;GO:0031252//cell leading edge;GO:0031981//nuclear lumen;GO:0031988//membrane-bounded vesicle;GO:0035770//ribonucleoprotein granule;GO:0036056//filtration diaphragm;GO:0043005//neuron projection;GO:0043234//protein complex;GO:0044444//c…	GO:0004857//enzyme inhibitor activity;GO:0017048//Rho GTPase binding;GO:0019900//kinase binding;GO:0019902//phosphatase binding;GO:0030295//protein kinase activator activity;GO:0032403//protein complex binding;GO:0046872//metal ion binding;GO:1901981//phosphatidylinositol phosphate binding	GO:0009892//negative regulation of metabolic process;GO:0015980//energy derivation by oxidation of organic compounds;GO:0016043//cellular component organization;GO:0016311//dephosphorylation;GO:0036119//response to platelet-derived growth factor;GO:0038127//ERBB signaling pathway;GO:0043087//regulation of GTPase activity;GO:0045860//positive regulation of protein kinase activity;GO:0048588//devel…	protein_coding
InS-vs-DeC	BC	CSbapl.4790	Traf3	2.3817	1.49469	8807	2678	0.384	0.212	-0.672106	1.36827e-67	5.22309e-63	down	Traf3	TNF receptor-associated factor 3 [Mytilus galloprovincialis]	-	-	-	-	GO:0005886//plasma membrane;GO:0043235//receptor complex;GO:0044444//cytoplasmic part	GO:0019900//kinase binding;GO:0032813//tumor necrosis factor receptor superfamily binding;GO:0044389//ubiquitin-like protein ligase binding;GO:0070735//protein-glycine ligase activity	GO:0002697//regulation of immune effector process;GO:0002756//MyD88-independent toll-like receptor signaling pathway;GO:0006508//proteolysis;GO:0009620//response to fungus;GO:0012501//programmed cell death;GO:0019221//cytokine-mediated signaling pathway;GO:0032479//regulation of type I interferon production;GO:0043433//negative regulation of sequence-specific DNA binding transcription factor acti…	protein_coding
InS-vs-DeC	BC	CSbapl.95477	CSbapl.95477	3.26786	2.19951	8807	2678	0.462	0.28	-0.571143	2.17162e-67	8.28973e-63	down	--	PREDICTED: RNA-directed DNA polymerase from mobile element jockey-like [Saccoglossus kowalevskii]	-	-	-	-	-	-	-	protein_coding
InS-vs-DeC	BC	CSbapl.19116	TJP1	3.29889	2.40669	8807	2678	0.489	0.312	-0.454912	2.34556e-67	8.9537e-63	down	TJP1	tight junction protein ZO-1-like isoform X4 [Mizuhopecten yessoensis]	Human Diseases;Cellular Processes;Cellular Processes;Cellular Processes;Human Diseases;Human Diseases	Infectious diseases;Cellular community - eukaryotes;Cellular community - eukaryotes;Cellular community - eukaryotes;Infectious diseases;Infectious diseases	ko05130//Pathogenic Escherichia coli infection;ko04520//Adherens junction;ko04530//Tight junction;ko04540//Gap junction;ko05120//Epithelial cell signaling in Helicobacter pylori infection;ko05110//Vibrio cholerae infection	K05701;K05701;K05701;K05701;K05701;K05701	GO:0016020//membrane;GO:0036056//filtration diaphragm;GO:0043005//neuron projection;GO:0044444//cytoplasmic part;GO:0070161//anchoring junction	GO:0019904//protein domain specific binding;GO:0044389//ubiquitin-like protein ligase binding	GO:0007166//cell surface receptor signaling pathway;GO:0007444//imaginal disc development;GO:0008105//asymmetric protein localization;GO:0008360//regulation of cell shape;GO:0016331//morphogenesis of embryonic epithelium;GO:0034333//adherens junction assembly;GO:0034613//cellular protein localization;GO:0035146//tube fusion;GO:0035153//epithelial cell type specification, open tracheal system;GO:0…	protein_coding
InS-vs-DeC	BC	CSbapl.80022	PRIMPOL	3.26925	5.12637	8807	2678	0.429	0.478	0.64896	2.4652e-67	9.41042e-63	up	PRIMPOL	DNA-directed primase/polymerase protein-like [Mizuhopecten yessoensis]	-	-	-	-	GO:0044429//mitochondrial part	GO:0003899//DNA-directed RNA polymerase activity;GO:0005488//binding;GO:0034061//DNA polymerase activity	GO:0006261//DNA-dependent DNA replication;GO:0006301//postreplication repair;GO:0009416//response to light stimulus	protein_coding
InS-vs-DeC	BC	CSbapl.21197	CSbapl.21197	2.5394	1.6975	8807	2678	0.41	0.237	-0.581044	2.59636e-67	9.91107e-63	down	--	Snake venom metalloprotease inhibitor 02A10 [Mizuhopecten yessoensis]	-	-	-	-	-	-	-	protein_coding
InS-vs-DeC	BC	CSbapl.59288	loxl3a	1.8436	1.10431	8807	2678	0.305	0.151	-0.739327	2.96998e-67	1.13373e-62	down	loxl3a	lysyl oxidase homolog 3-like [Mizuhopecten yessoensis]	-	-	-	-	GO:0043231//intracellular membrane-bounded organelle	GO:0016641//oxidoreductase activity, acting on the CH-NH2 group of donors, oxygen as acceptor;GO:0046872//metal ion binding	GO:0000904//cell morphogenesis involved in differentiation;GO:0006355//regulation of transcription, DNA-templated	protein_coding
InS-vs-DeC	BC	CSbapl.35200	RPS18	3.52707	5.43795	8807	2678	0.457	0.488	0.624579	4.60325e-67	1.7572e-62	up	RPS18	RecName: Full=40S ribosomal protein S18 [Argopecten irradians]	Genetic Information Processing	Translation	ko03010//Ribosome	K02964	-	-	-	protein_coding
InS-vs-DeC	BC	CSbapl.66749	CSbapl.66749	1.29438	0.643752	8807	2678	0.251	0.106	-1.00757	5.64421e-67	2.15456e-62	down	--	Neurogenic locus notch-like protein 1 [Exaiptasia pallida]	-	-	-	-	GO:0005768//endosome;GO:0016021//integral component of membrane;GO:0016023//cytoplasmic, membrane-bounded vesicle;GO:0030054//cell junction;GO:0043234//protein complex;GO:0044421//extracellular region part;GO:0044446//intracellular organelle part	GO:0004872//receptor activity;GO:0005488//binding	GO:0001709//cell fate determination;GO:0001736//establishment of planar polarity;GO:0001751//compound eye photoreceptor cell differentiation;GO:0003177//pulmonary valve development;GO:0006357//regulation of transcription from RNA polymerase II promoter;GO:0006915//apoptotic process;GO:0006950//response to stress;GO:0007155//cell adhesion;GO:0007219//Notch signaling pathway;GO:0007297//ovarian fol…	protein_coding
InS-vs-DeC	BC	CSbapl.19974	DNMBP	2.17351	1.68606	8807	2678	0.377	0.229	-0.366349	6.89168e-67	2.63076e-62	down	DNMBP	PREDICTED: dynamin-binding protein-like isoform X2 [Crassostrea gigas]	-	-	-	-	GO:0044424//intracellular part	GO:0005488//binding	-	protein_coding
InS-vs-DeC	BC	CSbapl.15523	Btk	2.00291	1.34484	8807	2678	0.355	0.196	-0.574624	8.42867e-67	3.21748e-62	down	Btk	Tyrosine-protein kinase BTK [Mizuhopecten yessoensis]	-	-	-	-	-	-	-	protein_coding
InS-vs-DeC	BC	CSbapl.68136	RDX	2.24303	1.60093	8807	2678	0.381	0.223	-0.48651	9.57026e-67	3.65325e-62	down	RDX	radixin-like isoform X4 [Crassostrea virginica]	Human Diseases;Human Diseases;Cellular Processes;Cellular Processes	Cancers;Cancers;Cell motility;Cellular community - eukaryotes	ko05205//Proteoglycans in cancer;ko05206//MicroRNAs in cancer;ko04810//Regulation of actin cytoskeleton;ko04530//Tight junction	K05762;K05762;K05762;K05762	GO:0005902//microvillus;GO:0005911//cell-cell junction;GO:0005924//cell-substrate adherens junction;GO:0031252//cell leading edge;GO:0031988//membrane-bounded vesicle;GO:0032155//cell division site part;GO:0043232//intracellular non-membrane-bounded organelle;GO:0044421//extracellular region part;GO:0044459//plasma membrane part;GO:0060187//cell pole	GO:0003723//RNA binding;GO:0008092//cytoskeletal protein binding;GO:0016798//hydrolase activity, acting on glycosyl bonds	GO:0001885//endothelial cell development;GO:0006022//aminoglycan metabolic process;GO:0008105//asymmetric protein localization;GO:0010467//gene expression;GO:0030031//cell projection assembly;GO:0036119//response to platelet-derived growth factor;GO:0051693//actin filament capping	protein_coding
InS-vs-DeC	BC	CSbapl.26567	RXR	2.15555	2.89608	8807	2678	0.378	0.346	0.426029	1.01753e-66	3.88424e-62	up	RXR	PREDICTED: retinoic acid receptor RXR isoform X5 [Crassostrea gigas]	Human Diseases;Environmental Information Processing;Human Diseases;Human Diseases;Human Diseases;Human Diseases;Human Diseases;Organismal Systems;Organismal Systems;Organismal Systems;Organismal Systems;Human Diseases;Organismal Systems;Organismal Systems;Human Diseases	Cancers;Signal transduction;Cancers;Cancers;Endocrine and metabolic diseases;Infectious diseases;Cancers;Digestive system;Endocrine system;Endocrine system;Endocrine system;Cancers;Immune system;Endocrine system;Cancers	ko05200//Pathways in cancer;ko04151//PI3K-Akt signaling pathway;ko05222//Small cell lung cancer;ko05226//Gastric cancer;ko04932//Non-alcoholic fatty liver disease (NAFLD);ko05160//Hepatitis C;ko05202//Transcriptional misregulation in cancers;ko04976//Bile secretion;ko04919//Thyroid hormone signaling pathway;ko04928//Parathyroid hormone synthesis, secretion and action;ko03320//PPAR signaling pathw…	K08524;K08524;K08524;K08524;K08524;K08524;K08524;K08524;K08524;K08524;K08524;K08524;K08524;K08524;K08524	GO:0000785//chromatin;GO:0031981//nuclear lumen;GO:0043005//neuron projection;GO:0044798//nuclear transcription factor complex	GO:0000976//transcription regulatory region sequence-specific DNA binding;GO:0003682//chromatin binding;GO:0003708//retinoic acid receptor activity;GO:0003712//transcription cofactor activity;GO:0005501//retinoid binding;GO:0008134//transcription factor binding;GO:0043566//structure-specific DNA binding;GO:0046914//transition metal ion binding;GO:0046983//protein dimerization activity	GO:0001101//response to acid chemical;GO:0001525//angiogenesis;GO:0001654//eye development;GO:0002067//glandular epithelial cell differentiation;GO:0003006//developmental process involved in reproduction;GO:0006352//DNA-templated transcription, initiation;GO:0006447//regulation of translational initiation by iron;GO:0006869//lipid transport;GO:0006952//defense response;GO:0009755//hormone-mediate…	protein_coding
InS-vs-DeC	BC	CSbapl.48301	Plxna4	1.87838	2.96222	8807	2678	0.336	0.355	0.657161	1.36744e-66	5.21991e-62	up	Plxna4	LOW QUALITY PROTEIN: plexin-B1-like [Crassostrea virginica]	Organismal Systems	Development	ko04360//Axon guidance	K06820	GO:0016020//membrane	-	GO:0007166//cell surface receptor signaling pathway;GO:0007417//central nervous system development;GO:0008045//motor neuron axon guidance;GO:0021602//cranial nerve morphogenesis;GO:0040012//regulation of locomotion;GO:0048483//autonomic nervous system development;GO:0051179//localization	protein_coding
InS-vs-DeC	BC	CSbapl.60448	Myo1e	2.31949	1.68955	8807	2678	0.401	0.24	-0.45715	1.96347e-66	7.49517e-62	down	Myo1e	PREDICTED: unconventional myosin-Ie isoform X3 [Crassostrea gigas]	Human Diseases	Infectious diseases	ko05130//Pathogenic Escherichia coli infection	K10356	GO:0015629//actin cytoskeleton;GO:0030135//coated vesicle;GO:0030139//endocytic vesicle;GO:0042995//cell projection;GO:0043234//protein complex;GO:0070161//anchoring junction	GO:0003774//motor activity;GO:0003779//actin binding;GO:0005543//phospholipid binding;GO:0016887//ATPase activity;GO:0032550//purine ribonucleoside binding	GO:0002444//myeloid leukocyte mediated immunity;GO:0006928//movement of cell or subcellular component;GO:0006952//defense response;GO:0006955//immune response;GO:0007169//transmembrane receptor protein tyrosine kinase signaling pathway;GO:0008152//metabolic process;GO:0009791//post-embryonic development;GO:0016192//vesicle-mediated transport;GO:0030029//actin filament-based process;GO:0030198//ex…	protein_coding
InS-vs-DeC	BC	CSbapl.39297	CASP2	2.62602	1.96989	8807	2678	0.435	0.27	-0.414743	2.97309e-66	1.13492e-61	down	CASP2	ankyrin and armadillo repeat-containing protein-like isoform X2 [Mizuhopecten yessoensis]	-	-	-	-	-	-	-	protein_coding
InS-vs-DeC	BC	CSbapl.88731	CSbapl.88731	1.61812	0.820152	8807	2678	0.288	0.131	-0.980271	5.03369e-66	1.92151e-61	down	--	-	-	-	-	-	-	-	-	protein_coding
InS-vs-DeC	BC	CSbapl.14039	Micu3	2.51388	1.73423	8807	2678	0.394	0.229	-0.535593	5.28563e-66	2.01769e-61	down	Micu3	PREDICTED: calcium uptake protein 3, mitochondrial-like isoform X1 [Crassostrea gigas]	-	-	-	-	-	-	-	protein_coding
InS-vs-DeC	BC	CSbapl.90686	CSbapl.90686	18.3799	23.9762	8807	2678	0.905	0.872	0.383472	5.41483e-66	2.067e-61	up	--	uncharacterized protein LOC111121466 [Crassostrea virginica]	-	-	-	-	-	-	-	protein_coding
InS-vs-DeC	BC	CSbapl.16837	plekha7	1.35747	2.34972	8807	2678	0.259	0.302	0.791523	8.84457e-66	3.37624e-61	up	plekha7	Pleckstrin homology domain-containing family A member 7 [Mizuhopecten yessoensis]	-	-	-	-	-	-	-	protein_coding
InS-vs-DeC	BC	CSbapl.41360	PARP14	2.82951	1.91223	8807	2678	0.434	0.258	-0.565271	1.15734e-65	4.41793e-61	down	PARP14	PREDICTED: LOW QUALITY PROTEIN: poly [ADP-ribose] polymerase 14-like [Branchiostoma belcheri]	-	-	-	-	-	-	-	protein_coding
InS-vs-DeC	BC	CSbapl.59020	Ide	1.0455	1.95796	8807	2678	0.209	0.259	0.905092	1.4967e-65	5.71337e-61	up	Ide	insulin-degrading enzyme-like [Pomacea canaliculata]	Human Diseases	Neurodegenerative diseases	ko05010//Alzheimer disease	K01408	GO:0000502//proteasome complex;GO:0016020//membrane;GO:0031981//nuclear lumen;GO:0044421//extracellular region part;GO:0044439//peroxisomal part	GO:0004175//endopeptidase activity;GO:0017111//nucleoside-triphosphatase activity;GO:0032182//ubiquitin-like protein binding;GO:0032550//purine ribonucleoside binding;GO:0042165//neurotransmitter binding;GO:0042277//peptide binding;GO:0046914//transition metal ion binding;GO:0046983//protein dimerization activity	GO:0007169//transmembrane receptor protein tyrosine kinase signaling pathway;GO:0010259//multicellular organism aging;GO:0019725//cellular homeostasis;GO:0030162//regulation of proteolysis;GO:0030163//protein catabolic process;GO:0031334//positive regulation of protein complex assembly;GO:0043171//peptide catabolic process;GO:0051260//protein homooligomerization	protein_coding
InS-vs-DeC	BC	CSbapl.72842	Flo2	2.47892	3.53918	8807	2678	0.397	0.396	0.513683	3.11331e-65	1.18845e-60	up	Flo2	flotillin-2a-like isoform X2 [Crassostrea virginica]	Organismal Systems	Endocrine system	ko04910//Insulin signaling pathway	K07192	GO:0005924//cell-substrate adherens junction;GO:0030667//secretory granule membrane;GO:0043234//protein complex;GO:0044459//plasma membrane part;GO:0098589//membrane region	GO:0035254//glutamate receptor binding	GO:0022610//biological adhesion;GO:0031647//regulation of protein stability;GO:0035006//melanization defense response;GO:0051248//negative regulation of protein metabolic process;GO:0090150//establishment of protein localization to membrane	protein_coding
InS-vs-DeC	BC	CSbapl.93829	CSbapl.93829	1.39207	2.44085	8807	2678	0.263	0.308	0.810104	3.54893e-65	1.35473e-60	up	--	ATP-binding cassette sub-family A member 2 [Collichthys lucidus]	-	-	-	-	-	-	-	protein_coding
InS-vs-DeC	BC	CSbapl.25034	Ccdc14	1.6743	1.0556	8807	2678	0.303	0.153	-0.665454	4.02147e-65	1.53512e-60	down	Ccdc14	PREDICTED: myosin-J heavy chain-like [Saccoglossus kowalevskii]	-	-	-	-	GO:0005815//microtubule organizing center	GO:0005488//binding;GO:0016301//kinase activity	GO:0009987//cellular process;GO:0044699//single-organism process;GO:0048856//anatomical structure development	protein_coding
InS-vs-DeC	BC	CSbapl.5480	AtMg01250	4.20726	5.84904	8807	2678	0.54	0.548	0.475309	5.04848e-65	1.92715e-60	up	AtMg01250	pol-like protein [Ciona intestinalis]	-	-	-	-	GO:0005737//cytoplasm;GO:0012505//endomembrane system;GO:0016020//membrane;GO:0043231//intracellular membrane-bounded organelle	GO:0004518//nuclease activity;GO:0005488//binding;GO:0016491//oxidoreductase activity;GO:0016740//transferase activity	GO:0006259//DNA metabolic process;GO:0044249//cellular biosynthetic process;GO:0044255//cellular lipid metabolic process;GO:1901564//organonitrogen compound metabolic process;GO:1901575//organic substance catabolic process;GO:1901576//organic substance biosynthetic process	protein_coding
InS-vs-DeC	BC	CSbapl.48693	TRANK1	3.0788	2.3815	8807	2678	0.461	0.298	-0.37048	5.14583e-65	1.96432e-60	down	TRANK1	TPR and ankyrin repeat-containing protein 1-like isoform X2 [Crassostrea virginica]	-	-	-	-	-	-	-	protein_coding
InS-vs-DeC	BC	CSbapl.11936	Srebf1	1.483	0.903564	8807	2678	0.271	0.13	-0.714758	5.93949e-65	2.26728e-60	down	Srebf1	sterol regulatory element-binding protein [Mimachlamys nobilis]	Human Diseases;Organismal Systems;Human Diseases;Environmental Information Processing	Endocrine and metabolic diseases;Endocrine system;Endocrine and metabolic diseases;Signal transduction	ko04932//Non-alcoholic fatty liver disease (NAFLD);ko04910//Insulin signaling pathway;ko04931//Insulin resistance;ko04152//AMPK signaling pathway	K07197;K07197;K07197;K07197	GO:0043231//intracellular membrane-bounded organelle	GO:0019900//kinase binding;GO:0044212//transcription regulatory region DNA binding	GO:0002027//regulation of heart rate;GO:0006357//regulation of transcription from RNA polymerase II promoter;GO:0007169//transmembrane receptor protein tyrosine kinase signaling pathway;GO:0009746//response to hexose;GO:0010565//regulation of cellular ketone metabolic process;GO:0010866//regulation of triglyceride biosynthetic process;GO:0010893//positive regulation of steroid biosynthetic proces…	protein_coding
InS-vs-DeC	BC	CSbapl.5899	CSbapl.5899	2.3447	1.68718	8807	2678	0.398	0.235	-0.474764	6.42058e-65	2.45093e-60	down	--	hypothetical protein AM593_07131, partial [Mytilus galloprovincialis]	-	-	-	-	-	-	-	protein_coding
InS-vs-DeC	BC	CSbapl.3148	PARP14	1.30589	0.679061	8807	2678	0.257	0.113	-0.943319	7.25754e-65	2.77042e-60	down	PARP14	poly [ADP-ribose] polymerase 14-like isoform X1 [Crassostrea virginica]	-	-	-	-	-	-	-	protein_coding
InS-vs-DeC	BC	CSbapl.21427	NUP35	1.91936	1.40086	8807	2678	0.33	0.187	-0.454287	7.4488e-65	2.84343e-60	down	NUP35	PREDICTED: nucleoporin NUP53 [Crassostrea gigas]	Genetic Information Processing	Translation	ko03013//RNA transport	K14313	GO:0005856//cytoskeleton;GO:0012505//endomembrane system;GO:0031090//organelle membrane;GO:0044428//nuclear part	GO:0046983//protein dimerization activity	GO:0000087//mitotic M phase;GO:0000278//mitotic cell cycle;GO:0006464//cellular protein modification process;GO:0009408//response to heat;GO:0015758//glucose transport;GO:0016032//viral process;GO:0033554//cellular response to stress;GO:0050794//regulation of cellular process	protein_coding
InS-vs-DeC	BC	CSbapl.57140	Inpp5f	5.62581	4.12145	8807	2678	0.614	0.428	-0.448899	1.26176e-64	4.81653e-60	down	Inpp5f	phosphatidylinositide phosphatase SAC2-like [Crassostrea virginica]	Metabolism;Environmental Information Processing;Metabolism	Global and overview maps;Signal transduction;Carbohydrate metabolism	ko01100//Metabolic pathways;ko04070//Phosphatidylinositol signaling system;ko00562//Inositol phosphate metabolism	K21798;K21798;K21798	GO:0044464//cell part	GO:0008138//protein tyrosine/serine/threonine phosphatase activity;GO:0016312//inositol bisphosphate phosphatase activity;GO:0052743//inositol tetrakisphosphate phosphatase activity;GO:0052866//phosphatidylinositol phosphate phosphatase activity	GO:0003299//muscle hypertrophy in response to stress;GO:0046475//glycerophospholipid catabolic process;GO:0048017//inositol lipid-mediated signaling	protein_coding
InS-vs-DeC	BC	CSbapl.61452	pam-a	2.97463	2.30331	8807	2678	0.45	0.288	-0.368988	1.43471e-64	5.47673e-60	down	pam-a	PREDICTED: peptidyl-glycine alpha-amidating monooxygenase isoform X1 [Crassostrea gigas]	-	-	-	-	GO:0012505//endomembrane system;GO:0016020//membrane;GO:0031410//cytoplasmic vesicle;GO:0031988//membrane-bounded vesicle;GO:0043231//intracellular membrane-bounded organelle	GO:0016715//oxidoreductase activity, acting on paired donors, with incorporation or reduction of molecular oxygen, reduced ascorbate as one donor, and incorporation of one atom of oxygen;GO:0016829//lyase activity;GO:0046914//transition metal ion binding	GO:0006518//peptide metabolic process;GO:0044238//primary metabolic process;GO:0044763//single-organism cellular process	protein_coding
InS-vs-DeC	BC	CSbapl.7979	pol	1.88753	1.14039	8807	2678	0.324	0.168	-0.726924	1.47175e-64	5.61811e-60	down	pol	Pol [Haliotis discus hannai]	-	-	-	-	-	-	-	protein_coding
InS-vs-DeC	BC	CSbapl.61397	SH3GL3	2.93671	2.2649	8807	2678	0.464	0.299	-0.374743	1.68305e-64	6.4247e-60	down	SH3GL3	endophilin-A3-like isoform X2 [Mizuhopecten yessoensis]	Cellular Processes	Transport and catabolism	ko04144//Endocytosis	K11247	-	GO:0016740//transferase activity	-	protein_coding
InS-vs-DeC	BC	CSbapl.33776	NPC1	1.64252	1.13303	8807	2678	0.295	0.157	-0.535686	2.44964e-64	9.351e-60	down	NPC1	Niemann-Pick C1 protein [Mizuhopecten yessoensis]	Cellular Processes;Organismal Systems	Transport and catabolism;Digestive system	ko04142//Lysosome;ko04979//Cholesterol metabolism	K12385;K12385	GO:0000323//lytic vacuole;GO:0005774//vacuolar membrane;GO:0012505//endomembrane system;GO:0016021//integral component of membrane;GO:0031988//membrane-bounded vesicle;GO:0098589//membrane region	GO:0005319//lipid transporter activity;GO:0032934//sterol binding;GO:0038023//signaling receptor activity	GO:0006464//cellular protein modification process;GO:0006950//response to stress;GO:0008202//steroid metabolic process;GO:0008344//adult locomotory behavior;GO:0009792//embryo development ending in birth or egg hatching;GO:0010507//negative regulation of autophagy;GO:0016192//vesicle-mediated transport;GO:0019058//viral life cycle;GO:0030301//cholesterol transport;GO:0032846//positive regulation …	protein_coding
InS-vs-DeC	BC	CSbapl.40111	CSbapl.40111	3.98009	5.16019	8807	2678	0.538	0.493	0.374612	2.72881e-64	1.04167e-59	up	--	Jerky-like, partial [Aphis craccivora]	-	-	-	-	-	-	-	protein_coding
InS-vs-DeC	BC	CSbapl.79452	ncl	4.76459	6.80186	8807	2678	0.532	0.555	0.51357	5.40079e-64	2.06164e-59	up	ncl	nucleolin-like [Lingula anatina]	Human Diseases	Infectious diseases	ko05130//Pathogenic Escherichia coli infection	K11294	GO:0005737//cytoplasm;GO:0044452//nucleolar part	GO:0003729//mRNA binding;GO:0005102//receptor binding;GO:0019843//rRNA binding;GO:0043566//structure-specific DNA binding;GO:0046872//metal ion binding	GO:0001889//liver development;GO:0006357//regulation of transcription from RNA polymerase II promoter;GO:0006364//rRNA processing;GO:0016192//vesicle-mediated transport;GO:0032496//response to lipopolysaccharide;GO:0032675//regulation of interleukin-6 production;GO:0032680//regulation of tumor necrosis factor production;GO:0042981//regulation of apoptotic process;GO:0048232//male gamete generatio…	protein_coding
InS-vs-DeC	BC	CSbapl.19056	cyb5r2	2.77922	2.13145	8807	2678	0.429	0.27	-0.382828	7.69629e-64	2.93791e-59	down	cyb5r2	PREDICTED: NADH-cytochrome b5 reductase 3 isoform X1 [Crassostrea gigas]	Metabolism	Carbohydrate metabolism	ko00520//Amino sugar and nucleotide sugar metabolism	K00326	GO:0019866//organelle inner membrane;GO:0031224//intrinsic component of membrane;GO:0031988//membrane-bounded vesicle;GO:0043231//intracellular membrane-bounded organelle;GO:0043232//intracellular non-membrane-bounded organelle	GO:0016653//oxidoreductase activity, acting on NAD(P)H, heme protein as acceptor;GO:0035250//UDP-galactosyltransferase activity;GO:0050660//flavin adenine dinucleotide binding	GO:0006694//steroid biosynthetic process;GO:0044802//single-organism membrane organization	protein_coding
InS-vs-DeC	BC	CSbapl.13269	CSbapl.13269	2.22354	1.46391	8807	2678	0.373	0.212	-0.603002	9.7678e-64	3.72866e-59	down	--	early endosome antigen 1-like isoform X2 [Crassostrea virginica]	-	-	-	-	-	-	-	protein_coding
InS-vs-DeC	BC	CSbapl.75261	ercc6l	4.74147	6.5211	8807	2678	0.559	0.547	0.459772	1.42341e-63	5.43356e-59	up	ercc6l	PREDICTED: DNA excision repair protein ERCC-6-like isoform X1 [Crassostrea gigas]	-	-	-	-	GO:0000776//kinetochore;GO:0005815//microtubule organizing center;GO:0016020//membrane;GO:0031981//nuclear lumen;GO:0044444//cytoplasmic part	GO:0016787//hydrolase activity;GO:0036094//small molecule binding;GO:0097159//organic cyclic compound binding;GO:1901363//heterocyclic compound binding	GO:0000087//mitotic M phase;GO:0000278//mitotic cell cycle;GO:0008152//metabolic process;GO:0035556//intracellular signal transduction	protein_coding
InS-vs-DeC	BC	CSbapl.51432	CSbapl.51432	0.965633	1.98442	8807	2678	0.191	0.252	1.03909	1.50219e-63	5.73432e-59	up	--	ferric-chelate reductase 1-like isoform X1 [Mizuhopecten yessoensis]	-	-	-	-	-	GO:0016491//oxidoreductase activity	-	protein_coding
InS-vs-DeC	BC	CSbapl.4527	CSbapl.4527	1.68929	0.957156	8807	2678	0.303	0.15	-0.819521	2.62102e-63	1.00052e-58	down	--	tetraspanin-9-like isoform X1 [Mizuhopecten yessoensis]	-	-	-	-	-	-	-	protein_coding
InS-vs-DeC	BC	CSbapl.10994	MYO5A	1.46378	0.757095	8807	2678	0.278	0.127	-0.951066	2.83315e-63	1.0815e-58	down	MYO5A	PREDICTED: unconventional myosin-Va isoform X4 [Crassostrea gigas]	Human Diseases	Infectious diseases	ko05130//Pathogenic Escherichia coli infection	K10357	GO:0000323//lytic vacuole;GO:0005768//endosome;GO:0005874//microtubule;GO:0016459//myosin complex;GO:0030141//secretory granule;GO:0030175//filopodium;GO:0031252//cell leading edge;GO:0031513//nonmotile primary cilium;GO:0042579//microbody;GO:0043005//neuron projection;GO:0044297//cell body;GO:0048770//pigment granule	GO:0003723//RNA binding;GO:0003774//motor activity;GO:0003779//actin binding;GO:0017016//Ras GTPase binding;GO:0019905//syntaxin binding;GO:0032550//purine ribonucleoside binding;GO:0046872//metal ion binding;GO:0046983//protein dimerization activity	GO:0001676//long-chain fatty acid metabolic process;GO:0006582//melanin metabolic process;GO:0007009//plasma membrane organization;GO:0007267//cell-cell signaling;GO:0008366//axon ensheathment;GO:0009306//protein secretion;GO:0009887//organ morphogenesis;GO:0010469//regulation of receptor activity;GO:0019538//protein metabolic process;GO:0030048//actin filament-based movement;GO:0032400//melanoso…	protein_coding
InS-vs-DeC	BC	CSbapl.2176	CSbapl.2176	1.59078	2.73372	8807	2678	0.282	0.33	0.781093	3.29835e-63	1.25908e-58	up	--	uncharacterized protein LOC110462482 [Mizuhopecten yessoensis]	-	-	-	-	-	-	-	protein_coding
InS-vs-DeC	BC	CSbapl.92439	RBM39	2.40492	1.82725	8807	2678	0.415	0.258	-0.396299	3.5407e-63	1.35159e-58	down	RBM39	RNA-binding protein 39-like [Mizuhopecten yessoensis]	-	-	-	-	GO:0031981//nuclear lumen;GO:0044430//cytoskeletal part	GO:0003723//RNA binding	GO:0006396//RNA processing	protein_coding
InS-vs-DeC	BC	CSbapl.24101	VIL1	1.83764	1.15984	8807	2678	0.321	0.169	-0.663874	4.38994e-63	1.67577e-58	down	VIL1	PREDICTED: villin-1 isoform X2 [Crassostrea gigas]	-	-	-	-	GO:0030175//filopodium;GO:0031252//cell leading edge;GO:0031988//membrane-bounded vesicle;GO:0044430//cytoskeletal part	GO:0003779//actin binding;GO:0004869//cysteine-type endopeptidase inhibitor activity;GO:0046872//metal ion binding;GO:0046983//protein dimerization activity;GO:1902936//phosphatidylinositol bisphosphate binding	GO:0007399//nervous system development;GO:0010632//regulation of epithelial cell migration;GO:0022604//regulation of cell morphogenesis;GO:0030154//cell differentiation;GO:0030835//negative regulation of actin filament depolymerization;GO:0031344//regulation of cell projection organization;GO:0032231//regulation of actin filament bundle assembly;GO:0035728//response to hepatocyte growth factor;GO…	protein_coding
InS-vs-DeC	BC	CSbapl.46455	ALDH1L2	2.46918	1.86562	8807	2678	0.409	0.251	-0.404359	5.10405e-63	1.94837e-58	down	ALDH1L2	cytosolic 10-formyltetrahydrofolate dehydrogenase-like isoform X1 [Crassostrea virginica]	Metabolism	Metabolism of cofactors and vitamins	ko00670//One carbon pool by folate	K00289	-	-	-	protein_coding
InS-vs-DeC	BC	CSbapl.91428	CA1	17.4142	12.0839	8807	2678	0.836	0.683	-0.527176	6.34149e-63	2.42074e-58	down	CA1	carbonic anhydrase II [Mytilus galloprovincialis]	Metabolism;Metabolism	Global and overview maps;Energy metabolism	ko01100//Metabolic pathways;ko00910//Nitrogen metabolism	K01672;K01672	GO:0005737//cytoplasm;GO:0016020//membrane;GO:0031988//membrane-bounded vesicle	GO:0016836//hydro-lyase activity;GO:0046914//transition metal ion binding;GO:0052689//carboxylic ester hydrolase activity	GO:0006820//anion transport;GO:0006885//regulation of pH;GO:0006971//hypotonic response;GO:0007186//G-protein coupled receptor signaling pathway;GO:0009410//response to xenobiotic stimulus;GO:0015669//gas transport;GO:0035725//sodium ion transmembrane transport;GO:0044710//single-organism metabolic process;GO:0048522//positive regulation of cellular process;GO:0051049//regulation of transport;GO:…	protein_coding
InS-vs-DeC	BC	CSbapl.39943	Parp12	3.18862	2.40787	8807	2678	0.492	0.322	-0.405161	7.13386e-63	2.72321e-58	down	Parp12	poly [ADP-ribose] polymerase 12-like isoform X3 [Crassostrea virginica]	-	-	-	-	-	GO:0005488//binding	-	protein_coding
InS-vs-DeC	BC	CSbapl.83151	CAP1	2.79222	2.16458	8807	2678	0.434	0.275	-0.367315	7.28048e-63	2.77918e-58	down	CAP1	adenylyl cyclase-associated protein 1-like isoform X3 [Crassostrea virginica]	-	-	-	-	GO:0005924//cell-substrate adherens junction;GO:0031988//membrane-bounded vesicle;GO:0044464//cell part	GO:0003779//actin binding	GO:0001667//ameboidal-type cell migration;GO:0001775//cell activation;GO:0006887//exocytosis;GO:0007599//hemostasis;GO:0009952//anterior/posterior pattern specification;GO:0045762//positive regulation of adenylate cyclase activity;GO:0097485//neuron projection guidance	protein_coding
InS-vs-DeC	BC	CSbapl.88326	CSbapl.88326	2.41625	1.76339	8807	2678	0.4	0.242	-0.454392	7.74266e-63	2.95561e-58	down	--	RNA-directed DNA polymerase from mobile element jockey [Mizuhopecten yessoensis]	-	-	-	-	-	-	-	protein_coding
InS-vs-DeC	BC	CSbapl.11321	Hspa12a	1.85551	2.84079	8807	2678	0.323	0.335	0.614446	1.32768e-62	5.06814e-58	up	Hspa12a	heat shock 70 kDa protein 12A-like [Mizuhopecten yessoensis]	-	-	-	-	-	-	-	protein_coding
InS-vs-DeC	BC	CSbapl.599	TRIM9	3.20692	2.25395	8807	2678	0.466	0.293	-0.508713	2.79887e-62	1.06841e-57	down	TRIM9	E3 ubiquitin-protein ligase TRIM9-like isoform X2 [Mizuhopecten yessoensis]	-	-	-	-	GO:0016023//cytoplasmic, membrane-bounded vesicle;GO:0043005//neuron projection;GO:0043232//intracellular non-membrane-bounded organelle	GO:0019787//ubiquitin-like protein transferase activity;GO:0046983//protein dimerization activity;GO:0070735//protein-glycine ligase activity;GO:0070739//protein-glutamic acid ligase activity	GO:0006511//ubiquitin-dependent protein catabolic process;GO:0017158//regulation of calcium ion-dependent exocytosis;GO:0031333//negative regulation of protein complex assembly	protein_coding
InS-vs-DeC	BC	CSbapl.22098	chs-2	3.19536	1.52391	8807	2678	0.361	0.193	-1.06815	3.68743e-62	1.4076e-57	down	chs-2	Chitin synthase 3 [Mizuhopecten yessoensis]	Metabolism;Metabolism	Global and overview maps;Carbohydrate metabolism	ko01100//Metabolic pathways;ko00520//Amino sugar and nucleotide sugar metabolism	K00698;K00698	-	GO:0016740//transferase activity	GO:0007424//open tracheal system development;GO:0008152//metabolic process;GO:0035150//regulation of tube size;GO:0040003//chitin-based cuticle development;GO:0060562//epithelial tube morphogenesis	protein_coding
InS-vs-DeC	BC	CSbapl.40752	Efhd2	2.05352	3.05947	8807	2678	0.346	0.349	0.575161	3.72342e-62	1.42134e-57	up	Efhd2	EF-hand domain-containing protein D2-like [Mizuhopecten yessoensis]	-	-	-	-	GO:0005924//cell-substrate adherens junction;GO:0016020//membrane;GO:0031988//membrane-bounded vesicle;GO:0043231//intracellular membrane-bounded organelle	GO:0046872//metal ion binding	GO:0009888//tissue development	protein_coding
InS-vs-DeC	BC	CSbapl.43174	CRB1	1.62157	1.1015	8807	2678	0.306	0.165	-0.557875	3.7869e-62	1.44557e-57	down	CRB1	Protein crumbs-like 2 [Mizuhopecten yessoensis]	-	-	-	-	-	GO:0046983//protein dimerization activity	GO:0007219//Notch signaling pathway;GO:0030154//cell differentiation	protein_coding
InS-vs-DeC	BC	CSbapl.79067	RPS24	10.0205	13.5092	8807	2678	0.748	0.768	0.430984	9.10433e-62	3.4754e-57	up	RPS24	40S ribosomal protein S24 [Mizuhopecten yessoensis]	Genetic Information Processing	Translation	ko03010//Ribosome	K02974	-	-	-	protein_coding
InS-vs-DeC	BC	CSbapl.63249	CSbapl.63249	2.95434	2.28982	8807	2678	0.437	0.279	-0.367589	1.15207e-61	4.39781e-57	down	--	pleiotrophin [Parasteatoda tepidariorum]	-	-	-	-	-	GO:0005539//glycosaminoglycan binding	GO:0006810//transport;GO:0010259//multicellular organism aging	protein_coding
InS-vs-DeC	BC	CSbapl.85704	CSbapl.85704	3.95652	2.95603	8807	2678	0.509	0.336	-0.420559	1.37392e-61	5.24467e-57	down	--	toll-like 2 receptor, partial [Mytilus galloprovincialis]	-	-	-	-	GO:0044425//membrane part;GO:0044464//cell part	GO:0005488//binding	GO:0001819//positive regulation of cytokine production;GO:0002224//toll-like receptor signaling pathway;GO:0042742//defense response to bacterium;GO:0048522//positive regulation of cellular process;GO:0051179//localization;GO:0070339//response to bacterial lipopeptide;GO:0071219//cellular response to molecule of bacterial origin	protein_coding
InS-vs-DeC	BC	CSbapl.90737	DYRK1A	2.03348	1.45688	8807	2678	0.348	0.201	-0.481036	1.39212e-61	5.31414e-57	down	DYRK1A	dual specificity tyrosine-phosphorylation-regulated kinase 1B-like isoform X1 [Mizuhopecten yessoensis]	-	-	-	-	GO:0016604//nuclear body;GO:0032991//macromolecular complex;GO:0043232//intracellular non-membrane-bounded organelle	GO:0004713//protein tyrosine kinase activity;GO:0008092//cytoskeletal protein binding;GO:0032550//purine ribonucleoside binding	GO:0006468//protein phosphorylation;GO:0007049//cell cycle;GO:0031401//positive regulation of protein modification process;GO:0033119//negative regulation of RNA splicing;GO:0043516//regulation of DNA damage response, signal transduction by p53 class mediator;GO:0048024//regulation of mRNA splicing, via spliceosome;GO:0048511//rhythmic process;GO:0048731//system development	protein_coding
InS-vs-DeC	BC	CSbapl.43152	TP73	2.32739	1.76736	8807	2678	0.393	0.242	-0.397098	1.41537e-61	5.40289e-57	down	TP73	delta-N p63/p73-like protein [Mytilus edulis]	Human Diseases;Cellular Processes;Environmental Information Processing	Cancers;Cell growth and death;Signal transduction	ko05206//MicroRNAs in cancer;ko04214//Apoptosis - fly;ko04391//Hippo signaling pathway -fly	K10149;K10149;K10149	-	-	-	protein_coding
InS-vs-DeC	BC	CSbapl.51909	Nipped-A	1.5822	1.22159	8807	2678	0.296	0.167	-0.373143	1.78857e-61	6.82752e-57	down	Nipped-A	PREDICTED: coiled-coil domain-containing protein 178 [Crassostrea gigas]	-	-	-	-	GO:0043189//H4/H2A histone acetyltransferase complex;GO:0044454//nuclear chromosome part;GO:0070461//SAGA-type complex	GO:0000989//transcription factor activity, transcription factor binding;GO:0005488//binding;GO:0016772//transferase activity, transferring phosphorus-containing groups	GO:0016573//histone acetylation	protein_coding
InS-vs-DeC	BC	CSbapl.15664	Pol	2.48921	3.71589	8807	2678	0.394	0.412	0.577998	2.0896e-61	7.97661e-57	up	Pol	PREDICTED: RNA-directed DNA polymerase from mobile element jockey-like [Poecilia formosa]	-	-	-	-	-	-	-	protein_coding
InS-vs-DeC	BC	CSbapl.83358	TY3B-I	3.21167	4.43153	8807	2678	0.464	0.459	0.46447	2.54847e-61	9.72829e-57	up	TY3B-I	Transposon Ty3-G Gag-Pol polyprotein [Exaiptasia pallida]	Cellular Processes	Transport and catabolism	ko04146//Peroxisome	K11187	-	-	-	protein_coding
InS-vs-DeC	BC	CSbapl.549	Sos2	2.7615	3.58886	8807	2678	0.45	0.413	0.378061	2.90679e-61	1.10961e-56	up	Sos2	son of sevenless homolog 2-like [Mizuhopecten yessoensis]	Human Diseases;Human Diseases;Cellular Processes;Environmental Information Processing;Human Diseases;Human Diseases;Environmental Information Processing;Human Diseases;Environmental Information Processing;Organismal Systems;Human Diseases;Cellular Processes;Human Diseases;Human Diseases;Human Diseases;Human Diseases;Organismal Systems;Organismal Systems;Organismal Systems;Human Diseases;Environme…	Cancers;Infectious diseases;Cellular community - eukaryotes;Signal transduction;Cancers;Cancers;Signal transduction;Infectious diseases;Signal transduction;Environmental adaptation;Cancers;Cell motility;Infectious diseases;Cancers;Cancers;Substance dependence;Endocrine system;Nervous system;Endocrine system;Cancers;Signal transduction;Endocrine system;Infectious diseases;Signal transduction;Immun…	ko05200//Pathways in cancer;ko05165//Human papillomavirus infection;ko04510//Focal adhesion;ko04151//PI3K-Akt signaling pathway;ko05205//Proteoglycans in cancer;ko05206//MicroRNAs in cancer;ko04010//MAPK signaling pathway;ko05163//Human cytomegalovirus infection;ko04014//Ras signaling pathway;ko04714//Thermogenesis;ko05225//Hepatocellular carcinoma;ko04810//Regulation of actin cytoskeleton;ko0516…	K03099;K03099;K03099;K03099;K03099;K03099;K03099;K03099;K03099;K03099;K03099;K03099;K03099;K03099;K03099;K03099;K03099;K03099;K03099;K03099;K03099;K03099;K03099;K03099;K03099;K03099;K03099;K03099;K03099;K03099;K03099;K03099;K03099;K03099;K03099;K03099;K03099;K03099;K03099;K03099;K03099;K03099;K03099;K03099;K03099;K03099;K03099;K03099	GO:0016020//membrane;GO:0032991//macromolecular complex;GO:0044297//cell body;GO:0044444//cytoplasmic part;GO:0044456//synapse part	GO:0005088//Ras guanyl-nucleotide exchange factor activity;GO:0008047//enzyme activator activity;GO:0019904//protein domain specific binding	GO:0001776//leukocyte homeostasis;GO:0002328//pro-B cell differentiation;GO:0006952//defense response;GO:0007599//hemostasis;GO:0038093//Fc receptor signaling pathway;GO:0042058//regulation of epidermal growth factor receptor signaling pathway;GO:0042981//regulation of apoptotic process;GO:0043087//regulation of GTPase activity;GO:0045580//regulation of T cell differentiation;GO:0050670//regulati…	protein_coding
InS-vs-DeC	BC	CSbapl.66085	Cyp39a1	4.9605	3.68979	8807	2678	0.57	0.392	-0.426937	3.08221e-61	1.17657e-56	down	Cyp39a1	24-hydroxycholesterol 7-alpha-hydroxylase-like [Mizuhopecten yessoensis]	Metabolism	Lipid metabolism	ko00120//Primary bile acid biosynthesis	K07439	GO:0031090//organelle membrane;GO:0043231//intracellular membrane-bounded organelle	GO:0005488//binding;GO:0008395//steroid hydroxylase activity;GO:0016705//oxidoreductase activity, acting on paired donors, with incorporation or reduction of molecular oxygen	GO:0006694//steroid biosynthetic process;GO:0008203//cholesterol metabolic process;GO:0016042//lipid catabolic process;GO:0044237//cellular metabolic process;GO:0044707//single-multicellular organism process	protein_coding
InS-vs-DeC	BC	CSbapl.15226	Ten-m	2.12359	1.5008	8807	2678	0.362	0.211	-0.500745	5.24093e-61	2.00062e-56	down	Ten-m	teneurin-m-like isoform X7 [Mizuhopecten yessoensis]	-	-	-	-	-	-	-	protein_coding
InS-vs-DeC	BC	CSbapl.72759	Tpcn1	2.141	1.4312	8807	2678	0.367	0.209	-0.58103	8.45813e-61	3.22872e-56	down	Tpcn1	two pore calcium channel protein 1-like [Mizuhopecten yessoensis]	Environmental Information Processing	Signal transduction	ko04020//Calcium signaling pathway	K16896	-	-	-	protein_coding
InS-vs-DeC	BC	CSbapl.36565	CSbapl.36565	2.93517	3.79885	8807	2678	0.454	0.416	0.372107	9.56056e-61	3.64955e-56	up	--	aquaporin-12B-like isoform X1 [Mizuhopecten yessoensis]	-	-	-	-	-	-	-	protein_coding
InS-vs-DeC	BC	CSbapl.100389	CSbapl.100389	3.03421	2.31403	8807	2678	0.469	0.304	-0.390898	1.37708e-60	5.25671e-56	down	--	hypothetical protein KP79_PYT22610 [Mizuhopecten yessoensis]	-	-	-	-	-	-	-	protein_coding
InS-vs-DeC	BC	CSbapl.20057	Thbs4	3.63919	2.59953	8807	2678	0.487	0.317	-0.485351	1.68253e-60	6.42273e-56	down	Thbs4	Thrombospondin-4 [Mizuhopecten yessoensis]	Human Diseases;Cellular Processes;Environmental Information Processing;Cellular Processes;Environmental Information Processing;Human Diseases	Infectious diseases;Cellular community - eukaryotes;Signal transduction;Transport and catabolism;Signaling molecules and interaction;Infectious diseases	ko05165//Human papillomavirus infection;ko04510//Focal adhesion;ko04151//PI3K-Akt signaling pathway;ko04145//Phagosome;ko04512//ECM-receptor interaction;ko05144//Malaria	K04659;K04659;K04659;K04659;K04659;K04659	GO:0005783//endoplasmic reticulum;GO:0031012//extracellular matrix;GO:0044421//extracellular region part	GO:0005102//receptor binding;GO:0032403//protein complex binding;GO:0043168//anion binding;GO:0097367//carbohydrate derivative binding	GO:0006915//apoptotic process;GO:0006950//response to stress;GO:0007155//cell adhesion;GO:0007610//behavior;GO:0009653//anatomical structure morphogenesis;GO:0016043//cellular component organization;GO:0016477//cell migration;GO:0042221//response to chemical;GO:0048522//positive regulation of cellular process;GO:0048731//system development;GO:0051239//regulation of multicellular organismal proces…	protein_coding
InS-vs-DeC	BC	CSbapl.46240	CSbapl.46240	1.62513	1.03844	8807	2678	0.291	0.15	-0.646089	1.84905e-60	7.05837e-56	down	--	general transcriptional corepressor trfA-like [Octopus vulgaris]	-	-	-	-	-	-	-	protein_coding
InS-vs-DeC	BC	CSbapl.33699	CSbapl.33699	1.37645	0.878188	8807	2678	0.26	0.128	-0.648296	2.19214e-60	8.36805e-56	down	--	-	-	-	-	-	-	-	-	protein_coding
InS-vs-DeC	BC	CSbapl.88932	CSbapl.88932	1.49545	0.863989	8807	2678	0.284	0.14	-0.791427	2.57252e-60	9.82009e-56	down	--	serine/arginine repetitive matrix protein 2-like isoform X1 [Mizuhopecten yessoensis]	-	-	-	-	-	-	-	protein_coding
InS-vs-DeC	BC	CSbapl.69700	PAFAH1B1	2.12979	3.16681	8807	2678	0.366	0.378	0.572299	3.90632e-60	1.49116e-55	up	PAFAH1B1	PREDICTED: lissencephaly-1 homolog [Crassostrea gigas]	Metabolism;Metabolism	Global and overview maps;Lipid metabolism	ko01100//Metabolic pathways;ko00565//Ether lipid metabolism	K16794;K16794	GO:0005813//centrosome;GO:0005875//microtubule associated complex;GO:0005876//spindle microtubule;GO:0012505//endomembrane system;GO:0031090//organelle membrane;GO:0031988//membrane-bounded vesicle;GO:0043005//neuron projection;GO:0043231//intracellular membrane-bounded organelle;GO:0044297//cell body;GO:0044444//cytoplasmic part;GO:0072372//primary cilium	GO:0005539//glycosaminoglycan binding;GO:0015631//tubulin binding;GO:0016887//ATPase activity;GO:0019899//enzyme binding;GO:0045502//dynein binding;GO:0046983//protein dimerization activity	GO:0000075//cell cycle checkpoint;GO:0000087//mitotic M phase;GO:0000280//nuclear division;GO:0001709//cell fate determination;GO:0001959//regulation of cytokine-mediated signaling pathway;GO:0003002//regionalization;GO:0006403//RNA localization;GO:0006461//protein complex assembly;GO:0006650//glycerophospholipid metabolic process;GO:0006998//nuclear envelope organization;GO:0007097//nuclear migr…	protein_coding
InS-vs-DeC	BC	CSbapl.69009	Diap2	3.24208	2.46672	8807	2678	0.461	0.299	-0.394308	4.39582e-60	1.67802e-55	down	Diap2	inhibitor of apoptosis 1 [Hyriopsis schlegelii]	Human Diseases;Cellular Processes;Human Diseases;Human Diseases;Cellular Processes;Genetic Information Processing;Organismal Systems;Human Diseases;Cellular Processes;Human Diseases;Environmental Information Processing;Environmental Information Processing;Human Diseases;Environmental Information Processing;Cellular Processes;Organismal Systems	Cancers;Cellular community - eukaryotes;Infectious diseases;Infectious diseases;Cell growth and death;Folding, sorting and degradation;Immune system;Infectious diseases;Cell growth and death;Cancers;Signal transduction;Signal transduction;Drug resistance;Signal transduction;Cell growth and death;Immune system	ko05200//Pathways in cancer;ko04510//Focal adhesion;ko05132//Salmonella infection;ko05168//Herpes simplex infection;ko04210//Apoptosis;ko04120//Ubiquitin mediated proteolysis;ko04621//NOD-like receptor signaling pathway;ko05145//Toxoplasmosis;ko04217//Necroptosis;ko05222//Small cell lung cancer;ko04668//TNF signaling pathway;ko04390//Hippo signaling pathway;ko01524//Platinum drug resistance;ko040…	K16060;K16060;K16060;K16060;K16060;K16060;K16060;K16060;K16060;K16060;K16060;K16060;K16060;K16060;K16060;K16060	GO:0044464//cell part	-	GO:0031398//positive regulation of protein ubiquitination;GO:0043066//negative regulation of apoptotic process	protein_coding
InS-vs-DeC	BC	CSbapl.69440	RPL44	7.652	10.6367	8807	2678	0.641	0.644	0.47513	1.01462e-59	3.87312e-55	up	RPL44	60S ribosomal protein L44 [Pomacea canaliculata]	Genetic Information Processing	Translation	ko03010//Ribosome	K02929	-	-	-	protein_coding
InS-vs-DeC	BC	CSbapl.34200	CSbapl.34200	1.9874	2.67914	8807	2678	0.356	0.332	0.430868	1.09391e-59	4.17578e-55	up	--	Zinc finger and SCAN domain-containing protein 22 [Exaiptasia pallida]	-	-	-	-	-	-	-	protein_coding
InS-vs-DeC	BC	CSbapl.54067	CDC25A	1.12368	1.96968	8807	2678	0.232	0.268	0.809673	1.34312e-59	5.1271e-55	up	CDC25A	M-phase inducer phosphatase 1-like isoform X1 [Mizuhopecten yessoensis]	Human Diseases;Environmental Information Processing;Cellular Processes;Organismal Systems	Cancers;Signal transduction;Cell growth and death;Endocrine system	ko05206//MicroRNAs in cancer;ko04010//MAPK signaling pathway;ko04110//Cell cycle;ko04914//Progesterone-mediated oocyte maturation	K05866;K05866;K05866;K05866	GO:0005634//nucleus;GO:0005737//cytoplasm;GO:0005856//cytoskeleton;GO:0044446//intracellular organelle part	GO:0019900//kinase binding	GO:0001934//positive regulation of protein phosphorylation;GO:0003006//developmental process involved in reproduction;GO:0007127//meiosis I;GO:0007346//regulation of mitotic cell cycle;GO:0009411//response to UV;GO:0044772//mitotic cell cycle phase transition	protein_coding
InS-vs-DeC	BC	CSbapl.79566	TMC5	2.06658	2.95243	8807	2678	0.362	0.358	0.514641	1.4075e-59	5.37287e-55	up	TMC5	PREDICTED: transmembrane channel-like protein 7 isoform X4 [Crassostrea gigas]	-	-	-	-	-	-	-	protein_coding
InS-vs-DeC	BC	CSbapl.42295	CSbapl.42295	2.34913	3.13413	8807	2678	0.399	0.375	0.415924	1.55554e-59	5.93795e-55	up	--	transmembrane protein ORF68 [Mizuhopecten yessoensis]	-	-	-	-	-	-	-	protein_coding
InS-vs-DeC	BC	CSbapl.80744	RTase	7.66364	10.0906	8807	2678	0.706	0.701	0.396908	1.597e-59	6.09624e-55	up	RTase	RNA-directed DNA polymerase from transposon BS [Mizuhopecten yessoensis]	-	-	-	-	-	-	-	protein_coding
InS-vs-DeC	BC	CSbapl.64807	Hunk	1.52502	0.936467	8807	2678	0.277	0.138	-0.70347	3.64581e-59	1.39172e-54	down	Hunk	MAP/microtubule affinity-regulating kinase 4-like isoform X1 [Crassostrea virginica]	-	-	-	-	-	-	-	protein_coding
InS-vs-DeC	BC	CSbapl.72951	CSbapl.72951	2.88949	2.19308	8807	2678	0.442	0.285	-0.397839	6.23107e-59	2.37859e-54	down	--	protein KIAA0100-like isoform X2 [Mizuhopecten yessoensis]	-	-	-	-	-	-	-	protein_coding
InS-vs-DeC	BC	CSbapl.71268	WSB1	1.39664	2.31818	8807	2678	0.262	0.294	0.730996	7.6504e-59	2.92039e-54	up	WSB1	WD repeat and SOCS box-containing protein 1-like [Mizuhopecten yessoensis]	-	-	-	-	GO:0044464//cell part	-	-	protein_coding
InS-vs-DeC	BC	CSbapl.48703	CSbapl.48703	1.89908	1.36765	8807	2678	0.352	0.208	-0.473568	1.06447e-58	4.06341e-54	down	--	Zinc finger and SCAN domain-containing protein 22 [Exaiptasia pallida]	-	-	-	-	-	-	-	protein_coding
InS-vs-DeC	BC	CSbapl.50284	RHBDF2	2.11675	1.48024	8807	2678	0.361	0.21	-0.515994	1.13309e-58	4.32533e-54	down	RHBDF2	inactive rhomboid protein 2-like [Mizuhopecten yessoensis]	-	-	-	-	GO:0031090//organelle membrane	GO:0016787//hydrolase activity	GO:0050708//regulation of protein secretion	protein_coding
InS-vs-DeC	BC	CSbapl.11534	HSPA12A	1.45938	0.944412	8807	2678	0.283	0.148	-0.627813	1.14759e-58	4.3807e-54	down	HSPA12A	heat shock 70 kDa protein 12A-like [Mizuhopecten yessoensis]	-	-	-	-	-	-	-	protein_coding
InS-vs-DeC	BC	CSbapl.54960	Ddx58	1.82761	1.26483	8807	2678	0.331	0.189	-0.530984	1.84275e-58	7.03433e-54	down	Ddx58	RIG-like receptor 1 [Mytilus galloprovincialis]	Human Diseases;Human Diseases;Human Diseases;Human Diseases;Environmental Information Processing;Human Diseases;Human Diseases;Organismal Systems;Organismal Systems	Infectious diseases;Infectious diseases;Infectious diseases;Infectious diseases;Signal transduction;Infectious diseases;Infectious diseases;Immune system;Immune system	ko05168//Herpes simplex infection;ko05169//Epstein-Barr virus infection;ko05161//Hepatitis B;ko05164//Influenza A;ko04064//NF-kappa B signaling pathway;ko05162//Measles;ko05160//Hepatitis C;ko04622//RIG-I-like receptor signaling pathway;ko04623//Cytosolic DNA-sensing pathway	K12646;K12646;K12646;K12646;K12646;K12646;K12646;K12646;K12646	GO:0005856//cytoskeleton;GO:0005886//plasma membrane;GO:0030054//cell junction;GO:0042995//cell projection	GO:0003723//RNA binding;GO:0005515//protein binding;GO:0046872//metal ion binding	GO:0006355//regulation of transcription, DNA-templated;GO:0032481//positive regulation of type I interferon production;GO:0032879//regulation of localization;GO:0039528//cytoplasmic pattern recognition receptor signaling pathway in response to virus;GO:0048522//positive regulation of cellular process	protein_coding
InS-vs-DeC	BC	CSbapl.13211	NUP98	2.25847	3.02643	8807	2678	0.367	0.351	0.422254	2.74974e-58	1.04966e-53	up	NUP98	Nuclear pore complex protein Nup98-Nup96 [Mizuhopecten yessoensis]	Genetic Information Processing;Human Diseases	Translation;Infectious diseases	ko03013//RNA transport;ko05164//Influenza A	K14297;K14297	GO:0012505//endomembrane system;GO:0031981//nuclear lumen;GO:0046930//pore complex	GO:0005488//binding	GO:0000087//mitotic M phase;GO:0000278//mitotic cell cycle;GO:0006999//nuclear pore organization;GO:0008645//hexose transport;GO:0016032//viral process;GO:0033554//cellular response to stress;GO:0044267//cellular protein metabolic process;GO:0050794//regulation of cellular process;GO:0090304//nucleic acid metabolic process	protein_coding
InS-vs-DeC	BC	CSbapl.84517	CSbapl.84517	5.94356	4.63053	8807	2678	0.656	0.485	-0.360143	2.93728e-58	1.12125e-53	down	--	translation initiation factor eIF-2B subunit beta isoform X1 [Microcaecilia unicolor]	-	-	-	-	-	-	-	protein_coding
InS-vs-DeC	BC	CSbapl.35367	Plxdc2	2.27022	1.7606	8807	2678	0.384	0.241	-0.366744	4.97614e-58	1.89954e-53	down	Plxdc2	plexin domain-containing protein 1-like isoform X3 [Crassostrea virginica]	-	-	-	-	GO:0031988//membrane-bounded vesicle	GO:0005488//binding	-	protein_coding
InS-vs-DeC	BC	CSbapl.14578	DLC1	3.70841	4.92298	8807	2678	0.51	0.503	0.408721	4.98199e-58	1.90177e-53	up	DLC1	rho GTPase-activating protein 7-like isoform X2 [Crassostrea virginica]	-	-	-	-	GO:0044464//cell part	-	GO:0009653//anatomical structure morphogenesis;GO:0016043//cellular component organization;GO:0044763//single-organism cellular process;GO:0048518//positive regulation of biological process;GO:0048523//negative regulation of cellular process;GO:0048731//system development	protein_coding
InS-vs-DeC	BC	CSbapl.15800	ALG8	6.04	8.11805	8807	2678	0.622	0.616	0.426579	6.12692e-58	2.33883e-53	up	ALG8	probable dolichyl pyrophosphate Glc1Man9GlcNAc2 alpha-1,3-glucosyltransferase [Mizuhopecten yessoensis]	Metabolism;Metabolism	Global and overview maps;Glycan biosynthesis and metabolism	ko01100//Metabolic pathways;ko00510//N-Glycan biosynthesis	K03849;K03849	-	-	-	protein_coding
InS-vs-DeC	BC	CSbapl.91043	CSbapl.91043	2.01387	1.42979	8807	2678	0.346	0.201	-0.494141	6.19601e-58	2.3652e-53	down	--	nuclear pore membrane glycoprotein 210 [Exaiptasia pallida]	-	-	-	-	-	-	-	protein_coding
InS-vs-DeC	BC	CSbapl.74211	RpLP2	9.64707	13.0209	8807	2678	0.738	0.755	0.432658	6.32035e-58	2.41267e-53	up	RpLP2	Protein CBG08266 [Caenorhabditis briggsae]	Genetic Information Processing	Translation	ko03010//Ribosome	K02943	GO:0005924//cell-substrate adherens junction;GO:0015934//large ribosomal subunit;GO:0031988//membrane-bounded vesicle	GO:0005198//structural molecule activity	GO:0010467//gene expression;GO:0034645//cellular macromolecule biosynthetic process	protein_coding
InS-vs-DeC	BC	CSbapl.31710	HOP	2.11427	1.59358	8807	2678	0.36	0.219	-0.407871	1.17439e-57	4.48301e-53	down	HOP	Small glutamine-rich tetratricopeptide repeat-containing protein beta [Exaiptasia pallida]	-	-	-	-	GO:0044424//intracellular part	GO:0004672//protein kinase activity;GO:0016279//protein-lysine N-methyltransferase activity;GO:0043167//ion binding	GO:0000904//cell morphogenesis involved in differentiation;GO:0001736//establishment of planar polarity;GO:0001754//eye photoreceptor cell differentiation;GO:0002252//immune effector process;GO:0002682//regulation of immune system process;GO:0003002//regionalization;GO:0003015//heart process;GO:0006351//transcription, DNA-templated;GO:0006468//protein phosphorylation;GO:0006952//defense response;…	protein_coding
InS-vs-DeC	BC	CSbapl.67187	CSbapl.67187	1.76751	2.58362	8807	2678	0.31	0.305	0.54765	1.18278e-57	4.51504e-53	up	--	microtubule-associated protein futsch-like isoform X5 [Mizuhopecten yessoensis]	-	-	-	-	GO:0044464//cell part	-	GO:0007017//microtubule-based process	protein_coding
InS-vs-DeC	BC	CSbapl.85478	SLC6A5	2.23622	1.42414	8807	2678	0.364	0.206	-0.650934	1.35083e-57	5.15653e-53	down	SLC6A5	Sodium- and chloride-dependent glycine transporter 2 [Mizuhopecten yessoensis]	-	-	-	-	GO:0031224//intrinsic component of membrane	GO:0005283//sodium:amino acid symporter activity	GO:0007270//neuron-neuron synaptic transmission;GO:0015816//glycine transport;GO:0034220//ion transmembrane transport;GO:1903825//organic acid transmembrane transport	protein_coding
InS-vs-DeC	BC	CSbapl.24044	Slc4a2	1.81972	1.22931	8807	2678	0.322	0.179	-0.56583	1.45291e-57	5.54618e-53	down	Slc4a2	band 3 anion transport protein-like isoform X2 [Mizuhopecten yessoensis]	Organismal Systems;Organismal Systems;Organismal Systems;Organismal Systems	Digestive system;Digestive system;Digestive system;Digestive system	ko04972//Pancreatic secretion;ko04970//Salivary secretion;ko04976//Bile secretion;ko04971//Gastric acid secretion	K13855;K13855;K13855;K13855	-	-	-	protein_coding
InS-vs-DeC	BC	CSbapl.7511	SLC9A9	2.23946	1.72548	8807	2678	0.39	0.245	-0.376131	1.94746e-57	7.43406e-53	down	SLC9A9	sodium/hydrogen exchanger 9-like isoform X7 [Crassostrea virginica]	Organismal Systems	Circulatory system	ko04260//Cardiac muscle contraction	K12041	-	GO:0015299//solute:proton antiporter activity	GO:0006814//sodium ion transport;GO:0044763//single-organism cellular process	protein_coding
InS-vs-DeC	BC	CSbapl.63900	Shaw	2.34265	1.40955	8807	2678	0.343	0.187	-0.732867	2.04134e-57	7.79239e-53	down	Shaw	potassium voltage-gated channel protein Shaw-like [Mizuhopecten yessoensis]	-	-	-	-	-	-	-	protein_coding
InS-vs-DeC	BC	CSbapl.83420	Crebl2	0.93005	1.90388	8807	2678	0.178	0.255	1.03348	3.57511e-57	1.36473e-52	up	Crebl2	cAMP-responsive element-binding protein-like 2 isoform X1 [Pomacea canaliculata]	-	-	-	-	GO:0043231//intracellular membrane-bounded organelle	GO:0001071//nucleic acid binding transcription factor activity;GO:0003677//DNA binding	GO:0001934//positive regulation of protein phosphorylation;GO:0006355//regulation of transcription, DNA-templated;GO:0009891//positive regulation of biosynthetic process;GO:0010828//positive regulation of glucose transport;GO:0031647//regulation of protein stability;GO:0044403//symbiosis, encompassing mutualism through parasitism;GO:0045597//positive regulation of cell differentiation	protein_coding
InS-vs-DeC	BC	CSbapl.92009	Atxn1	3.65116	2.79839	8807	2678	0.51	0.345	-0.383748	3.75797e-57	1.43453e-52	down	Atxn1	Ataxin-1 [Mizuhopecten yessoensis]	Human Diseases;Environmental Information Processing	Neurodegenerative disease;Signal transduction	ko05017//Spinocerebellar ataxia;ko04330//Notch signaling pathway	K23616;K23616	GO:0016234//inclusion body;GO:0031981//nuclear lumen;GO:0043234//protein complex	GO:0005515//protein binding;GO:0008187//poly-pyrimidine tract binding;GO:0070717//poly-purine tract binding	GO:0006357//regulation of transcription from RNA polymerase II promoter;GO:0006913//nucleocytoplasmic transport;GO:0007626//locomotory behavior;GO:0007632//visual behavior;GO:0008284//positive regulation of cell proliferation;GO:0009968//negative regulation of signal transduction;GO:0042325//regulation of phosphorylation;GO:0048513//animal organ development;GO:0051899//membrane depolarization;GO:…	protein_coding
InS-vs-DeC	BC	CSbapl.21700	CSbapl.21700	1.36511	0.8176	8807	2678	0.268	0.133	-0.739476	3.97054e-57	1.51567e-52	down	--	RNA-directed DNA polymerase from mobile element jockey [Mizuhopecten yessoensis]	-	-	-	-	-	-	-	protein_coding
InS-vs-DeC	BC	CSbapl.3629	pxylp1	1.6608	1.04326	8807	2678	0.276	0.143	-0.67072	5.50458e-57	2.10126e-52	down	pxylp1	2-phosphoxylose phosphatase 1-like [Mizuhopecten yessoensis]	-	-	-	-	-	GO:0052745//inositol phosphate phosphatase activity	GO:0008152//metabolic process	protein_coding
InS-vs-DeC	BC	CSbapl.65954	CSbapl.65954	3.98915	2.75557	8807	2678	0.511	0.338	-0.533712	7.86922e-57	3.00392e-52	down	--	-	-	-	-	-	-	-	-	protein_coding
InS-vs-DeC	BC	CSbapl.43096	Ack-like	1.93967	1.36308	8807	2678	0.338	0.197	-0.508907	1.72704e-56	6.59263e-52	down	Ack-like	PREDICTED: tyrosine-protein kinase PR2 isoform X4 [Crassostrea gigas]	-	-	-	-	-	GO:0016301//kinase activity	GO:0048102//autophagic cell death	protein_coding
InS-vs-DeC	BC	CSbapl.75382	EFCAB5	1.4105	0.810425	8807	2678	0.266	0.129	-0.799385	2.43478e-56	9.2943e-52	down	EFCAB5	PREDICTED: EF-hand calcium-binding domain-containing protein 5-like isoform X1 [Crassostrea gigas]	-	-	-	-	-	-	-	protein_coding
InS-vs-DeC	BC	CSbapl.46506	BRAFLDRAFT_56888	1.50739	1.07935	8807	2678	0.276	0.152	-0.481857	2.45561e-56	9.37381e-52	down	BRAFLDRAFT_56888	alpha-L-fucosidase-like isoform X4 [Mizuhopecten yessoensis]	Cellular Processes;Metabolism	Transport and catabolism;Glycan biosynthesis and metabolism	ko04142//Lysosome;ko00511//Other glycan degradation	K01206;K01206	-	-	-	protein_coding
InS-vs-DeC	BC	CSbapl.67271	lpcat2	1.56773	1.03168	8807	2678	0.289	0.154	-0.603629	3.85883e-56	1.47303e-51	down	lpcat2	lysophosphatidylcholine acyltransferase 2-like isoform X2 [Crassostrea virginica]	Metabolism;Metabolism;Metabolism	Global and overview maps;Lipid metabolism;Lipid metabolism	ko01100//Metabolic pathways;ko00564//Glycerophospholipid metabolism;ko00565//Ether lipid metabolism	K13510;K13510;K13510	GO:0005794//Golgi apparatus;GO:0031090//organelle membrane;GO:0043232//intracellular non-membrane-bounded organelle	GO:0016413//O-acetyltransferase activity	GO:0006656//phosphatidylcholine biosynthetic process;GO:0009888//tissue development;GO:0009896//positive regulation of catabolic process;GO:0016043//cellular component organization;GO:0048875//chemical homeostasis within a tissue	protein_coding
InS-vs-DeC	BC	CSbapl.91537	CSbapl.91537	1.45422	1.08577	8807	2678	0.271	0.153	-0.421487	5.19375e-56	1.98261e-51	down	--	Arrestin domain-containing protein 3 [Mizuhopecten yessoensis]	-	-	-	-	GO:0044464//cell part	-	GO:0044707//single-multicellular organism process;GO:0048519//negative regulation of biological process	protein_coding
InS-vs-DeC	BC	CSbapl.36813	CSbapl.36813	1.57351	1.01331	8807	2678	0.283	0.149	-0.63486	6.15972e-56	2.35135e-51	down	--	-	-	-	-	-	-	-	-	protein_coding
InS-vs-DeC	BC	CSbapl.41896	UFL1	1.90617	1.39164	8807	2678	0.34	0.201	-0.453859	7.97657e-56	3.04489e-51	down	UFL1	E3 UFM1-protein ligase 1-like [Pomacea canaliculata]	-	-	-	-	GO:0031090//organelle membrane;GO:0031981//nuclear lumen;GO:0032991//macromolecular complex;GO:0042995//cell projection;GO:0044444//cytoplasmic part	GO:0005488//binding;GO:0019787//ubiquitin-like protein transferase activity;GO:0070735//protein-glycine ligase activity;GO:0070739//protein-glutamic acid ligase activity	GO:0008104//protein localization;GO:0008284//positive regulation of cell proliferation;GO:0030520//intracellular estrogen receptor signaling pathway;GO:0031396//regulation of protein ubiquitination;GO:0033554//cellular response to stress;GO:0043200//response to amino acid;GO:0043433//negative regulation of sequence-specific DNA binding transcription factor activity;GO:0044707//single-multicellula…	protein_coding
InS-vs-DeC	BC	CSbapl.31686	Slco4a1	1.55589	1.14383	8807	2678	0.285	0.16	-0.443835	1.20414e-55	4.59657e-51	down	Slco4a1	PREDICTED: solute carrier organic anion transporter family member 4A1 isoform X2 [Crassostrea gigas]	-	-	-	-	GO:0016021//integral component of membrane	GO:0022857//transmembrane transporter activity	GO:0006820//anion transport;GO:0009987//cellular process;GO:0010817//regulation of hormone levels	protein_coding
InS-vs-DeC	BC	CSbapl.90657	SUOX	2.07185	1.42716	8807	2678	0.346	0.2	-0.537745	1.55018e-55	5.91752e-51	down	SUOX	sulfite oxidase-like [Mizuhopecten yessoensis]	Metabolism;Metabolism	Global and overview maps;Energy metabolism	ko01100//Metabolic pathways;ko00920//Sulfur metabolism	K00387;K00387	GO:0031974//membrane-enclosed lumen;GO:0044429//mitochondrial part	GO:0005488//binding;GO:0016670//oxidoreductase activity, acting on a sulfur group of donors, oxygen as acceptor	GO:0000096//sulfur amino acid metabolic process;GO:0019418//sulfide oxidation;GO:1901575//organic substance catabolic process	protein_coding
InS-vs-DeC	BC	CSbapl.90749	CSbapl.90749	6.37095	8.82911	8807	2678	0.606	0.63	0.470753	2.17877e-55	8.31702e-51	up	--	gastrula zinc finger protein XlCGF57.1-like [Myripristis murdjan]	Human Diseases	Infectious diseases	ko05168//Herpes simplex infection	K09228	-	-	-	protein_coding
InS-vs-DeC	BC	CSbapl.79760	rnf213a	5.50652	3.80007	8807	2678	0.56	0.387	-0.535103	2.45648e-55	9.37711e-51	down	rnf213a	E3 ubiquitin-protein ligase rnf213-alpha-like [Lingula anatina]	-	-	-	-	-	GO:0016740//transferase activity;GO:0016881//acid-amino acid ligase activity	GO:0008152//metabolic process	protein_coding
InS-vs-DeC	BC	CSbapl.51693	ELOVL4	1.59414	1.13391	8807	2678	0.291	0.163	-0.491438	3.40617e-55	1.30024e-50	down	ELOVL4	elongation of very long chain fatty acids protein 4-like [Mizuhopecten yessoensis]	Metabolism;Metabolism;Metabolism;Metabolism	Global and overview maps;Global and overview maps;Lipid metabolism;Lipid metabolism	ko01100//Metabolic pathways;ko01212//Fatty acid metabolism;ko01040//Biosynthesis of unsaturated fatty acids;ko00062//Fatty acid elongation	K10249;K10249;K10249;K10249	GO:0031224//intrinsic component of membrane	GO:0003824//catalytic activity	GO:0000038//very long-chain fatty acid metabolic process	protein_coding
InS-vs-DeC	BC	CSbapl.38898	CDK5	2.27492	3.16558	8807	2678	0.371	0.367	0.476633	3.87183e-55	1.47799e-50	up	CDK5	cyclin-dependent-like kinase 5 [Crassostrea virginica]	Human Diseases;Organismal Systems;Human Diseases	Neurodegenerative diseases;Development;Substance dependence	ko05010//Alzheimer disease;ko04360//Axon guidance;ko05030//Cocaine addiction	K02090;K02090;K02090	GO:0031252//cell leading edge;GO:0043005//neuron projection;GO:0043231//intracellular membrane-bounded organelle;GO:0043232//intracellular non-membrane-bounded organelle;GO:0043234//protein complex;GO:0044297//cell body;GO:0044444//cytoplasmic part;GO:0097060//synaptic membrane	GO:0004674//protein serine/threonine kinase activity;GO:0005102//receptor binding;GO:0019900//kinase binding;GO:0030546//receptor activator activity;GO:0032550//purine ribonucleoside binding	GO:0001505//regulation of neurotransmitter levels;GO:0001934//positive regulation of protein phosphorylation;GO:0003407//neural retina development;GO:0006355//regulation of transcription, DNA-templated;GO:0006811//ion transport;GO:0006897//endocytosis;GO:0007270//neuron-neuron synaptic transmission;GO:0007411//axon guidance;GO:0007599//hemostasis;GO:0007600//sensory perception;GO:0007612//learnin…	protein_coding
InS-vs-DeC	BC	CSbapl.8006	HNRNPUL1	1.63528	2.48759	8807	2678	0.287	0.297	0.605186	5.73052e-55	2.18751e-50	up	HNRNPUL1	heterogeneous nuclear ribonucleoprotein U-like protein 1 [Mizuhopecten yessoensis]	-	-	-	-	GO:0031981//nuclear lumen	GO:0003723//RNA binding;GO:0005515//protein binding	GO:0008380//RNA splicing	protein_coding
InS-vs-DeC	BC	CSbapl.14164	CSbapl.14164	5.44742	7.30051	8807	2678	0.576	0.568	0.422419	5.91286e-55	2.25712e-50	up	--	-	-	-	-	-	-	-	-	protein_coding
InS-vs-DeC	BC	CSbapl.78277	CTSC	3.80482	5.23383	8807	2678	0.476	0.465	0.460028	6.97985e-55	2.66442e-50	up	CTSC	cathepsin C [Sinonovacula constricta]	Cellular Processes;Cellular Processes	Cell growth and death;Transport and catabolism	ko04210//Apoptosis;ko04142//Lysosome	K01275;K01275	GO:0000323//lytic vacuole;GO:0031988//membrane-bounded vesicle;GO:0044421//extracellular region part	GO:0004175//endopeptidase activity;GO:0016504//peptidase activator activity;GO:0019899//enzyme binding;GO:0043168//anion binding	GO:0001909//leukocyte mediated cytotoxicity;GO:0009967//positive regulation of signal transduction;GO:0012501//programmed cell death;GO:0016485//protein processing;GO:0042221//response to chemical;GO:0044767//single-organism developmental process;GO:0045862//positive regulation of proteolysis	protein_coding
InS-vs-DeC	BC	CSbapl.7136	CSbapl.7136	1.80096	1.22354	8807	2678	0.333	0.19	-0.557672	7.74503e-55	2.95651e-50	down	--	arginine and glutamate-rich protein 1 [Lingula anatina]	-	-	-	-	GO:0031981//nuclear lumen	-	-	protein_coding
InS-vs-DeC	BC	CSbapl.93416	CSbapl.93416	1.63903	2.56145	8807	2678	0.29	0.314	0.644086	2.05987e-54	7.86314e-50	up	--	RNA-directed DNA polymerase from mobile element jockey [Exaiptasia pallida]	-	-	-	-	-	-	-	protein_coding
InS-vs-DeC	BC	CSbapl.21339	amt-1	2.26459	1.70899	8807	2678	0.372	0.23	-0.406085	3.69914e-54	1.41207e-49	down	amt-1	ammonium transporter 1 [Tridacna squamosa]	-	-	-	-	-	-	GO:0044699//single-organism process	protein_coding
InS-vs-DeC	BC	CSbapl.59025	myof	3.07096	2.22826	8807	2678	0.454	0.295	-0.462751	4.40572e-54	1.6818e-49	down	myof	PREDICTED: myoferlin isoform X5 [Crassostrea gigas]	-	-	-	-	GO:0005768//endosome;GO:0012506//vesicle membrane;GO:0016023//cytoplasmic, membrane-bounded vesicle;GO:0044459//plasma membrane part	GO:0005543//phospholipid binding;GO:0046872//metal ion binding	GO:0044802//single-organism membrane organization	protein_coding
InS-vs-DeC	BC	CSbapl.87516	GRINA	2.38334	3.2595	8807	2678	0.382	0.37	0.451646	4.70633e-54	1.79655e-49	up	GRINA	PREDICTED: protein lifeguard 1-like [Aplysia californica]	-	-	-	-	GO:0008328//ionotropic glutamate receptor complex	GO:0004970//ionotropic glutamate receptor activity	-	protein_coding
InS-vs-DeC	BC	CSbapl.69172	CNKSR2	1.64535	1.11356	8807	2678	0.294	0.162	-0.56318	4.70828e-54	1.79729e-49	down	CNKSR2	Connector enhancer of kinase suppressor of ras 3 [Mizuhopecten yessoensis]	-	-	-	-	GO:0014069//postsynaptic density;GO:0031988//membrane-bounded vesicle;GO:0042995//cell projection;GO:0044297//cell body;GO:0097060//synaptic membrane	GO:0005515//protein binding	GO:0009987//cellular process	protein_coding
InS-vs-DeC	BC	CSbapl.43425	Crocc	1.34623	0.913774	8807	2678	0.261	0.139	-0.558963	5.86075e-54	2.23723e-49	down	Crocc	rootletin-like isoform X2 [Crassostrea virginica]	-	-	-	-	GO:0005815//microtubule organizing center;GO:0016020//membrane;GO:0031988//membrane-bounded vesicle	GO:0008092//cytoskeletal protein binding	GO:0001894//tissue homeostasis;GO:0034613//cellular protein localization;GO:0051234//establishment of localization;GO:0051297//centrosome organization	protein_coding
InS-vs-DeC	BC	CSbapl.34133	CSbapl.34133	1.76567	1.2825	8807	2678	0.317	0.187	-0.46123	6.49659e-54	2.47994e-49	down	--	PREDICTED: protein PML [Crassostrea gigas]	-	-	-	-	GO:0044424//intracellular part	-	-	protein_coding
InS-vs-DeC	BC	CSbapl.3604	CSbapl.3604	1.9436	1.4888	8807	2678	0.332	0.201	-0.384563	7.06793e-54	2.69804e-49	down	--	-	-	-	-	-	-	-	-	protein_coding
InS-vs-DeC	BC	CSbapl.48259	alas2	1.29375	2.29388	8807	2678	0.237	0.286	0.826186	8.16187e-54	3.11563e-49	up	alas2	5-aminolevulinate synthase, erythroid-specific, mitochondrial-like isoform X1 [Mizuhopecten yessoensis]	Metabolism;Metabolism;Metabolism	Global and overview maps;Amino acid metabolism;Metabolism of cofactors and vitamins	ko01100//Metabolic pathways;ko00260//Glycine, serine and threonine metabolism;ko00860//Porphyrin and chlorophyll metabolism	K00643;K00643;K00643	GO:0031981//nuclear lumen;GO:0044429//mitochondrial part	GO:0016749//N-succinyltransferase activity	GO:0006779//porphyrin-containing compound biosynthetic process;GO:0006950//response to stress;GO:0009991//response to extracellular stimulus;GO:0010038//response to metal ion;GO:0014070//response to organic cyclic compound;GO:0020027//hemoglobin metabolic process;GO:0030097//hemopoiesis;GO:0032868//response to insulin;GO:0044763//single-organism cellular process;GO:0046683//response to organophos…	protein_coding
InS-vs-DeC	BC	CSbapl.54136	CSbapl.54136	2.13825	3.13379	8807	2678	0.347	0.363	0.551453	1.33958e-53	5.11357e-49	up	--	PREDICTED: GATA zinc finger domain-containing protein 14 isoform X2 [Crassostrea gigas]	-	-	-	-	-	-	-	protein_coding
InS-vs-DeC	BC	CSbapl.15044	brat	2.18181	3.38926	8807	2678	0.342	0.369	0.635421	1.59828e-53	6.10111e-49	up	brat	B-box type zinc finger protein ncl-1-like [Crassostrea virginica]	-	-	-	-	GO:0044297//cell body;GO:0044448//cell cortex part	GO:0045182//translation regulator activity;GO:0046872//metal ion binding	GO:0003002//regionalization;GO:0006351//transcription, DNA-templated;GO:0007049//cell cycle;GO:0007417//central nervous system development;GO:0010608//posttranscriptional regulation of gene expression;GO:0014017//neuroblast fate commitment;GO:0030100//regulation of endocytosis;GO:0034660//ncRNA metabolic process;GO:0048638//regulation of developmental growth;GO:0048867//stem cell fate determinati…	protein_coding
InS-vs-DeC	BC	CSbapl.29274	CSbapl.29274	1.61189	1.17286	8807	2678	0.297	0.171	-0.458696	1.83413e-53	7.00144e-49	down	--	PREDICTED: ankyrin-1-like [Crassostrea gigas]	-	-	-	-	-	-	-	protein_coding
InS-vs-DeC	BC	CSbapl.64200	DUSP16	1.70172	1.04723	8807	2678	0.296	0.157	-0.700364	2.29157e-53	8.74762e-49	down	DUSP16	mucin-5AC-like isoform X1 [Mizuhopecten yessoensis]	Environmental Information Processing;Organismal Systems	Signal transduction;Development and regeneration	ko04010//MAPK signaling pathway;ko04361//Axon regeneration	K04459;K04459	-	-	-	protein_coding
InS-vs-DeC	BC	CSbapl.52592	rps7	6.50553	8.99588	8807	2678	0.636	0.668	0.467591	2.7792e-53	1.0609e-48	up	rps7	THAP domain-containing protein 1 [Exaiptasia pallida]	-	-	-	-	-	-	-	protein_coding
InS-vs-DeC	BC	CSbapl.44080	Cdc42	2.47646	3.3343	8807	2678	0.398	0.386	0.429087	2.99784e-53	1.14436e-48	up	Cdc42	cdc42 homolog [Diaphorina citri]	Human Diseases;Human Diseases;Cellular Processes;Human Diseases;Human Diseases;Human Diseases;Cellular Processes;Environmental Information Processing;Human Diseases;Environmental Information Processing;Environmental Information Processing;Human Diseases;Cellular Processes;Cellular Processes;Human Diseases;Organismal Systems;Human Diseases;Organismal Systems;Organismal Systems;Cellular Processes;H…	Cancers;Infectious diseases;Cellular community - eukaryotes;Infectious diseases;Infectious diseases;Cancers;Transport and catabolism;Signal transduction;Infectious diseases;Signal transduction;Signal transduction;Cancers;Cell motility;Cellular community - eukaryotes;Endocrine and metabolic diseases;Nervous system;Infectious disease: bacterial;Endocrine system;Development;Cellular community - euka…	ko05200//Pathways in cancer;ko05165//Human papillomavirus infection;ko04510//Focal adhesion;ko05132//Salmonella infection;ko05130//Pathogenic Escherichia coli infection;ko05205//Proteoglycans in cancer;ko04144//Endocytosis;ko04010//MAPK signaling pathway;ko05131//Shigellosis;ko04014//Ras signaling pathway;ko04015//Rap1 signaling pathway;ko05203//Viral carcinogenesis;ko04810//Regulation of actin c…	K04393;K04393;K04393;K04393;K04393;K04393;K04393;K04393;K04393;K04393;K04393;K04393;K04393;K04393;K04393;K04393;K04393;K04393;K04393;K04393;K04393;K04393;K04393;K04393;K04393;K04393;K04393;K04393;K04393;K04393	GO:0005819//spindle;GO:0005912//adherens junction;GO:0012505//endomembrane system;GO:0031090//organelle membrane;GO:0031988//membrane-bounded vesicle;GO:0043005//neuron projection;GO:0043231//intracellular membrane-bounded organelle;GO:0044444//cytoplasmic part;GO:0044459//plasma membrane part	GO:0017111//nucleoside-triphosphatase activity;GO:0019901//protein kinase binding;GO:0032550//purine ribonucleoside binding	GO:0001525//angiogenesis;GO:0001709//cell fate determination;GO:0001934//positive regulation of protein phosphorylation;GO:0002066//columnar/cuboidal epithelial cell development;GO:0002252//immune effector process;GO:0003015//heart process;GO:0006275//regulation of DNA replication;GO:0006897//endocytosis;GO:0007178//transmembrane receptor protein serine/threonine kinase signaling pathway;GO:00072…	protein_coding
InS-vs-DeC	BC	CSbapl.69107	PDE3A	2.73932	3.86729	8807	2678	0.396	0.4	0.497492	4.0884e-53	1.56067e-48	up	PDE3A	cGMP-inhibited 3',5'-cyclic phosphodiesterase A-like isoform X3 [Mizuhopecten yessoensis]	Metabolism;Environmental Information Processing;Metabolism;Environmental Information Processing;Organismal Systems;Human Diseases	Global and overview maps;Signal transduction;Nucleotide metabolism;Signal transduction;Endocrine system;Substance dependence	ko01100//Metabolic pathways;ko04024//cAMP signaling pathway;ko00230//Purine metabolism;ko04022//cGMP - PKG signaling pathway;ko04924//Renin secretion;ko05032//Morphine addiction	K19021;K19021;K19021;K19021;K19021;K19021	GO:0044444//cytoplasmic part	GO:0004114//3',5'-cyclic-nucleotide phosphodiesterase activity;GO:0030551//cyclic nucleotide binding	GO:0003006//developmental process involved in reproduction;GO:0006721//terpenoid metabolic process;GO:0019935//cyclic-nucleotide-mediated signaling;GO:0042981//regulation of apoptotic process;GO:0043114//regulation of vascular permeability;GO:0046058//cAMP metabolic process;GO:0070305//response to cGMP;GO:0071363//cellular response to growth factor stimulus	protein_coding
InS-vs-DeC	BC	CSbapl.33961	pol	1.42571	0.700324	8807	2678	0.254	0.119	-1.02548	4.90957e-53	1.87413e-48	down	pol	Retrovirus-related Pol polyprotein from transposon 297 [Araneus ventricosus]	-	-	-	-	-	-	-	protein_coding
InS-vs-DeC	BC	CSbapl.39170	GRN	9.03785	6.76644	8807	2678	0.743	0.584	-0.417577	5.51976e-53	2.10706e-48	down	GRN	fibrillin-1 isoform X1 [Strongylocentrotus purpuratus]	-	-	-	-	-	-	GO:1990138//neuron projection extension	protein_coding
InS-vs-DeC	BC	CSbapl.56277	rpl4-a	3.85595	5.51034	8807	2678	0.455	0.472	0.515045	5.5743e-53	2.12788e-48	up	rpl4-a	PREDICTED: 60S ribosomal protein L4 [Crassostrea gigas]	Genetic Information Processing	Translation	ko03010//Ribosome	K02930	GO:0005924//cell-substrate adherens junction;GO:0015934//large ribosomal subunit;GO:0031988//membrane-bounded vesicle;GO:0043231//intracellular membrane-bounded organelle	GO:0003723//RNA binding;GO:0005198//structural molecule activity;GO:0008092//cytoskeletal protein binding	GO:0000956//nuclear-transcribed mRNA catabolic process;GO:0006412//translation;GO:0006613//cotranslational protein targeting to membrane;GO:0016032//viral process;GO:0032774//RNA biosynthetic process;GO:0043624//cellular protein complex disassembly	protein_coding
InS-vs-DeC	BC	CSbapl.33993	FAM8A1	1.91299	1.34173	8807	2678	0.334	0.195	-0.511706	5.59203e-53	2.13465e-48	down	FAM8A1	protein FAM8A1-like [Mizuhopecten yessoensis]	-	-	-	-	-	-	-	protein_coding
InS-vs-DeC	BC	CSbapl.95137	NOV	5.80143	4.29067	8807	2678	0.619	0.452	-0.435199	5.67044e-53	2.16458e-48	down	NOV	protein NO VEIN-like [Octopus vulgaris]	-	-	-	-	-	-	-	protein_coding
InS-vs-DeC	BC	CSbapl.99994	Col6a4	6.06141	8.5734	8807	2678	0.567	0.627	0.500207	1.39517e-52	5.32577e-48	up	Col6a4	PREDICTED: deleted in malignant brain tumors 1 protein-like [Crassostrea gigas]	-	-	-	-	GO:0016020//membrane	-	GO:0044699//single-organism process	protein_coding
InS-vs-DeC	BC	CSbapl.16853	Csrp1	2.11574	1.56381	8807	2678	0.341	0.203	-0.436069	1.53289e-52	5.85151e-48	down	Csrp1	PREDICTED: muscle LIM protein Mlp84B isoform X2 [Crassostrea gigas]	-	-	-	-	GO:0043229//intracellular organelle	-	GO:0044767//single-organism developmental process	protein_coding
InS-vs-DeC	BC	CSbapl.56794	TEP1	1.32178	2.00278	8807	2678	0.255	0.26	0.599488	1.82054e-52	6.94953e-48	up	TEP1	Telomerase protein component 1 [Mizuhopecten yessoensis]	-	-	-	-	GO:0005634//nucleus;GO:0044446//intracellular organelle part	GO:0097159//organic cyclic compound binding;GO:1901363//heterocyclic compound binding	GO:0006278//RNA-dependent DNA replication	protein_coding
InS-vs-DeC	BC	CSbapl.55845	CSbapl.55845	2.42367	3.18093	8807	2678	0.394	0.37	0.392244	1.92155e-52	7.33512e-48	up	--	PREDICTED: uncharacterized protein F54H12.2-like [Crassostrea gigas]	-	-	-	-	-	-	-	protein_coding
InS-vs-DeC	BC	CSbapl.88923	X-element\ORF2	1.44596	1.11143	8807	2678	0.28	0.164	-0.379584	2.5402e-52	9.69671e-48	down	X-element\ORF2	RNA-directed DNA polymerase from transposon BS [Mizuhopecten yessoensis]	-	-	-	-	-	-	-	protein_coding
InS-vs-DeC	BC	CSbapl.51936	heatr1	1.72787	2.2874	8807	2678	0.314	0.287	0.404689	3.22059e-52	1.2294e-47	up	heatr1	HEAT repeat-containing protein 1-like [Mizuhopecten yessoensis]	Genetic Information Processing	Translation	ko03008//Ribosome biogenesis in eukaryotes	K14550	-	-	-	protein_coding
InS-vs-DeC	BC	CSbapl.66339	CSbapl.66339	1.82905	3.14319	8807	2678	0.278	0.356	0.781101	3.2893e-52	1.25562e-47	up	--	PREDICTED: cyclic GMP-AMP synthase isoform X2 [Crassostrea gigas]	-	-	-	-	-	-	-	protein_coding
InS-vs-DeC	BC	CSbapl.17754	ETV6	1.62376	2.4577	8807	2678	0.295	0.311	0.597942	5.90759e-52	2.2551e-47	up	ETV6	transcription factor ETV6-like isoform X3 [Mizuhopecten yessoensis]	Human Diseases;Environmental Information Processing;Organismal Systems	Cancers;Signal transduction;Development	ko05202//Transcriptional misregulation in cancers;ko04013//MAPK signaling pathway - fly;ko04320//Dorso-ventral axis formation	K03211;K03211;K03211	-	-	-	protein_coding
InS-vs-DeC	BC	CSbapl.51447	Ccm2	1.54337	1.08659	8807	2678	0.287	0.162	-0.506235	7.90279e-52	3.01673e-47	down	Ccm2	PREDICTED: cerebral cavernous malformations protein 2 homolog isoform X3 [Crassostrea gigas]	-	-	-	-	-	-	GO:0001568//blood vessel development;GO:0003158//endothelium development;GO:0009653//anatomical structure morphogenesis;GO:0030154//cell differentiation;GO:0048513//animal organ development	protein_coding
InS-vs-DeC	BC	CSbapl.80134	ITIH4	1.76271	2.69868	8807	2678	0.307	0.321	0.614431	1.73983e-51	6.64146e-47	up	ITIH4	PREDICTED: inter-alpha-trypsin inhibitor heavy chain H4 [Crassostrea gigas]	-	-	-	-	GO:0031988//membrane-bounded vesicle;GO:0044421//extracellular region part	GO:0005488//binding;GO:0061135//endopeptidase regulator activity	GO:0002526//acute inflammatory response;GO:0010033//response to organic substance;GO:0010466//negative regulation of peptidase activity	protein_coding
InS-vs-DeC	BC	CSbapl.26606	CSbapl.26606	2.08403	1.5886	8807	2678	0.338	0.208	-0.391602	1.75943e-51	6.71627e-47	down	--	-	-	-	-	-	-	-	-	protein_coding
InS-vs-DeC	BC	CSbapl.7053	Hipk2	1.31965	2.13578	8807	2678	0.245	0.27	0.69457	3.77003e-51	1.43913e-46	up	Hipk2	homeodomain-interacting protein kinase 2-like isoform X1 [Mizuhopecten yessoensis]	Cellular Processes	Cell growth and death	ko04218//Cellular senescence	K08826	GO:0016604//nuclear body;GO:0044798//nuclear transcription factor complex	GO:0001085//RNA polymerase II transcription factor binding;GO:0001104//RNA polymerase II transcription cofactor activity;GO:0003676//nucleic acid binding;GO:0004672//protein kinase activity	GO:0001666//response to hypoxia;GO:0001932//regulation of protein phosphorylation;GO:0003002//regionalization;GO:0003407//neural retina development;GO:0007049//cell cycle;GO:0008344//adult locomotory behavior;GO:0008630//intrinsic apoptotic signaling pathway in response to DNA damage;GO:0017015//regulation of transforming growth factor beta receptor signaling pathway;GO:0030330//DNA damage respon…	protein_coding
InS-vs-DeC	BC	CSbapl.57566	RTase	3.25124	1.69506	8807	2678	0.397	0.242	-0.939612	4.12358e-51	1.57409e-46	down	RTase	PREDICTED: RNA-directed DNA polymerase from mobile element jockey-like [Acropora digitifera]	-	-	-	-	-	-	-	protein_coding
InS-vs-DeC	BC	CSbapl.46294	TY3B-G	1.80694	2.41605	8807	2678	0.324	0.302	0.419084	6.06023e-51	2.31337e-46	up	TY3B-G	Transposon Ty3-G Gag-Pol polyprotein [Exaiptasia pallida]	-	-	-	-	-	-	-	protein_coding
InS-vs-DeC	BC	CSbapl.86180	Cont	2.17192	1.63069	8807	2678	0.367	0.23	-0.41347	6.26143e-51	2.39017e-46	down	Cont	contactin-like [Mizuhopecten yessoensis]	-	-	-	-	-	-	-	protein_coding
InS-vs-DeC	BC	CSbapl.22259	PTPRG	1.35094	0.968708	8807	2678	0.263	0.144	-0.479783	8.7085e-51	3.32429e-46	down	PTPRG	LOW QUALITY PROTEIN: receptor-type tyrosine-protein phosphatase alpha-like [Crassostrea virginica]	-	-	-	-	-	-	-	protein_coding
InS-vs-DeC	BC	CSbapl.52646	CSbapl.52646	1.3997	1.05573	8807	2678	0.275	0.159	-0.406845	9.06498e-51	3.46037e-46	down	--	hypothetical protein AM593_10633, partial [Mytilus galloprovincialis]	-	-	-	-	-	-	-	protein_coding
InS-vs-DeC	BC	CSbapl.31967	CSbapl.31967	1.57355	0.985421	8807	2678	0.276	0.146	-0.675152	1.13356e-50	4.32715e-46	down	--	Protein HtrL [Mizuhopecten yessoensis]	-	-	-	-	-	-	-	protein_coding
InS-vs-DeC	BC	CSbapl.65790	RPL10A	3.79289	5.13387	8807	2678	0.494	0.492	0.436741	1.75966e-50	6.71716e-46	up	RPL10A	60S ribosomal protein L10a-2-like [Mizuhopecten yessoensis]	Genetic Information Processing	Translation	ko03010//Ribosome	K02865	GO:0005924//cell-substrate adherens junction;GO:0015934//large ribosomal subunit;GO:0031988//membrane-bounded vesicle;GO:0043231//intracellular membrane-bounded organelle	GO:0003723//RNA binding;GO:0005198//structural molecule activity	GO:0006412//translation;GO:0006613//cotranslational protein targeting to membrane;GO:0016032//viral process;GO:0032502//developmental process;GO:0032774//RNA biosynthetic process;GO:0043624//cellular protein complex disassembly;GO:0051231//spindle elongation	protein_coding
InS-vs-DeC	BC	CSbapl.81380	CSbapl.81380	1.56992	2.29885	8807	2678	0.292	0.292	0.550191	2.30581e-50	8.80196e-46	up	--	nuclear receptor coactivator 4-like [Mizuhopecten yessoensis]	-	-	-	-	-	-	-	protein_coding
InS-vs-DeC	BC	CSbapl.3922	FAU	2.16724	3.34011	8807	2678	0.332	0.36	0.624016	2.70016e-50	1.03073e-45	up	FAU	ubiquitin-like protein FUBI [Mizuhopecten yessoensis]	Genetic Information Processing	Translation	ko03010//Ribosome	K02983	GO:0015935//small ribosomal subunit;GO:0044421//extracellular region part	GO:0003723//RNA binding;GO:0005198//structural molecule activity	GO:0000956//nuclear-transcribed mRNA catabolic process;GO:0002385//mucosal immune response;GO:0006412//translation;GO:0006613//cotranslational protein targeting to membrane;GO:0016032//viral process;GO:0032774//RNA biosynthetic process;GO:0042742//defense response to bacterium;GO:0043624//cellular protein complex disassembly	protein_coding
InS-vs-DeC	BC	CSbapl.12596	rps3-b	3.51305	5.03921	8807	2678	0.447	0.469	0.520462	3.1856e-50	1.21604e-45	up	rps3-b	PREDICTED: 40S ribosomal protein S3 [Crassostrea gigas]	Human Diseases;Human Diseases;Genetic Information Processing	Infectious diseases;Infectious diseases;Translation	ko05132//Salmonella infection;ko05130//Pathogenic Escherichia coli infection;ko03010//Ribosome	K02985;K02985;K02985	-	-	-	protein_coding
InS-vs-DeC	BC	CSbapl.39099	pps	1.50717	1.05984	8807	2678	0.278	0.156	-0.507954	3.33359e-50	1.27253e-45	down	pps	phosphoenolpyruvate synthase [Mizuhopecten yessoensis]	-	-	-	-	-	-	-	protein_coding
InS-vs-DeC	BC	CSbapl.39245	CSbapl.39245	2.87584	2.17429	8807	2678	0.424	0.278	-0.403421	3.63407e-50	1.38723e-45	down	--	Serine/threonine-protein kinase MRCK gamma [Mizuhopecten yessoensis]	-	-	-	-	-	-	-	protein_coding
InS-vs-DeC	BC	CSbapl.59706	rpl36	3.02212	4.21519	8807	2678	0.424	0.42	0.480025	4.84631e-50	1.84998e-45	up	rpl36	60S ribosomal protein L36-like [Pomacea canaliculata]	Genetic Information Processing	Translation	ko03010//Ribosome	K02920	GO:0005694//chromosome;GO:0015934//large ribosomal subunit	GO:0003723//RNA binding;GO:0005198//structural molecule activity	GO:0000956//nuclear-transcribed mRNA catabolic process;GO:0006412//translation;GO:0006613//cotranslational protein targeting to membrane;GO:0007049//cell cycle;GO:0007417//central nervous system development;GO:0016032//viral process;GO:0032774//RNA biosynthetic process;GO:0043624//cellular protein complex disassembly	protein_coding
InS-vs-DeC	BC	CSbapl.32552	rpl-7	3.58474	5.11255	8807	2678	0.458	0.479	0.512165	9.96271e-50	3.80307e-45	up	rpl-7	ribosomal protein L7, partial [Argopecten irradians]	Genetic Information Processing	Translation	ko03010//Ribosome	K02937	GO:0005924//cell-substrate adherens junction;GO:0015934//large ribosomal subunit;GO:0031988//membrane-bounded vesicle;GO:0043231//intracellular membrane-bounded organelle	GO:0005198//structural molecule activity;GO:0044822//poly(A) RNA binding;GO:0046983//protein dimerization activity	GO:0000956//nuclear-transcribed mRNA catabolic process;GO:0006412//translation;GO:0006613//cotranslational protein targeting to membrane;GO:0007049//cell cycle;GO:0016032//viral process;GO:0016072//rRNA metabolic process;GO:0022613//ribonucleoprotein complex biogenesis;GO:0032774//RNA biosynthetic process;GO:0043624//cellular protein complex disassembly	protein_coding
InS-vs-DeC	BC	CSbapl.83066	Ythdf3	1.64661	2.24737	8807	2678	0.301	0.29	0.448714	1.07291e-49	4.09561e-45	up	Ythdf3	YTH domain-containing family protein 2-like [Mizuhopecten yessoensis]	-	-	-	-	-	GO:0003723//RNA binding	-	protein_coding
InS-vs-DeC	BC	CSbapl.69660	Ggt1	1.99389	1.33263	8807	2678	0.324	0.186	-0.58128	3.27285e-49	1.24935e-44	down	Ggt1	PREDICTED: gamma-glutamyltranspeptidase 1 isoform X1 [Crassostrea gigas]	Metabolism;Metabolism;Metabolism;Metabolism	Global and overview maps;Lipid metabolism;Metabolism of other amino acids;Metabolism of other amino acids	ko01100//Metabolic pathways;ko00590//Arachidonic acid metabolism;ko00480//Glutathione metabolism;ko00430//Taurine and hypotaurine metabolism	K18592;K18592;K18592;K18592	GO:0016021//integral component of membrane;GO:0031988//membrane-bounded vesicle;GO:0044421//extracellular region part;GO:0046658//anchored component of plasma membrane	GO:0005488//binding;GO:0008242//omega peptidase activity;GO:0016755//transferase activity, transferring amino-acyl groups	GO:0000097//sulfur amino acid biosynthetic process;GO:0001676//long-chain fatty acid metabolic process;GO:0002237//response to molecule of bacterial origin;GO:0006636//unsaturated fatty acid biosynthetic process;GO:0006690//icosanoid metabolic process;GO:0006749//glutathione metabolic process;GO:0006979//response to oxidative stress;GO:0009064//glutamine family amino acid metabolic process;GO:000…	protein_coding
InS-vs-DeC	BC	CSbapl.84634	CSbapl.84634	2.19111	3.31531	8807	2678	0.351	0.396	0.597461	6.03138e-49	2.30236e-44	up	--	mucin-2-like isoform X2 [Crassostrea virginica]	-	-	-	-	-	-	-	protein_coding
InS-vs-DeC	BC	CSbapl.15303	Inpp4b	1.40972	0.920834	8807	2678	0.258	0.136	-0.614343	6.14455e-49	2.34556e-44	down	Inpp4b	type II inositol 3,4-bisphosphate 4-phosphatase-like isoform X4 [Crassostrea virginica]	-	-	-	-	-	-	-	protein_coding
InS-vs-DeC	BC	CSbapl.76905	rps2	3.98679	5.32916	8807	2678	0.5	0.497	0.418669	6.47278e-49	2.47085e-44	up	rps2	UNVERIFIED: ribosomal protein S2, partial [Mytilus trossulus]	Genetic Information Processing	Translation	ko03010//Ribosome	K02981	-	-	-	protein_coding
InS-vs-DeC	BC	CSbapl.82868	PHF3	1.57804	2.26693	8807	2678	0.281	0.276	0.522583	7.63623e-49	2.91498e-44	up	PHF3	PREDICTED: death-inducer obliterator 1 [Crassostrea gigas]	-	-	-	-	-	-	-	protein_coding
InS-vs-DeC	BC	CSbapl.45479	SKAP1	1.47796	0.970534	8807	2678	0.278	0.151	-0.606704	9.46626e-49	3.61356e-44	down	SKAP1	src kinase-associated phosphoprotein 2-B-like [Crassostrea virginica]	Human Diseases	Infectious disease: bacterial	ko05135//Yersinia infection	K23471	GO:0016020//membrane;GO:0043231//intracellular membrane-bounded organelle	GO:0019899//enzyme binding;GO:0019904//protein domain specific binding	GO:0002376//immune system process;GO:0006355//regulation of transcription, DNA-templated;GO:0007165//signal transduction;GO:0048584//positive regulation of response to stimulus	protein_coding
InS-vs-DeC	BC	CSbapl.23896	CSbapl.23896	1.65856	1.19137	8807	2678	0.294	0.171	-0.477275	1.023e-48	3.90509e-44	down	--	PREDICTED: baculoviral IAP repeat-containing protein 7-like [Crassostrea gigas]	-	-	-	-	-	-	-	protein_coding
InS-vs-DeC	BC	CSbapl.59099	ZFR	1.51493	2.12776	8807	2678	0.287	0.28	0.490061	1.36947e-48	5.22769e-44	up	ZFR	zinc finger RNA-binding protein-like isoform X3 [Mizuhopecten yessoensis]	-	-	-	-	GO:0031981//nuclear lumen	GO:0003723//RNA binding	-	protein_coding
InS-vs-DeC	BC	CSbapl.40715	Hdlbp	1.73309	2.23847	8807	2678	0.315	0.282	0.369143	1.73802e-48	6.63454e-44	up	Hdlbp	vigilin-like [Mizuhopecten yessoensis]	-	-	-	-	GO:0016020//membrane;GO:0044424//intracellular part	GO:0003723//RNA binding	GO:0006810//transport;GO:0016125//sterol metabolic process	protein_coding
InS-vs-DeC	BC	CSbapl.90811	ABCC1	1.88999	1.35897	8807	2678	0.319	0.189	-0.475831	1.95959e-48	7.48035e-44	down	ABCC1	multidrug resistance-associated protein 1-like [Mizuhopecten yessoensis]	Human Diseases;Environmental Information Processing;Environmental Information Processing;Organismal Systems;Human Diseases	Cancers;Membrane transport;Signal transduction;Digestive system;Drug resistance	ko05206//MicroRNAs in cancer;ko02010//ABC transporters;ko04071//Sphingolipid signaling pathway;ko04977//Vitamin digestion and absorption;ko01523//Antifolate resistance	K05665;K05665;K05665;K05665;K05665	GO:0016021//integral component of membrane;GO:0031988//membrane-bounded vesicle	GO:0015405//P-P-bond-hydrolysis-driven transmembrane transporter activity;GO:0017111//nucleoside-triphosphatase activity;GO:0032550//purine ribonucleoside binding	GO:0001676//long-chain fatty acid metabolic process;GO:0006690//icosanoid metabolic process;GO:0006767//water-soluble vitamin metabolic process;GO:0042221//response to chemical;GO:0051234//establishment of localization	protein_coding
InS-vs-DeC	BC	CSbapl.79058	CCZ1	1.73062	1.34811	8807	2678	0.309	0.189	-0.360329	2.87009e-48	1.0956e-43	down	CCZ1	vacuolar fusion protein CCZ1 homolog isoform X1 [Crassostrea virginica]	-	-	-	-	-	-	-	protein_coding
InS-vs-DeC	BC	CSbapl.77770	RUFY2	2.03562	1.46065	8807	2678	0.35	0.215	-0.478826	3.68537e-48	1.40682e-43	down	RUFY2	RUN and FYVE domain-containing protein 2-like isoform X2 [Mizuhopecten yessoensis]	-	-	-	-	-	-	-	protein_coding
InS-vs-DeC	BC	CSbapl.37517	CSbapl.37517	1.44326	1.11844	8807	2678	0.278	0.166	-0.36781	4.78493e-48	1.82655e-43	down	--	fibrillin-2-like isoform X3 [Acanthaster planci]	-	-	-	-	GO:0000323//lytic vacuole;GO:0005768//endosome;GO:0016023//cytoplasmic, membrane-bounded vesicle;GO:0032991//macromolecular complex;GO:0044425//membrane part;GO:0070161//anchoring junction	GO:0005488//binding	GO:0001736//establishment of planar polarity;GO:0001751//compound eye photoreceptor cell differentiation;GO:0006357//regulation of transcription from RNA polymerase II promoter;GO:0006468//protein phosphorylation;GO:0007297//ovarian follicle cell migration;GO:0007411//axon guidance;GO:0007450//dorsal/ventral pattern formation, imaginal disc;GO:0007613//memory;GO:0008593//regulation of Notch signa…	protein_coding
InS-vs-DeC	BC	CSbapl.71040	CSbapl.71040	2.39834	1.30473	8807	2678	0.341	0.196	-0.878234	4.80666e-48	1.83485e-43	down	--	OTU domain-containing protein DDB_G0284757-like [Orbicella faveolata]	-	-	-	-	-	-	-	protein_coding
InS-vs-DeC	BC	CSbapl.49566	CSbapl.49566	2.47392	1.90259	8807	2678	0.309	0.195	-0.378817	6.42996e-48	2.45451e-43	down	--	PREDICTED: RNA-directed DNA polymerase from mobile element jockey-like isoform X2 [Sinocyclocheilus rhinocerous]	-	-	-	-	-	-	-	protein_coding
InS-vs-DeC	BC	CSbapl.837	CSbapl.837	1.52482	2.24	8807	2678	0.275	0.278	0.554826	6.63957e-48	2.53452e-43	up	--	low-density lipoprotein receptor-related protein 11-like isoform X2 [Mizuhopecten yessoensis]	-	-	-	-	GO:0016020//membrane	-	-	protein_coding
InS-vs-DeC	BC	CSbapl.59328	PARP14	2.0011	2.59346	8807	2678	0.356	0.336	0.374066	7.90204e-48	3.01645e-43	up	PARP14	poly [ADP-ribose] polymerase 14-like isoform X5 [Mizuhopecten yessoensis]	-	-	-	-	-	-	-	protein_coding
InS-vs-DeC	BC	CSbapl.32160	Klkb1	1.6118	2.40669	8807	2678	0.294	0.312	0.578342	8.96811e-48	3.4234e-43	up	Klkb1	Hemicentin-1 [Mizuhopecten yessoensis]	-	-	-	-	GO:0016020//membrane;GO:0044464//cell part	GO:0070011//peptidase activity, acting on L-amino acid peptides	GO:0003008//system process;GO:0006508//proteolysis;GO:0065008//regulation of biological quality	protein_coding
InS-vs-DeC	BC	CSbapl.36110	AOC1	1.84981	2.52098	8807	2678	0.329	0.317	0.446587	9.0102e-48	3.43946e-43	up	AOC1	byssal amine oxidase-like protein 1 [Mytilus coruscus]	Metabolism;Metabolism;Metabolism;Metabolism	Global and overview maps;Amino acid metabolism;Amino acid metabolism;Amino acid metabolism	ko01100//Metabolic pathways;ko00330//Arginine and proline metabolism;ko00380//Tryptophan metabolism;ko00340//Histidine metabolism	K11182;K11182;K11182;K11182	GO:0016020//membrane;GO:0031988//membrane-bounded vesicle;GO:0043296//apical junction complex;GO:0044421//extracellular region part	GO:0005261//cation channel activity;GO:0005539//glycosaminoglycan binding;GO:0016641//oxidoreductase activity, acting on the CH-NH2 group of donors, oxygen as acceptor;GO:0046914//transition metal ion binding;GO:0046983//protein dimerization activity;GO:0048037//cofactor binding;GO:0060089//molecular transducer activity	GO:0006812//cation transport;GO:0009267//cellular response to starvation;GO:0009636//response to toxic substance;GO:0034776//response to histamine;GO:0044710//single-organism metabolic process;GO:0046688//response to copper ion;GO:0071241//cellular response to inorganic substance;GO:0071417//cellular response to organonitrogen compound	protein_coding
InS-vs-DeC	BC	CSbapl.22787	MYO3A	1.51392	0.991499	8807	2678	0.269	0.147	-0.610553	1.00018e-47	3.81798e-43	down	MYO3A	myosin-IIIb-like isoform X4 [Crassostrea virginica]	Organismal Systems	Sensory system	ko04745//Phototransduction - fly	K08834	GO:0043232//intracellular non-membrane-bounded organelle	GO:0016772//transferase activity, transferring phosphorus-containing groups;GO:0017111//nucleoside-triphosphatase activity;GO:0036094//small molecule binding;GO:0097159//organic cyclic compound binding;GO:1901363//heterocyclic compound binding	GO:0006468//protein phosphorylation;GO:0044699//single-organism process	protein_coding
InS-vs-DeC	BC	CSbapl.16969	TUBA1D	1.65549	2.36621	8807	2678	0.309	0.312	0.515295	1.01878e-47	3.88901e-43	up	TUBA1D	CCR4-NOT transcription complex subunit 4-like isoform X3 [Mizuhopecten yessoensis]	Human Diseases;Human Diseases;Cellular Processes;Human Diseases;Cellular Processes;Cellular Processes;Cellular Processes	Neurodegenerative diseases;Neurodegenerative diseases;Cell growth and death;Infectious diseases;Transport and catabolism;Cellular community - eukaryotes;Cellular community - eukaryotes	ko05010//Alzheimer disease;ko05016//Huntington disease;ko04210//Apoptosis;ko05130//Pathogenic Escherichia coli infection;ko04145//Phagosome;ko04530//Tight junction;ko04540//Gap junction	K07374;K07374;K07374;K07374;K07374;K07374;K07374	GO:0005815//microtubule organizing center;GO:0005876//spindle microtubule;GO:0031224//intrinsic component of membrane;GO:0043231//intracellular membrane-bounded organelle;GO:0044444//cytoplasmic part	GO:0005198//structural molecule activity;GO:0015405//P-P-bond-hydrolysis-driven transmembrane transporter activity;GO:0017111//nucleoside-triphosphatase activity;GO:0032550//purine ribonucleoside binding	GO:0006458//'de novo' protein folding;GO:0006959//humoral immune response;GO:0007051//spindle organization;GO:0043623//cellular protein complex assembly;GO:0071173//spindle assembly checkpoint;GO:1902582//single-organism intracellular transport	protein_coding
InS-vs-DeC	BC	CSbapl.82898	CSbapl.82898	1.54185	1.05371	8807	2678	0.29	0.165	-0.549137	1.41591e-47	5.40495e-43	down	--	Nuclear receptor coactivator 7, partial [Stegodyphus mimosarum]	-	-	-	-	-	-	-	protein_coding
InS-vs-DeC	BC	CSbapl.79066	CSbapl.79066	1.97276	2.68989	8807	2678	0.336	0.323	0.447309	1.98068e-47	7.56084e-43	up	--	MFS-type transporter SLC18B1 [Amphibalanus amphitrite]	-	-	-	-	-	-	-	protein_coding
InS-vs-DeC	BC	CSbapl.33803	CSbapl.33803	1.32596	0.853977	8807	2678	0.253	0.133	-0.634713	2.04591e-47	7.80987e-43	down	--	probable E3 ubiquitin-protein ligase TRIM8 [Mizuhopecten yessoensis]	-	-	-	-	-	-	-	protein_coding
InS-vs-DeC	BC	CSbapl.66767	CSbapl.66767	1.41815	0.883125	8807	2678	0.258	0.135	-0.683257	2.64146e-47	1.00833e-42	down	--	mucin-2-like [Mizuhopecten yessoensis]	-	-	-	-	-	-	-	protein_coding
InS-vs-DeC	BC	CSbapl.7832	PLEKHH2	1.33261	2.02748	8807	2678	0.259	0.274	0.605398	2.80908e-47	1.07231e-42	up	PLEKHH2	pleckstrin homology domain-containing family H member 1-like isoform X1 [Mizuhopecten yessoensis]	-	-	-	-	-	-	-	protein_coding
InS-vs-DeC	BC	CSbapl.51389	Szt2	1.86067	1.30542	8807	2678	0.336	0.202	-0.511274	3.1206e-47	1.19123e-42	down	Szt2	Protein SZT2 [Mizuhopecten yessoensis]	-	-	-	-	-	-	GO:0007275//multicellular organism development	protein_coding
InS-vs-DeC	BC	CSbapl.65443	xpo4	1.74318	2.27367	8807	2678	0.317	0.294	0.383283	3.31874e-47	1.26686e-42	up	xpo4	exportin-4-like isoform X1 [Crassostrea virginica]	-	-	-	-	GO:0005634//nucleus	GO:0005488//binding	GO:0046824//positive regulation of nucleocytoplasmic transport	protein_coding
InS-vs-DeC	BC	CSbapl.50319	CSbapl.50319	1.57162	2.33612	8807	2678	0.278	0.294	0.571832	6.8076e-47	2.59866e-42	up	--	uncharacterized protein LOC110456162 [Mizuhopecten yessoensis]	-	-	-	-	-	-	-	protein_coding
InS-vs-DeC	BC	CSbapl.94304	rhpn2-b	1.87949	2.42968	8807	2678	0.331	0.305	0.370409	7.83315e-47	2.99015e-42	up	rhpn2-b	PREDICTED: rhophilin-2-B [Crassostrea gigas]	-	-	-	-	-	-	GO:0008152//metabolic process	protein_coding
InS-vs-DeC	BC	CSbapl.41482	CSbapl.41482	2.98117	4.5644	8807	2678	0.399	0.474	0.614532	1.13662e-46	4.33881e-42	up	--	PREDICTED: RNA-directed DNA polymerase from mobile element jockey-like [Acropora digitifera]	-	-	-	-	-	-	-	protein_coding
InS-vs-DeC	BC	CSbapl.43480	ARHGEF10	1.98515	1.5233	8807	2678	0.348	0.222	-0.382034	2.57606e-46	9.83359e-42	down	ARHGEF10	rho guanine nucleotide exchange factor 10-like protein isoform X3 [Crassostrea virginica]	-	-	-	-	-	-	GO:0044763//single-organism cellular process	protein_coding
InS-vs-DeC	BC	CSbapl.82521	RPS9	4.75581	6.47598	8807	2678	0.528	0.541	0.445401	2.91564e-46	1.11299e-41	up	RPS9	ribosomal protein S9 [Haliotis diversicolor]	Genetic Information Processing	Translation	ko03010//Ribosome	K02997	-	-	-	protein_coding
InS-vs-DeC	BC	CSbapl.72169	RABGEF1	1.59489	1.16579	8807	2678	0.286	0.168	-0.452119	3.19962e-46	1.22139e-41	down	RABGEF1	rab5 GDP/GTP exchange factor-like [Mizuhopecten yessoensis]	-	-	-	-	GO:0005768//endosome	GO:0004842//ubiquitin-protein transferase activity;GO:0005088//Ras guanyl-nucleotide exchange factor activity;GO:0017016//Ras GTPase binding	GO:0001960//negative regulation of cytokine-mediated signaling pathway;GO:0002695//negative regulation of leukocyte activation;GO:0002887//negative regulation of myeloid leukocyte mediated immunity;GO:0006605//protein targeting;GO:0031348//negative regulation of defense response;GO:0032446//protein modification by small protein conjugation;GO:0032675//regulation of interleukin-6 production;GO:004…	protein_coding
InS-vs-DeC	BC	CSbapl.18380	v1g189306	1.42051	1.06636	8807	2678	0.272	0.16	-0.413675	3.72738e-46	1.42285e-41	down	v1g189306	leucine-rich repeat protein SHOC-2-like [Mizuhopecten yessoensis]	-	-	-	-	GO:0008287//protein serine/threonine phosphatase complex;GO:0031981//nuclear lumen	GO:0004930//G-protein coupled receptor activity;GO:0016791//phosphatase activity;GO:0019208//phosphatase regulator activity;GO:0019902//phosphatase binding	GO:0007169//transmembrane receptor protein tyrosine kinase signaling pathway;GO:0043410//positive regulation of MAPK cascade;GO:0046578//regulation of Ras protein signal transduction	protein_coding
InS-vs-DeC	BC	CSbapl.36858	Spag1	1.37566	2.05531	8807	2678	0.256	0.261	0.5792	3.9954e-46	1.52516e-41	up	Spag1	sperm-associated antigen 1-like [Mizuhopecten yessoensis]	-	-	-	-	GO:0005856//cytoskeleton;GO:0031981//nuclear lumen	-	-	protein_coding
InS-vs-DeC	BC	CSbapl.44472	CNKSR2	4.72998	3.60334	8807	2678	0.562	0.407	-0.392491	4.88664e-46	1.86538e-41	down	CNKSR2	Connector enhancer of kinase suppressor of ras 1 [Mizuhopecten yessoensis]	-	-	-	-	-	-	-	protein_coding
InS-vs-DeC	BC	CSbapl.69493	CSbapl.69493	1.50286	1.13432	8807	2678	0.28	0.166	-0.405857	5.5367e-46	2.11352e-41	down	--	synaptonemal complex protein 1-like [Mizuhopecten yessoensis]	-	-	-	-	GO:0044454//nuclear chromosome part	GO:0003676//nucleic acid binding	GO:0006259//DNA metabolic process;GO:0022402//cell cycle process;GO:0022607//cellular component assembly;GO:0044710//single-organism metabolic process;GO:0048232//male gamete generation	protein_coding
InS-vs-DeC	BC	CSbapl.84486	clasp1b	2.08672	1.47314	8807	2678	0.346	0.213	-0.502312	1.0671e-45	4.07345e-41	down	clasp1b	CLIP-associating protein 1-like isoform X10 [Mizuhopecten yessoensis]	-	-	-	-	GO:0005694//chromosome;GO:0005813//centrosome;GO:0005876//spindle microtubule;GO:0030863//cortical cytoskeleton;GO:0031988//membrane-bounded vesicle;GO:0043231//intracellular membrane-bounded organelle	GO:0008017//microtubule binding	GO:0000087//mitotic M phase;GO:0006928//movement of cell or subcellular component;GO:0031111//negative regulation of microtubule polymerization or depolymerization;GO:0040011//locomotion;GO:0050896//response to stimulus;GO:0051293//establishment of spindle localization;GO:1903047//mitotic cell cycle process	protein_coding
InS-vs-DeC	BC	CSbapl.44002	Hspg2	1.31445	0.779509	8807	2678	0.254	0.131	-0.753747	1.26638e-45	4.83416e-41	down	Hspg2	heparan sulfate proteoglycan-like protein-1 [Mytilus coruscus]	-	-	-	-	-	-	-	protein_coding
InS-vs-DeC	BC	CSbapl.32927	CSbapl.32927	1.6471	1.14936	8807	2678	0.281	0.161	-0.519057	2.72769e-45	1.04124e-40	down	--	LPMO-related protein [Asterias rubens]	-	-	-	-	-	-	-	protein_coding
InS-vs-DeC	BC	CSbapl.18096	CSbapl.18096	1.40698	1.98182	8807	2678	0.262	0.253	0.494191	4.71884e-45	1.80132e-40	up	--	PREDICTED: zinc finger protein 675-like isoform X2 [Crassostrea gigas]	Human Diseases	Infectious diseases	ko05168//Herpes simplex infection	K09228	-	-	-	protein_coding
InS-vs-DeC	BC	CSbapl.67246	Ptprb	1.44485	0.983768	8807	2678	0.277	0.158	-0.554485	4.79552e-45	1.83059e-40	down	Ptprb	tyrosine-protein phosphatase 10D-like isoform X2 [Mizuhopecten yessoensis]	-	-	-	-	-	GO:0005488//binding;GO:0016787//hydrolase activity	GO:0006796//phosphate-containing compound metabolic process;GO:0048646//anatomical structure formation involved in morphogenesis	protein_coding
InS-vs-DeC	BC	CSbapl.72012	CSbapl.72012	1.41954	2.54333	8807	2678	0.23	0.293	0.84125	8.51752e-45	3.25139e-40	up	--	roundabout homolog 1-like [Orbicella faveolata]	Environmental Information Processing;Organismal Systems;Organismal Systems	Signaling molecules and interaction;Immune system;Immune system	ko04514//Cell adhesion molecules (CAMs);ko04662//B cell receptor signaling pathway;ko04640//Hematopoietic cell lineage	K06467;K06467;K06467	GO:0030017//sarcomere	GO:0005515//protein binding;GO:0016740//transferase activity	GO:0003012//muscle system process;GO:0030239//myofibril assembly;GO:0044237//cellular metabolic process;GO:0048513//animal organ development	protein_coding
InS-vs-DeC	BC	CSbapl.66779	PIAP	3.04069	2.21694	8807	2678	0.408	0.268	-0.455814	2.1174e-44	8.08274e-40	down	PIAP	inhibitor of apoptosis protein-like isoform X1 [Mizuhopecten yessoensis]	Human Diseases;Cellular Processes;Human Diseases;Human Diseases;Cellular Processes;Genetic Information Processing;Organismal Systems;Human Diseases;Cellular Processes;Human Diseases;Environmental Information Processing;Environmental Information Processing;Human Diseases;Environmental Information Processing;Cellular Processes;Organismal Systems	Cancers;Cellular community - eukaryotes;Infectious diseases;Infectious diseases;Cell growth and death;Folding, sorting and degradation;Immune system;Infectious diseases;Cell growth and death;Cancers;Signal transduction;Signal transduction;Drug resistance;Signal transduction;Cell growth and death;Immune system	ko05200//Pathways in cancer;ko04510//Focal adhesion;ko05132//Salmonella infection;ko05168//Herpes simplex infection;ko04210//Apoptosis;ko04120//Ubiquitin mediated proteolysis;ko04621//NOD-like receptor signaling pathway;ko05145//Toxoplasmosis;ko04217//Necroptosis;ko05222//Small cell lung cancer;ko04668//TNF signaling pathway;ko04390//Hippo signaling pathway;ko01524//Platinum drug resistance;ko040…	K16060;K16060;K16060;K16060;K16060;K16060;K16060;K16060;K16060;K16060;K16060;K16060;K16060;K16060;K16060;K16060	-	-	-	protein_coding
InS-vs-DeC	BC	CSbapl.92209	tyro3	1.67946	1.15014	8807	2678	0.281	0.161	-0.546152	2.20341e-44	8.41106e-40	down	tyro3	Tyrosine-protein kinase Fer [Mizuhopecten yessoensis]	-	-	-	-	-	-	-	protein_coding
InS-vs-DeC	BC	CSbapl.64340	CSbapl.64340	1.50165	2.24253	8807	2678	0.279	0.297	0.578554	2.36218e-44	9.01717e-40	up	--	uncharacterized protein LOC110445293 [Mizuhopecten yessoensis]	-	-	-	-	-	-	-	protein_coding
InS-vs-DeC	BC	CSbapl.46247	SCGOA	1.75548	2.6394	8807	2678	0.299	0.317	0.588311	3.10677e-44	1.18595e-39	up	SCGOA	guanine nucleotide-binding protein G(o) subunit alpha [Pomacea canaliculata]	Human Diseases;Human Diseases;Organismal Systems;Human Diseases;Environmental Information Processing;Organismal Systems;Organismal Systems;Human Diseases;Organismal Systems;Organismal Systems;Organismal Systems;Organismal Systems;Organismal Systems;Organismal Systems;Organismal Systems;Human Diseases;Organismal Systems;Human Diseases;Organismal Systems;Organismal Systems	Infectious disease: viral;Infectious diseases;Endocrine system;Infectious diseases;Signal transduction;Development and regeneration;Endocrine system;Substance dependence;Endocrine system;Nervous system;Environmental adaptation;Nervous system;Nervous system;Nervous system;Nervous system;Infectious diseases;Nervous system;Substance dependence;Endocrine system;Nervous system	ko05170//Human immunodeficiency virus 1 infection;ko05163//Human cytomegalovirus infection;ko04921//Oxytocin signaling pathway;ko05145//Toxoplasmosis;ko04015//Rap1 signaling pathway;ko04361//Axon regeneration;ko04916//Melanogenesis;ko05034//Alcoholism;ko04915//Estrogen signaling pathway;ko04725//Cholinergic synapse;ko04713//Circadian entrainment;ko04728//Dopaminergic synapse;ko04726//Serotonergic…	K04534;K04534;K04534;K04534;K04534;K04534;K04534;K04534;K04534;K04534;K04534;K04534;K04534;K04534;K04534;K04534;K04534;K04534;K04534;K04534	-	-	-	protein_coding
InS-vs-DeC	BC	CSbapl.51966	Atp6v0b	1.60755	2.06662	8807	2678	0.297	0.268	0.36239	4.89021e-44	1.86674e-39	up	Atp6v0b	V-type proton ATPase 21 kDa proteolipid subunit-like [Mizuhopecten yessoensis]	Metabolism;Human Diseases;Cellular Processes;Human Diseases;Cellular Processes;Metabolism;Organismal Systems;Human Diseases;Human Diseases;Human Diseases	Global and overview maps;Infectious diseases;Transport and catabolism;Infectious diseases;Transport and catabolism;Energy metabolism;Nervous system;Infectious diseases;Immune diseases;Infectious diseases	ko01100//Metabolic pathways;ko05165//Human papillomavirus infection;ko04142//Lysosome;ko05152//Tuberculosis;ko04145//Phagosome;ko00190//Oxidative phosphorylation;ko04721//Synaptic vesicle cycle;ko05120//Epithelial cell signaling in Helicobacter pylori infection;ko05323//Rheumatoid arthritis;ko05110//Vibrio cholerae infection	K03661;K03661;K03661;K03661;K03661;K03661;K03661;K03661;K03661;K03661	GO:0030666//endocytic vesicle membrane;GO:0031224//intrinsic component of membrane;GO:0033177//proton-transporting two-sector ATPase complex, proton-transporting domain	GO:0003824//catalytic activity;GO:0015077//monovalent inorganic cation transmembrane transporter activity	GO:0006996//organelle organization;GO:0007169//transmembrane receptor protein tyrosine kinase signaling pathway;GO:0008152//metabolic process;GO:0015031//protein transport;GO:0015992//proton transport;GO:0032502//developmental process;GO:0034220//ion transmembrane transport;GO:0043473//pigmentation;GO:0044403//symbiosis, encompassing mutualism through parasitism;GO:0046916//cellular transition me…	protein_coding
InS-vs-DeC	BC	CSbapl.28644	Tgfbr3	1.67867	2.26774	8807	2678	0.297	0.287	0.433916	5.61076e-44	2.1418e-39	up	Tgfbr3	transforming growth factor beta receptor type 3-like [Crassostrea virginica]	-	-	-	-	GO:0005576//extracellular region;GO:0005886//plasma membrane;GO:0044425//membrane part	GO:0005515//protein binding	GO:0001837//epithelial to mesenchymal transition;GO:0003007//heart morphogenesis;GO:0006928//movement of cell or subcellular component;GO:0007179//transforming growth factor beta receptor signaling pathway;GO:0009790//embryo development;GO:0010468//regulation of gene expression;GO:0044238//primary metabolic process;GO:0044260//cellular macromolecule metabolic process;GO:0048518//positive regulati…	protein_coding
InS-vs-DeC	BC	CSbapl.96021	CSbapl.96021	3.64732	2.71506	8807	2678	0.482	0.336	-0.425839	5.79583e-44	2.21244e-39	down	--	PREDICTED: hemicentin-1-like [Aplysia californica]	-	-	-	-	-	-	-	protein_coding
InS-vs-DeC	BC	CSbapl.46920	DD3-3	3.44738	2.67185	8807	2678	0.461	0.319	-0.367648	1.02852e-43	3.92616e-39	down	DD3-3	protein DD3-3-like [Mizuhopecten yessoensis]	-	-	-	-	-	-	-	protein_coding
InS-vs-DeC	BC	CSbapl.21621	X-element\ORF2	4.59656	3.20446	8807	2678	0.527	0.374	-0.520458	1.30421e-43	4.97857e-39	down	X-element\ORF2	Pericentriolar material 1 protein [Exaiptasia pallida]	-	-	-	-	-	-	-	protein_coding
InS-vs-DeC	BC	CSbapl.48631	TRANK1	1.36884	1.97452	8807	2678	0.262	0.27	0.528521	1.63733e-43	6.25019e-39	up	TRANK1	TPR and ankyrin repeat-containing protein 1-like isoform X2 [Crassostrea virginica]	-	-	-	-	-	-	-	protein_coding
InS-vs-DeC	BC	CSbapl.1914	CSbapl.1914	1.29343	1.8683	8807	2678	0.253	0.25	0.53049	1.77524e-43	6.77664e-39	up	--	PREDICTED: uncharacterized secreted protein ARB_06907-like [Crassostrea gigas]	-	-	-	-	-	-	-	protein_coding
InS-vs-DeC	BC	CSbapl.10623	CSbapl.10623	2.2899	1.65944	8807	2678	0.379	0.243	-0.464566	2.21035e-43	8.43756e-39	down	--	hyaluronan mediated motility receptor-like isoform X1 [Crassostrea virginica]	-	-	-	-	-	-	-	protein_coding
InS-vs-DeC	BC	CSbapl.59893	Ints3	1.585	1.18727	8807	2678	0.288	0.173	-0.416809	4.27391e-43	1.63148e-38	down	Ints3	integrator complex subunit 3-like [Mizuhopecten yessoensis]	-	-	-	-	GO:0043231//intracellular membrane-bounded organelle;GO:0043234//protein complex	GO:0005488//binding	GO:0000075//cell cycle checkpoint;GO:0006259//DNA metabolic process;GO:0009314//response to radiation;GO:0016073//snRNA metabolic process;GO:0033554//cellular response to stress	protein_coding
InS-vs-DeC	BC	CSbapl.48652	moody	1.74045	2.68637	8807	2678	0.282	0.303	0.626173	9.64994e-43	3.68367e-38	up	moody	G-protein coupled receptor moody-like [Pomacea canaliculata]	Environmental Information Processing;Organismal Systems	Signaling molecules and interaction;Environmental adaptation	ko04080//Neuroactive ligand-receptor interaction;ko04713//Circadian entrainment	K04286;K04286	GO:0016020//membrane	-	GO:0007399//nervous system development;GO:0016043//cellular component organization;GO:0030534//adult behavior;GO:0044763//single-organism cellular process;GO:0050896//response to stimulus	protein_coding
InS-vs-DeC	BC	CSbapl.47219	CSbapl.47219	1.4115	1.05413	8807	2678	0.269	0.16	-0.421138	1.79776e-42	6.86258e-38	down	--	phosphatidylinositol 3-kinase regulatory subunit alpha-like [Mizuhopecten yessoensis]	Human Diseases;Human Diseases;Human Diseases;Cellular Processes;Environmental Information Processing;Human Diseases;Cellular Processes;Environmental Information Processing;Human Diseases;Human Diseases;Human Diseases;Human Diseases;Human Diseases;Environmental Information Processing;Environmental Information Processing;Human Diseases;Human Diseases;Human Diseases;Human Diseases;Human Diseases;Hum…	Cancers;Infectious diseases;Neurodegenerative diseases;Cellular community - eukaryotes;Signal transduction;Infectious diseases;Cell growth and death;Signal transduction;Cancers;Cancers;Infectious diseases;Infectious disease: viral;Infectious diseases;Signal transduction;Signal transduction;Cardiovascular diseases;Infectious diseases;Cancers;Infectious diseases;Cancers;Cancers;Sensory system;Cell …	ko05200//Pathways in cancer;ko05165//Human papillomavirus infection;ko05010//Alzheimer disease;ko04510//Focal adhesion;ko04151//PI3K-Akt signaling pathway;ko05168//Herpes simplex infection;ko04210//Apoptosis;ko04024//cAMP signaling pathway;ko05205//Proteoglycans in cancer;ko05206//MicroRNAs in cancer;ko05131//Shigellosis;ko05170//Human immunodeficiency virus 1 infection;ko05163//Human cytomegalov…	K02649;K02649;K02649;K02649;K02649;K02649;K02649;K02649;K02649;K02649;K02649;K02649;K02649;K02649;K02649;K02649;K02649;K02649;K02649;K02649;K02649;K02649;K02649;K02649;K02649;K02649;K02649;K02649;K02649;K02649;K02649;K02649;K02649;K02649;K02649;K02649;K02649;K02649;K02649;K02649;K02649;K02649;K02649;K02649;K02649;K02649;K02649;K02649;K02649;K02649;K02649;K02649;K02649;K02649;K02649;K02649;K02649;…	-	GO:0005515//protein binding	GO:0007165//signal transduction	protein_coding
InS-vs-DeC	BC	CSbapl.18836	cpsf6	1.42128	1.0135	8807	2678	0.273	0.159	-0.487812	2.06636e-42	7.88792e-38	down	cpsf6	LOW QUALITY PROTEIN: cleavage and polyadenylation specificity factor subunit 6-like [Crassostrea virginica]	Genetic Information Processing	Translation	ko03015//mRNA surveillance pathway	K14398	GO:0016604//nuclear body;GO:0043234//protein complex	GO:0044822//poly(A) RNA binding	GO:0031124//mRNA 3'-end processing;GO:0051259//protein oligomerization	protein_coding
InS-vs-DeC	BC	CSbapl.43710	CSbapl.43710	1.42763	1.10924	8807	2678	0.264	0.16	-0.364027	2.76762e-42	1.05649e-37	down	--	Nucleotide-binding oligomerization domain-containing protein 2 [Stylophora pistillata]	-	-	-	-	-	-	-	protein_coding
InS-vs-DeC	BC	CSbapl.9164	TST	1.43912	1.10526	8807	2678	0.272	0.164	-0.380763	3.22544e-42	1.23125e-37	down	TST	PREDICTED: thiosulfate sulfurtransferase [Crassostrea gigas]	Metabolism;Metabolism;Metabolism;Genetic Information Processing	Global and overview maps;Amino acid metabolism;Energy metabolism;Folding, sorting and degradation	ko01100//Metabolic pathways;ko00270//Cysteine and methionine metabolism;ko00920//Sulfur metabolism;ko04122//Sulfur relay system	K01011;K01011;K01011;K01011	GO:0005739//mitochondrion;GO:0044446//intracellular organelle part	GO:0005488//binding	GO:0008152//metabolic process;GO:0044699//single-organism process	protein_coding
InS-vs-DeC	BC	CSbapl.2867	sting1	1.37132	0.939702	8807	2678	0.256	0.145	-0.545237	3.55587e-42	1.35738e-37	down	sting1	stimulator of interferon protein 1 [Mytilus galloprovincialis]	-	-	-	-	GO:0031090//organelle membrane;GO:0043231//intracellular membrane-bounded organelle;GO:0044444//cytoplasmic part;GO:0044446//intracellular organelle part	GO:0000166//nucleotide binding;GO:0005515//protein binding	GO:0002682//regulation of immune system process;GO:0006955//immune response;GO:0031347//regulation of defense response;GO:0032606//type I interferon production;GO:0048522//positive regulation of cellular process;GO:0051607//defense response to virus	protein_coding
InS-vs-DeC	BC	CSbapl.16089	rpsa	4.15733	5.72803	8807	2678	0.492	0.509	0.462372	4.66415e-42	1.78045e-37	up	rpsa	PREDICTED: 40S ribosomal protein SA [Crassostrea gigas]	Genetic Information Processing	Translation	ko03010//Ribosome	K02998	-	-	-	protein_coding
InS-vs-DeC	BC	CSbapl.69410	DENND5B	1.30538	1.75102	8807	2678	0.253	0.239	0.423694	5.7337e-42	2.18873e-37	up	DENND5B	PREDICTED: DENN domain-containing protein 5A isoform X5 [Crassostrea gigas]	-	-	-	-	-	-	-	protein_coding
InS-vs-DeC	BC	CSbapl.10	styx-a	1.4426	0.957641	8807	2678	0.265	0.148	-0.59106	9.59278e-42	3.66185e-37	down	styx-a	serine/threonine/tyrosine-interacting protein-like isoform X1 [Mizuhopecten yessoensis]	-	-	-	-	-	-	-	protein_coding
InS-vs-DeC	BC	CSbapl.52953	smc6	1.35475	1.03956	8807	2678	0.26	0.156	-0.38202	9.99066e-42	3.81374e-37	down	smc6	structural maintenance of chromosomes protein 6-like [Mizuhopecten yessoensis]	-	-	-	-	GO:0016604//nuclear body;GO:0043234//protein complex;GO:0098687//chromosomal region	GO:0005488//binding	GO:0000723//telomere maintenance;GO:0006464//cellular protein modification process;GO:0007569//cell aging;GO:0033554//cellular response to stress	protein_coding
InS-vs-DeC	BC	CSbapl.27220	Dhx9	1.50832	1.96276	8807	2678	0.283	0.26	0.379924	1.44698e-41	5.52357e-37	up	Dhx9	PREDICTED: ATP-dependent RNA helicase A-like [Crassostrea gigas]	-	-	-	-	-	-	-	protein_coding
InS-vs-DeC	BC	CSbapl.76000	SF1	1.55871	1.11929	8807	2678	0.29	0.174	-0.477739	1.62096e-41	6.18768e-37	down	SF1	PREDICTED: splicing factor 1 isoform X1 [Crassostrea gigas]	-	-	-	-	GO:0030529//intracellular ribonucleoprotein complex;GO:0031981//nuclear lumen	GO:0000981//RNA polymerase II transcription factor activity, sequence-specific DNA binding;GO:0003712//transcription cofactor activity;GO:0003723//RNA binding;GO:0005515//protein binding;GO:0008289//lipid binding;GO:0038023//signaling receptor activity;GO:0046914//transition metal ion binding	GO:0006357//regulation of transcription from RNA polymerase II promoter;GO:0006376//mRNA splice site selection;GO:0007530//sex determination;GO:0008285//negative regulation of cell proliferation;GO:0008584//male gonad development;GO:0008585//female gonad development;GO:0009755//hormone-mediated signaling pathway;GO:0019218//regulation of steroid metabolic process;GO:0022602//ovulation cycle proce…	protein_coding
InS-vs-DeC	BC	CSbapl.61534	Sacs	1.91953	1.24411	8807	2678	0.297	0.174	-0.625594	3.10848e-41	1.1866e-36	down	Sacs	sacsin-like [Crassostrea virginica]	-	-	-	-	-	-	-	protein_coding
InS-vs-DeC	BC	CSbapl.28844	NOTCH2	1.12259	1.91586	8807	2678	0.208	0.252	0.771104	3.26848e-41	1.24768e-36	up	NOTCH2	PREDICTED: neurogenic locus notch homolog protein 1 isoform X1 [Crassostrea gigas]	Human Diseases;Human Diseases;Human Diseases;Organismal Systems;Human Diseases;Organismal Systems;Organismal Systems;Environmental Information Processing;Human Diseases;Organismal Systems;Human Diseases	Cancers;Infectious diseases;Cancers;Development and regeneration;Cancers;Endocrine system;Development;Signal transduction;Drug resistance;Immune system;Neurodegenerative diseases	ko05200//Pathways in cancer;ko05165//Human papillomavirus infection;ko05206//MicroRNAs in cancer;ko04361//Axon regeneration;ko05224//Breast cancer;ko04919//Thyroid hormone signaling pathway;ko04320//Dorso-ventral axis formation;ko04330//Notch signaling pathway;ko01522//Endocrine resistance;ko04658//Th1 and Th2 cell differentiation;ko05020//Prion diseases	K02599;K02599;K02599;K02599;K02599;K02599;K02599;K02599;K02599;K02599;K02599	GO:0000323//lytic vacuole;GO:0005634//nucleus;GO:0005768//endosome;GO:0016021//integral component of membrane;GO:0030141//secretory granule;GO:0031090//organelle membrane;GO:0043234//protein complex;GO:0044431//Golgi apparatus part;GO:0070013//intracellular organelle lumen;GO:0070161//anchoring junction	GO:0001076//transcription factor activity, RNA polymerase II transcription factor binding;GO:0005488//binding;GO:0038023//signaling receptor activity	GO:0001736//establishment of planar polarity;GO:0001752//compound eye photoreceptor fate commitment;GO:0001837//epithelial to mesenchymal transition;GO:0002237//response to molecule of bacterial origin;GO:0002682//regulation of immune system process;GO:0003156//regulation of organ formation;GO:0003177//pulmonary valve development;GO:0003179//heart valve morphogenesis;GO:0003208//cardiac ventricle…	protein_coding
InS-vs-DeC	BC	CSbapl.33590	CSbapl.33590	1.50523	1.07816	8807	2678	0.277	0.164	-0.481375	4.24513e-41	1.62049e-36	down	--	tripartite motif-containing protein 45-like [Crassostrea virginica]	-	-	-	-	GO:0044428//nuclear part	GO:0005515//protein binding	GO:0006259//DNA metabolic process;GO:0006351//transcription, DNA-templated;GO:0006464//cellular protein modification process;GO:0007275//multicellular organism development;GO:0010468//regulation of gene expression;GO:0019219//regulation of nucleobase-containing compound metabolic process;GO:0044763//single-organism cellular process;GO:0048856//anatomical structure development	protein_coding
InS-vs-DeC	BC	CSbapl.57755	SEMA-1A	5.48661	7.0622	8807	2678	0.589	0.598	0.364197	4.55137e-41	1.73739e-36	up	SEMA-1A	PREDICTED: semaphorin-1A isoform X3 [Crassostrea gigas]	-	-	-	-	GO:0016020//membrane	GO:0005515//protein binding;GO:0005539//glycosaminoglycan binding	GO:0008361//regulation of cell size;GO:0009887//organ morphogenesis;GO:0016198//axon choice point recognition;GO:0022607//cellular component assembly;GO:0071526//semaphorin-plexin signaling pathway	protein_coding
InS-vs-DeC	BC	CSbapl.89290	MAF1	1.51582	2.01259	8807	2678	0.279	0.261	0.408939	6.02438e-41	2.29969e-36	up	MAF1	repressor of RNA polymerase III transcription MAF1 homolog isoform X2 [Crassostrea virginica]	-	-	-	-	-	-	-	protein_coding
InS-vs-DeC	BC	CSbapl.54253	HPGD	1.41354	1.96443	8807	2678	0.274	0.279	0.474768	6.46182e-41	2.46667e-36	up	HPGD	PREDICTED: ankyrin repeat domain-containing protein 24-like isoform X3 [Crassostrea gigas]	Human Diseases	Cancers	ko05202//Transcriptional misregulation in cancers	K00069	GO:0043226//organelle	-	GO:0008152//metabolic process;GO:0032501//multicellular organismal process;GO:0044763//single-organism cellular process;GO:0050794//regulation of cellular process	protein_coding
InS-vs-DeC	BC	CSbapl.40226	PIK3CA	1.7788	2.38332	8807	2678	0.314	0.305	0.422047	6.75885e-41	2.58005e-36	up	PIK3CA	phosphatidylinositol-4,5-bisphosphate 3-kinase catalytic subunit alpha [Tegillarca granosa]	Metabolism;Human Diseases;Human Diseases;Human Diseases;Cellular Processes;Environmental Information Processing;Human Diseases;Cellular Processes;Environmental Information Processing;Human Diseases;Human Diseases;Human Diseases;Human Diseases;Human Diseases;Environmental Information Processing;Environmental Information Processing;Human Diseases;Human Diseases;Human Diseases;Human Diseases;Human D…	Global and overview maps;Cancers;Infectious diseases;Neurodegenerative diseases;Cellular community - eukaryotes;Signal transduction;Infectious diseases;Cell growth and death;Signal transduction;Cancers;Cancers;Infectious diseases;Infectious disease: viral;Infectious diseases;Signal transduction;Signal transduction;Cardiovascular diseases;Infectious diseases;Cancers;Infectious diseases;Cancers;Can…	ko01100//Metabolic pathways;ko05200//Pathways in cancer;ko05165//Human papillomavirus infection;ko05010//Alzheimer disease;ko04510//Focal adhesion;ko04151//PI3K-Akt signaling pathway;ko05168//Herpes simplex infection;ko04210//Apoptosis;ko04024//cAMP signaling pathway;ko05205//Proteoglycans in cancer;ko05206//MicroRNAs in cancer;ko05131//Shigellosis;ko05170//Human immunodeficiency virus 1 infectio…	K00922;K00922;K00922;K00922;K00922;K00922;K00922;K00922;K00922;K00922;K00922;K00922;K00922;K00922;K00922;K00922;K00922;K00922;K00922;K00922;K00922;K00922;K00922;K00922;K00922;K00922;K00922;K00922;K00922;K00922;K00922;K00922;K00922;K00922;K00922;K00922;K00922;K00922;K00922;K00922;K00922;K00922;K00922;K00922;K00922;K00922;K00922;K00922;K00922;K00922;K00922;K00922;K00922;K00922;K00922;K00922;K00922;…	-	-	-	protein_coding
InS-vs-DeC	BC	CSbapl.78712	CSbapl.78712	1.55187	1.09268	8807	2678	0.286	0.171	-0.506101	1.15303e-40	4.40147e-36	down	--	zinc finger MYM-type protein 2-like [Mizuhopecten yessoensis]	-	-	-	-	-	-	-	protein_coding
InS-vs-DeC	BC	CSbapl.67924	pol	1.7699	1.26851	8807	2678	0.294	0.177	-0.480498	1.45188e-40	5.54227e-36	down	pol	Transposon Ty3-G Gag-Pol polyprotein [Araneus ventricosus]	-	-	-	-	-	-	-	protein_coding
InS-vs-DeC	BC	CSbapl.42293	CSbapl.42293	2.6122	3.70995	8807	2678	0.379	0.411	0.506119	2.42492e-40	9.25663e-36	up	--	PREDICTED: myosin-10 isoform X13 [Crassostrea gigas]	-	-	-	-	-	-	-	protein_coding
InS-vs-DeC	BC	CSbapl.75524	CSbapl.75524	1.50962	1.09237	8807	2678	0.275	0.165	-0.466693	5.82175e-40	2.22234e-35	down	--	pinin [Platysternon megacephalum]	-	-	-	-	-	-	-	protein_coding
InS-vs-DeC	BC	CSbapl.67962	birc7-b	1.49901	1.94498	8807	2678	0.274	0.255	0.375718	1.06168e-39	4.05274e-35	up	birc7-b	baculoviral 2 iap repeat-containing protein, partial [Mytilus galloprovincialis]	Human Diseases;Cellular Processes;Human Diseases;Human Diseases;Cellular Processes;Genetic Information Processing;Organismal Systems;Human Diseases;Cellular Processes;Human Diseases;Environmental Information Processing;Environmental Information Processing;Human Diseases;Environmental Information Processing;Cellular Processes;Organismal Systems	Cancers;Cellular community - eukaryotes;Infectious diseases;Infectious diseases;Cell growth and death;Folding, sorting and degradation;Immune system;Infectious diseases;Cell growth and death;Cancers;Signal transduction;Signal transduction;Drug resistance;Signal transduction;Cell growth and death;Immune system	ko05200//Pathways in cancer;ko04510//Focal adhesion;ko05132//Salmonella infection;ko05168//Herpes simplex infection;ko04210//Apoptosis;ko04120//Ubiquitin mediated proteolysis;ko04621//NOD-like receptor signaling pathway;ko05145//Toxoplasmosis;ko04217//Necroptosis;ko05222//Small cell lung cancer;ko04668//TNF signaling pathway;ko04390//Hippo signaling pathway;ko01524//Platinum drug resistance;ko040…	K16060;K16060;K16060;K16060;K16060;K16060;K16060;K16060;K16060;K16060;K16060;K16060;K16060;K16060;K16060;K16060	-	-	-	protein_coding
InS-vs-DeC	BC	CSbapl.44378	RPL22	2.08964	2.8646	8807	2678	0.335	0.339	0.455062	1.95277e-39	7.45433e-35	up	RPL22	PREDICTED: 60S ribosomal protein L22-like [Crassostrea gigas]	Genetic Information Processing	Translation	ko03010//Ribosome	K02891	GO:0005924//cell-substrate adherens junction;GO:0015934//large ribosomal subunit;GO:0031988//membrane-bounded vesicle;GO:0043231//intracellular membrane-bounded organelle	GO:0003723//RNA binding;GO:0003824//catalytic activity;GO:0005198//structural molecule activity;GO:0005539//glycosaminoglycan binding	GO:0000956//nuclear-transcribed mRNA catabolic process;GO:0006412//translation;GO:0006613//cotranslational protein targeting to membrane;GO:0016032//viral process;GO:0030217//T cell differentiation;GO:0032774//RNA biosynthetic process;GO:0034728//nucleosome organization;GO:0043624//cellular protein complex disassembly	protein_coding
InS-vs-DeC	BC	CSbapl.75497	RPL6	2.64567	3.72589	8807	2678	0.384	0.402	0.493936	2.54429e-39	9.71233e-35	up	RPL6	UNVERIFIED: ribosomal protein L6e, partial [Mytilus trossulus]	Genetic Information Processing	Translation	ko03010//Ribosome	K02934	GO:0005924//cell-substrate adherens junction;GO:0015934//large ribosomal subunit;GO:0035770//ribonucleoprotein granule;GO:0043231//intracellular membrane-bounded organelle	GO:0003723//RNA binding;GO:0005198//structural molecule activity	GO:0000956//nuclear-transcribed mRNA catabolic process;GO:0006412//translation;GO:0006613//cotranslational protein targeting to membrane;GO:0010468//regulation of gene expression;GO:0016032//viral process;GO:0032774//RNA biosynthetic process;GO:0043624//cellular protein complex disassembly;GO:0044767//single-organism developmental process	protein_coding
InS-vs-DeC	BC	CSbapl.3474	slc25a30	2.15106	1.6746	8807	2678	0.346	0.23	-0.361209	4.07005e-39	1.55366e-34	down	slc25a30	kidney mitochondrial carrier protein 1-like isoform X3 [Pomacea canaliculata]	-	-	-	-	GO:0016021//integral component of membrane;GO:0019866//organelle inner membrane;GO:0043231//intracellular membrane-bounded organelle	-	GO:0006818//hydrogen transport;GO:0022900//electron transport chain;GO:0045333//cellular respiration	protein_coding
InS-vs-DeC	BC	CSbapl.22988	CSbapl.22988	2.60837	3.35572	8807	2678	0.386	0.367	0.36346	5.25909e-39	2.00755e-34	up	--	RNA-directed DNA polymerase from mobile element jockey [Stylophora pistillata]	-	-	-	-	-	-	-	protein_coding
InS-vs-DeC	BC	CSbapl.74922	CSbapl.74922	1.2708	0.931402	8807	2678	0.251	0.148	-0.448216	6.32775e-39	2.41549e-34	down	--	RNA-directed DNA polymerase from mobile element jockey [Mizuhopecten yessoensis]	-	-	-	-	-	-	-	protein_coding
InS-vs-DeC	BC	CSbapl.43696	CHD3	1.75026	2.69113	8807	2678	0.282	0.308	0.620611	7.63808e-39	2.91568e-34	up	CHD3	chromodomain-helicase-DNA-binding protein Mi-2 homolog isoform X4 [Pomacea canaliculata]	Human Diseases;Human Diseases	Infectious diseases;Cancers	ko05165//Human papillomavirus infection;ko05203//Viral carcinogenesis	K11643;K11643	GO:0031981//nuclear lumen;GO:0043232//intracellular non-membrane-bounded organelle	GO:0003676//nucleic acid binding;GO:0017111//nucleoside-triphosphatase activity;GO:0046872//metal ion binding	GO:0000226//microtubule cytoskeleton organization;GO:0008152//metabolic process;GO:0042246//tissue regeneration;GO:0051276//chromosome organization;GO:0071822//protein complex subunit organization	protein_coding
InS-vs-DeC	BC	CSbapl.5258	Chrm5	1.39359	1.08479	8807	2678	0.258	0.158	-0.361363	1.67538e-38	6.39544e-34	down	Chrm5	muscarinic acetylcholine receptor M2-like [Mizuhopecten yessoensis]	Environmental Information Processing;Environmental Information Processing;Human Diseases;Organismal Systems;Organismal Systems;Cellular Processes;Organismal Systems;Organismal Systems;Organismal Systems;Organismal Systems	Signaling molecules and interaction;Signal transduction;Neurodegenerative diseases;Digestive system;Endocrine system;Cell motility;Nervous system;Digestive system;Digestive system;Sensory system	ko04080//Neuroactive ligand-receptor interaction;ko04020//Calcium signaling pathway;ko05010//Alzheimer disease;ko04972//Pancreatic secretion;ko04911//Insulin secretion;ko04810//Regulation of actin cytoskeleton;ko04725//Cholinergic synapse;ko04970//Salivary secretion;ko04971//Gastric acid secretion;ko04742//Taste transduction	K04131;K04131;K04131;K04131;K04131;K04131;K04131;K04131;K04131;K04131	-	-	-	protein_coding
InS-vs-DeC	BC	CSbapl.65074	Xiap	1.57033	1.2077	8807	2678	0.295	0.188	-0.378773	1.13428e-37	4.3299e-33	down	Xiap	baculoviral cra_a iap repeat-containing isoform, partial [Mytilus galloprovincialis]	Human Diseases;Cellular Processes;Human Diseases;Human Diseases;Cellular Processes;Genetic Information Processing;Organismal Systems;Human Diseases;Cellular Processes;Human Diseases;Environmental Information Processing;Environmental Information Processing;Human Diseases;Environmental Information Processing;Cellular Processes;Organismal Systems	Cancers;Cellular community - eukaryotes;Infectious diseases;Infectious diseases;Cell growth and death;Folding, sorting and degradation;Immune system;Infectious diseases;Cell growth and death;Cancers;Signal transduction;Signal transduction;Drug resistance;Signal transduction;Cell growth and death;Immune system	ko05200//Pathways in cancer;ko04510//Focal adhesion;ko05132//Salmonella infection;ko05168//Herpes simplex infection;ko04210//Apoptosis;ko04120//Ubiquitin mediated proteolysis;ko04621//NOD-like receptor signaling pathway;ko05145//Toxoplasmosis;ko04217//Necroptosis;ko05222//Small cell lung cancer;ko04668//TNF signaling pathway;ko04390//Hippo signaling pathway;ko01524//Platinum drug resistance;ko040…	K16060;K16060;K16060;K16060;K16060;K16060;K16060;K16060;K16060;K16060;K16060;K16060;K16060;K16060;K16060;K16060	-	-	-	protein_coding
InS-vs-DeC	BC	CSbapl.30399	FCN1	1.46465	1.95746	8807	2678	0.269	0.258	0.418396	1.89499e-37	7.23376e-33	up	FCN1	fibrinogen C domain-containing protein 1-B-like [Mizuhopecten yessoensis]	-	-	-	-	-	GO:0043167//ion binding	GO:0002376//immune system process;GO:0044763//single-organism cellular process;GO:0050794//regulation of cellular process;GO:0050896//response to stimulus	protein_coding
InS-vs-DeC	BC	CSbapl.14954	CSbapl.14954	1.43658	1.89681	8807	2678	0.264	0.248	0.400918	2.40001e-37	9.16157e-33	up	--	transmembrane protein 272-like isoform X2 [Actinia tenebrosa]	-	-	-	-	-	-	-	protein_coding
InS-vs-DeC	BC	CSbapl.37809	RECK	1.71364	2.42293	8807	2678	0.291	0.298	0.49967	4.80835e-37	1.83549e-32	up	RECK	reversion-inducing cysteine-rich protein with Kazal motifs-like [Mizuhopecten yessoensis]	-	-	-	-	-	GO:0004866//endopeptidase inhibitor activity;GO:0005488//binding	GO:0007275//multicellular organism development;GO:0010466//negative regulation of peptidase activity;GO:0043062//extracellular structure organization;GO:0071695//anatomical structure maturation	protein_coding
InS-vs-DeC	BC	CSbapl.16028	RpL10	1.51206	2.0459	8807	2678	0.262	0.245	0.436189	4.86686e-37	1.85783e-32	up	RpL10	UNVERIFIED: Qm-like protein, partial [Mytilus trossulus]	Genetic Information Processing	Translation	ko03010//Ribosome	K02866	GO:0015934//large ribosomal subunit;GO:0043231//intracellular membrane-bounded organelle;GO:0044297//cell body	GO:0003723//RNA binding;GO:0003824//catalytic activity;GO:0005198//structural molecule activity	GO:0000956//nuclear-transcribed mRNA catabolic process;GO:0006412//translation;GO:0006613//cotranslational protein targeting to membrane;GO:0016032//viral process;GO:0031023//microtubule organizing center organization;GO:0032774//RNA biosynthetic process;GO:0043624//cellular protein complex disassembly;GO:0048232//male gamete generation;GO:0051231//spindle elongation	protein_coding
InS-vs-DeC	BC	CSbapl.62908	cugbp1-a	1.52136	2.12686	8807	2678	0.268	0.264	0.483335	2.43398e-36	9.29122e-32	up	cugbp1-a	CUGBP Elav-like family member 2 isoform X5 [Mizuhopecten yessoensis]	-	-	-	-	GO:0043231//intracellular membrane-bounded organelle	GO:0003723//RNA binding	GO:0010467//gene expression;GO:0022618//ribonucleoprotein complex assembly;GO:1903522//regulation of blood circulation	protein_coding
InS-vs-DeC	BC	CSbapl.563	ATG2B	1.61315	2.20453	8807	2678	0.291	0.289	0.450563	2.6393e-36	1.0075e-31	up	ATG2B	autophagy-related protein 2 homolog A-like isoform X2 [Mizuhopecten yessoensis]	Human Diseases;Human Diseases;Cellular Processes;Human Diseases;Cellular Processes	Neurodegenerative diseases;Neurodegenerative diseases;Transport and catabolism;Neurodegenerative disease;Transport and catabolism	ko05010//Alzheimer disease;ko05016//Huntington disease;ko04140//Autophagy - animal;ko05017//Spinocerebellar ataxia;ko04136//Autophagy - other eukaryotes	K17906;K17906;K17906;K17906;K17906	-	-	-	protein_coding
InS-vs-DeC	BC	CSbapl.75986	Nrg1	1.62277	2.10557	8807	2678	0.287	0.27	0.375738	2.88477e-36	1.1012e-31	up	Nrg1	PREDICTED: pro-neuregulin-1, membrane-bound isoform isoform X3 [Crassostrea gigas]	Human Diseases;Environmental Information Processing	Drug resistance;Signal transduction	ko01521//EGFR tyrosine kinase inhibitor resistance;ko04012//ErbB signaling pathway	K05456;K05456	-	-	-	protein_coding
InS-vs-DeC	BC	CSbapl.22073	MAP3K13	1.91025	1.41746	8807	2678	0.29	0.18	-0.430423	3.28223e-36	1.25292e-31	down	MAP3K13	mitogen-activated protein kinase kinase kinase 13-like isoform X1 [Mizuhopecten yessoensis]	Environmental Information Processing;Organismal Systems	Signal transduction;Development and regeneration	ko04010//MAPK signaling pathway;ko04361//Axon regeneration	K04422;K04422	GO:0016020//membrane;GO:0043005//neuron projection;GO:0044445//cytosolic part	GO:0004702//receptor signaling protein serine/threonine kinase activity;GO:0019900//kinase binding;GO:0036094//small molecule binding;GO:0046983//protein dimerization activity;GO:0097159//organic cyclic compound binding;GO:1901363//heterocyclic compound binding	GO:0010506//regulation of autophagy;GO:0016570//histone modification;GO:0032147//activation of protein kinase activity;GO:0051091//positive regulation of sequence-specific DNA binding transcription factor activity;GO:0051403//stress-activated MAPK cascade	protein_coding
InS-vs-DeC	BC	CSbapl.47741	pm20d1.2	1.61992	1.21064	8807	2678	0.296	0.188	-0.42013	4.55991e-36	1.74065e-31	down	pm20d1.2	N-fatty-acyl-amino acid synthase/hydrolase PM20D1-like [Crassostrea virginica]	-	-	-	-	-	GO:0008509//anion transmembrane transporter activity	GO:0008152//metabolic process;GO:0015698//inorganic anion transport;GO:0044763//single-organism cellular process;GO:0050789//regulation of biological process	protein_coding
InS-vs-DeC	BC	CSbapl.81170	ERLIN2	1.66449	1.11268	8807	2678	0.269	0.158	-0.580999	4.77552e-36	1.82296e-31	down	ERLIN2	PREDICTED: erlin-1-like [Biomphalaria glabrata]	-	-	-	-	GO:0031090//organelle membrane;GO:0031224//intrinsic component of membrane;GO:0031988//membrane-bounded vesicle;GO:0032991//macromolecular complex;GO:0043231//intracellular membrane-bounded organelle	GO:0005488//binding	GO:0043161//proteasome-mediated ubiquitin-dependent protein catabolic process	protein_coding
InS-vs-DeC	BC	CSbapl.48922	Birc3	1.97459	3.00583	8807	2678	0.287	0.343	0.606184	2.1412e-35	8.17359e-31	up	Birc3	baculoviral IAP repeat-containing protein 7-like [Mizuhopecten yessoensis]	Human Diseases;Cellular Processes;Human Diseases;Human Diseases;Cellular Processes;Genetic Information Processing;Organismal Systems;Human Diseases;Cellular Processes;Human Diseases;Environmental Information Processing;Environmental Information Processing;Human Diseases;Environmental Information Processing;Cellular Processes;Organismal Systems	Cancers;Cellular community - eukaryotes;Infectious diseases;Infectious diseases;Cell growth and death;Folding, sorting and degradation;Immune system;Infectious diseases;Cell growth and death;Cancers;Signal transduction;Signal transduction;Drug resistance;Signal transduction;Cell growth and death;Immune system	ko05200//Pathways in cancer;ko04510//Focal adhesion;ko05132//Salmonella infection;ko05168//Herpes simplex infection;ko04210//Apoptosis;ko04120//Ubiquitin mediated proteolysis;ko04621//NOD-like receptor signaling pathway;ko05145//Toxoplasmosis;ko04217//Necroptosis;ko05222//Small cell lung cancer;ko04668//TNF signaling pathway;ko04390//Hippo signaling pathway;ko01524//Platinum drug resistance;ko040…	K16060;K16060;K16060;K16060;K16060;K16060;K16060;K16060;K16060;K16060;K16060;K16060;K16060;K16060;K16060;K16060	-	-	-	protein_coding
InS-vs-DeC	BC	CSbapl.9659	Meioc	1.53517	2.12613	8807	2678	0.27	0.276	0.469808	1.16266e-34	4.43823e-30	up	Meioc	probable serine/threonine-protein kinase DDB_G0282963 [Octopus vulgaris]	-	-	-	-	-	-	-	protein_coding
InS-vs-DeC	BC	CSbapl.30993	CSbapl.30993	1.47922	1.9734	8807	2678	0.269	0.26	0.415819	5.29366e-34	2.02075e-29	up	--	leucine-rich repeat-containing protein 15-like [Octopus vulgaris]	-	-	-	-	GO:0005622//intracellular;GO:0043227//membrane-bounded organelle;GO:0044421//extracellular region part	GO:0005515//protein binding	GO:0044763//single-organism cellular process;GO:0050794//regulation of cellular process	protein_coding
InS-vs-DeC	BC	CSbapl.18174	CSbapl.18174	1.20191	1.90067	8807	2678	0.224	0.251	0.661133	7.08889e-34	2.70604e-29	up	--	CD151 antigen-like [Mizuhopecten yessoensis]	-	-	-	-	-	-	-	protein_coding
InS-vs-DeC	BC	CSbapl.2943	EIF4A2	2.32765	3.04418	8807	2678	0.375	0.367	0.387168	1.33743e-32	5.10536e-28	up	EIF4A2	eukaryotic initiation factor 4A-I-like [Crassostrea virginica]	Genetic Information Processing	Translation	ko03013//RNA transport	K03257	GO:0031988//membrane-bounded vesicle;GO:0043231//intracellular membrane-bounded organelle;GO:0043234//protein complex;GO:0044444//cytoplasmic part	GO:0008135//translation factor activity, RNA binding;GO:0017111//nucleoside-triphosphatase activity;GO:0032550//purine ribonucleoside binding;GO:0044822//poly(A) RNA binding	GO:0000956//nuclear-transcribed mRNA catabolic process;GO:0006417//regulation of translation;GO:0007166//cell surface receptor signaling pathway;GO:0031099//regeneration;GO:0044403//symbiosis, encompassing mutualism through parasitism;GO:0051348//negative regulation of transferase activity	protein_coding
InS-vs-DeC	BC	CSbapl.87680	Cont	1.39405	1.88499	8807	2678	0.258	0.252	0.435247	7.40035e-31	2.82493e-26	up	Cont	contactin-like [Mizuhopecten yessoensis]	-	-	-	-	-	-	GO:0031175//neuron projection development	protein_coding
InS-vs-DeC	BC	CSbapl.10492	FCHSD2	5.88182	3.97659	8807	2678	0.518	0.42	-0.56472	2.87259e-19	1.09655e-14	down	FCHSD2	F-BAR and double SH3 domains protein 2-like isoform X2 [Mizuhopecten yessoensis]	-	-	-	-	-	-	-	protein_coding
InS-vs-DeC	BC	CSbapl.27249	CRISP3	1.6667	2.17167	8807	2678	0.226	0.253	0.381792	7.58353e-12	2.89486e-07	up	CRISP3	PREDICTED: cysteine-rich venom protein pseudechetoxin-like isoform X1 [Crassostrea gigas]	-	-	-	-	-	-	GO:0006950//response to stress	protein_coding
InS-vs-DeC	DEPC	CSbapl.11670	CSbapl.11670	0.627477	5.37429	8105	2472	0.143	0.518	3.09824	0	0	up	--	Mitogen-activated protein kinase kinase kinase A [Stylophora pistillata]	-	-	-	-	-	-	-	protein_coding
InS-vs-DeC	DEPC	CSbapl.13572	KLF5	0.65464	7.52545	8105	2472	0.146	0.642	3.5228	0	0	up	KLF5	Krueppel-like factor 5 [Mizuhopecten yessoensis]	-	-	-	-	GO:0043231//intracellular membrane-bounded organelle	GO:0001071//nucleic acid binding transcription factor activity;GO:0003677//DNA binding;GO:0043169//cation binding	GO:0006357//regulation of transcription from RNA polymerase II promoter;GO:0010770//positive regulation of cell morphogenesis involved in differentiation;GO:0031111//negative regulation of microtubule polymerization or depolymerization	protein_coding
InS-vs-DeC	DEPC	CSbapl.16552	CSbapl.16552	37.1191	17.3323	8105	2472	0.966	0.811	-1.09869	0	0	down	--	Kelch repeat and BTB domain-containing protein 7 [Mizuhopecten yessoensis]	-	-	-	-	-	-	-	protein_coding
InS-vs-DeC	DEPC	CSbapl.2019	Rpl35a	1.28432	6.6249	8105	2472	0.229	0.573	2.3668	0	0	up	Rpl35a	60S ribosomal protein L35a-like [Crassostrea virginica]	Genetic Information Processing	Translation	ko03010//Ribosome	K02917	GO:0015934//large ribosomal subunit;GO:0031988//membrane-bounded vesicle;GO:0043231//intracellular membrane-bounded organelle	GO:0003723//RNA binding;GO:0005198//structural molecule activity	GO:0000956//nuclear-transcribed mRNA catabolic process;GO:0006412//translation;GO:0006613//cotranslational protein targeting to membrane;GO:0009792//embryo development ending in birth or egg hatching;GO:0016032//viral process;GO:0016072//rRNA metabolic process;GO:0022613//ribonucleoprotein complex biogenesis;GO:0032774//RNA biosynthetic process;GO:0043624//cellular protein complex disassembly	protein_coding
InS-vs-DeC	DEPC	CSbapl.26677	ifa-1	6.31856	20.0428	8105	2472	0.562	0.816	1.6654	0	0	up	ifa-1	retrograde protein of 51 kDa-like isoform X4 [Crassostrea virginica]	-	-	-	-	GO:0043234//protein complex	-	-	protein_coding
InS-vs-DeC	DEPC	CSbapl.41995	CSbapl.41995	9.92057	25.1644	8105	2472	0.82	0.879	1.34288	0	0	up	--	serine/threonine-protein phosphatase 6 regulatory ankyrin repeat subunit C-like isoform X1 [Crassostrea virginica]	-	-	-	-	GO:0005856//cytoskeleton;GO:0005911//cell-cell junction;GO:0030016//myofibril;GO:0033267//axon part;GO:0043231//intracellular membrane-bounded organelle;GO:0044449//contractile fiber part;GO:0044459//plasma membrane part;GO:0045202//synapse	GO:0008092//cytoskeletal protein binding	GO:0001508//action potential;GO:0002028//regulation of sodium ion transport;GO:0007009//plasma membrane organization;GO:0007154//cell communication;GO:0032414//positive regulation of ion transmembrane transporter activity;GO:0042592//homeostatic process;GO:0044707//single-multicellular organism process;GO:0045184//establishment of protein localization;GO:0050808//synapse organization;GO:0071704//…	protein_coding
InS-vs-DeC	DEPC	CSbapl.43381	CSbapl.43381	0.179152	4.10162	8105	2472	0.032	0.353	4.51617	0	0	up	--	Zonadhesin [Mizuhopecten yessoensis]	-	-	-	-	-	-	-	protein_coding
InS-vs-DeC	DEPC	CSbapl.50631	TfIIFalpha	5.05612	15.4199	8105	2472	0.612	0.802	1.60867	0	0	up	TfIIFalpha	general transcription factor IIF subunit 1-like [Mizuhopecten yessoensis]	Genetic Information Processing	Transcription	ko03022//Basal transcription factors	K03138	GO:0005654//nucleoplasm	GO:0003723//RNA binding;GO:0005515//protein binding;GO:0008047//enzyme activator activity	GO:0006354//DNA-templated transcription, elongation;GO:0006357//regulation of transcription from RNA polymerase II promoter;GO:0006397//mRNA processing;GO:0008380//RNA splicing;GO:0010628//positive regulation of gene expression;GO:0044403//symbiosis, encompassing mutualism through parasitism;GO:0051707//response to other organism;GO:1902680//positive regulation of RNA biosynthetic process	protein_coding
InS-vs-DeC	DEPC	CSbapl.51201	RPS12	2.33531	0.0562537	8105	2472	0.43	0.013	-5.37302	0	0	down	RPS12	40S ribosomal protein S12-like [Crassostrea virginica]	Genetic Information Processing	Translation	ko03010//Ribosome	K02951	GO:0015935//small ribosomal subunit	GO:0003723//RNA binding;GO:0005198//structural molecule activity	GO:0010467//gene expression	protein_coding
InS-vs-DeC	DEPC	CSbapl.59921	insr	5.16865	12.7945	8105	2472	0.67	0.763	1.30765	0	0	up	insr	insulin-related peptide receptor [Pinctada fucata]	-	-	-	-	GO:0016021//integral component of membrane;GO:0031988//membrane-bounded vesicle;GO:0043235//receptor complex;GO:0044459//plasma membrane part	GO:0004714//transmembrane receptor protein tyrosine kinase activity;GO:0005102//receptor binding;GO:0005520//insulin-like growth factor binding;GO:0019904//protein domain specific binding;GO:0032550//purine ribonucleoside binding	GO:0005979//regulation of glycogen biosynthetic process;GO:0006110//regulation of glycolytic process;GO:0006275//regulation of DNA replication;GO:0007088//regulation of mitotic nuclear division;GO:0007169//transmembrane receptor protein tyrosine kinase signaling pathway;GO:0009792//embryo development ending in birth or egg hatching;GO:0009887//organ morphogenesis;GO:0010468//regulation of gene ex…	protein_coding
InS-vs-DeC	DEPC	CSbapl.63259	Rnf213	5.59692	0.768069	8105	2472	0.633	0.11	-2.86516	0	0	down	Rnf213	PREDICTED: E3 ubiquitin-protein ligase rnf213-alpha isoform X4 [Crassostrea gigas]	-	-	-	-	-	-	-	protein_coding
InS-vs-DeC	DEPC	CSbapl.73579	CSbapl.73579	2.16375	0.0192308	8105	2472	0.326	0.003	-6.80656	0	0	down	--	avidin-like [Cyanistes caeruleus]	-	-	-	-	-	-	-	protein_coding
InS-vs-DeC	DEPC	CSbapl.76712	Slc26a11	0.553739	12.7093	8105	2472	0.131	0.601	4.52029	0	0	up	Slc26a11	sodium-independent sulfate anion transporter-like isoform X1 [Crassostrea virginica]	-	-	-	-	GO:0005774//vacuolar membrane;GO:0031224//intrinsic component of membrane;GO:0031988//membrane-bounded vesicle	GO:0008509//anion transmembrane transporter activity	GO:0015698//inorganic anion transport;GO:0044763//single-organism cellular process	protein_coding
InS-vs-DeC	DEPC	CSbapl.79737	CSbapl.79737	4.53953	11.23	8105	2472	0.593	0.733	1.30673	0	0	up	--	terA [Trichonephila clavipes]	-	-	-	-	-	-	-	protein_coding
InS-vs-DeC	DEPC	CSbapl.85796	Cont	0.136994	4.6789	8105	2472	0.033	0.433	5.09296	0	0	up	Cont	contactin-like isoform X1 [Mizuhopecten yessoensis]	-	-	-	-	-	-	-	protein_coding
InS-vs-DeC	DEPC	CSbapl.96529	CSbapl.96529	8.057	1.67629	8105	2472	0.762	0.267	-2.2649	0	0	down	--	serine/threonine-protein phosphatase 6 regulatory ankyrin repeat subunit B-like [Strongylocentrotus purpuratus]	-	-	-	-	-	-	-	protein_coding
InS-vs-DeC	DEPC	CSbapl.44029	Lig3	9.49413	2.73179	8105	2472	0.747	0.36	-1.79715	4.94065645841247e-324	1.88599678986979e-319	down	Lig3	DNA ligase 3-like [Crassostrea virginica]	Genetic Information Processing	Replication and repair	ko03410//Base excision repair	K10776	-	-	-	protein_coding
InS-vs-DeC	DEPC	CSbapl.2037	RTase	2.62188	0.334674	8105	2472	0.445	0.07	-2.9694	3.2568119638593e-310	1.24322e-305	down	RTase	RNA-directed DNA polymerase from transposon BS [Mizuhopecten yessoensis]	-	-	-	-	-	-	-	protein_coding
InS-vs-DeC	DEPC	CSbapl.96580	CSbapl.96580	1.79442	5.68253	8105	2472	0.371	0.58	1.66296	1.4291e-305	5.45529e-301	up	--	E3 SUMO-protein ligase KIAA1586-like [Acropora millepora]	-	-	-	-	-	-	-	protein_coding
InS-vs-DeC	DEPC	CSbapl.79738	CSbapl.79738	2.90426	0.471843	8105	2472	0.462	0.091	-2.62153	2.206e-290	8.42098e-286	down	--	PREDICTED: fas-binding factor 1 homolog isoform X3 [Crassostrea gigas]	-	-	-	-	GO:0005815//microtubule organizing center;GO:0005882//intermediate filament;GO:0005911//cell-cell junction	GO:0005488//binding	GO:0007043//cell-cell junction assembly;GO:0010927//cellular component assembly involved in morphogenesis;GO:0030010//establishment of cell polarity	protein_coding
InS-vs-DeC	DEPC	CSbapl.4299	six1b	11.86	4.03704	8105	2472	0.775	0.413	-1.55471	3.498e-281	1.33529e-276	down	six1b	homeobox protein SIX1-like isoform X3 [Mizuhopecten yessoensis]	-	-	-	-	GO:0031090//organelle membrane;GO:0031981//nuclear lumen;GO:0043232//intracellular non-membrane-bounded organelle;GO:0043234//protein complex	GO:0000977//RNA polymerase II regulatory region sequence-specific DNA binding;GO:0000982//transcription factor activity, RNA polymerase II core promoter proximal region sequence-specific binding;GO:0005515//protein binding	GO:0001503//ossification;GO:0001708//cell fate specification;GO:0002053//positive regulation of mesenchymal cell proliferation;GO:0003266//regulation of secondary heart field cardioblast proliferation;GO:0006357//regulation of transcription from RNA polymerase II promoter;GO:0006886//intracellular protein transport;GO:0009798//axis specification;GO:0014812//muscle cell migration;GO:0014857//regul…	protein_coding
InS-vs-DeC	DEPC	CSbapl.92696	Nfat5	7.70297	15.0412	8105	2472	0.781	0.822	0.965424	9.85932e-280	3.7636e-275	up	Nfat5	NFAT protein [Pinctada fucata]	-	-	-	-	GO:0043231//intracellular membrane-bounded organelle	GO:0000977//RNA polymerase II regulatory region sequence-specific DNA binding;GO:0000982//transcription factor activity, RNA polymerase II core promoter proximal region sequence-specific binding	GO:0003008//system process;GO:0006357//regulation of transcription from RNA polymerase II promoter;GO:0050848//regulation of calcium-mediated signaling	protein_coding
InS-vs-DeC	DEPC	CSbapl.46332	BAP1	7.56011	2.59198	8105	2472	0.718	0.344	-1.54431	2.25545e-270	8.60974e-266	down	BAP1	ubiquitin carboxyl-terminal hydrolase calypso-like isoform X4 [Crassostrea virginica]	-	-	-	-	GO:0031519//PcG protein complex;GO:0031981//nuclear lumen	GO:0005488//binding;GO:0036459//thiol-dependent ubiquitinyl hydrolase activity;GO:0070011//peptidase activity, acting on L-amino acid peptides	GO:0007049//cell cycle;GO:0007166//cell surface receptor signaling pathway;GO:0008283//cell proliferation;GO:0010822//positive regulation of mitochondrion organization;GO:0016049//cell growth;GO:0019941//modification-dependent protein catabolic process;GO:0035521//monoubiquitinated histone deubiquitination	protein_coding
InS-vs-DeC	DEPC	CSbapl.15647	Slc6a9	0.406078	3.30741	8105	2472	0.09	0.357	3.02556	3.01698e-269	1.15167e-264	up	Slc6a9	Sodium- and chloride-dependent glycine transporter 2 [Mizuhopecten yessoensis]	-	-	-	-	GO:0016021//integral component of membrane	GO:0005283//sodium:amino acid symporter activity;GO:0005488//binding	GO:0003333//amino acid transmembrane transport;GO:0006812//cation transport;GO:0015807//L-amino acid transport	protein_coding
InS-vs-DeC	DEPC	CSbapl.74974	CSbapl.74974	1.26691	6.61431	8105	2472	0.259	0.39	2.38418	4.00301e-267	1.52807e-262	up	--	Tenascin [Toxocara canis]	-	-	-	-	GO:0016020//membrane;GO:0043005//neuron projection;GO:0043231//intracellular membrane-bounded organelle	GO:0005488//binding	GO:0007155//cell adhesion;GO:0043170//macromolecule metabolic process;GO:0044238//primary metabolic process;GO:0044763//single-organism cellular process;GO:0050794//regulation of cellular process	protein_coding
InS-vs-DeC	DEPC	CSbapl.51272	RPS12	1.91511	5.93505	8105	2472	0.328	0.589	1.63178	2.31957e-259	8.85449e-255	up	RPS12	40S ribosomal protein S12-like [Crassostrea virginica]	Genetic Information Processing	Translation	ko03010//Ribosome	K02951	GO:0015935//small ribosomal subunit	GO:0003723//RNA binding;GO:0005198//structural molecule activity	GO:0010467//gene expression	protein_coding
InS-vs-DeC	DEPC	CSbapl.51414	Eya1	11.9712	5.75734	8105	2472	0.865	0.56	-1.05608	1.54945e-258	5.91472e-254	down	Eya1	eyes absent homolog 2-like isoform X2 [Mizuhopecten yessoensis]	Human Diseases	Cancers	ko05202//Transcriptional misregulation in cancers	K15616	GO:0032991//macromolecular complex;GO:0043231//intracellular membrane-bounded organelle	GO:0003676//nucleic acid binding;GO:0004721//phosphoprotein phosphatase activity	GO:0001708//cell fate specification;GO:0001822//kidney development;GO:0003266//regulation of secondary heart field cardioblast proliferation;GO:0006282//regulation of DNA repair;GO:0006357//regulation of transcription from RNA polymerase II promoter;GO:0006470//protein dephosphorylation;GO:0008104//protein localization;GO:0008284//positive regulation of cell proliferation;GO:0008593//regulation o…	protein_coding
InS-vs-DeC	DEPC	CSbapl.63271	rnf213a	1.98196	0.262735	8105	2472	0.351	0.041	-2.91477	5.57954e-254	2.12988e-249	down	rnf213a	E3 ubiquitin-protein ligase rnf213-alpha-like, partial [Mizuhopecten yessoensis]	-	-	-	-	GO:0043232//intracellular non-membrane-bounded organelle	GO:0005488//binding;GO:0017111//nucleoside-triphosphatase activity;GO:0019787//ubiquitin-like protein transferase activity	GO:0016567//protein ubiquitination	protein_coding
InS-vs-DeC	DEPC	CSbapl.26213	daf-36	0.380178	2.85791	8105	2472	0.089	0.345	2.90988	4.02908e-250	1.53802e-245	up	daf-36	PREDICTED: cholesterol 7-desaturase [Crassostrea gigas]	-	-	-	-	-	GO:0005488//binding	-	protein_coding
InS-vs-DeC	DEPC	CSbapl.4261	POL	151.376	305.955	8105	2472	0.994	0.991	1.01519	3.12457e-244	1.19274e-239	up	POL	Retrovirus-related Pol polyprotein from transposon 412, partial [Stegodyphus mimosarum]	-	-	-	-	-	-	-	protein_coding
InS-vs-DeC	DEPC	CSbapl.31370	CSbapl.31370	1.70868	0.0576665	8105	2472	0.274	0.012	-4.88659	1.97768e-243	7.54938e-239	down	--	Cyclic GMP-AMP synthase [Mizuhopecten yessoensis]	-	-	-	-	-	-	-	protein_coding
InS-vs-DeC	DEPC	CSbapl.51019	Col9a1	7.83743	2.51478	8105	2472	0.649	0.292	-1.63991	9.7457e-241	3.72022e-236	down	Col9a1	collagen alpha-2(IX) chain-like isoform X2 [Crassostrea virginica]	Human Diseases;Cellular Processes;Environmental Information Processing;Organismal Systems;Environmental Information Processing	Infectious diseases;Cellular community - eukaryotes;Signal transduction;Digestive system;Signaling molecules and interaction	ko05165//Human papillomavirus infection;ko04510//Focal adhesion;ko04151//PI3K-Akt signaling pathway;ko04974//Protein digestion and absorption;ko04512//ECM-receptor interaction	K08131;K08131;K08131;K08131;K08131	-	-	GO:0009888//tissue development;GO:0044763//single-organism cellular process;GO:0048513//animal organ development	protein_coding
InS-vs-DeC	DEPC	CSbapl.25477	CSbapl.25477	2.49761	0.427869	8105	2472	0.397	0.074	-2.54503	3.05972e-240	1.16799e-235	down	--	serine pats1 threonine-protein kinase, partial [Mytilus galloprovincialis]	-	-	-	-	-	-	-	protein_coding
InS-vs-DeC	DEPC	CSbapl.42079	CSbapl.42079	20.1637	11.8563	8105	2472	0.959	0.784	-0.76611	3.54995e-240	1.35512e-235	down	--	serine/threonine-protein phosphatase 6 regulatory ankyrin repeat subunit B-like [Aedes albopictus]	-	-	-	-	-	-	-	protein_coding
InS-vs-DeC	DEPC	CSbapl.74222	AAO	1.60979	0.144833	8105	2472	0.307	0.027	-3.47351	3.54898e-236	1.35475e-231	down	AAO	laccase-6-like [Mizuhopecten yessoensis]	-	-	-	-	-	GO:0005488//binding	-	protein_coding
InS-vs-DeC	DEPC	CSbapl.65810	CSbapl.65810	4.96954	1.91217	8105	2472	0.66	0.302	-1.37786	8.90153e-236	3.39798e-231	down	--	-	-	-	-	-	-	-	-	protein_coding
InS-vs-DeC	DEPC	CSbapl.55367	Ell	1.29664	4.7904	8105	2472	0.264	0.493	1.88529	2.07115e-232	7.9062e-228	up	Ell	RNA polymerase II elongation factor ELL-like [Crassostrea virginica]	-	-	-	-	GO:0016604//nuclear body;GO:0032991//macromolecular complex;GO:0043232//intracellular non-membrane-bounded organelle	GO:0005515//protein binding	GO:0006366//transcription from RNA polymerase II promoter;GO:0006383//transcription from RNA polymerase III promoter;GO:0032786//positive regulation of DNA-templated transcription, elongation	protein_coding
InS-vs-DeC	DEPC	CSbapl.93109	CSbapl.93109	10.614	4.31393	8105	2472	0.78	0.476	-1.29888	1.25207e-231	4.77952e-227	down	--	RNA-directed DNA polymerase from transposon BS [Mizuhopecten yessoensis]	-	-	-	-	-	-	-	protein_coding
InS-vs-DeC	DEPC	CSbapl.74218	AAO	2.19354	0.419435	8105	2472	0.387	0.071	-2.38646	5.97329e-231	2.28018e-226	down	AAO	Laccase-6 [Mizuhopecten yessoensis]	-	-	-	-	-	GO:0005488//binding	-	protein_coding
InS-vs-DeC	DEPC	CSbapl.63781	GVINP1	3.5755	1.24498	8105	2472	0.508	0.165	-1.52195	1.13295e-216	4.32481e-212	down	GVINP1	interferon-induced very large GTPase 1-like [Mizuhopecten yessoensis]	-	-	-	-	-	-	-	protein_coding
InS-vs-DeC	DEPC	CSbapl.75514	CSbapl.75514	5.20387	1.48898	8105	2472	0.55	0.213	-1.80519	1.35956e-211	5.18985e-207	down	--	endonuclease/reverse transcriptase [Branchiostoma floridae]	-	-	-	-	-	-	-	protein_coding
InS-vs-DeC	DEPC	CSbapl.85355	CSbapl.85355	4.51511	0.449871	8105	2472	0.353	0.077	-3.32689	6.51921e-199	2.48858e-194	down	--	hypothetical protein LOTGIDRAFT_237947, partial [Lottia gigantea]	-	-	-	-	-	-	-	protein_coding
InS-vs-DeC	DEPC	CSbapl.96823	CSbapl.96823	0.506865	2.62737	8105	2472	0.123	0.363	2.37371	3.78318e-198	1.44415e-193	up	--	PREDICTED: serine/threonine-protein phosphatase 6 regulatory ankyrin repeat subunit B-like isoform X2 [Amphimedon queenslandica]	-	-	-	-	-	-	-	protein_coding
InS-vs-DeC	DEPC	CSbapl.71382	CSbapl.71382	1.12864	5.39124	8105	2472	0.214	0.407	2.25593	3.6566e-196	1.39584e-191	up	--	RNA-directed DNA polymerase from mobile element jockey [Mizuhopecten yessoensis]	-	-	-	-	-	-	-	protein_coding
InS-vs-DeC	DEPC	CSbapl.90724	CSbapl.90724	1.21308	4.97032	8105	2472	0.171	0.447	2.03457	1.37777e-194	5.25937e-190	up	--	mucin-17 [Diabrotica virgifera virgifera]	-	-	-	-	-	-	-	protein_coding
InS-vs-DeC	DEPC	CSbapl.68762	qki-b	14.2661	7.3441	8105	2472	0.867	0.615	-0.957928	4.14478e-194	1.58219e-189	down	qki-b	PREDICTED: protein quaking-B isoform X2 [Crassostrea gigas]	-	-	-	-	-	GO:0003676//nucleic acid binding	GO:0010467//gene expression;GO:0044763//single-organism cellular process;GO:0044767//single-organism developmental process	protein_coding
InS-vs-DeC	DEPC	CSbapl.3974	Pol	6.47798	3.24899	8105	2472	0.744	0.426	-0.995532	3.25941e-192	1.24422e-187	down	Pol	RNA-directed DNA polymerase from mobile element jockey-like [Brachionus plicatilis]	-	-	-	-	-	-	-	protein_coding
InS-vs-DeC	DEPC	CSbapl.11769	CSbapl.11769	2.36947	0.56045	8105	2472	0.402	0.106	-2.07971	7.69142e-190	2.93605e-185	down	--	hypothetical protein C0J52_01332 [Blattella germanica]	-	-	-	-	-	-	-	protein_coding
InS-vs-DeC	DEPC	CSbapl.41558	Nr0b1	0.345541	2.22038	8105	2472	0.084	0.309	2.68352	1.69142e-189	6.45665e-185	up	Nr0b1	LOW QUALITY PROTEIN: nuclear receptor subfamily 0 group B member 1-like [Crassostrea virginica]	-	-	-	-	GO:0005737//cytoplasm;GO:0043231//intracellular membrane-bounded organelle	GO:0003677//DNA binding;GO:0005515//protein binding	GO:0006355//regulation of transcription, DNA-templated;GO:0006366//transcription from RNA polymerase II promoter;GO:0007165//signal transduction;GO:0007530//sex determination;GO:0008406//gonad development;GO:0010033//response to organic substance;GO:0030154//cell differentiation;GO:0035270//endocrine system development;GO:0048523//negative regulation of cellular process	protein_coding
InS-vs-DeC	DEPC	CSbapl.85179	CSbapl.85179	5.71866	0.450568	8105	2472	0.342	0.079	-3.66557	4.90662e-188	1.873e-183	down	--	ankyrin repeat protein [Trichomonas vaginalis G3]	-	-	-	-	GO:0005737//cytoplasm;GO:0043229//intracellular organelle	-	GO:0008152//metabolic process;GO:0044763//single-organism cellular process	protein_coding
InS-vs-DeC	DEPC	CSbapl.24101	VIL1	4.55518	1.98634	8105	2472	0.63	0.305	-1.19736	6.5699e-187	2.50793e-182	down	VIL1	PREDICTED: villin-1 isoform X2 [Crassostrea gigas]	-	-	-	-	GO:0030175//filopodium;GO:0031252//cell leading edge;GO:0031988//membrane-bounded vesicle;GO:0044430//cytoskeletal part	GO:0003779//actin binding;GO:0004869//cysteine-type endopeptidase inhibitor activity;GO:0046872//metal ion binding;GO:0046983//protein dimerization activity;GO:1902936//phosphatidylinositol bisphosphate binding	GO:0007399//nervous system development;GO:0010632//regulation of epithelial cell migration;GO:0022604//regulation of cell morphogenesis;GO:0030154//cell differentiation;GO:0030835//negative regulation of actin filament depolymerization;GO:0031344//regulation of cell projection organization;GO:0032231//regulation of actin filament bundle assembly;GO:0035728//response to hepatocyte growth factor;GO…	protein_coding
InS-vs-DeC	DEPC	CSbapl.37712	CSbapl.37712	10.6406	5.78828	8105	2472	0.848	0.592	-0.878358	9.80329e-185	3.74221e-180	down	--	uncharacterized protein LOC110461189 [Mizuhopecten yessoensis]	-	-	-	-	-	-	-	protein_coding
InS-vs-DeC	DEPC	CSbapl.48853	Hsp90b1	16.5697	10.0167	8105	2472	0.927	0.737	-0.726128	1.03792e-184	3.96204e-180	down	Hsp90b1	PREDICTED: LOW QUALITY PROTEIN: mesocentin-like [Biomphalaria glabrata]	Human Diseases;Human Diseases;Environmental Information Processing;Human Diseases;Genetic Information Processing;Organismal Systems;Human Diseases;Organismal Systems;Organismal Systems	Cancers;Infectious diseases;Signal transduction;Cardiovascular diseases;Folding, sorting and degradation;Endocrine system;Cancers;Immune system;Endocrine system	ko05200//Pathways in cancer;ko05132//Salmonella infection;ko04151//PI3K-Akt signaling pathway;ko05418//Fluid shear stress and atherosclerosis;ko04141//Protein processing in endoplasmic reticulum;ko04915//Estrogen signaling pathway;ko05215//Prostate cancer;ko04657//IL-17 signaling pathway;ko04918//Thyroid hormone synthesis	K09487;K09487;K09487;K09487;K09487;K09487;K09487;K09487;K09487	GO:0005924//cell-substrate adherens junction;GO:0031090//organelle membrane;GO:0043234//protein complex;GO:0044432//endoplasmic reticulum part;GO:0048770//pigment granule;GO:0060205//cytoplasmic membrane-bounded vesicle lumen	GO:0003676//nucleic acid binding;GO:0019902//phosphatase binding;GO:0032550//purine ribonucleoside binding;GO:0046872//metal ion binding;GO:0070325//lipoprotein particle receptor binding	GO:0002221//pattern recognition receptor signaling pathway;GO:0006457//protein folding;GO:0006874//cellular calcium ion homeostasis;GO:0006897//endocytosis;GO:0006984//ER-nucleus signaling pathway;GO:0007015//actin filament organization;GO:0008104//protein localization;GO:0010921//regulation of phosphatase activity;GO:0032075//positive regulation of nuclease activity;GO:0033198//response to ATP;G…	protein_coding
InS-vs-DeC	DEPC	CSbapl.93212	SLC7A9	3.30188	1.03878	8105	2472	0.458	0.15	-1.66831	4.46525e-184	1.70452e-179	down	SLC7A9	b(0,+)-type amino acid transporter 1-like [Octopus vulgaris]	Organismal Systems	Digestive system	ko04974//Protein digestion and absorption	K13868	-	-	-	protein_coding
InS-vs-DeC	DEPC	CSbapl.48400	Nrg	5.40912	2.17625	8105	2472	0.604	0.281	-1.31351	1.12405e-183	4.29082e-179	down	Nrg	neuroglian-like, partial [Mizuhopecten yessoensis]	-	-	-	-	GO:0044464//cell part	-	GO:0007409//axonogenesis;GO:0007617//mating behavior;GO:0033057//multicellular organism reproductive behavior;GO:0048513//animal organ development;GO:0050896//response to stimulus;GO:0065007//biological regulation	protein_coding
InS-vs-DeC	DEPC	CSbapl.17130	pol	2.65121	7.66033	8105	2472	0.39	0.504	1.53072	2.9843e-182	1.1392e-177	up	pol	Transposon Ty3-I Gag-Pol polyprotein [Exaiptasia pallida]	Cellular Processes	Transport and catabolism	ko04146//Peroxisome	K11187	-	-	-	protein_coding
InS-vs-DeC	DEPC	CSbapl.68130	CSbapl.68130	2.16195	0.459937	8105	2472	0.363	0.09	-2.23258	1.13387e-177	4.32831e-173	down	--	-	-	-	-	-	-	-	-	protein_coding
[truncated: 7,599 more rows]

## Sheet: constant BC marker
Table S3 Differentially expressed markers in the DeC and InS groups as assessed using snRNA-seq
Gene ID	Symbol	Description	KEGG_A_class	KEGG_B_class	Pathway	K_ID	GO component	GO function	GO process	Gene type
CSbapl.3255	--	-	-	-	-	-	-	-	-	protein_coding
CSbapl.10111	--	-	-	-	-	-	-	-	-	protein_coding
CSbapl.61543	--	-	-	-	-	-	-	-	-	protein_coding
[truncated: 113 more rows]

## Sheet: sterol-related DEG in BC
Table S3 Differentially expressed markers in the DeC and InS groups as assessed using snRNA-seq
[truncated: 8 more rows]
