# Supplementary material for: Function and Development of Deep-sea Mussel Bacteriocytes Revealed by snRNA-seq and Spatial Transcriptomics
Source: Genomics Proteomics Bioinformatics. 2025 Nov 25;24(1):qzaf109. doi: 10.1093/gpbjnl/qzaf109 (PMC13401447; doi:10.1093/gpbjnl/qzaf109)
Supplement: qzaf109_Supplementary_Data [file qzaf109_supplementary_data.zip › Table S4.xlsx]

## Sheet: meta-transcriptome of symbiont
Table S4 Feature count information of meta-transcriptome of host and symbionts
Gene ID	DeC_1	DeC_2	DeC_3	DeC_4	DeC_0 (also used in scRNA-seq and ST-seq)	InS_1	InS_0 (also used in scRNA-seq and ST-seq)	InS_2(used in scRNA-seq)	InS_3(used in scRNA-seq)	InS_4	InS_5	InS_6
pgaptmp_000001	3339	2494	4841	6262	787	5254	2781	1987	6888	3995	3356	4447
pgaptmp_000002	1273	956	1617	1562	206	458	866	592	1400	1338	714	1087
pgaptmp_000003	7478	10110	11077	10686	2006	5204	5173	4286	6148	10906	5140	6306
pgaptmp_000004	2908	2938	2607	4052	846	1843	1349	872	1852	2644	1298	2281
pgaptmp_000005	817	613	985	280	131	513	279	255	351	616	285	353
pgaptmp_000006	1747	1781	3300	645	524	1086	1653	1170	1301	2273	1423	1416
pgaptmp_000007	2911	2218	2934	1573	676	956	1373	1121	1688	2609	1555	1628
pgaptmp_000008	5851	3450	6829	2577	1802	2383	2501	2017	3990	4284	2688	3165
pgaptmp_000009	13798	12479	20433	9800	3950	8795	10456	7434	17326	18176	10963	10387
pgaptmp_000010	1583	535	1494	592	499	327	453	405	1198	973	407	319
pgaptmp_000011	1650	1116	1918	561	432	455	710	658	1270	1626	661	715
pgaptmp_000012	1284	771	1251	656	196	395	720	369	655	1023	1124	933
pgaptmp_000013	777	676	1102	406	187	259	587	487	646	892	821	901
pgaptmp_000014	758	1186	1089	555	334	394	814	595	635	1239	1047	1212
pgaptmp_000015	4379	2938	5027	3574	842	2585	5218	1541	3187	7631	5220	3062
pgaptmp_000016	3552	2514	3992	3099	949	3601	2714	1867	4363	4367	3686	3265
pgaptmp_000017	463	397	407	268	117	303	359	161	298	515	520	341
pgaptmp_000018	412	373	756	284	239	572	392	290	483	709	420	553
pgaptmp_000019	33091	21028	60902	19085	10493	37660	23827	14599	31770	44753	32462	37415
pgaptmp_000020	2479	1195	2628	1042	760	2846	1339	873	1955	2767	1694	1981
pgaptmp_000021	283	58	192	98	47	123	33	35	112	149	41	83
pgaptmp_000022	3179	948	2674	1748	635	2206	1302	749	2218	2991	2401	2018
pgaptmp_000023	891	446	475	397	146	316	284	249	359	700	514	463
pgaptmp_000024	3981	2803	3203	7205	872	1385	1133	995	3922	4435	5091	3163
pgaptmp_000025	1340	644	1777	1687	321	273	685	356	989	1247	1037	837
pgaptmp_000026	4263	2784	6090	7793	1127	1446	3594	2265	3664	5700	3299	3551
pgaptmp_000027	14934	13256	24300	28919	6450	14706	12887	9140	20832	24326	17476	17994
pgaptmp_000028	40884	29011	73282	87354	9276	44301	31735	26285	76484	62942	44069	36616
pgaptmp_000029	3336	1570	5058	2992	1466	1296	1367	888	1569	2945	1651	2148
pgaptmp_000030	1359	872	2892	1412	584	662	715	535	947	1469	802	837
pgaptmp_000031	365	48	346	208	69	98	102	81	151	168	141	145
pgaptmp_000032	1649	647	1674	3406	357	363	791	349	1015	1165	1304	1562
pgaptmp_000033	4044	1060	3285	7025	823	1512	1611	1123	3153	4549	3299	3277
pgaptmp_000034	5580	1432	3740	4596	553	1196	2206	944	2561	3344	2636	2481
pgaptmp_000035	682	295	504	584	184	186	333	189	499	603	510	432
pgaptmp_000036	11	11	10	9	3	5	3	6	3	15	5	7
pgaptmp_000037	38	13	17	45	7	5	8	15	31	28	18	23
pgaptmp_000038	2352	1715	3566	3589	707	947	1783	1157	1673	2965	1675	1835
pgaptmp_000039	6025	6590	5881	5149	1195	5702	3626	2843	3453	7755	3857	4247
pgaptmp_000040	2867	3028	3949	451	962	486	1345	1537	956	3486	1052	2242
pgaptmp_000041	1770	3005	5771	596	487	1104	3286	2557	1931	5834	2003	4400
pgaptmp_000042	553	443	767	108	410	165	442	325	310	773	295	498
pgaptmp_000043	342	303	333	61	110	111	142	183	217	415	168	201
pgaptmp_000044	10856	6308	10636	5080	2562	7440	3780	4052	8061	9187	5475	5043
pgaptmp_000045	549	498	906	197	195	264	402	375	253	815	353	659
pgaptmp_000046	332	244	408	150	57	241	135	195	254	339	207	180
pgaptmp_000047	658	224	327	255	113	226	130	213	225	295	204	142
pgaptmp_000048	560	406	845	388	298	457	321	404	513	760	436	397
pgaptmp_000049	1361	298	1446	371	793	340	244	240	432	538	540	411
pgaptmp_000050	3256	2083	5498	1514	1201	1181	2591	1736	1370	3667	2500	3386
pgaptmp_000051	32873	25715	41936	22290	8622	45232	31326	20661	44406	45888	36565	32864
pgaptmp_000052	1633	1537	1098	352	302	418	626	810	502	1703	562	748
pgaptmp_000053	1064	407	708	88	245	198	260	244	198	557	201	318
pgaptmp_000054	15343	20090	31068	7453	5548	14891	11846	10698	9936	22048	11047	18381
pgaptmp_000055	7409	6885	7821	1281	3226	2694	7207	5383	4031	10498	4026	7252
pgaptmp_000056	2254	1626	2454	1414	537	627	972	1057	1648	2343	1424	1500
pgaptmp_000057	0	0	0	0	0	0	0	0	0	0	0	0
pgaptmp_000058	0	0	0	0	0	0	0	0	0	0	0	0
pgaptmp_000059	4632	4941	7494	4560	1482	5427	2128	2933	5589	6759	3524	3708
pgaptmp_000060	54	7	73	9	12	8	28	12	6	45	19	52
pgaptmp_000061	43	23	76	29	13	22	4	12	34	50	22	13
pgaptmp_000062	0	0	0	0	0	0	0	0	0	0	0	0
pgaptmp_000063	25	14	30	44	2	21	19	9	24	21	8	12
pgaptmp_000064	798	582	947	862	158	523	547	368	687	1006	612	888
pgaptmp_000065	6337	1945	7757	1784	1809	1704	1415	1073	1821	2895	1889	2023
pgaptmp_000066	1012	760	2181	830	235	1328	930	677	1176	1658	1038	1299
pgaptmp_000067	5452	2021	7641	2012	723	1845	3670	1288	6676	3696	3227	5437
pgaptmp_000068	1991	1405	3093	1188	305	1306	3060	1311	5890	2519	2265	3006
pgaptmp_000069	689	108	307	118	94	319	168	96	321	239	298	160
pgaptmp_000070	640	696	1145	339	241	769	843	374	500	1012	505	682
pgaptmp_000071	7696	9162	20998	5031	5385	12050	6912	5630	7398	12357	9352	13908
pgaptmp_000072	5235	6552	6167	2928	2188	3090	2527	2809	3463	5500	4129	4991
pgaptmp_000073	7356	8573	11433	6204	3538	5512	5051	4957	7404	11418	7686	10759
pgaptmp_000074	658	398	1375	917	176	749	828	341	632	979	863	1027
pgaptmp_000075	839	1722	849	2292	479	1045	222	486	1610	1212	1592	861
pgaptmp_000076	366	125	74	68	42	40	27	23	119	55	154	127
pgaptmp_000077	114	86	154	118	25	97	46	56	110	100	81	118
pgaptmp_000078	161	43	109	39	17	76	14	35	160	85	32	70
pgaptmp_000079	90	25	50	27	10	68	15	19	47	32	10	12
pgaptmp_000080	209	141	255	333	61	168	222	93	1016	191	270	934
pgaptmp_000081	772	179	566	92	179	123	27	104	184	277	95	121
pgaptmp_000082	366	188	1075	199	130	362	185	140	235	524	237	762
pgaptmp_000083	300	218	1097	322	77	399	250	186	295	531	317	1072
pgaptmp_000084	1345	865	4780	767	481	1745	511	559	926	1938	1118	3297
pgaptmp_000085	501	151	826	302	170	403	59	62	229	336	165	258
pgaptmp_000086	451	249	479	211	73	170	135	132	318	342	280	430
pgaptmp_000087	36153	23895	58452	50096	7360	17159	21324	17319	27009	42199	23724	25282
pgaptmp_000088	1161	575	1868	350	186	539	610	443	1002	837	758	1472
pgaptmp_000089	173	144	359	95	58	126	124	88	116	238	182	299
pgaptmp_000090	255	371	562	238	131	352	315	175	200	403	279	422
pgaptmp_000091	161	105	216	169	36	112	70	50	221	129	103	207
pgaptmp_000092	14191	7736	26280	7202	3153	9489	7500	4804	6754	12834	8403	11340
pgaptmp_000093	1024	1417	1643	1423	271	1486	805	798	1331	1545	1132	1384
pgaptmp_000094	130	100	219	81	28	31	39	16	62	57	116	310
pgaptmp_000095	542	350	794	354	378	1868	421	298	1040	1001	645	672
pgaptmp_000096	127	38	88	36	19	44	16	16	39	49	21	20
pgaptmp_000097	2077	853	2264	1044	391	1527	783	574	1511	1726	989	1081
pgaptmp_000098	559	186	611	127	39	172	298	76	217	324	297	309
pgaptmp_000099	2712	662	1648	1199	388	893	511	494	963	924	628	436
pgaptmp_000100	629	2109	658	312	398	310	126	1117	322	964	161	594
pgaptmp_000101	9876	5479	12739	5884	2701	9121	4651	3605	8160	9407	5604	5948
pgaptmp_000102	273	44	170	41	32	31	36	23	88	143	157	147
pgaptmp_000103	910	1213	2559	643	894	1240	857	765	1004	1647	998	1468
pgaptmp_000104	914	790	1784	1212	257	1132	976	584	1089	1358	1051	1409
pgaptmp_000105	1344	873	1542	2102	236	863	785	527	1023	1334	1101	1543
pgaptmp_000106	742	605	922	2502	180	835	588	373	856	829	854	787
pgaptmp_000107	1680	1545	2213	2101	433	1358	973	785	1401	1572	1081	1164
pgaptmp_000108	3826	1813	2662	3541	770	2550	1158	973	2456	2148	1785	1859
pgaptmp_000109	2477	1189	2474	1960	730	1277	1240	600	1799	1409	1269	2046
pgaptmp_000110	17556	10265	19442	38618	5813	7370	18126	5471	31823	13153	14654	26068
pgaptmp_000111	2928	1572	2711	3341	520	1096	1837	791	3732	1719	1794	3785
pgaptmp_000112	4346	3080	7272	11321	1146	2088	5726	1681	5672	4553	5236	9918
pgaptmp_000113	3210	2161	4776	8526	716	1565	4324	1258	4517	3422	3987	7046
pgaptmp_000114	17469	8859	22721	27926	3653	5594	17444	5161	23048	11427	15655	27675
pgaptmp_000115	2939	1267	3833	963	881	625	1188	790	1668	1959	2142	2377
pgaptmp_000116	216	244	311	111	89	212	129	132	277	282	190	291
pgaptmp_000117	17	5	10	3	1	1	6	0	3	5	9	5
pgaptmp_000118	266	105	329	86	20	48	128	29	325	223	286	507
pgaptmp_000119	14361	10868	20242	5896	5163	13162	8893	7398	11690	15656	9511	12681
pgaptmp_000120	40	23	71	17	10	29	27	20	32	51	30	32
pgaptmp_000121	65	15	45	11	5	4	3	5	12	36	16	23
pgaptmp_000122	8854	3773	8920	3972	1706	7621	3110	2862	6808	6725	4607	4150
pgaptmp_000123	55	92	53	10	10	38	39	68	54	76	32	32
pgaptmp_000124	2451	604	1380	519	568	987	299	470	811	838	394	295
pgaptmp_000125	45	21	104	17	8	10	31	8	42	23	38	120
pgaptmp_000126	167	147	158	67	37	183	68	54	139	146	69	86
pgaptmp_000127	7	1	16	0	2	3	1	2	7	3	1	1
pgaptmp_000128	42	33	47	12	18	16	16	14	27	42	38	19
pgaptmp_000129	9	2	2	0	0	0	0	0	4	3	4	2
pgaptmp_000130	9	8	6	7	2	2	0	5	13	4	4	5
pgaptmp_000131	38	0	27	4	1	8	3	0	13	6	2	9
pgaptmp_000132	6	16	6	3	2	1	5	4	0	16	5	5
pgaptmp_000133	17	5	4	8	1	4	14	14	8	3	6	18
pgaptmp_000134	47	3	69	9	5	37	16	22	43	29	31	13
pgaptmp_000135	2	0	2	0	0	0	0	0	1	0	0	1
pgaptmp_000136	55	37	30	31	14	15	19	33	45	45	15	31
pgaptmp_000137	58	26	87	156	18	28	25	43	52	62	12	37
pgaptmp_000138	23	8	56	5	18	25	1	3	6	19	37	29
pgaptmp_000139	4	0	2	0	0	0	1	0	0	0	0	3
pgaptmp_000140	2	1	1	5	0	0	0	0	2	0	1	0
pgaptmp_000141	2	1	0	0	0	2	0	0	0	0	0	0
pgaptmp_000142	97	26	37	30	2	14	3	7	18	18	20	15
pgaptmp_000143	0	0	0	0	0	0	0	0	0	1	0	0
pgaptmp_000144	0	0	0	0	0	0	0	0	0	0	0	0
pgaptmp_000145	5	2	0	1	0	0	0	1	0	5	0	2
pgaptmp_000146	12	8	6	17	1	4	17	8	6	5	4	21
pgaptmp_000147	573	400	731	723	192	430	136	124	521	334	497	736
pgaptmp_000148	12	10	27	14	3	16	11	6	10	20	25	20
pgaptmp_000149	4	18	10	8	3	12	2	6	6	14	2	45
pgaptmp_000150	15	6	16	2	2	14	3	4	10	9	2	3
pgaptmp_000151	15	3	16	7	8	32	15	11	26	26	34	10
pgaptmp_000152	269	220	267	103	96	324	129	136	220	214	130	228
pgaptmp_000153	112	7	34	21	9	8	46	38	59	109	46	41
pgaptmp_000154	0	0	1	0	0	1	0	0	0	0	0	0
pgaptmp_000155	3858	1459	1864	2065	677	2698	808	1785	3106	4531	2702	4546
pgaptmp_000156	87	32	36	63	22	96	31	57	96	160	79	92
pgaptmp_000157	1079	282	441	514	334	1033	239	381	1078	1299	681	1308
pgaptmp_000158	2129	364	695	680	534	1088	205	408	1088	1510	787	1319
pgaptmp_000159	4366	1232	1554	2578	876	4948	894	1761	5593	6278	3303	4754
pgaptmp_000160	5382	1446	1930	2632	715	6171	1207	2234	7024	7489	4327	6257
pgaptmp_000161	4199	2224	2619	2677	796	4025	1541	2576	6693	7683	4547	4230
pgaptmp_000162	10867	2747	2780	2807	1389	8041	1539	3462	7579	10073	5304	7903
pgaptmp_000163	5234	1106	1501	1582	892	3810	870	1678	4979	5187	2860	4443
pgaptmp_000164	31060	10594	15379	12021	3857	36365	9761	16538	43429	41872	24215	34488
pgaptmp_000165	2250	906	1148	883	359	2712	785	1216	3115	3080	2065	3110
pgaptmp_000166	23300	9081	20322	7125	3922	18850	7683	10409	19378	26913	15391	28337
pgaptmp_000167	695	398	676	175	151	254	136	341	182	718	703	2525
pgaptmp_000168	709	540	1143	530	238	467	233	343	558	760	615	887
pgaptmp_000169	15658	9674	22989	7855	4140	11546	9455	6707	11333	15511	9752	12747
pgaptmp_000170	122	84	135	206	17	118	86	46	203	117	161	133
pgaptmp_000171	649	548	1103	1451	241	608	462	307	991	729	998	638
pgaptmp_000172	174	94	281	193	57	118	88	58	118	112	107	75
pgaptmp_000173	309	207	320	277	75	191	166	77	173	263	145	123
pgaptmp_000174	2522	2011	2202	2235	417	1228	1147	736	1407	1903	1176	1199
pgaptmp_000175	866	658	1272	1500	251	675	627	405	880	859	714	706
pgaptmp_000176	87	20	114	23	12	36	20	18	45	47	21	17
pgaptmp_000177	984	190	731	319	192	350	148	154	336	333	197	183
pgaptmp_000178	10764	8398	16589	16662	2182	5141	6419	5382	8777	13352	9077	12042
pgaptmp_000179	17562	19746	39393	31962	5608	13905	23940	19513	24424	43919	31453	25878
pgaptmp_000180	14411	20049	28965	32513	5415	10727	18724	14439	18146	34597	23665	21881
pgaptmp_000181	9163	3862	9546	3149	1526	1245	1851	1750	2727	5483	2481	3090
pgaptmp_000182	21506	11579	33223	17105	6336	4820	9359	7992	9862	19575	9448	11839
pgaptmp_000183	22087	18363	39961	29545	6966	10183	19667	13860	27524	32627	20789	24259
pgaptmp_000184	5109	3471	7979	5943	2836	1815	3299	2724	4207	6570	3785	4722
pgaptmp_000185	5805	5018	13792	9462	4034	2512	5335	3641	4111	9391	6223	8769
pgaptmp_000186	2998	2124	5381	3888	1056	1236	1733	1374	1787	3169	1966	2706
pgaptmp_000187	7753	5469	6297	3774	2589	2549	4403	3105	4075	6268	4079	5185
pgaptmp_000188	2333	1213	3431	1072	534	1160	1301	1259	1174	2712	1123	1878
pgaptmp_000189	544	181	645	220	185	88	193	203	317	443	371	237
pgaptmp_000190	4162	2670	6088	4485	976	1293	1634	1732	3071	4465	2951	3146
pgaptmp_000191	3386	1661	4213	1537	688	594	659	1057	1546	3006	2271	1716
pgaptmp_000192	38922	29481	58490	29077	11567	60327	43963	25519	58919	63821	50234	44714
pgaptmp_000193	13976	5355	17550	6760	3755	2595	5093	3482	6537	10304	10066	7455
pgaptmp_000194	2212	679	2815	735	563	983	896	595	1126	1434	1171	1526
pgaptmp_000195	5756	2910	6145	3379	932	1718	3888	3169	6144	6590	5744	3257
pgaptmp_000196	2300	2336	5139	825	700	1214	2198	1433	1406	4093	1435	1844
pgaptmp_000197	869	1223	2804	601	314	891	2392	1130	1119	2444	1369	1750
pgaptmp_000198	709	1101	2830	509	202	624	2097	938	763	2331	1150	2077
pgaptmp_000199	5684	4286	11591	3099	1251	4067	6905	4041	5594	9015	6934	7995
pgaptmp_000200	316	454	410	251	189	403	172	228	389	558	342	281
pgaptmp_000201	212	345	255	215	90	155	33	84	288	321	228	149
pgaptmp_000202	812	1133	1219	888	316	990	241	419	988	1199	1164	1319
pgaptmp_000203	3578	654	639	594	340	3396	264	365	972	2012	825	2237
pgaptmp_000204	69	71	97	58	15	145	31	53	52	153	76	195
pgaptmp_000205	531	313	959	268	173	704	149	311	327	937	467	1068
pgaptmp_000206	65	33	19	18	8	180	0	16	31	63	19	186
pgaptmp_000207	1101	2424	756	1346	495	6034	183	926	949	4003	1234	7242
pgaptmp_000208	1313	725	1465	900	158	328	401	464	656	981	668	825
pgaptmp_000209	662	335	477	399	79	159	187	173	167	358	270	397
pgaptmp_000210	2962	2883	2161	2121	877	1332	1518	1160	1433	2324	2080	3287
pgaptmp_000211	1826	832	976	795	334	633	457	459	931	1190	855	1335
pgaptmp_000212	574	348	241	360	164	537	60	200	470	889	374	310
pgaptmp_000213	947	578	705	337	270	672	197	424	788	1010	461	528
pgaptmp_000214	553	222	226	272	219	250	59	97	417	597	301	324
pgaptmp_000215	597	529	685	396	299	492	291	229	654	820	440	774
pgaptmp_000216	2284	771	2486	869	603	1712	1024	613	1584	2179	1322	1965
pgaptmp_000217	13	12	15	0	1	4	1	9	1	15	2	3
pgaptmp_000218	0	2	0	0	0	0	0	0	0	0	0	0
pgaptmp_000219	0	0	0	21	0	0	0	1	0	0	0	0
pgaptmp_000220	0	1	0	0	0	0	0	0	0	0	1	0
pgaptmp_000221	3	0	0	0	0	0	2	0	0	5	0	1
pgaptmp_000222	1	0	4	0	0	3	2	0	2	1	0	0
pgaptmp_000223	2	0	11	0	1	2	2	1	4	0	1	2
pgaptmp_000224	0	0	0	0	0	0	0	0	0	0	0	0
pgaptmp_000225	918	573	1173	358	202	498	318	321	623	794	621	697
pgaptmp_000226	1	0	0	0	0	0	0	0	1	8	0	1
pgaptmp_000227	274	57	153	54	33	39	63	91	124	126	116	119
pgaptmp_000228	33	11	41	6	9	4	8	21	7	19	19	21
pgaptmp_000229	0	0	0	0	0	0	0	0	0	0	0	0
pgaptmp_000230	3	1	6	10	0	0	6	0	5	0	3	0
pgaptmp_000231	5545	4490	8809	3051	1220	6064	4635	3814	5577	5833	4406	4394
pgaptmp_000232	450	186	304	209	124	198	106	103	528	370	202	472
pgaptmp_000233	703	510	379	121	80	66	87	234	197	254	169	216
pgaptmp_000234	775	1646	1007	319	406	204	76	721	245	771	478	670
pgaptmp_000235	55	31	28	37	4	10	4	18	20	39	5	11
pgaptmp_000236	1	6	1	0	0	0	0	0	0	3	0	3
pgaptmp_000237	547	153	132	67	48	4	8	30	65	52	94	39
pgaptmp_000238	706	242	214	104	104	30	32	51	124	75	215	140
pgaptmp_000239	10742	12444	32911	8146	3518	9833	6421	8293	16198	18413	12104	12197
pgaptmp_000240	1009	765	1391	457	342	686	657	311	844	935	573	816
pgaptmp_000241	6966	2789	7105	9393	1321	4249	3700	2267	6054	5736	3758	3904
pgaptmp_000242	1798	1422	1505	755	418	430	423	410	660	1281	1138	1254
pgaptmp_000243	1311	990	890	520	310	322	310	330	1056	743	1250	938
pgaptmp_000244	2159	2049	1597	780	595	455	682	794	832	1842	1795	1998
pgaptmp_000245	3564	857	1304	475	639	653	310	342	694	837	1064	1014
pgaptmp_000246	1182	674	565	342	194	361	230	226	670	588	641	491
pgaptmp_000247	369	205	59	130	23	18	26	30	86	83	196	114
pgaptmp_000248	463	145	148	84	57	18	31	30	87	99	199	168
pgaptmp_000249	828	306	375	169	112	34	107	101	212	196	534	347
pgaptmp_000250	2939	624	724	286	160	89	102	166	286	403	803	569
pgaptmp_000251	1790	450	1879	228	146	295	241	201	251	711	577	1011
pgaptmp_000252	855	224	409	127	53	73	69	68	77	227	161	203
pgaptmp_000253	728	455	1419	161	121	388	270	226	308	572	342	643
pgaptmp_000254	1235	868	2536	318	194	664	509	401	440	1043	553	1074
pgaptmp_000255	2585	2032	3377	1683	635	3298	1073	1075	2227	2409	1228	1849
pgaptmp_000256	1326	416	590	346	164	171	90	164	309	325	120	160
pgaptmp_000257	2869	2871	4050	3811	1147	1208	1725	1490	2951	4794	2858	3198
pgaptmp_000258	6973	2108	8412	4134	2014	3872	2830	1412	3171	4667	3034	3541
pgaptmp_000259	1355	905	1640	3197	305	1704	1287	605	1546	2176	1336	1725
pgaptmp_000260	18470	10754	23046	31134	2599	19389	12692	7126	18786	21760	16048	16461
pgaptmp_000261	4433	2638	4672	8415	920	4752	3450	1594	3398	5612	4726	5696
pgaptmp_000262	4859	2078	5345	9860	905	4740	3650	1484	3554	4697	4550	5843
pgaptmp_000263	1767	840	2801	587	376	1852	1199	886	1154	1890	740	1202
pgaptmp_000264	69471	21272	88851	21749	12072	38506	25226	15624	31872	39826	26865	36971
pgaptmp_000265	5990	4758	11553	3500	1976	9486	5916	3454	4545	6275	4642	7335
pgaptmp_000266	429	182	360	122	91	938	281	206	264	263	218	170
pgaptmp_000267	88	64	93	74	24	70	47	38	99	61	51	61
pgaptmp_000268	52330	32961	94844	33358	25159	23947	24396	19821	31157	44592	29804	34169
pgaptmp_000269	1639	1226	1920	1377	541	359	226	438	1095	1272	876	775
pgaptmp_000270	796	615	1318	915	139	318	275	293	897	881	586	655
pgaptmp_000271	1622	1275	2985	2284	628	454	602	446	1652	1693	1422	2102
pgaptmp_000272	1025	1292	1895	1890	259	386	319	346	1822	1555	1353	1394
pgaptmp_000273	634	514	1192	592	197	324	208	188	762	616	504	513
pgaptmp_000274	925	721	1039	346	218	830	765	525	1036	975	928	868
pgaptmp_000275	18	25	56	120	11	17	11	23	26	34	44	54
pgaptmp_000276	154	101	201	482	70	51	143	87	168	176	211	138
pgaptmp_000277	335	185	412	1338	143	161	205	178	367	439	353	268
pgaptmp_000278	6018	4258	6743	2190	1867	5897	2574	2680	6064	4930	3522	3219
pgaptmp_000279	3620	1876	5934	1846	1103	4908	2664	2094	5576	4593	4152	3899
pgaptmp_000280	3815	1845	5311	1541	747	5587	2885	2315	5288	4863	4274	3574
pgaptmp_000281	2964	1772	4817	1539	910	3015	2012	1493	3700	3767	2975	3144
pgaptmp_000282	6281	6512	14288	3153	2085	6039	3490	3037	3473	9147	5067	7403
pgaptmp_000283	9142	4309	19758	3992	2925	6674	3926	4120	8982	8884	6856	7420
pgaptmp_000284	5264	3427	7879	3407	1109	2354	1820	2073	4471	5525	3955	5293
pgaptmp_000285	1263	710	1609	564	253	880	720	593	770	1318	858	972
pgaptmp_000286	73	30	103	17	39	47	21	55	61	79	48	50
pgaptmp_000287	4536	1008	5459	720	715	3623	1307	2530	6960	3990	1625	1371
pgaptmp_000288	1943	771	3170	670	685	1556	1450	1106	2154	2225	1707	2260
pgaptmp_000289	923	442	893	307	153	449	403	254	396	745	560	525
pgaptmp_000290	216	158	388	117	83	220	386	161	297	394	364	565
pgaptmp_000291	1541	669	2439	708	342	1578	1014	689	1471	1851	1552	1413
pgaptmp_000292	1499	1059	2947	1047	426	907	1352	789	916	1839	1556	1721
pgaptmp_000293	1889	1425	5333	1551	1317	1222	2766	1453	1775	2697	2309	3038
pgaptmp_000294	807	556	1622	498	234	765	911	451	920	1361	994	1066
pgaptmp_000295	521	545	718	294	184	379	381	401	449	723	455	565
pgaptmp_000296	4690	3743	9471	5722	1522	5752	6716	3706	6142	8427	7145	7500
pgaptmp_000297	1114	371	985	231	200	672	474	312	578	653	585	541
pgaptmp_000298	881	413	748	331	200	508	270	218	593	607	402	404
pgaptmp_000299	1239	670	1843	533	325	705	610	401	830	1245	666	761
pgaptmp_000300	11413	6205	17589	4938	2660	9710	7454	5790	12471	13390	7498	6952
pgaptmp_000301	4934	2450	6428	1795	1903	3454	2434	2196	4283	4438	2407	2351
pgaptmp_000302	3953	5300	7780	2486	1270	3405	3690	3652	4962	7321	3620	4745
pgaptmp_000303	10281	7720	16604	6122	6507	5949	10923	4705	9221	10524	9892	11232
pgaptmp_000304	1047	1078	1557	455	148	728	1083	617	664	1606	947	854
pgaptmp_000305	0	0	0	0	0	0	1	0	0	0	0	0
pgaptmp_000306	103	72	182	49	38	26	44	51	63	103	77	99
pgaptmp_000307	4	2	4	0	2	7	6	0	3	4	10	4
pgaptmp_000308	2	2	1	17	0	1	1	0	1	1	0	1
pgaptmp_000309	19	6	11	76	4	4	24	8	22	7	9	16
pgaptmp_000310	164	49	107	808	15	98	217	46	158	134	103	97
pgaptmp_000311	254	69	210	1108	50	128	283	76	287	191	206	223
pgaptmp_000312	970	1704	1606	848	338	817	1599	798	1226	2012	947	2486
pgaptmp_000313	884	897	1477	687	224	611	1213	519	1590	1411	942	1227
pgaptmp_000314	2342	446	1645	598	500	405	708	309	940	887	483	862
pgaptmp_000315	1371	2658	2826	1294	951	1291	1630	1266	1251	2665	1540	2400
pgaptmp_000316	34	4	4	7	2	4	1	3	3	1	3	4
pgaptmp_000317	0	4	6	7	0	0	1	1	1	4	11	1
pgaptmp_000318	221	125	213	715	144	97	108	69	294	126	96	102
pgaptmp_000319	9	3	3	22	0	1	4	7	10	3	2	5
pgaptmp_000320	13	4	27	8	2	1	3	4	4	10	5	2
pgaptmp_000321	21	14	46	4	3	8	4	1	3	7	3	13
pgaptmp_000322	1	2	0	0	1	4	0	1	0	1	2	0
pgaptmp_000323	457	499	527	631	139	224	402	188	366	492	519	452
pgaptmp_000324	724	641	994	1633	175	195	452	336	382	798	639	751
pgaptmp_000325	1364	1056	2461	2889	481	542	999	824	989	1839	998	1806
pgaptmp_000326	3257	2064	4852	2695	1312	3026	2319	1419	2488	3254	2824	2771
pgaptmp_000327	4426	2505	4256	10310	1432	2026	2672	1146	5292	3014	2779	4771
pgaptmp_000328	4739	2915	4995	13681	1377	3413	5058	1904	8739	4226	4137	7498
pgaptmp_000329	102	35	60	158	23	52	67	22	92	48	44	60
pgaptmp_000330	1280	722	1094	3203	208	715	582	346	2294	1006	842	1312
pgaptmp_000331	988	244	476	989	166	228	165	86	717	233	193	342
pgaptmp_000332	5144	1311	2521	5475	658	1293	807	556	4634	1312	1300	1781
pgaptmp_000333	3028	893	1542	2936	456	850	660	337	2185	1005	854	1109
pgaptmp_000334	3594	795	1514	3986	489	517	1037	332	2659	890	1279	2023
pgaptmp_000335	2231	599	2177	6392	1041	673	2107	426	4038	1268	1889	3114
pgaptmp_000336	0	1	1	4	0	2	0	1	2	0	1	5
pgaptmp_000337	798	825	2115	5347	295	639	2141	539	1824	1359	1382	2721
pgaptmp_000338	261	122	249	1047	72	136	444	101	639	265	210	486
pgaptmp_000339	24	0	10	0	0	1	8	0	2	2	0	0
pgaptmp_000340	409	541	680	501	109	501	449	481	471	931	574	786
pgaptmp_000341	433	282	412	317	121	503	272	157	320	467	382	445
pgaptmp_000342	74	25	113	47	11	112	37	46	96	116	65	57
pgaptmp_000343	0	0	0	0	0	0	0	0	0	0	0	0
pgaptmp_000344	371	284	514	254	85	289	94	180	340	384	216	151
pgaptmp_000345	5	2	0	0	2	0	2	0	3	4	0	0
pgaptmp_000346	806	326	557	287	78	582	192	207	441	502	283	261
pgaptmp_000347	1211	760	1526	734	258	930	506	534	825	1253	690	770
pgaptmp_000348	5653	5096	9099	4046	2896	3355	3889	2837	4158	6982	4471	6543
pgaptmp_000349	14067	12691	25197	12798	6447	11696	10025	8786	13513	21229	13097	17330
pgaptmp_000350	0	0	0	0	0	0	0	0	0	0	0	0
pgaptmp_000351	0	0	0	0	0	0	0	0	0	0	0	0
pgaptmp_000352	0	0	0	0	0	0	0	0	0	0	0	0
pgaptmp_000353	988	574	1147	723	416	889	537	438	695	1113	878	712
pgaptmp_000354	315	395	591	377	104	364	353	310	500	624	538	385
pgaptmp_000355	1047	832	1177	862	213	1133	797	714	1046	1423	1076	729
pgaptmp_000356	1454	759	1867	693	323	1257	690	517	1092	1404	1108	911
pgaptmp_000357	1429	360	1172	329	218	724	394	357	511	607	400	506
pgaptmp_000358	160	67	183	55	29	81	34	44	117	127	52	27
pgaptmp_000359	1516	2480	2801	2584	600	2369	2218	1802	2496	3959	3329	2641
pgaptmp_000360	2877	3345	8830	3253	1299	3486	3587	2763	3143	5897	4519	5099
pgaptmp_000361	434	568	1403	627	196	770	754	592	664	1252	841	951
pgaptmp_000362	1394	1046	3443	1081	318	1453	1292	855	1245	2302	1398	1765
pgaptmp_000363	26	13	35	15	3	44	19	20	21	23	24	15
pgaptmp_000364	1106	999	1994	1789	884	1249	681	579	803	1672	1064	958
pgaptmp_000365	234	221	391	242	83	227	206	129	200	266	253	282
pgaptmp_000366	115	146	329	90	30	140	184	98	93	178	170	215
pgaptmp_000367	1544	2063	3217	2026	766	1972	1209	1104	1263	2588	1712	2390
pgaptmp_000368	1230	1187	2519	1277	1938	1027	879	844	955	1961	1222	1440
pgaptmp_000369	1311	1002	3186	1160	516	1441	1122	852	1173	2358	1400	1796
pgaptmp_000370	3297	2776	11385	3167	1007	6060	4215	2841	4671	7014	4984	5722
pgaptmp_000371	2114	1645	8063	1911	549	3856	3096	1836	2764	4461	3282	3965
pgaptmp_000372	7816	4939	20028	6756	5143	7869	6674	4762	6967	11223	9226	8697
pgaptmp_000373	6480	6890	19448	9150	1930	12501	10689	6885	10689	16320	12100	10562
pgaptmp_000374	5133	5679	10390	7072	1738	9483	6720	4855	8495	11605	7899	7263
pgaptmp_000375	836	865	1734	1041	573	1315	1191	767	1266	1974	1273	1331
pgaptmp_000376	1683	1558	5027	1684	549	2504	2068	1347	2465	3450	2424	3185
pgaptmp_000377	1523	1216	3477	1258	595	1972	1507	902	2133	2281	1681	2115
pgaptmp_000378	2422	1673	5089	1917	635	3205	1996	1695	3346	3232	2755	2651
pgaptmp_000379	454	466	1155	398	129	494	460	334	496	622	532	602
pgaptmp_000380	1226	979	2626	1023	406	1294	1089	715	1085	1745	1329	1582
pgaptmp_000381	1707	888	2778	948	1110	1305	1099	713	1255	1650	1344	1958
pgaptmp_000382	9960	5603	16230	5560	2648	8139	4942	4963	7334	10455	7062	5855
pgaptmp_000383	1773	989	4208	1260	489	2183	972	1341	2204	2733	1517	1126
pgaptmp_000384	4831	3086	15788	3605	1206	6778	3202	4025	6143	7010	4420	3447
pgaptmp_000385	6410	3337	17176	3859	1108	5639	3584	3191	5162	6928	4728	4417
pgaptmp_000386	15410	8176	41021	8416	4450	12428	16243	15025	20618	17200	21441	24870
pgaptmp_000387	362	351	866	265	114	552	433	258	511	584	483	437
pgaptmp_000388	644	440	1582	490	131	741	637	391	544	928	672	508
pgaptmp_000389	405	136	426	100	127	168	71	95	153	266	99	99
pgaptmp_000390	588	255	1030	296	101	542	264	248	532	666	358	203
pgaptmp_000391	929	508	1828	529	194	1139	497	369	800	1127	583	392
pgaptmp_000392	1834	1941	5588	1555	865	1817	1424	954	1312	2834	1657	1990
pgaptmp_000393	1405	838	2462	911	290	1176	837	464	855	1411	1101	1097
pgaptmp_000394	1332	1077	2849	1216	253	1794	1156	835	1201	1813	1272	1113
pgaptmp_000395	7254	2443	16593	2742	2871	2440	2211	1399	1858	3373	3092	3103
pgaptmp_000396	9243	4033	28017	4088	2439	3708	4135	2654	2804	5330	4966	5746
pgaptmp_000397	631	671	3647	616	240	577	600	427	364	835	701	886
pgaptmp_000398	4717	2984	17710	3263	1395	2388	2592	1829	1847	3909	3198	3705
pgaptmp_000399	2147	2068	2503	2051	582	3632	1883	1570	2721	4592	2590	1796
pgaptmp_000400	4477	2712	5570	2920	1929	3903	3018	1451	2824	5243	3612	3909
pgaptmp_000401	726	1111	1271	1213	125	1367	1155	657	911	2157	1251	1573
pgaptmp_000402	608	727	1147	771	146	1242	866	711	1004	1574	954	866
pgaptmp_000403	7042	8020	10566	7829	1503	9011	5779	4974	6433	11522	7980	7308
pgaptmp_000404	129	121	161	122	29	226	100	124	164	205	104	99
pgaptmp_000405	126	74	117	52	24	79	42	64	104	115	77	48
pgaptmp_000406	3681	3226	5911	3282	1498	2676	2854	2269	3496	5726	3556	3624
pgaptmp_000407	745	766	1320	772	369	501	422	411	674	1096	790	720
pgaptmp_000408	0	0	0	0	0	0	0	0	0	0	0	0
pgaptmp_000409	16	8	15	9	5	21	11	11	20	14	20	6
pgaptmp_000410	298	211	603	260	345	260	152	114	198	351	203	245
pgaptmp_000411	84	76	140	51	18	59	34	43	62	114	52	54
pgaptmp_000412	212	171	324	219	371	108	192	116	176	316	170	236
pgaptmp_000413	263	270	464	186	65	379	217	211	288	375	262	234
pgaptmp_000414	434	238	660	221	96	243	252	217	294	336	279	375
pgaptmp_000415	2666	2440	6590	2705	1188	2995	2514	1746	2495	4654	2972	3237
pgaptmp_000416	313	330	562	322	128	285	259	200	253	486	340	308
pgaptmp_000417	39	51	86	50	0	76	44	44	45	70	57	51
pgaptmp_000418	76	122	206	129	51	205	170	81	143	229	129	176
pgaptmp_000419	341	286	402	312	120	430	289	259	291	567	358	337
pgaptmp_000420	1318	1347	2665	1783	374	1918	1258	995	1857	2455	1749	1194
pgaptmp_000421	1149	1122	2203	1070	330	1605	1028	766	1255	1774	1211	1127
pgaptmp_000422	740	506	1367	372	168	700	460	343	607	912	568	651
pgaptmp_000423	2279	1376	5272	1503	556	1657	1180	793	1154	2767	1291	1887
pgaptmp_000424	369	295	563	325	54	572	276	307	423	743	379	282
pgaptmp_000425	998	742	1810	976	167	1311	701	694	754	1595	1199	765
pgaptmp_000426	5707	4396	14183	4952	2916	6303	7822	4149	6137	9234	8269	10967
pgaptmp_000427	1977	1614	4121	1559	516	2161	1821	1223	1774	2747	2182	2807
pgaptmp_000428	2207	1469	3417	1554	479	1854	1764	979	1286	2641	1673	2383
pgaptmp_000429	13911	8706	26103	8478	3007	11210	10051	5118	8154	16124	10241	14455
pgaptmp_000430	690	591	1669	583	256	1095	678	445	738	1306	759	885
pgaptmp_000431	11088	10038	39745	11822	9101	13392	12369	7960	10668	20392	14890	21794
pgaptmp_000432	759	564	1062	559	159	884	511	351	676	1017	688	551
pgaptmp_000433	975	652	2291	760	499	1000	764	547	802	1202	962	1181
pgaptmp_000434	1862	1762	3137	1896	682	4521	2175	1814	3172	3296	2839	2643
pgaptmp_000435	5712	1455	3637	1289	1066	949	511	898	1811	2687	1001	911
pgaptmp_000436	1632	707	2081	836	650	1540	992	570	1138	1474	1299	1344
pgaptmp_000437	2503	2308	4181	2471	863	2967	2565	1790	3099	4177	3232	3274
pgaptmp_000438	517	337	694	347	136	519	268	227	459	693	288	337
pgaptmp_000439	1071	489	939	289	298	643	272	311	636	752	384	396
pgaptmp_000440	2373	535	1431	468	409	808	253	417	875	1008	336	306
pgaptmp_000441	11517	9058	19096	10941	3624	15556	10785	8897	18159	19329	13897	11126
pgaptmp_000442	899	728	2370	788	300	976	920	566	1056	1570	1063	1137
pgaptmp_000443	629	626	1219	718	283	839	640	450	674	1034	723	838
pgaptmp_000444	917	959	1154	1146	191	1311	935	759	1259	1863	1049	811
pgaptmp_000445	833	542	893	653	169	226	334	366	491	891	522	613
pgaptmp_000446	60	26	60	27	9	43	10	33	53	63	30	20
pgaptmp_000447	713	581	562	241	240	475	88	281	349	501	179	262
pgaptmp_000448	4769	1857	3417	1108	908	1406	772	861	1476	2309	1099	1032
pgaptmp_000449	204	134	345	158	99	118	103	110	176	237	187	196
pgaptmp_000450	170	135	204	101	32	199	60	78	104	161	119	125
pgaptmp_000451	9274	7638	17272	7592	3088	5797	5362	4823	7741	11953	6447	7928
pgaptmp_000452	268	214	385	165	59	289	211	180	227	314	233	269
pgaptmp_000453	159	217	271	157	49	271	156	119	208	287	244	201
pgaptmp_000454	66	143	146	122	24	108	86	61	97	183	87	100
pgaptmp_000455	603	418	655	231	194	328	187	227	247	462	193	366
pgaptmp_000456	651	652	844	285	170	623	385	409	431	743	287	445
pgaptmp_000457	266	251	281	224	39	474	212	247	349	390	231	233
pgaptmp_000458	2005	2401	3016	1826	458	3352	1583	1932	2684	3097	2309	2308
pgaptmp_000459	0	0	0	0	0	0	0	0	0	0	0	0
pgaptmp_000460	2269	617	1613	503	558	995	412	346	827	952	477	529
pgaptmp_000461	4336	1110	2516	855	887	1800	740	555	1402	1401	884	885
pgaptmp_000462	751	767	1283	684	124	1227	560	550	863	1172	877	774
pgaptmp_000463	0	0	0	0	0	0	0	0	0	0	0	0
pgaptmp_000464	182	191	287	132	47	134	158	120	140	239	163	216
pgaptmp_000465	7292	4557	9043	4100	1513	4770	2744	2741	4932	6371	3409	3448
pgaptmp_000466	0	0	1	0	0	0	0	0	1	0	0	0
pgaptmp_000467	0	0	0	0	0	0	0	0	0	0	0	0
pgaptmp_000468	804	728	1519	673	276	1625	700	793	1217	1245	885	869
pgaptmp_000469	1593	1660	4076	1241	478	3664	1914	1521	2492	2913	2350	2321
pgaptmp_000470	48	18	40	25	5	18	7	10	16	25	11	25
pgaptmp_000471	403	306	663	413	129	159	179	160	347	415	194	237
pgaptmp_000472	83	65	79	111	20	29	51	25	91	108	48	58
pgaptmp_000473	802	354	965	696	159	323	281	224	454	587	450	386
pgaptmp_000474	6918	6817	12415	8518	2822	6479	5048	4025	7568	9590	7941	7067
pgaptmp_000475	13401	8804	11138	8143	1978	10440	5372	4463	7948	11655	7486	6536
pgaptmp_000476	246	300	398	235	77	235	153	165	272	370	239	239
pgaptmp_000477	95	29	37	8	12	82	7	18	13	22	16	15
pgaptmp_000478	1512	458	1165	309	321	212	239	337	453	488	365	373
pgaptmp_000479	1187	1016	2247	937	614	773	690	674	1265	1312	1084	1169
pgaptmp_000480	1942	2375	4223	1453	1007	1500	1088	1223	1831	2519	1850	2246
pgaptmp_000481	1629	1541	4501	1821	306	3065	2333	1355	3737	3280	2491	2950
pgaptmp_000482	805	493	1588	714	277	917	655	507	1179	1143	752	928
pgaptmp_000483	5883	1819	6650	2042	999	5885	1723	3036	7931	6390	2535	1726
pgaptmp_000484	1212	500	892	541	234	624	188	341	760	794	287	273
pgaptmp_000485	456	135	356	167	101	245	105	109	171	203	167	140
pgaptmp_000486	191	254	456	254	33	352	316	237	361	588	355	404
pgaptmp_000487	1219	1184	2610	1144	230	2668	1689	1490	2256	3203	2124	1973
pgaptmp_000488	5716	5617	11501	6651	1690	10235	7640	5288	10700	12430	10172	9645
pgaptmp_000489	4081	4100	6133	4198	1097	9237	5361	3899	7610	9125	7344	5004
pgaptmp_000490	685	376	825	530	199	270	313	307	581	782	375	360
pgaptmp_000491	459	338	631	250	101	218	210	224	344	530	267	443
pgaptmp_000492	1171	866	2133	787	326	1371	978	720	1086	1734	1366	1462
pgaptmp_000493	547	655	1530	594	172	910	780	559	854	1246	954	1040
pgaptmp_000494	9877	7058	19128	7496	2978	8235	7129	5127	8582	11799	8658	9554
pgaptmp_000495	1441	1050	3207	961	361	1058	855	612	898	1661	1172	1476
pgaptmp_000497	1754	1513	3715	1333	516	1935	1689	1112	1678	2462	1891	2200
pgaptmp_000498	869	886	2636	878	353	1256	1349	784	1220	1839	1301	1685
pgaptmp_000499	1705	1090	5324	1245	330	1939	1244	1122	1620	2380	1792	1613
pgaptmp_000500	933	766	3188	873	166	1330	863	672	1079	1724	1199	974
pgaptmp_000501	11285	2250	28131	2433	5355	2046	1718	1104	1949	3233	3050	3485
pgaptmp_000502	12321	3851	30797	4177	5091	3402	3522	2267	3439	5296	4622	6519
pgaptmp_000503	2095	1163	10329	1448	1438	1611	1684	950	1338	2546	1718	2492
pgaptmp_000504	3080	2632	11127	2726	1251	2271	2275	1531	1941	3696	2538	2593
pgaptmp_000505	4948	5831	7967	5170	1546	7906	4565	3768	6694	8906	5279	5873
pgaptmp_000506	14048	11969	16784	11348	3406	14857	6473	6474	11764	15053	8727	8418
pgaptmp_000507	8241	8352	13591	8126	2376	10011	5103	5092	8096	11267	6745	7212
pgaptmp_000508	24007	22505	45764	27003	7010	24731	20750	15435	24817	35807	25531	31945
pgaptmp_000509	396	339	825	396	105	564	483	321	515	671	532	454
pgaptmp_000510	352	137	376	158	30	310	85	76	179	220	132	127
pgaptmp_000511	1082	681	1125	722	263	1021	635	444	876	1112	885	642
pgaptmp_000512	516	428	942	295	275	684	396	243	560	703	390	461
pgaptmp_000513	11542	2801	19432	1833	766	3749	3375	1764	2082	5301	2682	5465
pgaptmp_000514	1329	1208	3723	1377	262	1848	1412	1137	1508	2785	1872	1769
pgaptmp_000515	1081	574	1289	510	351	1241	508	551	1145	1291	696	756
pgaptmp_000516	427	261	541	330	137	230	136	117	448	463	285	327
pgaptmp_000517	1403	1103	2540	1631	531	1992	980	738	1547	2084	1205	1355
pgaptmp_000518	1848	1143	1627	2051	275	1980	1128	820	1777	1956	1408	1144
pgaptmp_000519	8363	9692	15239	10506	3221	8408	4714	4857	7297	11920	5308	7885
pgaptmp_000520	2840	1927	4263	1914	954	2903	2355	1581	2772	3432	2195	3434
pgaptmp_000521	1780	668	3838	1004	500	5441	1489	964	2963	1949	2028	1474
pgaptmp_000522	98	104	379	116	68	569	206	140	252	247	225	185
pgaptmp_000523	1068	740	2897	801	478	3692	1333	864	2043	1796	1628	1456
pgaptmp_000524	1657	702	4377	984	264	3881	1257	909	2097	2132	1822	1224
pgaptmp_000525	420	95	519	129	60	290	129	130	234	286	119	116
pgaptmp_000526	528	292	788	412	133	765	395	344	488	700	510	536
pgaptmp_000527	15089	19799	29222	40973	4246	8129	13384	11747	15627	25014	13557	16040
pgaptmp_000528	1309	826	2175	1029	467	1168	1025	699	1135	1719	1211	1788
pgaptmp_000529	3337	2192	5869	1742	1597	1790	1461	1287	2106	3478	1757	2070
pgaptmp_000530	208	156	287	80	56	195	68	59	162	202	83	166
pgaptmp_000531	1241	1009	2356	960	393	762	791	712	997	1566	1048	1241
pgaptmp_000532	1484	1087	1384	1485	184	967	916	715	1299	1490	1091	821
pgaptmp_000533	939	463	887	458	176	472	459	338	577	781	481	716
pgaptmp_000534	210	132	359	154	222	157	133	98	211	207	168	175
pgaptmp_000535	19	10	38	21	10	12	10	21	19	19	14	10
pgaptmp_000536	0	0	0	0	0	0	0	0	0	0	0	0
pgaptmp_000537	32	34	48	29	4	38	18	25	24	47	23	16
pgaptmp_000538	2448	1415	2470	1622	719	747	564	747	1862	2279	1995	1778
pgaptmp_000539	273	270	463	326	73	590	382	233	541	497	488	363
pgaptmp_000540	232	189	352	214	33	376	280	185	364	385	349	403
pgaptmp_000541	38	10	32	9	28	45	9	9	25	17	8	15
pgaptmp_000542	60939	43010	105877	40021	21843	47767	24280	22192	45972	65983	43974	54486
pgaptmp_000543	776	618	1433	641	877	653	459	406	771	1112	546	680
pgaptmp_000544	139	157	416	194	113	246	190	131	182	270	233	366
pgaptmp_000545	428	225	457	128	109	324	169	188	316	360	266	294
pgaptmp_000546	475	233	468	257	135	387	162	221	341	406	276	358
pgaptmp_000547	384	73	173	70	68	165	37	60	162	113	76	72
pgaptmp_000548	3675	3977	9332	3624	901	6812	3792	3694	5189	6865	4870	5498
pgaptmp_000549	326	421	587	288	72	771	399	313	584	624	429	383
pgaptmp_000550	1285	1235	2284	962	360	2014	908	1108	1773	2219	1194	1239
pgaptmp_000551	260	65	314	95	64	228	113	61	125	171	122	109
pgaptmp_000552	363	69	224	87	59	314	86	92	246	220	104	90
pgaptmp_000553	54	90	210	133	219	49	75	60	72	173	57	95
pgaptmp_000554	1698	1293	3384	1309	4309	1114	1098	907	1334	2220	1210	1831
pgaptmp_000555	519	264	1228	322	145	396	357	199	448	547	325	461
pgaptmp_000556	642	490	858	443	160	539	320	255	524	618	433	429
pgaptmp_000557	976	469	826	363	147	590	368	279	537	698	371	534
pgaptmp_000558	705	338	1020	507	233	771	398	323	574	631	512	585
pgaptmp_000559	3928	2553	5945	2364	1029	4668	2558	1985	3996	4625	4075	3361
pgaptmp_000560	1806	1010	3686	1360	345	1799	1046	901	1511	2206	1035	1086
pgaptmp_000561	275	147	455	103	68	247	36	116	128	190	83	62
pgaptmp_000562	2126	2342	3342	1611	873	765	1067	1407	1471	2957	1430	2101
pgaptmp_000563	157	67	162	71	29	141	74	45	115	120	85	101
pgaptmp_000564	132	194	217	132	43	172	108	87	174	196	171	212
pgaptmp_000565	3209	864	1921	1002	778	808	386	525	1102	1687	567	532
pgaptmp_000566	181	74	188	144	60	31	51	63	134	177	49	64
pgaptmp_000567	1371	512	1191	445	352	829	376	542	629	882	428	572
pgaptmp_000568	1361	915	1137	707	152	949	632	403	568	1149	882	646
pgaptmp_000569	646	504	1441	649	196	697	655	387	554	1054	741	709
pgaptmp_000570	1138	793	2045	812	250	860	753	537	891	1260	884	1018
pgaptmp_000571	732	668	1272	676	160	829	706	434	628	1154	739	741
pgaptmp_000572	1420	1151	3139	1136	362	1496	1102	708	1310	1777	1324	1318
pgaptmp_000573	639	638	3231	743	238	589	458	507	625	1050	718	693
pgaptmp_000576	34454	20388	89309	19637	15367	25011	26747	14535	21249	37904	27606	43174
pgaptmp_000577	4578	7046	9735	8452	5290	7143	4110	4119	5691	9709	7466	5110
pgaptmp_000578	4775	4428	12544	5334	2424	5286	5060	3128	5868	7442	6661	7373
pgaptmp_000579	411	295	1012	368	157	466	398	308	353	573	486	490
pgaptmp_000580	1018	1063	4426	1398	476	1077	793	680	691	1762	1121	1231
pgaptmp_000582	641	277	879	204	231	357	258	233	311	545	260	289
pgaptmp_000583	3010	2923	4617	2697	744	3941	1527	1918	2946	3892	2183	2500
pgaptmp_000584	79	19	49	9	27	31	11	9	17	36	12	17
pgaptmp_000585	40	35	36	32	17	42	11	26	72	61	39	20
pgaptmp_000586	252	306	438	388	73	222	189	198	313	506	245	348
pgaptmp_000587	3130	3132	5364	6404	1769	1613	2986	1925	3026	4790	3845	2991
pgaptmp_000588	0	0	0	0	0	0	0	0	0	0	0	0
pgaptmp_000589	64	53	80	51	13	72	23	37	54	53	25	25
pgaptmp_000590	1301	545	1152	467	240	702	315	377	750	829	315	343
pgaptmp_000591	484	411	594	398	195	536	364	268	453	493	416	384
pgaptmp_000592	731	535	1355	613	328	581	614	396	657	898	762	972
pgaptmp_000593	406	368	772	527	176	731	349	312	472	674	535	545
pgaptmp_000594	443	241	597	367	85	654	383	178	484	488	436	361
pgaptmp_000595	1197	978	1654	1245	216	1733	1055	671	1444	1522	1329	1094
pgaptmp_000596	2509	1874	3531	2589	640	2913	1783	1164	3014	2740	2460	2123
pgaptmp_000597	2823	2037	5074	4139	931	3835	2808	1736	4155	3290	3559	3712
pgaptmp_000598	1172	808	2385	1660	464	1318	1078	682	1351	1309	1145	1422
pgaptmp_000599	684	505	1957	535	115	950	740	542	799	1087	784	1008
pgaptmp_000600	599	696	1166	641	83	931	563	392	746	1069	853	549
pgaptmp_000601	8131	7152	19040	8231	2503	10693	9772	5969	9873	13369	11036	11688
pgaptmp_000602	1216	1072	1627	978	343	399	738	577	760	1470	762	875
pgaptmp_000603	0	0	0	0	0	0	0	0	0	0	0	0
pgaptmp_000604	0	0	0	0	0	0	0	0	0	0	0	0
pgaptmp_000605	17	6	10	6	0	21	8	0	16	10	5	9
pgaptmp_000606	555	590	783	855	159	428	462	328	562	772	613	577
pgaptmp_000607	990	629	1602	2284	320	1230	929	546	1239	1651	1021	1075
pgaptmp_000608	158	76	142	90	33	136	35	55	103	132	64	59
pgaptmp_000609	42	28	54	22	5	36	23	14	41	67	28	19
pgaptmp_000610	2216	1339	2758	1646	686	3160	1043	1020	2098	2350	1439	1497
pgaptmp_000611	2142	1935	3356	1673	587	2154	1254	1261	2195	2884	1645	1883
pgaptmp_000612	1383	382	1210	458	294	173	300	252	461	811	331	425
pgaptmp_000613	30576	15960	37321	14004	9650	13738	19765	10041	20602	33740	20878	29365
pgaptmp_000614	6933	6617	13194	6244	3240	6020	7835	4925	8670	11879	9239	10993
pgaptmp_000615	11637	11970	35870	14289	3986	15427	13990	10642	17147	21500	17906	16335
pgaptmp_000616	46292	10600	49986	10001	12636	9579	8959	5698	10014	15391	11255	15935
pgaptmp_000617	2075	1838	6670	1901	634	2134	1824	1519	2185	3552	2666	2519
pgaptmp_000618	353	239	1027	392	147	299	329	312	447	637	402	400
pgaptmp_000619	1056	1048	4481	1266	467	1452	1264	1018	1470	2284	1640	1465
pgaptmp_000620	498	261	1471	351	113	320	339	274	349	583	402	396
pgaptmp_000621	362	272	534	264	93	160	129	143	114	234	134	135
pgaptmp_000622	298	183	456	283	89	224	243	170	273	338	451	353
pgaptmp_000623	136	70	202	196	49	74	115	66	130	154	219	185
pgaptmp_000624	557	586	1171	877	166	371	597	373	821	1004	1073	1077
pgaptmp_000625	131	144	201	88	23	150	145	67	82	205	105	146
pgaptmp_000626	84	28	140	38	151	53	28	23	49	72	35	65
pgaptmp_000627	397	167	321	105	73	466	201	153	285	262	253	241
pgaptmp_000628	912	496	1128	477	182	1103	550	400	865	1006	619	625
pgaptmp_000629	229	169	311	176	27	104	146	86	147	295	208	206
pgaptmp_000630	220	136	293	175	28	220	231	124	179	316	304	250
pgaptmp_000631	214	108	253	100	89	177	96	78	127	182	97	200
pgaptmp_000632	18	18	33	31	5	31	21	17	40	28	41	37
pgaptmp_000633	44	44	79	25	2	40	30	30	58	38	35	15
pgaptmp_000634	8659	3500	3000	2151	892	1697	1044	1485	1146	3353	2052	1599
pgaptmp_000636	945	780	1559	591	173	1040	706	435	725	1259	865	779
pgaptmp_000637	584	571	1423	389	103	895	446	372	615	950	546	561
pgaptmp_000638	6524	4292	11231	4695	1811	5614	4241	3292	6688	7938	4051	5562
pgaptmp_000639	1651	1229	2975	1490	593	1170	1207	832	1446	2131	1509	1901
pgaptmp_000640	52656	29151	59767	26117	11797	35662	12120	17786	31892	40395	16063	17167
pgaptmp_000641	2266	2987	4853	4477	1166	1830	2239	2024	3628	4367	2799	3014
pgaptmp_000642	545	393	750	308	213	226	173	236	502	641	395	401
pgaptmp_000643	197	224	282	152	61	99	126	152	150	253	166	268
pgaptmp_000644	280	244	641	258	99	155	223	180	287	406	268	201
pgaptmp_000645	670	603	1219	593	265	307	355	431	798	990	494	543
pgaptmp_000646	251	111	212	103	75	101	69	91	121	198	95	92
pgaptmp_000647	7	12	21	7	7	3	9	7	18	21	13	10
pgaptmp_000648	282	259	496	283	79	137	237	154	297	441	312	461
pgaptmp_000649	679	521	763	766	153	458	451	295	429	749	541	561
pgaptmp_000650	302	219	466	210	97	337	214	121	208	343	265	296
pgaptmp_000651	2760	1872	3327	1922	461	2265	1616	1091	1612	3189	2055	2075
pgaptmp_000652	754	711	1006	713	183	350	484	413	658	909	522	699
pgaptmp_000653	560	544	922	585	292	247	495	399	580	1122	509	698
pgaptmp_000654	131	93	170	99	39	54	48	55	90	135	44	93
pgaptmp_000655	2137	1085	2841	1193	479	1090	1277	795	1232	1597	1343	1738
pgaptmp_000656	989	751	1055	712	237	1419	641	507	1076	1112	753	766
pgaptmp_000657	51	39	55	31	8	56	25	17	72	49	31	29
pgaptmp_000658	645	363	948	361	133	361	379	197	317	676	380	501
pgaptmp_000659	0	0	0	0	0	0	0	0	0	0	0	0
pgaptmp_000660	0	0	0	0	0	0	0	0	0	0	0	0
pgaptmp_000661	55	42	84	34	18	23	26	19	25	62	39	36
pgaptmp_000662	1	2	3	1	0	1	1	3	4	2	4	3
pgaptmp_000663	362	319	609	241	133	283	204	185	269	398	291	330
pgaptmp_000664	870	874	1605	838	252	1065	684	610	1088	1217	795	882
pgaptmp_000665	9	2	3	1	1	13	1	0	5	4	1	1
pgaptmp_000666	32	36	19	18	1	50	18	27	37	31	20	19
pgaptmp_000667	1244	1363	1659	1086	237	1714	717	880	1198	1564	1023	999
pgaptmp_000668	20	11	24	17	14	27	11	4	11	18	10	5
pgaptmp_000669	0	0	0	0	0	0	0	0	0	0	0	0
pgaptmp_000670	1881	3235	3873	2312	587	1462	1387	1577	2379	3497	2245	2151
pgaptmp_000671	43	34	66	45	12	16	21	21	30	55	42	26
pgaptmp_000672	109	122	183	163	26	133	44	78	128	188	65	59
pgaptmp_000673	572	157	377	224	146	196	106	112	251	289	141	232
pgaptmp_000674	472	211	606	271	194	401	154	142	286	378	332	335
pgaptmp_000675	156	37	209	86	225	165	38	21	69	114	85	66
pgaptmp_000679	10849	7024	29858	8031	4868	11362	14464	7565	11114	18541	15112	21598
pgaptmp_000680	1155	852	2071	836	235	1429	867	695	1371	1593	1275	1345
pgaptmp_000681	788	754	1347	746	117	1302	738	613	1388	1234	902	609
pgaptmp_000682	1117	874	2670	966	403	1783	1078	734	1557	1846	1307	1094
pgaptmp_000683	1140	786	1811	875	338	1112	650	577	838	1386	926	876
pgaptmp_000684	768	419	754	336	108	806	398	336	574	881	617	480
pgaptmp_000685	921	664	1522	594	269	791	586	448	542	1104	717	845
pgaptmp_000686	448	333	978	294	227	441	324	200	329	619	389	619
pgaptmp_000687	476	471	1018	393	65	777	499	325	609	857	553	635
pgaptmp_000688	342	203	464	206	83	323	211	194	200	427	308	301
pgaptmp_000689	464	427	509	366	394	892	183	274	486	518	252	376
pgaptmp_000690	169	93	243	64	63	231	64	61	130	137	69	54
pgaptmp_000691	464	555	1027	495	131	577	510	377	693	853	439	623
pgaptmp_000692	2375	858	2460	875	570	1265	847	603	1183	1422	1033	1114
pgaptmp_000693	779	465	844	386	196	389	349	271	443	748	436	506
pgaptmp_000694	118	166	236	177	49	172	138	128	228	246	204	176
pgaptmp_000695	720	535	1197	643	218	678	520	372	793	1063	718	834
pgaptmp_000696	3002	1822	4009	1932	3419	5252	2085	1640	3328	3708	2291	2577
pgaptmp_000697	484	258	662	520	119	264	186	254	360	529	258	313
pgaptmp_000698	1618	1227	3701	916	662	2079	1332	1148	1586	2566	1973	1849
pgaptmp_000699	2484	1110	3628	1037	1084	1447	1075	1016	1527	2247	1609	1586
pgaptmp_000700	3054	1596	6398	1558	2300	2361	2259	1759	1931	3651	3008	3707
pgaptmp_000701	1829	1579	2442	1437	318	2386	1321	1259	2123	2853	1948	1488
pgaptmp_000702	444	464	855	525	161	985	619	462	937	1187	758	591
pgaptmp_000703	820	802	1746	837	259	1285	984	705	993	1848	1104	1330
pgaptmp_000704	1155	884	2688	843	415	885	907	623	954	1631	996	1335
pgaptmp_000705	1222	963	2764	953	488	965	736	533	547	1382	831	982
pgaptmp_000706	1837	1170	3800	1104	225	1781	1444	917	1434	2220	1640	1649
pgaptmp_000707	831	577	1604	600	116	906	611	470	862	1122	876	713
pgaptmp_000708	423	487	958	425	91	608	428	380	685	785	577	420
pgaptmp_000709	4445	2964	8704	3125	1193	4154	3003	2098	4351	4968	3883	3754
pgaptmp_000710	834	1118	1702	942	149	1054	791	515	630	1670	1043	1079
pgaptmp_000711	219	208	315	153	48	287	180	174	229	378	216	186
pgaptmp_000712	152	63	149	63	43	88	75	38	62	125	78	94
pgaptmp_000713	474	397	748	413	154	677	466	415	669	757	481	359
pgaptmp_000714	343	223	856	237	101	380	264	185	370	455	370	212
pgaptmp_000715	1283	853	2873	749	480	824	727	576	680	1101	796	652
pgaptmp_000716	165	30	70	20	22	49	17	14	27	22	10	12
pgaptmp_000717	858	175	561	180	820	2423	122	160	739	315	309	396
pgaptmp_000718	916	508	923	329	189	766	351	308	530	844	420	415
pgaptmp_000719	407	248	450	295	58	547	282	211	344	562	323	397
pgaptmp_000720	498	279	501	230	123	412	206	206	260	486	198	250
pgaptmp_000721	1973	1762	4456	1769	659	3179	2113	1688	2468	3958	2388	2387
pgaptmp_000722	711	920	1653	928	170	1845	999	869	1373	2223	1131	844
pgaptmp_000723	4517	4151	12075	4720	1910	7776	5668	4457	7254	10234	7357	6690
pgaptmp_000724	4531	3950	9732	4167	831	6863	4317	3568	4902	7500	5363	5498
pgaptmp_000725	5136	3651	7971	4141	1287	5587	4004	2798	4442	6718	5444	5127
pgaptmp_000726	15048	13227	26931	15099	7396	16385	13769	9628	15474	21330	19200	18502
pgaptmp_000727	18863	11250	27968	11957	8094	12817	8781	5974	9040	16002	12275	13126
pgaptmp_000728	7509	6610	13848	8583	2583	8280	6054	4084	5230	10256	7941	7363
pgaptmp_000729	1563	1685	3295	2035	738	2074	1728	1358	1426	2940	2191	2032
pgaptmp_000730	326	327	421	324	57	452	319	238	330	615	480	391
pgaptmp_000731	200	281	445	236	74	387	327	214	236	478	445	332
pgaptmp_000732	94	115	228	113	30	158	139	77	94	229	146	168
pgaptmp_000733	583	373	1166	341	136	917	366	449	805	912	529	418
pgaptmp_000734	91	61	136	56	2	204	73	65	125	175	85	72
pgaptmp_000735	0	0	0	0	0	0	0	0	0	0	0	0
pgaptmp_000736	131	86	124	55	17	100	58	41	45	124	77	89
pgaptmp_000737	17	36	34	19	3	36	17	20	21	29	16	17
pgaptmp_000738	0	0	0	0	0	0	0	0	0	0	0	0
pgaptmp_000739	0	0	0	0	0	0	0	0	0	0	0	0
pgaptmp_000740	101	13	34	43	9	36	37	20	31	41	35	34
pgaptmp_000741	383	331	561	368	108	123	234	197	190	492	296	469
pgaptmp_000742	2186	1609	2687	1474	502	3129	929	1225	2580	2203	1085	1251
pgaptmp_000743	203	200	335	168	91	251	153	120	150	343	166	295
pgaptmp_000744	738	550	1481	766	193	1034	686	375	762	1090	728	891
pgaptmp_000745	73	57	68	49	24	53	21	29	57	71	23	27
pgaptmp_000746	3759	2034	4041	2383	1024	3511	1531	1414	2337	3419	1563	1820
pgaptmp_000747	2135	1947	3016	2930	663	3083	1577	793	1568	3902	2231	1763
pgaptmp_000748	1677	1727	4204	2347	973	1976	1746	640	1074	3063	2117	2095
pgaptmp_000749	250	159	545	110	78	159	156	75	134	267	151	176
pgaptmp_000750	666	531	828	450	112	230	255	225	340	576	276	355
pgaptmp_000751	1813	941	2583	892	413	918	848	554	886	1405	998	1214
pgaptmp_000752	677	474	898	494	180	1057	359	378	906	839	495	450
pgaptmp_000753	968	781	2003	808	317	684	648	445	520	1107	725	910
pgaptmp_000754	8185	5074	27644	6070	3813	7719	9029	5278	6246	12619	9764	13258
pgaptmp_000755	969	792	2092	946	409	786	919	647	716	1339	975	1451
pgaptmp_000756	970	579	1674	653	611	714	565	314	715	970	759	1039
pgaptmp_000757	1031	721	1242	641	213	1218	491	491	928	1132	639	757
pgaptmp_000758	1399	1045	2422	880	416	1953	607	613	1213	1594	1011	1148
pgaptmp_000759	866	530	1294	597	267	1575	705	561	1012	1147	851	667
pgaptmp_000760	603	312	627	291	137	305	187	158	376	502	236	343
pgaptmp_000761	637	308	824	261	161	274	182	165	340	403	177	230
pgaptmp_000762	9	5	9	8	1	16	5	4	4	10	4	17
pgaptmp_000763	1575	1611	3227	1849	637	2442	1969	1432	2068	3211	2604	2808
pgaptmp_000764	2160	1591	3326	1920	789	2071	1573	1069	1862	2602	2150	2129
pgaptmp_000765	1676	1279	2708	1071	484	1329	735	605	1234	1726	1061	1158
pgaptmp_000766	147	113	226	132	34	172	128	77	179	209	149	217
pgaptmp_000767	198	228	452	156	78	216	242	140	319	398	301	409
pgaptmp_000768	121	96	331	140	55	179	179	88	176	228	141	241
pgaptmp_000769	102	90	313	94	28	141	97	70	127	221	129	235
pgaptmp_000770	1158	907	1895	881	281	728	395	497	893	1391	580	708
pgaptmp_000771	4004	2768	4673	2095	760	3913	1254	1727	2984	3648	1757	1754
pgaptmp_000772	1287	664	1114	776	173	1390	468	409	985	899	777	913
pgaptmp_000773	532	625	884	304	197	383	178	335	379	614	199	291
pgaptmp_000774	0	0	0	0	0	0	0	0	0	0	0	0
pgaptmp_000775	0	0	0	0	0	0	0	0	0	0	0	0
pgaptmp_000776	479	125	388	118	83	249	82	76	204	225	103	80
pgaptmp_000777	101	54	135	59	47	93	40	41	93	120	59	46
pgaptmp_000778	1140	947	1550	1275	217	1683	873	704	1273	1759	1565	1112
pgaptmp_000779	10	5	18	9	5	9	4	7	1	13	5	9
pgaptmp_000780	1365	1043	2106	1148	280	1528	941	702	1232	1907	1346	1456
pgaptmp_000781	292	112	309	143	46	216	117	79	231	331	198	186
pgaptmp_000782	901	760	2153	817	630	3496	693	497	1307	1602	1106	1389
pgaptmp_000783	809	584	720	603	79	245	230	212	288	676	354	374
pgaptmp_000784	1044	417	1004	395	198	979	458	299	574	719	593	604
pgaptmp_000786	1898	1747	3452	2086	1064	3129	2493	1385	2510	3312	2696	3383
pgaptmp_000787	2253	1720	3059	1988	555	4475	1925	1304	2470	3426	2469	2559
pgaptmp_000788	412	527	969	502	156	611	452	335	522	1065	552	519
pgaptmp_000789	627	742	1166	862	173	1159	765	511	921	1520	914	660
pgaptmp_000790	180	194	367	298	41	320	208	172	312	476	282	271
pgaptmp_000791	1056	910	1282	877	136	1180	659	703	1098	1539	1046	760
pgaptmp_000792	2657	1759	3405	1672	600	2381	1702	1363	2553	2707	2314	1929
pgaptmp_000793	5283	1905	5123	1877	1355	2329	1617	1134	2255	2798	2069	2136
pgaptmp_000794	1751	1358	2171	1049	372	1624	916	956	1337	2045	1223	1139
pgaptmp_000795	338	398	386	388	44	346	323	284	366	589	340	463
pgaptmp_000796	612	954	904	992	164	617	643	550	750	1334	901	816
pgaptmp_000797	2793	3308	2285	3766	435	1347	1637	1587	2046	3717	2479	1842
pgaptmp_000798	425	249	707	230	51	414	243	205	448	537	259	336
pgaptmp_000799	795	583	1822	576	156	1330	655	521	1135	1368	829	758
pgaptmp_000800	1593	1208	4938	1280	469	2807	1647	1214	2033	2945	2112	2247
pgaptmp_000801	335	147	311	122	111	296	94	112	188	207	133	133
pgaptmp_000802	1147	697	1915	635	293	1037	751	607	912	1549	731	713
pgaptmp_000803	1138	709	2092	778	276	1038	911	594	635	1563	921	1027
pgaptmp_000804	5772	5017	11043	5455	2214	7290	5987	3802	6559	8777	6937	7594
pgaptmp_000805	6193	3030	9140	3909	2933	3910	3448	2352	3884	5900	4599	5954
pgaptmp_000806	1512	1164	3216	1376	569	1702	1658	877	1710	2350	1818	2334
pgaptmp_000807	2855	2439	5990	2917	953	3160	2654	2038	3225	4476	2987	3581
pgaptmp_000808	319	430	554	422	89	620	317	349	372	500	189	333
pgaptmp_000809	277	194	488	200	105	217	135	127	220	229	160	188
pgaptmp_000811	1062	744	1484	847	272	764	828	435	829	1210	693	944
pgaptmp_000812	94	29	84	85	20	51	44	51	111	74	50	36
pgaptmp_000813	173	113	182	221	35	340	98	116	173	203	169	147
pgaptmp_000814	148	81	379	66	78	159	65	70	112	132	61	108
pgaptmp_000815	242600	38271	253448	36090	43538	39959	36230	23330	34503	63526	51236	68420
pgaptmp_000816	3278	2526	13092	3031	808	4487	3643	2393	3701	5747	4294	4444
pgaptmp_000817	2938	1875	13081	2353	1125	2508	2238	1420	2107	3929	2509	3643
pgaptmp_000818	1858	1098	3158	1211	441	1200	1149	898	1037	2150	1092	1384
pgaptmp_000819	804	635	2234	737	262	1184	665	625	1416	1206	780	793
pgaptmp_000820	1523	1049	2307	1143	234	1902	694	1116	1603	2241	1196	623
pgaptmp_000821	2431	1637	3794	1593	212	2926	1321	1763	1784	3353	1944	1074
pgaptmp_000822	11889	7888	17165	9004	4042	9182	7339	6051	8371	15365	10658	6350
pgaptmp_000823	8288	2479	5733	3544	1956	836	1068	948	3385	3681	3786	3734
pgaptmp_000824	1296	1005	2127	1119	319	1492	1099	761	1384	1899	1244	1305
pgaptmp_000825	2003	904	2161	604	292	2032	626	1257	2529	2436	1049	763
pgaptmp_000826	211	86	200	86	50	69	38	60	113	136	61	70
pgaptmp_000827	695	69	197	63	54	66	47	45	96	100	66	69
pgaptmp_000828	1315	1040	2160	1254	215	828	767	670	970	1683	1231	885
pgaptmp_000829	615	476	972	428	673	580	293	353	469	729	431	528
pgaptmp_000830	239	185	344	171	144	155	85	114	201	280	121	122
pgaptmp_000831	259	276	412	251	70	406	216	199	363	518	289	294
pgaptmp_000832	196	176	274	152	57	68	63	99	126	243	101	105
pgaptmp_000833	165	68	104	65	38	55	30	43	80	104	24	29
pgaptmp_000834	2564	1801	2956	1950	723	3373	1416	1419	2902	2715	1692	1774
pgaptmp_000835	62	34	100	65	25	28	16	16	42	50	15	33
pgaptmp_000836	0	0	0	0	0	0	0	0	0	0	0	0
pgaptmp_000837	0	0	0	0	0	0	0	0	0	0	0	0
pgaptmp_000838	117	33	79	57	18	34	25	27	47	48	38	21
pgaptmp_000839	364	179	465	174	105	421	184	156	231	338	276	198
pgaptmp_000840	160	85	157	121	44	216	80	63	157	169	116	100
pgaptmp_000841	384	390	904	393	206	641	347	320	568	763	482	548
pgaptmp_000842	2103	1556	4833	1737	1413	1651	1660	1104	1881	2651	2187	2894
pgaptmp_000843	806	847	1538	929	279	1048	762	656	764	1606	1205	1352
pgaptmp_000844	515	502	1140	491	175	535	542	320	398	883	547	840
pgaptmp_000845	2495	2731	4472	2188	460	5189	2483	2620	4175	4181	3355	3189
pgaptmp_000846	1677	1100	2666	852	922	1646	1200	813	1273	1918	1586	1684
pgaptmp_000847	1533	1560	2945	1416	990	2238	1861	1357	2337	2811	2592	2460
pgaptmp_000848	336	262	335	179	72	241	212	193	254	405	310	285
pgaptmp_000849	588	461	953	373	204	574	245	264	617	716	477	623
pgaptmp_000850	10	7	10	4	4	10	3	7	0	9	3	8
pgaptmp_000851	0	0	0	0	0	0	0	0	0	0	0	0
pgaptmp_000852	13	4	8	18	0	2	1	2	8	9	7	7
pgaptmp_000853	98	134	150	148	23	204	109	91	137	224	163	155
pgaptmp_000854	70	52	101	34	22	131	59	27	67	98	40	59
pgaptmp_000855	10989	13336	24673	15006	3305	12231	8936	7103	8717	18920	9606	15425
pgaptmp_000856	5	6	6	2	0	4	0	0	1	2	5	0
pgaptmp_000857	2412	3202	7912	3577	821	3612	3319	1977	2137	5478	2800	5322
pgaptmp_000858	843	278	711	242	128	406	372	249	418	533	387	361
pgaptmp_000859	493	180	670	251	125	307	255	184	325	440	319	388
pgaptmp_000860	646	326	820	330	94	524	199	241	556	586	327	277
pgaptmp_000861	2989	2347	5598	2003	815	3503	2326	1953	3093	3586	2919	3089
pgaptmp_000862	1203	785	1420	705	239	1119	393	505	991	1169	558	653
pgaptmp_000863	13459	11353	20328	11551	2995	21279	12133	9606	17635	21476	16749	12985
pgaptmp_000864	6859	6091	12979	6744	1389	12170	6986	6308	10636	12311	10529	8038
pgaptmp_000865	921	806	1509	928	210	1263	863	601	806	1543	1196	1365
pgaptmp_000866	479	405	1092	464	110	739	615	314	559	989	736	822
pgaptmp_000867	3123	2583	6888	2737	1529	5078	3991	2231	3947	6062	5039	5503
pgaptmp_000868	995	1173	2135	1268	415	2134	1656	973	1585	2647	1833	2185
pgaptmp_000869	454	657	950	622	96	986	590	481	791	1163	847	783
pgaptmp_000870	1757	2769	4208	2831	563	3686	2984	2141	2955	4841	3840	4103
pgaptmp_000871	1556	1245	3160	1231	500	2046	1417	967	1428	2401	1760	2320
pgaptmp_000872	2968	1972	3654	1819	562	3111	927	1248	2653	2651	1285	1355
pgaptmp_000873	3609	3660	10562	4577	1433	4221	3484	2434	4255	6038	4362	3698
pgaptmp_000874	2491	1575	5411	2231	957	2270	1614	1148	2247	3256	2346	2044
pgaptmp_000875	2290	2205	4600	2639	752	3456	2153	1795	3064	4257	3204	2459
pgaptmp_000876	374	165	400	152	121	138	81	84	173	225	87	94
pgaptmp_000877	1619	1239	2523	1141	323	1415	1119	931	1389	2152	1403	1535
pgaptmp_000878	2167	2778	4936	2926	621	1814	2034	1661	1896	3145	2675	2923
pgaptmp_000879	4567	4940	14286	5841	1747	9051	6687	4357	7187	10105	8577	8039
pgaptmp_000880	781	862	2214	686	181	2361	1032	752	1502	1863	1348	1274
pgaptmp_000881	450	519	968	370	170	1235	436	419	709	1016	759	694
pgaptmp_000882	69	38	72	26	15	71	51	48	81	78	59	43
pgaptmp_000883	2249	1913	3640	1675	461	2777	1766	1482	2378	3187	2275	2636
pgaptmp_000884	5077	3770	9604	2185	1395	5426	2256	2820	4630	6266	4309	5059
pgaptmp_000885	2853	2311	4224	1520	815	2850	2267	1537	3397	3997	2620	3111
pgaptmp_000886	882	1108	1307	727	186	1264	797	565	1478	1479	996	1133
pgaptmp_000887	2250	1814	3112	1556	560	2383	1375	1233	2462	2577	1750	1750
pgaptmp_000888	1023	1290	1529	1131	183	1808	1095	784	1753	1965	1534	1213
pgaptmp_000889	2159	2492	3917	2517	608	3028	1802	1564	2872	3784	2969	2640
pgaptmp_000890	41	17	78	21	9	30	32	15	23	13	10	20
pgaptmp_000891	43	25	46	26	39	47	8	14	31	28	11	9
pgaptmp_000892	119	47	108	52	26	22	47	23	28	65	32	24
pgaptmp_000893	195	145	288	177	44	189	170	95	191	316	154	202
pgaptmp_000894	40	21	47	17	9	14	13	7	19	35	37	33
pgaptmp_000895	0	0	0	0	0	0	0	0	0	0	0	0
pgaptmp_000896	0	0	0	0	0	0	0	0	0	0	0	0
pgaptmp_000897	389	231	541	176	101	475	238	175	279	468	343	472
pgaptmp_000898	1069	1196	1676	1141	169	1879	1080	870	1625	1869	1457	1111
pgaptmp_000899	1567	1137	2391	1191	441	1872	1333	1062	1566	2339	1794	1544
pgaptmp_000900	2149	2173	4919	2183	468	4184	2831	2064	3519	5029	3534	3613
pgaptmp_000901	2460	1328	4299	1233	660	2576	1920	1198	2238	2810	2218	2658
pgaptmp_000902	1128	857	1979	1030	184	2089	1235	738	1904	2025	1292	1408
pgaptmp_000903	2179	1724	3154	1703	230	2619	1554	1366	2649	2894	1915	1779
pgaptmp_000904	52	70	78	36	12	101	43	43	65	89	52	50
pgaptmp_000905	213	125	288	112	58	200	128	91	139	203	142	175
pgaptmp_000906	1793	1294	2373	1275	286	1620	1175	803	1586	2102	1509	1574
pgaptmp_000907	89	34	59	42	65	15	1	21	35	56	13	20
pgaptmp_000908	396	270	496	203	98	542	216	238	383	431	193	232
pgaptmp_000909	244	188	451	284	53	266	213	152	225	360	251	273
pgaptmp_000910	519	269	639	438	251	509	263	255	550	463	215	487
pgaptmp_000911	123	70	126	92	35	103	43	52	106	96	62	40
pgaptmp_000912	253	104	307	111	41	239	149	89	219	229	147	147
pgaptmp_000913	333	290	489	339	56	290	228	181	399	501	249	328
pgaptmp_000914	123	55	85	57	21	90	46	53	109	139	45	61
pgaptmp_000915	371	123	385	131	107	145	60	123	133	227	51	124
pgaptmp_000916	128	77	132	34	34	90	28	32	54	92	45	51
pgaptmp_000917	88	83	139	133	22	157	70	56	105	141	74	78
pgaptmp_000918	973	689	1151	681	169	1668	595	618	1105	1286	1028	777
pgaptmp_000919	4438	4951	8264	5981	2139	3219	3174	2993	4557	7497	5848	5036
pgaptmp_000920	0	0	0	0	0	0	0	0	0	0	0	0
pgaptmp_000921	49	30	63	37	16	53	29	14	49	46	37	37
pgaptmp_000922	2526	1409	4538	1189	899	2665	1671	1142	2095	2663	2004	2720
pgaptmp_000923	2084	762	2107	723	561	699	453	389	742	988	594	699
pgaptmp_000924	4032	2498	6100	2443	1010	4881	2294	1975	3133	4189	3400	3998
pgaptmp_000925	9530	7533	18572	8203	2234	10331	8053	5460	8930	12921	10464	12061
pgaptmp_000926	456	138	505	133	113	179	150	108	221	302	185	222
pgaptmp_000927	199	234	365	243	43	156	145	151	235	362	179	211
pgaptmp_000928	648	558	1170	472	230	478	637	428	368	880	434	667
pgaptmp_000929	270	164	280	223	40	180	117	76	270	261	155	174
pgaptmp_000930	3685	2517	5929	2752	849	3989	2905	2027	3106	4910	3554	3289
pgaptmp_000931	3731	2357	6150	3405	2767	3726	2725	2341	4896	4966	3576	3012
pgaptmp_000932	12658	8927	21508	9091	7484	13929	10405	8457	16868	15429	11812	14371
pgaptmp_000933	5871	4846	12952	4077	2369	9980	5017	5536	10051	7989	6770	5518
pgaptmp_000934	8031	3902	12481	4397	1627	7413	3381	5102	9533	8215	4799	4391
pgaptmp_000935	2752	1826	5859	2140	768	2125	1912	1924	3307	3376	2798	2683
pgaptmp_000936	4689	3368	8763	4099	2528	3778	3305	2789	4977	5436	3971	5333
pgaptmp_000937	13765	11097	25662	11507	5035	11867	12175	8703	17280	19372	13503	14510
pgaptmp_000938	13803	11342	36141	11358	5221	11058	10473	10182	19788	19408	11944	13519
pgaptmp_000939	8527	5867	17151	8093	4086	9972	8043	5270	10772	11472	10747	10066
pgaptmp_000940	1670	703	1715	1081	390	1411	772	618	967	1371	1205	1150
pgaptmp_000941	769	267	658	776	166	625	393	223	524	614	552	437
pgaptmp_000942	1523	1032	2327	1115	449	1442	909	696	1571	1553	1524	1201
pgaptmp_000943	578	131	414	86	200	119	45	87	136	298	62	85
pgaptmp_000944	345	152	385	165	101	788	161	118	341	415	261	315
pgaptmp_000945	20	10	18	9	5	80	16	12	31	35	19	19
pgaptmp_000946	0	0	0	0	0	0	0	0	0	0	0	0
pgaptmp_000947	388	542	613	435	124	708	318	333	461	738	392	463
pgaptmp_000948	606	777	1215	714	167	1495	647	594	757	1133	677	702
pgaptmp_000949	2911	509	2032	526	659	885	585	420	830	1057	741	680
pgaptmp_000950	297	116	335	101	77	169	49	92	154	166	68	89
pgaptmp_000951	1049	1134	2228	1042	253	2966	1171	933	1575	1975	1231	1907
pgaptmp_000952	1736	1391	4128	1431	439	4601	1896	1223	2624	2807	2234	3095
pgaptmp_000953	153	150	198	162	38	95	81	99	153	259	123	104
pgaptmp_000954	1829	1536	3631	2042	1226	2533	2197	1392	2723	3214	2369	2588
pgaptmp_000955	5000	4902	9784	5851	1710	7840	6045	3850	8140	8480	7450	7008
pgaptmp_000956	2166	1650	4667	1955	962	2561	1862	1516	2861	3054	2153	2570
pgaptmp_000957	187	124	357	148	70	383	91	196	443	326	124	107
pgaptmp_000958	2196	926	3255	1490	712	2690	1019	1427	3069	2961	1467	986
pgaptmp_000959	2779	1736	4800	1562	670	3489	1922	1885	3183	4110	2351	2247
pgaptmp_000960	1889	1691	3487	1436	737	2112	1439	1130	1808	2389	1701	1913
pgaptmp_000961	387	398	618	398	120	400	308	271	330	584	364	365
pgaptmp_000962	8	3	14	8	0	11	17	4	17	12	8	15
pgaptmp_000963	2545	1949	3686	3663	586	993	1469	1278	2534	3415	1882	2075
pgaptmp_000964	643	311	623	332	129	331	273	321	565	638	425	232
pgaptmp_000965	540	241	697	252	116	551	297	285	615	807	336	213
pgaptmp_000966	356	112	322	258	50	171	71	95	147	195	56	66
pgaptmp_000967	296	122	245	101	31	144	59	68	160	159	73	47
pgaptmp_000968	617	267	558	218	164	431	173	209	363	447	183	224
pgaptmp_000969	4617	1558	3907	1523	1701	2505	1072	923	1731	2600	1691	1928
pgaptmp_000970	2462	1741	4361	1658	907	2022	1408	1136	2007	2472	1982	1768
pgaptmp_000971	1897	2172	4203	2168	607	3028	2308	1691	2837	3939	2794	2726
pgaptmp_000972	1351	801	4030	902	318	1290	1398	642	904	2271	1306	1879
pgaptmp_000973	434	491	1131	633	88	968	717	532	750	1262	743	762
pgaptmp_000974	939	678	1462	895	226	1410	827	666	1442	1598	955	832
pgaptmp_000975	746	787	2221	935	428	1152	1028	725	1107	1468	1192	1277
pgaptmp_000976	1037	1087	2229	1124	334	1618	1214	771	1219	1923	1363	1675
pgaptmp_000977	81	14	64	24	12	37	21	31	36	58	15	24
pgaptmp_000978	330	203	513	213	137	208	235	142	243	320	167	199
pgaptmp_000979	240	166	260	136	46	192	114	96	144	190	133	266
pgaptmp_000980	2433	1181	2847	1209	789	1260	852	669	1204	2108	1351	1623
pgaptmp_000981	425	225	596	242	187	336	172	156	317	381	235	242
pgaptmp_000982	1012	502	1172	534	293	827	570	431	729	948	690	703
pgaptmp_000983	485	160	446	117	98	470	210	139	258	391	269	243
pgaptmp_000984	36	40	25	12	14	66	21	37	27	19	30	32
pgaptmp_000985	76	49	77	60	19	78	44	47	82	84	41	44
pgaptmp_000986	356	754	1340	417	74	775	533	557	636	1202	754	695
pgaptmp_000987	166	71	206	109	55	205	105	88	121	155	105	150
pgaptmp_000988	201	132	244	148	77	157	99	104	189	194	100	125
pgaptmp_000989	73	99	128	95	33	145	47	55	60	121	46	74
pgaptmp_000990	2262	2055	5487	1752	6341	4262	2155	1647	2620	3685	1807	2410
pgaptmp_000991	13	16	16	5	7	1	1	1	4	14	3	2
pgaptmp_000992	763	659	1203	632	173	837	602	539	789	1178	783	923
pgaptmp_000993	978	908	1524	844	229	1070	768	630	907	1488	953	946
pgaptmp_000994	9089	4165	19168	4962	4193	3492	3794	2462	3236	6008	3928	6442
pgaptmp_000995	648	307	769	314	126	437	272	208	415	488	333	344
pgaptmp_000996	136	68	268	60	44	85	112	75	93	154	155	84
pgaptmp_000997	214	142	477	157	115	196	189	91	178	298	217	249
pgaptmp_000998	784	1140	1699	894	341	1227	1060	791	1108	1838	1386	1322
pgaptmp_000999	602	353	679	374	218	797	460	331	845	941	592	605
pgaptmp_001000	252	436	508	295	55	577	361	375	410	695	441	456
pgaptmp_001001	99	117	190	119	14	246	134	97	192	239	156	147
pgaptmp_001002	320	371	567	390	115	674	382	300	552	627	542	538
pgaptmp_001003	822	819	1817	880	257	1265	986	724	1125	1475	1229	1362
pgaptmp_001004	4014	3303	6536	3620	1469	4545	3663	2551	4271	5503	4584	5697
pgaptmp_001005	2373	3444	4505	4125	856	5129	3910	2860	5009	6375	4994	5094
pgaptmp_001006	2706	4130	4919	4441	685	5524	3383	3117	5616	6259	4085	3884
pgaptmp_001007	1967	2754	4084	2954	480	3726	2296	1857	3174	3883	3002	2847
pgaptmp_001008	3026	3500	7566	4042	1382	4648	3397	2445	3833	5257	4540	4896
pgaptmp_001009	6202	7340	7007	4992	2972	13248	10975	8588	16717	14411	14375	10063
pgaptmp_001010	393	412	511	495	51	273	297	319	383	648	437	387
pgaptmp_001011	141	115	138	158	23	46	41	48	157	155	95	64
pgaptmp_001012	26	10	27	16	6	8	5	6	9	12	9	11
pgaptmp_001013	91	46	102	30	20	139	88	54	69	69	48	46
pgaptmp_001014	1359	1167	2384	1630	394	471	534	777	1384	1604	698	871
pgaptmp_001015	0	0	0	0	0	0	0	0	0	0	0	0
pgaptmp_001016	0	0	0	0	0	0	0	0	0	0	0	0
pgaptmp_001017	54	42	69	104	138	104	22	20	47	74	36	49
pgaptmp_001018	254	139	255	216	36	134	144	99	251	297	145	161
pgaptmp_001019	307	523	687	576	111	305	289	287	456	640	477	491
pgaptmp_001020	368	487	952	497	58	388	318	289	389	650	357	411
pgaptmp_001021	110	144	220	162	28	145	83	74	110	174	85	122
pgaptmp_001022	142	59	225	111	30	91	76	71	109	138	72	86
pgaptmp_001023	4240	4390	8470	5764	1189	5135	4488	3671	5935	9342	4913	5100
pgaptmp_001024	693	639	1883	917	677	918	752	458	674	1300	784	1085
pgaptmp_001025	216	153	322	112	82	170	183	152	215	243	160	213
pgaptmp_001026	130	50	95	27	31	69	38	24	75	65	48	49
pgaptmp_001027	425	335	490	435	175	92	83	116	309	406	203	194
pgaptmp_001028	1203	1303	1862	1108	360	1218	799	941	1430	1772	1292	1182
pgaptmp_001029	311	409	628	293	89	320	251	289	479	491	282	290
pgaptmp_001030	441	511	615	383	84	469	343	294	447	544	447	326
pgaptmp_001031	425	375	504	278	71	624	207	266	437	488	305	263
pgaptmp_001032	12	2	24	8	6	2	3	9	6	11	8	10
pgaptmp_001033	321	332	606	272	121	417	235	223	310	481	253	371
pgaptmp_001034	357	687	1304	388	77	918	371	447	513	966	493	738
pgaptmp_001035	620	1033	2099	891	221	984	917	711	753	1745	1033	1033
pgaptmp_001036	180	192	579	179	44	415	327	231	296	717	368	310
pgaptmp_001037	15491	10281	29609	17157	9913	12998	11892	4927	8161	20816	12823	14111
pgaptmp_001038	1850	1348	4000	1244	1026	1630	1770	970	1779	2095	1796	2254
pgaptmp_001039	1117	934	2518	1400	454	1474	1405	888	1900	1986	1707	1809
pgaptmp_001040	5058	3916	6780	3855	948	4660	3857	3132	4579	7961	4325	4654
pgaptmp_001041	2087	1069	8113	1066	1136	796	1019	643	583	1418	1055	1659
pgaptmp_001042	173	154	388	135	56	126	181	139	168	199	178	128
pgaptmp_001043	237	282	824	397	181	259	326	196	339	473	393	354
pgaptmp_001044	300	234	637	274	154	177	228	176	229	374	264	334
pgaptmp_001045	850	650	2004	586	197	967	647	535	946	1139	700	672
pgaptmp_001046	247	139	424	205	118	257	147	110	234	271	182	241
pgaptmp_001047	282	210	414	236	61	271	228	116	207	403	263	307
pgaptmp_001048	311	245	743	253	95	343	352	208	403	476	373	417
pgaptmp_001049	1156	680	1907	800	232	891	890	626	896	1357	969	1220
pgaptmp_001050	203	93	366	107	73	157	132	107	156	216	150	140
pgaptmp_001051	653	487	1345	464	262	551	562	428	693	945	584	708
pgaptmp_001052	219	226	589	235	95	329	340	200	381	470	350	338
pgaptmp_001053	57	96	226	127	30	108	99	58	97	174	140	147
pgaptmp_001054	666	484	1048	387	183	463	396	376	715	1079	550	691
pgaptmp_001055	2619	1118	1632	614	378	1670	844	793	1527	1676	1141	769
pgaptmp_001056	134	138	225	87	42	185	76	81	149	220	112	151
pgaptmp_001057	677	611	1329	470	146	694	704	644	866	1359	774	783
pgaptmp_001058	502	374	481	386	101	650	281	241	294	580	366	443
pgaptmp_001059	775	1032	1663	1167	237	1838	800	747	1166	1523	968	1152
pgaptmp_001060	600	519	902	574	385	275	229	247	409	633	264	325
pgaptmp_001061	900	814	1566	855	315	803	597	426	762	1262	680	849
pgaptmp_001062	311	171	323	181	44	333	147	119	240	260	149	198
pgaptmp_001063	166	106	317	93	27	445	87	87	122	220	116	175
pgaptmp_001064	91	77	156	79	35	73	42	35	84	110	48	61
pgaptmp_001065	128	162	232	106	45	66	85	152	148	224	129	93
pgaptmp_001066	288	577	504	231	65	107	235	276	331	574	246	286
pgaptmp_001067	270	86	229	106	24	56	59	42	144	153	71	93
pgaptmp_001068	0	0	0	0	0	0	0	0	0	0	0	0
pgaptmp_001069	0	0	0	0	0	0	0	0	0	0	0	0
pgaptmp_001070	374	384	403	376	218	160	230	197	385	475	228	284
pgaptmp_001071	387	284	650	302	454	207	313	237	306	660	356	388
pgaptmp_001072	2549	1600	3148	861	939	1696	890	1065	1716	2144	1107	1279
pgaptmp_001073	2461	1547	8288	1034	1336	2024	1926	1245	2055	2705	1946	2748
pgaptmp_001074	313	389	874	274	105	500	343	264	517	611	504	598
pgaptmp_001075	5310	2212	4610	2948	1295	5960	3204	2532	6717	5388	4768	4637
pgaptmp_001076	877	846	1329	855	232	1159	818	605	947	1401	1029	1005
pgaptmp_001077	0	0	0	0	0	0	0	0	0	0	0	0
pgaptmp_001078	0	0	0	0	0	0	0	0	0	0	0	0
pgaptmp_001079	166	123	227	102	44	129	46	54	137	172	85	86
pgaptmp_001080	1991	1399	2332	1936	254	2217	1420	1042	1756	2957	1405	1309
pgaptmp_001081	84	123	155	145	24	168	128	71	107	254	130	136
pgaptmp_001082	1630	1503	4493	2043	605	2487	2134	1203	1660	3537	2242	2688
pgaptmp_001083	3629	2333	5227	2381	976	3008	2298	1734	2358	4087	2859	2747
pgaptmp_001084	549	684	1297	681	191	1165	756	708	863	1271	1041	751
pgaptmp_001085	183	142	567	225	58	269	203	176	201	329	256	270
pgaptmp_001086	244	327	629	365	171	578	332	312	304	676	411	420
pgaptmp_001087	1980	1670	4018	1738	1101	1610	1359	1150	1351	2578	1889	2247
pgaptmp_001088	1587	1197	2486	1050	454	1088	830	627	746	1576	1202	1669
pgaptmp_001089	3088	3056	10047	3265	1932	3959	3197	2567	4033	5084	4745	4004
pgaptmp_001090	10218	5515	21606	6244	3295	6931	6008	3923	6003	9780	7440	9184
pgaptmp_001091	1164	1126	4510	1354	322	1816	1275	1060	1654	2232	1689	1602
pgaptmp_001092	1370	1275	4449	1542	250	2103	1140	1236	2155	2228	1682	1395
pgaptmp_001093	2553	1308	7728	1434	559	2099	1401	1079	2010	2492	1840	1721
pgaptmp_001094	1143	1038	4229	1215	274	1698	1251	999	1572	2356	1621	1302
pgaptmp_001095	1589	1275	5058	1688	646	1647	1087	1012	1402	2084	1633	1238
pgaptmp_001096	491	625	2451	816	327	828	535	454	650	1197	868	616
pgaptmp_001097	348	387	1812	445	99	498	379	287	346	557	609	480
pgaptmp_001098	1446	639	5109	908	457	725	735	449	509	1012	883	1218
pgaptmp_001099	4656	3129	19810	3022	2922	1816	2358	1997	1693	2927	3228	4019
pgaptmp_001100	1039	895	2003	1032	324	1251	809	667	992	1854	992	1088
pgaptmp_001101	1005	1266	1965	1309	221	2250	1609	1130	1968	3154	1749	1730
pgaptmp_001102	874	424	927	274	169	1606	1909	491	521	829	997	477
pgaptmp_001103	650	278	695	234	191	1796	5159	586	382	850	2014	716
pgaptmp_001104	160	42	134	39	36	355	999	108	83	151	450	142
pgaptmp_001105	2212	1318	2661	1524	548	1585	983	790	1452	2185	1197	1277
pgaptmp_001106	97	66	168	71	14	71	44	42	95	123	46	73
pgaptmp_001107	467	317	1061	413	132	197	394	220	371	513	458	539
pgaptmp_001108	1556	847	2219	877	483	703	748	581	1146	1398	1175	1342
pgaptmp_001109	381	667	1040	555	147	384	560	425	517	993	610	803
pgaptmp_001110	413	463	803	384	171	402	252	253	408	591	320	432
pgaptmp_001111	181	117	152	120	17	50	95	72	81	167	97	126
pgaptmp_001112	1576	1010	2110	903	523	1138	932	546	1155	1387	1255	1370
pgaptmp_001113	188	80	181	67	50	122	105	52	178	146	71	76
pgaptmp_001114	57	49	97	54	17	109	59	55	109	77	85	73
pgaptmp_001115	66	76	135	65	25	119	72	50	105	95	77	68
pgaptmp_001116	429	181	467	181	104	352	235	152	453	385	233	297
pgaptmp_001117	290	158	574	213	101	446	296	125	338	346	283	430
pgaptmp_001118	306	277	701	250	92	196	178	236	286	486	215	268
pgaptmp_001119	522	537	865	526	142	1012	450	394	626	809	598	643
pgaptmp_001120	165	105	223	96	64	125	99	76	151	211	105	110
pgaptmp_001121	360	440	725	309	127	586	357	225	372	695	518	672
pgaptmp_001122	952	1399	2551	1327	477	2381	1448	1032	1528	2406	1822	2076
pgaptmp_001123	2654	2818	4030	3038	430	4688	2738	1948	3287	4940	3685	3146
pgaptmp_001124	2231	1250	2917	1328	517	3710	1852	1201	2019	2792	2207	2025
pgaptmp_001125	312	193	309	337	40	119	139	95	166	323	178	200
pgaptmp_001126	1181	846	1778	991	506	1327	1092	721	1174	1640	1257	1261
pgaptmp_001127	986	805	1435	933	248	1133	887	543	942	1723	1014	1162
pgaptmp_001128	49	48	72	31	16	44	36	47	31	58	43	32
pgaptmp_001129	373	277	515	353	76	461	345	262	466	609	391	447
pgaptmp_001130	422	382	586	433	85	501	339	279	498	561	410	440
pgaptmp_001131	302	74	202	107	76	44	47	68	157	125	58	44
pgaptmp_001132	205	123	206	118	121	170	65	112	241	249	90	100
pgaptmp_001133	81	32	59	7	31	134	38	37	57	46	39	18
pgaptmp_001134	0	0	0	0	0	0	0	0	0	0	0	0
pgaptmp_001135	0	0	0	0	0	0	0	0	0	0	0	0
pgaptmp_001136	15	12	18	17	3	6	5	7	9	26	18	14
pgaptmp_001137	0	2	2	0	1	0	0	0	1	0	0	0
pgaptmp_001138	0	0	0	0	0	0	0	0	0	0	0	0
pgaptmp_001139	110	96	244	58	60	70	37	28	125	93	73	122
pgaptmp_001140	316	309	589	309	96	390	358	169	333	541	372	402
pgaptmp_001141	1618	1522	2750	1664	526	2960	1957	1356	2306	3537	2612	2312
pgaptmp_001142	115	79	156	95	20	247	74	76	136	177	137	118
pgaptmp_001143	164	117	345	133	22	467	176	135	295	354	256	220
pgaptmp_001144	114	105	232	79	33	188	59	53	118	159	72	117
pgaptmp_001145	2	1	35	3	3	9	6	2	11	10	7	16
pgaptmp_001146	5818	7129	15929	7316	2152	7403	5441	4276	4773	10746	5415	10058
pgaptmp_001147	0	0	0	0	0	0	0	0	0	0	0	0
pgaptmp_001148	0	0	0	0	0	0	0	0	0	0	0	0
pgaptmp_001149	0	0	0	0	0	0	0	0	0	0	0	0
pgaptmp_001150	359	402	658	299	85	500	273	343	537	562	348	414
pgaptmp_001151	0	0	0	0	0	0	0	0	0	0	0	0
pgaptmp_001152	2003	2065	2642	1954	360	3395	1777	1593	2590	3347	2514	2016
pgaptmp_001153	13371	8556	21506	8319	7594	11387	10923	6837	13686	16390	11925	14805
pgaptmp_001154	12417	6804	16123	6592	4224	8088	7500	5157	9236	12152	8213	11992
pgaptmp_001155	558	253	516	175	198	162	119	115	223	302	155	174
pgaptmp_001156	971	979	1485	988	802	865	527	449	1088	1335	677	816
pgaptmp_001157	4	2	8	3	8	1	0	0	4	4	4	1
pgaptmp_001158	1679	373	1236	431	273	156	295	264	322	588	373	810
pgaptmp_001159	1676	724	1625	951	190	305	584	424	519	988	798	1049
pgaptmp_001160	697	245	573	316	73	127	197	169	250	433	314	373
pgaptmp_001161	15819	7753	10036	7482	1429	2656	4915	3535	4243	9678	6304	11284
pgaptmp_001162	1079	721	1311	797	310	280	305	413	698	876	779	980
pgaptmp_001163	2607	1504	2230	1439	594	619	1176	923	1071	1917	1560	2342
pgaptmp_001164	398	197	211	183	22	98	184	140	172	293	182	317
pgaptmp_001165	3582	1007	3514	1246	557	517	736	602	923	1947	838	1645
pgaptmp_001166	3449	1537	4086	2011	457	906	1495	1060	1624	2691	1976	3226
pgaptmp_001167	4486	2002	5354	2401	624	1312	2199	1391	2171	3884	2611	5175
pgaptmp_001168	4085	1736	4918	2003	453	1131	1617	1126	1968	3087	2295	3477
pgaptmp_001169	4793	2233	5025	2322	817	1431	1374	1237	2310	3124	2054	3019
pgaptmp_001170	1777	564	2151	729	187	361	336	301	436	730	704	805
pgaptmp_001171	159	44	201	46	5	41	45	30	31	90	50	100
pgaptmp_001172	8382	2086	6125	1992	966	1245	1305	1214	2397	3275	1960	3233
pgaptmp_001173	63	57	61	45	5	18	29	28	40	57	26	32
pgaptmp_001174	0	0	0	0	0	0	0	0	0	0	0	0
pgaptmp_001175	0	0	2	0	0	0	0	0	0	0	0	0
pgaptmp_001176	7	0	0	0	0	0	0	0	0	0	0	0
pgaptmp_001177	0	0	0	0	0	0	0	0	0	0	0	0
pgaptmp_001178	210	184	417	129	273	114	164	173	281	387	203	202
pgaptmp_001179	986	242	762	212	177	127	101	142	295	455	132	127
pgaptmp_001180	819	425	1013	556	153	914	426	566	984	1248	694	583
pgaptmp_001181	5279	3724	7535	3917	1374	4734	3581	2647	4595	6207	4602	5926
pgaptmp_001182	694	697	796	585	215	1377	380	609	763	1638	560	365
pgaptmp_001183	617	830	1092	565	194	1308	681	879	764	2434	1054	769
pgaptmp_001184	0	0	0	0	0	0	0	0	0	0	0	0
pgaptmp_001185	4	9	1	0	0	0	0	4	0	0	1	2
pgaptmp_001186	7	0	4	0	0	1	1	0	3	1	4	4
pgaptmp_001187	0	0	0	0	1	0	2	1	4	0	0	1
pgaptmp_001188	72	24	82	53	14	32	45	48	131	107	107	46
pgaptmp_001189	3186	1407	3725	1921	1127	844	1854	1619	3860	3844	3179	2280
pgaptmp_001190	883	288	609	213	194	151	54	170	436	496	139	149
pgaptmp_001191	100	35	67	25	15	28	14	15	34	37	10	13
pgaptmp_001192	1843	1235	3112	1455	334	790	1713	1134	2158	2731	2947	2260
pgaptmp_001193	6290	3733	12415	3114	2025	2559	5468	3724	4725	8211	5817	6802
pgaptmp_001194	3193	1064	3334	874	411	933	1059	974	1480	2287	1489	1362
pgaptmp_001195	9907	5047	12077	4755	2089	3554	3531	2942	6208	9191	5109	4663
pgaptmp_001196	4604	2647	5740	2612	1248	1169	2495	1653	2950	4795	3761	3643
pgaptmp_001197	172	129	270	62	34	115	48	77	127	165	72	59
pgaptmp_001198	264	417	779	284	137	251	224	214	305	567	342	361
pgaptmp_001199	4060	3835	5661	2972	1685	1136	2925	2429	2936	5537	2894	3702
pgaptmp_001200	3850	2109	4674	2339	1166	2116	1587	1274	3064	3467	2115	2052
pgaptmp_001201	2477	1644	2901	2528	427	2109	1530	1210	2491	3481	1972	1564
pgaptmp_001202	34341	24523	46276	26774	8798	24535	18428	14775	21593	35899	21201	27361
pgaptmp_001203	11127	6546	12315	8376	4310	4843	5159	4366	8756	10566	6424	6668
pgaptmp_001204	33265	22458	42266	25761	5487	26350	17459	16053	33388	34938	21838	21262
pgaptmp_001205	34670	20057	52429	28138	17219	23141	24975	16493	35314	35583	27426	37532
pgaptmp_001206	5823	3717	7055	5868	1584	4258	3763	3600	7819	6262	4379	4051
pgaptmp_001207	1423	884	1652	1104	413	824	1029	906	1342	1662	1075	1584
pgaptmp_001208	1006	463	941	497	248	593	614	357	598	943	620	1115
pgaptmp_001209	3261	2756	5414	3753	1575	4059	3069	2229	3303	4495	3369	4163
pgaptmp_001210	8523	3996	9931	3743	2292	3756	2871	2562	4850	6952	3385	3477
pgaptmp_001211	1789	2198	3643	654	680	1385	1310	1367	965	2558	1050	2871
pgaptmp_001212	89	79	182	79	62	77	62	54	68	131	71	90
pgaptmp_001213	512	315	691	330	193	222	216	207	187	369	263	367
pgaptmp_001214	3092	2637	3547	1144	969	1852	1185	1486	1864	2871	1472	1677
pgaptmp_001215	9360	8347	13685	2340	4627	3580	1877	5005	3410	13747	3442	4840
pgaptmp_001216	4874	5342	6380	1350	2041	3087	1390	3272	2421	6650	1685	2333
pgaptmp_001217	1055	1933	1184	397	436	691	938	1056	977	1837	642	1323
pgaptmp_001218	113	218	91	24	77	23	39	78	38	156	45	83
pgaptmp_001219	388	484	369	284	124	216	155	279	256	566	324	393
pgaptmp_001220	514	604	438	1434	248	486	311	289	272	820	350	443
pgaptmp_001221	498	595	510	231	342	1029	272	380	310	611	275	340
pgaptmp_001222	2258	1218	1746	599	818	846	566	732	692	1610	464	530
pgaptmp_001223	791	489	633	332	348	202	216	226	279	602	254	390
pgaptmp_001224	669	784	735	233	296	318	388	454	276	909	317	541
pgaptmp_001225	393	391	506	131	210	55	105	160	136	403	75	155
pgaptmp_001226	12392	6648	8149	5811	2544	3208	3281	2842	7756	8669	7080	5491
pgaptmp_001227	187	352	191	29	46	71	53	80	84	190	68	110
pgaptmp_001228	360	723	443	166	71	210	189	255	295	559	242	283
pgaptmp_001229	33	52	55	24	17	30	39	14	42	35	34	36
pgaptmp_001230	203	381	331	65	75	53	90	240	118	306	78	180
pgaptmp_001231	6	16	13	12	2	8	11	10	11	27	8	15
pgaptmp_001232	517	861	917	117	266	427	390	560	301	901	371	706
pgaptmp_001233	50	22	14	7	3	9	2	7	15	38	46	81
pgaptmp_001234	2	0	0	0	0	0	0	0	33	3	2	1
pgaptmp_001235	11393	6827	14602	22080	2192	15894	12293	5143	14498	16726	16061	17663
pgaptmp_001236	4921	1881	4201	8230	616	4871	2629	1340	5098	4789	3646	2970
pgaptmp_001237	1836	533	1804	2144	282	1502	996	488	1379	1666	1003	1230
pgaptmp_001238	2008	604	3082	1958	562	1124	625	368	797	1065	714	944
pgaptmp_001239	66	161	126	37	8	69	156	43	67	61	132	44
pgaptmp_001240	1020	531	1291	504	289	1204	698	487	1288	1014	969	722
pgaptmp_001241	139	50	56	52	7	55	50	26	47	47	65	26
pgaptmp_001242	151	82	208	30	26	46	84	60	40	109	33	74
pgaptmp_001243	638	382	717	421	171	454	354	253	352	879	596	435
pgaptmp_001244	3109	2806	4066	2378	814	2506	2538	2307	3490	4447	2916	4225
pgaptmp_001245	2	0	0	1	0	1	0	0	0	0	0	0
pgaptmp_001246	420	135	1084	248	56	203	261	216	131	155	185	291
pgaptmp_001247	135	131	98	117	21	89	53	53	83	34	74	121
pgaptmp_001248	0	0	0	0	0	0	0	0	0	0	0	0
pgaptmp_001249	1452	2150	2266	2045	540	1696	678	1039	1336	2465	875	1317
pgaptmp_001250	7256	7928	10720	9587	2547	7290	5935	4726	6388	11134	6963	7804
pgaptmp_001251	2758	2083	3051	1523	1001	1950	1078	1335	1908	2433	1249	1824
pgaptmp_001252	3969	4670	6739	3946	2090	4206	4058	3278	5428	7030	4363	5007
pgaptmp_001253	1825	1695	3244	2190	866	1605	1118	1352	1219	2343	1668	1439
pgaptmp_001254	128	155	375	86	85	278	95	118	79	200	120	132
pgaptmp_001255	1797	609	1454	321	425	830	213	320	558	570	338	331
pgaptmp_001256	4273	2592	5062	2677	1269	2502	1732	1531	2097	3871	1888	2616
pgaptmp_001257	3101	1042	3693	982	1057	3321	1121	809	2063	2403	1783	2522
pgaptmp_001258	1648	2264	5552	1718	5077	1755	1192	1095	1197	2773	1215	3463
pgaptmp_001259	443	134	443	165	62	637	175	138	366	401	284	185
pgaptmp_001260	51	103	193	46	44	56	10	36	20	129	43	49
pgaptmp_001261	4963	735	7501	359	1028	1001	201	456	455	1305	433	647
pgaptmp_001262	1064	434	1210	641	183	567	458	304	668	947	724	735
pgaptmp_001263	3784	5600	11811	2959	1732	5622	3213	2483	2848	7599	3844	7310
pgaptmp_001264	2147	652	2587	687	474	899	478	330	654	1444	1045	1155
pgaptmp_001265	2011	1433	3299	1443	762	1016	694	855	1596	2537	972	1116
pgaptmp_001266	1892	619	1725	1032	520	1718	724	503	1802	1682	1082	1061
pgaptmp_001267	415	204	514	145	117	907	403	200	650	481	409	384
pgaptmp_001268	7487	1626	7147	1139	2546	5670	2459	1050	2683	3206	2856	3793
pgaptmp_001269	604	271	722	124	126	667	163	192	526	392	191	218
pgaptmp_001270	1131	292	986	113	273	821	103	273	464	380	106	117
pgaptmp_001271	151	82	188	19	30	199	14	59	84	97	26	41
pgaptmp_001272	333	198	662	93	148	281	74	129	137	232	98	226
pgaptmp_001273	268	589	1172	234	211	477	155	240	160	819	286	439
pgaptmp_001274	22764	11791	41312	16814	5648	20643	15362	9153	15305	24891	15459	20491
pgaptmp_001275	7767	5933	18734	7852	1874	10964	6836	4859	9778	11610	6834	7181
pgaptmp_001276	12484	6377	18158	9482	4025	10141	6557	4817	7876	12381	5867	7100
pgaptmp_001277	199	251	544	85	110	212	84	89	205	251	125	327
pgaptmp_001278	961	455	1227	285	210	430	129	204	417	664	345	351
pgaptmp_001279	40	32	95	12	21	20	5	8	7	39	10	18
pgaptmp_001280	384	205	379	122	148	268	87	109	185	259	154	125
pgaptmp_001281	272	91	187	49	51	119	34	46	107	124	72	58
pgaptmp_001282	207	80	274	138	41	143	60	48	126	175	106	199
pgaptmp_001283	142	130	332	54	45	194	45	32	49	145	57	141
pgaptmp_001284	53	40	153	16	24	58	7	19	32	62	32	34
pgaptmp_001285	2178	782	2654	590	400	1234	501	470	898	1228	800	1052
pgaptmp_001286	28105	18339	49710	13181	14654	28336	14591	12777	20285	26552	19698	32058
pgaptmp_001287	2281	1725	5931	680	1490	1558	596	705	579	2438	1150	2198
pgaptmp_001288	11686	4321	16439	5870	1883	7982	4938	3255	8864	8800	6810	7736
pgaptmp_001289	5490	2131	8481	1948	1842	6574	3313	2081	5207	4659	3966	5961
pgaptmp_001290	1971	675	2066	1137	458	2030	928	813	2272	1521	1342	1022
pgaptmp_001291	11664	4145	13847	10242	3541	8138	7959	4858	12550	10243	9661	10700
pgaptmp_001292	261	101	309	73	48	140	149	94	145	151	114	324
pgaptmp_001293	38	16	28	7	8	37	9	13	37	35	18	34
pgaptmp_001294	286	223	378	196	76	258	33	160	260	203	77	132
pgaptmp_001295	463	186	469	179	120	877	216	195	500	481	302	427
pgaptmp_001296	1396	499	1793	159	228	1128	247	549	1196	1063	454	517
pgaptmp_001297	1021	320	757	158	195	473	152	234	555	452	184	345
pgaptmp_001298	10079	1512	8095	1240	2110	4755	1805	1312	3570	3824	3186	3074
pgaptmp_001299	690	342	975	271	236	1363	188	290	639	634	321	415
pgaptmp_001300	784	359	850	364	133	585	235	229	583	614	379	376
pgaptmp_001301	898	999	1986	482	243	1260	399	437	613	1528	767	993
pgaptmp_001302	12	19	48	7	1	12	8	2	7	23	12	8
pgaptmp_001303	3974	2833	7731	680	1456	1259	419	878	532	2986	919	1716
pgaptmp_001304	515	667	867	354	346	616	184	329	482	954	406	500
pgaptmp_001305	458	332	604	185	202	501	146	218	504	614	322	318
pgaptmp_001306	4436	4355	6788	1621	2741	3593	2527	2297	2254	6056	4221	5400
pgaptmp_001307	3285	3344	3798	3337	717	6584	2851	2902	5712	6092	3413	3060
pgaptmp_001308	766	1085	1681	428	221	1469	427	510	584	1342	617	1043
pgaptmp_001309	451	574	658	657	136	500	343	388	507	883	345	488
pgaptmp_001310	545	516	1445	282	201	772	238	301	333	766	261	471
pgaptmp_001311	0	0	0	0	0	0	0	0	0	0	0	0
pgaptmp_001312	0	0	0	0	0	0	0	0	0	0	0	0
pgaptmp_001313	0	0	0	0	0	0	0	0	0	0	0	0
pgaptmp_001314	3043	620	2659	450	751	326	666	417	519	1173	484	654
pgaptmp_001315	841	330	646	377	245	124	116	257	430	590	113	167
pgaptmp_001316	446	134	298	136	134	50	41	91	131	220	46	52
pgaptmp_001317	572	209	657	245	194	118	198	116	193	323	154	269
pgaptmp_001318	1347	1363	1529	2049	334	1097	1201	1175	2442	2784	1373	1135
pgaptmp_001319	1344	2539	1953	1782	390	592	1114	1122	1259	2533	1324	1241
pgaptmp_001320	1854	2055	1953	3115	679	1801	1090	1235	1878	2723	1195	1074
pgaptmp_001321	588	652	699	1012	140	949	656	592	1008	1195	761	605
pgaptmp_001322	960	692	955	697	201	299	342	379	617	904	371	344
pgaptmp_001323	435	250	406	332	186	53	182	210	252	364	172	273
pgaptmp_001324	1571	968	2140	1891	761	256	565	746	621	1464	1119	803
pgaptmp_001325	578	557	1330	884	369	390	447	597	724	1114	658	467
pgaptmp_001326	1353	616	1129	763	451	284	216	482	654	1055	318	234
pgaptmp_001327	6400	4604	7402	5353	2106	3481	3170	2809	3826	7278	3792	4213
pgaptmp_001328	372	153	233	128	46	159	110	159	147	271	120	108
pgaptmp_001329	300	35	130	48	29	167	59	68	105	95	37	45
pgaptmp_001330	8926	4793	13031	7372	3400	3935	4620	3475	4779	9032	4151	4534
pgaptmp_001331	3473	1790	4814	3359	772	1252	1794	1321	2300	3006	1867	2170
pgaptmp_001332	2898	1156	4406	2530	605	3892	2175	1514	3066	4164	2364	2307
pgaptmp_001333	8045	4198	10209	5941	1303	6669	3923	3142	5411	7462	4028	4020
pgaptmp_001334	140	45	152	66	24	62	29	24	78	116	19	46
pgaptmp_001335	2300	1231	2403	1845	450	754	926	676	904	2141	1336	1322
pgaptmp_001336	443	306	523	570	96	526	427	244	622	529	445	524
pgaptmp_001337	45	8	35	76	12	37	36	9	71	32	42	42
pgaptmp_001338	506	279	616	345	70	455	232	171	432	444	335	341
pgaptmp_001339	74	50	59	26	8	16	27	24	38	32	37	69
pgaptmp_001340	380	361	471	200	109	185	225	167	184	365	289	239
pgaptmp_001341	20	12	15	5	2	14	1	12	9	6	1	2
pgaptmp_001342	23	4	31	5	4	36	3	13	15	13	11	9
pgaptmp_001343	108	104	219	38	42	52	120	68	69	136	119	68
pgaptmp_001344	0	0	1	3	0	0	1	0	0	2	0	1
pgaptmp_001345	1003	468	1473	382	355	922	162	219	858	688	331	321
pgaptmp_001346	1981	835	2413	842	554	2457	943	782	2674	2325	1384	1346
pgaptmp_001347	1283	720	1476	581	332	1050	1194	631	734	1698	813	1103
pgaptmp_001348	20470	11152	26730	9799	5432	23279	17189	9212	22775	25118	19144	17446
pgaptmp_001349	623	379	877	439	174	909	479	327	640	956	457	495
pgaptmp_001350	2398	1369	2966	882	537	2252	1277	1021	1536	2346	1384	1419
pgaptmp_001351	309	231	728	195	104	265	417	228	293	608	376	531
pgaptmp_001352	30	18	60	27	16	15	37	13	72	45	30	106
pgaptmp_001353	164	124	221	66	32	133	91	61	115	192	100	121
pgaptmp_001354	60	0	21	14	14	26	16	10	58	21	49	26
pgaptmp_001355	0	0	0	0	0	0	0	0	0	0	0	0
pgaptmp_001356	31	17	25	4	7	58	14	10	13	14	7	13
pgaptmp_001357	28	5	47	9	3	24	6	10	31	28	27	27
pgaptmp_001358	103	20	44	26	7	14	4	25	34	44	22	24
pgaptmp_001359	43	1	7	2	1	10	0	1	6	6	5	3
pgaptmp_001360	10	7	9	0	4	27	6	2	3	15	6	2
pgaptmp_001361	1	1	8	0	5	2	1	1	6	1	1	3
pgaptmp_001362	138	6	57	2	25	78	89	8	27	21	30	4
pgaptmp_001363	4	0	3	0	0	0	0	0	2	0	0	0
pgaptmp_001364	1	0	0	0	0	1	0	0	0	0	0	0
pgaptmp_001365	0	0	2	1	0	1	2	0	0	0	3	0
pgaptmp_001366	124	24	138	23	18	170	69	52	128	94	83	68
pgaptmp_001367	0	0	0	0	0	0	0	0	0	0	0	0
pgaptmp_001368	0	2	2	0	0	0	0	0	1	6	0	0
pgaptmp_001369	42	27	44	16	10	43	39	14	27	35	26	32
pgaptmp_001370	10	1	2	4	3	1	2	3	4	4	7	0
pgaptmp_001371	19	2	40	7	1	12	14	8	28	28	30	30
pgaptmp_001372	315	171	280	110	55	201	183	78	168	170	258	89
pgaptmp_001373	53	20	36	30	8	17	4	8	27	14	25	9
pgaptmp_001374	17	30	43	8	9	23	91	15	12	32	13	15
pgaptmp_001375	19	1	0	11	0	0	3	1	0	0	0	1
pgaptmp_001376	10	11	1	1	3	0	0	3	1	25	0	7
pgaptmp_001377	8	0	6	0	0	7	3	4	2	2	12	8
pgaptmp_001378	9	1	2	2	0	3	4	9	0	3	2	4
pgaptmp_001379	0	1	0	0	0	0	0	0	0	0	0	0
pgaptmp_001380	1	0	0	0	0	0	0	0	0	0	1	0
pgaptmp_001381	0	0	0	0	0	0	0	0	0	0	0	0
pgaptmp_001382	1	3	3	0	3	1	0	2	2	3	4	0
pgaptmp_001383	252	372	1069	88	180	661	143	150	140	599	180	634
pgaptmp_001384	330	245	686	87	116	273	89	104	147	367	93	231
pgaptmp_001385	75	92	224	12	32	84	35	50	42	141	35	170
pgaptmp_001386	92	55	450	13	39	58	28	38	40	130	55	142
pgaptmp_001387	316	604	533	730	75	273	332	334	358	682	448	367
pgaptmp_001388	626	977	1158	1167	222	455	670	635	566	1277	766	857
pgaptmp_001389	648	569	1745	653	224	631	726	523	672	1534	815	895
pgaptmp_001390	958	855	2305	844	257	1210	1159	850	1308	1884	1112	1235
pgaptmp_001391	93	154	978	21	67	297	147	143	104	374	167	580
pgaptmp_001392	46	53	238	8	20	87	16	32	45	101	33	112
pgaptmp_001393	39	136	127	19	52	33	8	86	26	91	6	94
pgaptmp_001394	100	194	392	39	61	228	65	117	92	325	135	291
pgaptmp_001395	77	42	248	21	25	136	27	48	67	75	42	73
pgaptmp_001396	819	660	1149	158	191	434	62	216	569	424	126	193
pgaptmp_001397	1082	800	2670	420	375	1416	734	557	739	1566	1018	1705
pgaptmp_001398	2204	2839	7439	1107	795	2944	1299	1522	3943	4101	1875	4765
pgaptmp_001399	1121	797	2702	683	294	964	682	686	2096	1674	1078	854
pgaptmp_001400	100	96	316	24	34	132	50	39	50	155	56	140
pgaptmp_001401	1116	1075	3044	200	311	1049	367	482	327	1457	572	1647
pgaptmp_001402	3831	1621	4196	947	884	1399	841	865	1042	2224	1214	1885
pgaptmp_001403	346	237	746	112	137	364	203	132	322	411	191	386
pgaptmp_001404	184	208	461	30	41	141	40	97	87	178	87	231
pgaptmp_001405	422	200	419	277	53	505	198	166	417	433	270	303
pgaptmp_001406	7	2	3	1	2	2	20	1	4	7	0	2
pgaptmp_001407	339	120	354	1384	103	216	312	97	806	247	180	317
pgaptmp_001408	8	5	7	9	3	3	2	0	6	0	1	7
pgaptmp_001409	27	11	32	3	14	83	2	8	25	22	10	21
pgaptmp_001410	0	4	5	0	3	4	4	6	2	0	4	14
pgaptmp_001411	2	1	9	0	0	1	0	0	45	6	2	0
pgaptmp_001412	208	236	320	28	140	85	94	130	137	277	81	197
pgaptmp_001413	464	441	818	63	155	205	72	263	221	455	72	201
pgaptmp_001414	3029	1185	6255	514	710	2175	498	969	1147	2540	660	2313
pgaptmp_001415	873	890	1564	199	306	472	634	499	672	1046	521	876
pgaptmp_001416	1332	1688	2712	248	539	700	661	959	986	1962	718	1286
pgaptmp_001417	3282	3536	6496	2401	1212	3424	1648	1982	2570	4469	2274	3136
pgaptmp_001418	141	81	361	56	31	124	49	81	76	150	74	248
pgaptmp_001419	25	32	33	16	13	20	10	19	0	35	10	34
pgaptmp_001420	58	20	76	87	32	35	42	27	118	35	68	99
pgaptmp_001421	414	151	667	349	187	91	248	139	684	289	345	732
pgaptmp_001422	1259	1753	1743	1098	470	824	854	864	1611	1555	1264	1887
pgaptmp_001423	17071	26376	19051	12772	5273	5212	6691	7817	8438	15419	11920	22212
pgaptmp_001424	501	103	464	201	148	158	107	122	539	196	104	179
pgaptmp_001425	94	22	93	47	29	10	32	18	109	37	19	41
pgaptmp_001426	813	636	1661	431	383	375	1609	471	663	846	737	1273
pgaptmp_001427	1865	1834	5678	1831	1043	944	7998	1289	2473	2076	2360	5395
pgaptmp_001428	304	166	400	175	204	146	227	159	471	364	207	405
pgaptmp_001429	2147	714	2096	3054	420	1134	674	405	651	1173	970	1085
pgaptmp_001430	9	18	18	6	1	17	5	3	10	20	7	17
pgaptmp_001431	1189	1012	2098	910	476	670	626	468	619	1252	670	1083
pgaptmp_001432	1087	639	1845	427	351	533	340	259	278	761	490	698
pgaptmp_001433	938	369	948	190	210	1188	494	348	592	884	559	968
pgaptmp_001434	667	420	627	206	201	1212	544	332	645	601	637	730
pgaptmp_001435	1620	285	1534	363	263	1028	734	322	692	794	949	697
pgaptmp_001436	2344	1190	2939	581	393	2422	1137	850	1216	1945	1426	2592
pgaptmp_001437	3670	2115	4756	1153	824	4334	2518	1528	2067	3487	2934	4063
pgaptmp_001438	364	264	692	106	85	829	214	278	423	730	439	525
pgaptmp_001439	206	121	431	72	97	609	183	156	344	517	293	560
pgaptmp_001440	296	131	612	115	133	649	175	187	430	556	327	370
pgaptmp_001441	337	152	866	121	106	781	175	269	479	743	367	561
pgaptmp_001442	779	391	1960	131	317	1410	201	518	794	1112	509	703
pgaptmp_001443	7	15	29	4	5	11	9	11	8	18	7	20
pgaptmp_001444	0	0	0	0	0	0	0	0	0	0	0	0
pgaptmp_001445	105	25	46	27	31	109	16	28	118	85	53	35
pgaptmp_001446	620	372	741	97	174	459	235	243	224	465	213	510
pgaptmp_001447	703	691	1654	177	313	1313	329	438	505	1395	421	1260
pgaptmp_001448	277	127	1354	78	115	123	28	90	149	218	81	124
pgaptmp_001449	246	95	420	43	66	224	29	96	114	216	64	106
pgaptmp_001450	303	198	588	42	79	376	85	162	265	494	144	366
pgaptmp_001451	189	135	373	46	42	282	87	116	91	389	144	347
pgaptmp_001452	345	255	738	91	102	504	137	152	265	386	214	349
pgaptmp_001453	114	63	112	13	33	72	30	51	57	90	42	123
pgaptmp_001454	5	17	31	0	1	11	4	9	2	10	15	24
pgaptmp_001455	68	40	159	34	40	76	55	45	54	97	26	104
pgaptmp_001456	96	33	113	24	50	85	32	37	49	77	54	136
pgaptmp_001457	48	11	72	6	20	53	34	9	32	59	18	60
pgaptmp_001458	24	15	147	0	2	12	3	5	9	15	12	19
pgaptmp_001459	55	23	88	22	16	34	11	13	25	44	19	27
pgaptmp_001460	1206	315	857	234	234	343	180	230	416	468	336	299
pgaptmp_001461	329	113	382	51	57	165	85	61	110	170	115	203
pgaptmp_001462	1751	1282	3720	631	471	2149	895	951	1640	2103	1210	1798
pgaptmp_001463	1596	1220	3306	648	461	2341	1332	1080	2351	1886	1721	2239
pgaptmp_001464	1102	779	2567	415	247	1268	659	652	981	1208	808	1328
pgaptmp_001465	249	93	271	50	44	207	45	46	135	180	65	127
pgaptmp_001466	360	74	330	64	98	79	45	57	96	129	31	39
pgaptmp_001467	112	50	163	10	29	38	29	17	45	66	44	82
pgaptmp_001468	1	3	8	1	0	0	0	1	0	3	0	0
pgaptmp_001469	0	0	0	0	0	0	0	0	0	0	0	0
pgaptmp_001470	0	0	1	0	0	0	0	0	0	1	0	0
pgaptmp_001471	0	3	2	0	1	0	1	0	1	1	0	0
pgaptmp_001472	13	1	9	1	0	6	5	3	10	3	6	0
pgaptmp_001473	0	2	12	7	2	7	0	4	1	0	2	9
pgaptmp_001474	34	31	56	45	23	40	7	27	85	41	8	16
pgaptmp_001475	5	8	8	16	4	7	1	2	6	5	1	3
pgaptmp_001476	34	36	73	18	13	19	80	10	29	53	38	51
pgaptmp_001477	171	82	134	61	44	90	33	46	106	118	73	79
pgaptmp_001478	290	146	255	111	92	284	183	95	200	193	222	139
pgaptmp_001479	4	1	5	1	0	4	2	2	0	3	7	9
pgaptmp_001480	6	7	14	46	2	9	2	6	10	1	3	38
pgaptmp_001481	189	16	152	55	12	108	139	41	126	80	150	64
pgaptmp_001482	22	0	0	2	8	8	0	0	8	1	4	2
pgaptmp_001483	0	0	10	0	0	0	0	0	30	0	3	0
pgaptmp_001484	73	39	82	18	14	80	28	23	71	63	48	36
pgaptmp_001485	2	2	1	0	0	0	0	0	0	3	0	0
pgaptmp_001486	0	0	0	0	0	0	0	0	0	1	0	0
pgaptmp_001487	4	1	0	0	0	0	0	0	0	1	0	0
pgaptmp_001488	13	13	27	1	2	5	5	9	8	16	4	8
pgaptmp_001489	1	0	0	1	0	0	0	0	2	4	3	0
pgaptmp_001490	60	58	97	23	11	62	27	20	31	73	31	40
pgaptmp_001491	48	8	13	2	3	18	2	0	21	5	2	5
pgaptmp_001492	109	71	140	151	23	17	17	38	85	95	32	45
pgaptmp_001493	24	25	53	17	4	22	20	7	17	38	13	13
pgaptmp_001494	18	12	26	16	4	9	4	5	9	25	7	5
pgaptmp_001495	4	0	2	2	0	2	3	0	1	0	0	1
pgaptmp_001496	20	19	26	14	5	17	19	4	33	24	18	23
pgaptmp_001497	332	219	365	163	70	225	155	135	239	291	214	218
pgaptmp_001498	0	0	0	0	0	0	0	0	0	0	0	0
pgaptmp_001499	0	0	0	0	0	0	0	0	1	0	0	0
pgaptmp_001500	29	22	65	250	21	10	20	20	47	51	58	45
pgaptmp_001501	663	482	518	1333	165	824	347	386	581	471	527	282
pgaptmp_001502	123	128	160	59	93	45	57	71	70	153	54	117
pgaptmp_001503	716	304	910	224	143	425	366	279	400	680	361	425
pgaptmp_001504	2257	2325	3502	1672	728	1495	1073	947	1272	2672	2225	2791
pgaptmp_001505	94	38	68	67	18	47	33	11	58	69	80	49
pgaptmp_001506	343	558	1232	211	162	247	524	430	251	834	291	487
pgaptmp_001507	99	80	238	29	31	91	90	85	80	160	46	57
pgaptmp_001508	232	233	594	122	85	205	364	281	261	494	168	287
pgaptmp_001509	17	17	26	7	11	9	13	11	17	32	15	6
pgaptmp_001510	88	92	195	33	48	58	81	55	67	143	44	77
pgaptmp_001511	329	158	401	151	110	176	64	137	186	240	66	92
pgaptmp_001512	218	166	287	110	52	141	112	110	146	216	73	118
pgaptmp_001513	1457	1113	6527	321	193	1864	2686	1110	1270	2877	1181	2787
pgaptmp_001514	1906	3151	5536	1484	529	2472	3235	2125	2620	4691	2090	3714
pgaptmp_001515	3098	2086	3354	2554	755	975	1225	1173	2638	3274	1916	1981
pgaptmp_001516	330	476	624	203	152	195	430	349	370	827	187	344
pgaptmp_001517	429	488	643	203	102	372	448	293	177	729	447	435
pgaptmp_001518	578	364	1111	275	152	437	631	288	393	804	375	512
pgaptmp_001519	1724	2673	4661	779	1103	1600	3818	2278	1404	3694	2044	3786
pgaptmp_001520	1390	1657	3276	420	773	1071	2379	1238	952	2248	1258	2386
pgaptmp_001521	2463	2166	4365	598	717	1571	3180	1858	974	3256	1662	3179
pgaptmp_001522	441	296	622	113	130	357	676	300	183	453	239	385
pgaptmp_001523	986	530	784	526	117	423	629	456	410	803	435	546
pgaptmp_001524	1346	470	757	555	157	174	828	550	478	973	431	466
pgaptmp_001525	974	309	380	332	142	108	263	234	210	444	192	180
pgaptmp_001526	447	320	543	329	140	396	577	326	503	722	398	448
pgaptmp_001527	201	578	494	666	94	176	473	326	222	628	421	441
pgaptmp_001528	725	585	1105	460	203	380	718	355	467	808	461	433
pgaptmp_001529	1131	1243	1668	764	390	1514	910	865	1155	1446	928	1124
pgaptmp_001530	622	640	585	331	146	854	292	397	394	489	399	480
pgaptmp_001531	427	294	375	284	109	427	284	197	406	432	261	292
pgaptmp_001532	374	213	313	161	85	131	147	133	176	361	116	115
pgaptmp_001533	56	9	14	11	12	27	17	12	9	17	8	7
pgaptmp_001534	1370	598	1305	594	292	576	704	422	688	1055	601	744
pgaptmp_001535	615	299	513	383	106	124	540	282	360	515	232	312
pgaptmp_001536	1412	667	1497	809	229	359	1269	845	1065	1448	746	617
pgaptmp_001537	1803	968	1610	1220	223	293	1190	807	1065	1725	847	988
pgaptmp_001538	2078	1001	2210	1404	330	524	1488	782	1047	1564	925	980
pgaptmp_001539	106	39	49	75	14	16	25	30	25	42	16	21
pgaptmp_001540	344	53	174	139	49	40	42	37	53	82	29	40
pgaptmp_001541	2260	648	1366	909	395	286	819	566	971	1352	577	537
pgaptmp_001542	3052	1298	2151	1932	317	369	1467	1046	2355	2329	1173	752
pgaptmp_001543	191	200	332	242	63	204	186	132	313	363	295	210
pgaptmp_001544	713	727	861	1140	135	409	332	332	494	1023	966	616
pgaptmp_001545	12510	9877	28768	9299	4537	4413	6253	8252	9354	17716	6300	7896
pgaptmp_001546	3443	1555	4416	1325	2016	786	632	1484	1619	2832	414	662
pgaptmp_001547	1777	389	1010	422	376	211	109	417	395	712	158	104
pgaptmp_001548	3303	2699	4009	7598	1484	1256	895	2231	5118	4212	3068	2328
pgaptmp_001549	9882	9484	14403	29622	4307	6879	4648	8408	16216	16049	11330	8874
pgaptmp_001550	29550	16135	33434	34763	7149	12649	8147	12987	25707	26197	17592	16949
pgaptmp_001551	716	790	1058	733	228	393	237	660	569	1156	533	551
pgaptmp_001552	331	73	309	54	44	68	40	83	114	129	47	27
pgaptmp_001553	946	1484	2449	1000	452	825	1321	1101	1138	2511	1123	2169
pgaptmp_001554	604	665	1747	594	340	378	686	516	554	1176	638	1231
pgaptmp_001555	1414	2416	3086	1664	485	938	1700	1478	1029	2826	1537	2727
pgaptmp_001556	550	497	960	273	132	305	416	306	382	792	370	281
pgaptmp_001557	121	66	183	28	23	57	20	62	86	96	25	64
pgaptmp_001558	2653	2950	6385	1791	790	2277	2830	2286	3159	3764	2240	3721
pgaptmp_001559	644	637	1466	433	210	309	412	339	463	703	427	558
pgaptmp_001560	2335	1697	4391	1739	395	1450	1299	903	1484	2902	1588	1838
pgaptmp_001561	11094	10554	20528	13890	2708	9944	10511	7083	10589	17761	13449	14349
pgaptmp_001562	56	43	113	287	17	80	66	37	86	113	75	106
pgaptmp_001563	14	9	31	5	3	2	0	4	35	31	16	8
pgaptmp_001564	507	250	901	232	154	252	258	360	324	572	399	423
pgaptmp_001565	68	55	95	22	23	38	48	28	40	67	36	73
pgaptmp_001566	1194	1836	3603	1025	501	1018	1153	1183	967	2496	1352	2016
pgaptmp_001567	4450	3002	6814	2887	2360	1753	1686	1812	3389	3914	2659	2923
pgaptmp_001568	2844	2411	6106	3876	1003	2307	1371	1804	4454	3766	2171	1549
pgaptmp_001569	5772	2856	10425	5779	1281	2689	1910	2295	7112	5335	3162	2562
pgaptmp_001570	3163	2147	7410	3635	568	1847	1874	1546	4952	3958	2163	2232
pgaptmp_001571	1489	980	2945	2154	236	829	711	655	2388	1506	870	833
pgaptmp_001572	1804	1059	2345	1450	398	851	633	633	1397	1649	877	760
pgaptmp_001573	7161	1410	7184	2161	1709	1012	1075	854	1700	2282	1392	1405
pgaptmp_001574	4789	2892	9746	4188	3309	2777	3248	2018	4714	5867	4294	5103
pgaptmp_001575	2029	1620	3637	1326	692	1155	891	822	1649	2128	1044	1444
pgaptmp_001576	2068	791	3010	1828	564	1352	1920	1219	2652	2431	1683	1547
pgaptmp_001577	4073	1909	6145	1619	1880	4428	1856	1670	1964	3809	1847	2635
pgaptmp_001578	4882	3467	9132	3009	1354	4902	3265	2260	2950	6370	2844	4640
pgaptmp_001579	18066	11293	23580	7724	6857	11182	8616	7060	9527	17016	11424	12103
pgaptmp_001580	2839	3345	3806	2017	890	2329	1771	1537	1973	4021	2317	2770
pgaptmp_001581	20115	10290	29665	9003	5838	15458	10749	8348	23105	20785	14579	15387
pgaptmp_001582	7626	5173	11938	3912	4294	8143	7517	4223	12694	10352	10047	12241
pgaptmp_001583	2497	918	1468	581	583	2245	570	782	1715	1719	855	1038
pgaptmp_001584	1540	992	2475	806	437	1903	1264	999	1549	1882	1401	1605
pgaptmp_001585	44	39	114	9	7	52	31	35	30	41	18	43
pgaptmp_001586	54	66	111	28	10	133	46	65	44	167	38	54
pgaptmp_001587	727	330	999	393	143	693	465	389	724	715	544	562
pgaptmp_001588	104	45	148	53	20	127	79	52	89	113	50	85
pgaptmp_001589	19	2	41	4	0	17	9	3	16	13	8	12
pgaptmp_001590	17	15	48	27	6	32	37	27	11	33	26	38
pgaptmp_001591	392	197	981	238	120	549	639	377	553	941	383	611
pgaptmp_001592	1523	311	1155	274	325	315	150	197	404	557	208	255
pgaptmp_001593	2070	1412	3037	887	697	2870	1554	1273	2079	2560	1540	1854
pgaptmp_001594	766	565	1024	345	233	313	228	260	576	800	432	345
pgaptmp_001595	71	70	186	50	19	194	62	81	153	181	79	134
pgaptmp_001596	65	33	75	28	5	62	24	17	36	74	13	25
pgaptmp_001597	55	19	99	17	2	73	22	45	47	83	30	37
pgaptmp_001598	235	72	468	54	35	251	150	158	133	298	153	241
pgaptmp_001599	219	94	522	87	23	524	180	272	279	437	214	349
pgaptmp_001600	25	5	15	3	1	39	10	12	18	24	24	16
pgaptmp_001601	64	28	204	47	6	123	60	63	47	95	48	113
pgaptmp_001602	11	7	57	9	2	33	10	22	10	51	26	36
pgaptmp_001603	151	59	306	43	19	206	66	114	122	242	105	230
pgaptmp_001604	29	10	72	20	12	69	25	58	33	62	56	57
pgaptmp_001605	546	221	734	359	102	520	248	280	417	691	408	400
pgaptmp_001606	162	73	243	84	32	240	120	141	181	257	149	147
pgaptmp_001607	924	259	733	292	128	377	289	229	284	470	298	400
pgaptmp_001608	451	78	217	67	29	121	142	131	159	207	110	122
pgaptmp_001609	3102	2185	4657	2630	430	1987	2200	1915	2904	4503	2770	3268
pgaptmp_001610	120	69	234	59	32	304	104	173	230	208	126	148
pgaptmp_001611	21	11	82	15	1	69	25	47	28	67	27	42
pgaptmp_001612	273	260	339	73	63	304	143	222	278	346	146	177
pgaptmp_001613	171	159	248	150	59	57	71	94	142	220	69	109
pgaptmp_001614	0	0	0	0	0	0	0	0	0	0	0	0
pgaptmp_001615	1	0	0	0	0	0	0	0	0	0	0	1
pgaptmp_001616	628	613	872	447	245	914	685	394	757	1080	566	615
pgaptmp_001617	93	52	104	77	13	63	27	44	98	133	84	84
pgaptmp_001618	4	1	1	0	1	2	0	0	0	0	0	0
pgaptmp_001619	699	612	982	529	274	1013	526	536	659	768	572	1076
pgaptmp_001620	58	21	24	18	10	11	17	21	16	21	27	30
pgaptmp_001621	1368	5256	1985	823	843	1263	292	2865	940	2700	640	1501
pgaptmp_001622	309	309	420	378	183	268	195	220	271	378	326	338
pgaptmp_001623	272	272	286	206	95	158	141	129	299	379	341	176
pgaptmp_001624	753	534	2356	384	183	526	1628	553	456	1644	738	903
pgaptmp_001625	438	334	1496	226	144	282	969	442	254	1179	386	666
pgaptmp_001626	48	22	111	18	21	27	9	38	11	76	19	43
pgaptmp_001627	44	30	112	8	11	32	22	38	49	118	28	69
pgaptmp_001628	540	376	1000	126	257	589	241	313	232	478	344	606
pgaptmp_001629	2101	1761	3596	3400	1682	2481	1111	1162	2014	2637	1158	1395
pgaptmp_001630	54	33	176	34	13	86	60	50	21	158	40	97
pgaptmp_001631	172	156	168	83	51	140	92	89	125	193	87	80
pgaptmp_001632	876	589	996	303	130	569	450	331	485	812	558	376
pgaptmp_001633	1291	961	2032	430	456	736	1001	522	590	1266	934	891
pgaptmp_001634	946	1006	2286	568	312	755	1350	659	686	1374	1075	1147
pgaptmp_001635	288	434	671	187	70	345	643	273	261	575	440	456
pgaptmp_001636	1279	894	2128	337	342	707	1047	507	511	1142	805	881
pgaptmp_001637	8	6	8	4	2	2	1	2	7	6	1	6
pgaptmp_001638	535	403	722	173	176	338	412	353	346	647	476	256
pgaptmp_001639	242	545	540	145	89	474	466	679	365	798	367	411
pgaptmp_001640	975	795	1265	528	232	639	793	464	635	1286	1006	744
pgaptmp_001641	241	268	376	146	15	287	174	186	170	490	216	304
pgaptmp_001642	1323	864	1799	560	679	796	647	596	759	1307	824	754
pgaptmp_001643	897	646	1068	385	238	577	385	342	702	921	459	408
pgaptmp_001644	2468	573	2046	684	473	531	255	366	664	886	323	337
pgaptmp_001645	2292	1532	2407	1220	761	1003	949	934	1062	2217	1390	1793
pgaptmp_001646	651	327	606	1072	149	519	425	239	746	641	360	388
pgaptmp_001647	105	62	195	51	14	87	114	50	127	110	80	112
pgaptmp_001648	1039	555	1341	499	142	499	526	197	610	898	514	726
pgaptmp_001649	1548	1791	3748	2027	391	994	1165	974	1444	2565	1448	1446
pgaptmp_001650	418	307	1375	1426	185	278	498	281	561	570	251	465
pgaptmp_001651	213	46	180	144	30	85	46	40	147	98	44	62
pgaptmp_001652	5	7	12	1	3	4	8	7	6	15	1	4
pgaptmp_001653	963	1254	1582	431	520	336	892	877	1417	1726	570	623
pgaptmp_001654	7	1	0	1	1	0	7	0	7	2	0	0
pgaptmp_001655	0	0	0	2	0	0	0	0	0	1	0	0
pgaptmp_001656	0	0	0	0	0	0	0	0	0	1	0	0
pgaptmp_001657	0	0	0	0	0	0	0	0	2	2	0	0
pgaptmp_001658	0	0	0	0	0	0	0	0	0	0	0	0
pgaptmp_001659	0	0	0	1	0	0	0	0	1	4	0	0
pgaptmp_001660	0	0	0	2	0	0	0	0	4	0	0	0
pgaptmp_001661	0	0	0	1	0	0	0	0	0	0	0	0
pgaptmp_001662	0	0	4	0	0	0	0	0	0	1	0	0
pgaptmp_001663	355	315	561	220	68	113	67	197	168	323	243	352
pgaptmp_001664	3606	4902	5732	4952	1078	2067	2788	2283	2548	5387	3641	4239
pgaptmp_001665	2397	1104	2705	2388	578	1902	1211	769	1589	2091	1604	1445
pgaptmp_001666	531	237	688	175	163	250	143	179	223	261	166	264
pgaptmp_001667	22	50	72	43	8	14	28	27	25	54	43	36
pgaptmp_001668	0	0	0	0	0	0	0	0	0	0	0	0
pgaptmp_001669	17	7	10	11	3	21	7	12	14	20	4	5
pgaptmp_001670	25	13	26	21	8	30	16	10	32	27	13	14
pgaptmp_001671	112	74	122	43	16	88	63	66	55	181	84	87
pgaptmp_001672	11	2	11	9	2	0	2	0	4	6	0	3
pgaptmp_001673	233	376	377	213	104	308	199	217	284	393	241	335
pgaptmp_001674	4882	1191	2890	757	1210	954	339	654	1026	1630	545	541
pgaptmp_001675	118	81	101	71	20	261	78	79	150	155	97	68
pgaptmp_001676	1888	1678	3472	1984	627	3229	1833	1619	2869	3374	2591	2375
pgaptmp_001677	126	96	120	89	30	271	122	89	237	177	181	169
pgaptmp_001678	114	51	106	32	32	72	39	41	90	108	49	37
pgaptmp_001679	0	0	0	0	0	0	0	0	0	0	0	0
pgaptmp_001680	19	6	26	12	2	5	5	3	7	20	4	12
pgaptmp_001681	20	22	35	12	3	24	14	13	24	28	3	22
pgaptmp_001682	17	2	16	5	2	16	3	4	10	7	9	13
pgaptmp_001683	176	146	233	134	42	170	66	102	228	212	106	78
pgaptmp_001684	539	255	768	342	92	399	156	168	349	470	218	208
pgaptmp_001685	803	376	1331	430	174	536	383	236	405	649	504	591
pgaptmp_001686	13	22	30	14	12	33	17	13	25	29	33	38
pgaptmp_001687	299	100	332	66	28	257	67	84	117	180	94	85
pgaptmp_001688	280	99	278	74	54	228	75	64	175	195	96	111
pgaptmp_001689	260	227	402	250	66	416	254	164	315	604	300	379
pgaptmp_001690	921	871	1556	933	110	1569	1159	718	1276	2193	1374	1428
pgaptmp_001691	1491	1250	2557	1608	265	2057	1480	932	1658	2661	1901	1707
pgaptmp_001692	3972	3294	5452	4061	790	5546	3150	2698	5136	5942	4537	3710
pgaptmp_001693	1302	722	1578	1007	325	1460	754	600	1644	1470	1047	785
pgaptmp_001694	4477	2732	7913	3466	1542	8290	4481	2337	6146	6515	4784	4857
pgaptmp_001695	3938	2881	7096	4159	1778	4366	3544	1787	2641	6679	3981	4376
pgaptmp_001696	2118	1773	3713	2144	708	2278	1734	1134	1653	3651	2170	2069
pgaptmp_001697	1207	1206	3012	1614	401	1727	1262	757	1265	2646	1480	1394
pgaptmp_001698	2345	2439	6792	3128	1048	3008	2840	1374	1809	4982	2878	3344
pgaptmp_001699	637	427	1150	562	248	636	408	245	447	736	485	536
pgaptmp_001700	48474	24833	163699	25922	27597	30155	28540	19058	24780	48175	33338	48250
pgaptmp_001701	96981	42596	306532	49067	56746	51857	45389	30529	41409	84667	62724	88197
pgaptmp_001702	1141	855	3513	1001	318	1071	923	753	941	1649	1150	1140
pgaptmp_001703	626	461	904	473	111	737	480	382	632	815	589	592
pgaptmp_001704	597	610	871	594	143	641	547	400	695	827	650	845
pgaptmp_001705	1253	1412	3484	1689	650	1541	1649	1474	1736	2849	2235	2899
pgaptmp_001706	1203	364	1713	378	137	361	404	271	333	754	513	668
pgaptmp_001707	2244	1926	3854	2099	527	2096	2276	1531	2005	3340	2610	3287
pgaptmp_001708	700	665	1270	617	236	753	708	548	817	1144	987	936
pgaptmp_001709	193	91	236	123	56	88	69	62	123	164	115	140
pgaptmp_001710	429	279	462	377	136	183	180	183	232	435	288	293
pgaptmp_001711	680	167	404	223	141	192	194	104	380	338	259	241
pgaptmp_001712	89	106	276	70	20	78	30	46	115	134	104	152
pgaptmp_001713	195	176	392	132	47	304	166	140	221	278	165	223
pgaptmp_001714	1377	1054	2220	911	403	1454	917	665	1235	1594	1125	1355
pgaptmp_001715	6035	4037	7070	3748	2103	4187	2862	2273	4425	5493	4006	4356
pgaptmp_001716	829	352	438	86	188	72	89	167	248	306	90	105
pgaptmp_001717	670	290	480	170	197	249	105	130	243	323	147	141
pgaptmp_001718	3361	2451	5212	2267	1360	4686	2806	1701	3491	4102	3453	4238
pgaptmp_001719	5135	3102	9893	2964	2521	7452	4488	2764	5139	6371	5155	6556
pgaptmp_001720	1864	695	1914	797	437	1362	720	644	1115	1581	960	882
pgaptmp_001721	589	356	585	246	95	446	209	293	397	545	353	271
pgaptmp_001722	0	1	1	3	0	0	0	1	0	1	0	1
pgaptmp_001723	355	269	387	124	79	387	123	215	202	313	183	144
pgaptmp_001724	319	220	438	204	94	334	193	236	343	449	235	313
pgaptmp_001725	300	91	241	129	82	298	102	85	149	145	113	98
pgaptmp_001726	174	67	168	99	31	139	44	47	81	96	80	55
pgaptmp_001727	108	80	135	35	190	121	43	53	59	99	46	74
pgaptmp_001728	1577	1467	3646	1297	792	2273	1562	1157	2021	2932	1885	2207
pgaptmp_001729	4361	3133	10725	3334	1133	4701	4832	2493	3530	6844	4551	6250
pgaptmp_001730	907	940	1847	973	395	1237	915	607	1051	1760	1242	1201
pgaptmp_001731	1341	1622	3135	1622	318	2151	1638	1089	1760	2650	1886	2303
pgaptmp_001732	1040	739	2419	846	343	1086	818	550	836	1480	970	1216
pgaptmp_001733	398	312	999	315	131	591	398	220	445	617	378	655
pgaptmp_001734	387	209	508	162	107	369	187	105	302	358	231	224
pgaptmp_001735	1268	1234	1646	1315	368	1795	1212	813	2347	2208	1491	1401
pgaptmp_001736	380	315	431	281	125	328	246	189	369	389	283	388
pgaptmp_001737	94	73	113	29	13	122	42	42	80	82	41	46
pgaptmp_001738	0	3	3	0	1	1	1	0	1	1	0	2
pgaptmp_001739	62	41	75	58	13	134	26	36	65	74	60	27
pgaptmp_001740	136	165	613	72	181	105	378	194	119	428	183	398
pgaptmp_001741	1791	448	2038	284	364	1678	814	511	1052	1028	954	994
pgaptmp_001742	191	69	229	18	71	132	37	29	56	98	47	55
pgaptmp_001743	33	26	36	12	12	89	4	12	33	15	10	14
pgaptmp_001744	107	72	118	46	45	76	20	46	69	70	48	63
pgaptmp_001745	4580	2726	5460	2242	895	4791	1655	2243	4660	4392	2153	1812
pgaptmp_001746	752	239	806	253	237	514	199	150	475	543	498	483
pgaptmp_001747	967	423	1323	378	158	606	317	211	374	654	425	441
pgaptmp_001748	1880	545	3022	592	316	950	615	432	703	984	670	971
pgaptmp_001749	859	358	1543	446	190	774	450	237	476	620	511	696
pgaptmp_001750	98	33	93	36	8	38	20	19	37	44	4	19
pgaptmp_001751	1144	594	1536	514	248	943	590	363	582	931	572	734
pgaptmp_001752	8898	9825	18440	9083	2942	14803	9740	8269	13899	15281	13081	11075
pgaptmp_001753	1755	2146	4229	2113	410	3305	2462	1854	2742	4088	2845	2827
pgaptmp_001754	494	407	612	367	118	453	334	287	475	673	344	375
pgaptmp_001755	1669	1935	3273	1214	506	1780	744	1006	1186	2126	1079	1286
pgaptmp_001756	203	98	301	105	69	155	72	65	195	160	126	96
pgaptmp_001757	552	289	656	256	125	501	271	198	422	514	327	284
pgaptmp_001758	35	9	23	13	5	46	7	17	26	19	13	10
pgaptmp_001759	0	0	0	0	0	0	0	0	0	0	0	0
pgaptmp_001760	115	109	166	84	26	206	48	60	108	135	86	83
pgaptmp_001761	1286	1034	2098	1423	333	1606	1315	752	1202	1940	1466	1637
pgaptmp_001762	45131	38947	63742	39986	16123	31270	30113	24849	31959	56123	43606	43968
pgaptmp_001763	862	657	1300	678	244	938	581	490	735	1165	766	921
pgaptmp_001764	2265	1672	4671	2060	1320	2280	2007	1441	2012	3445	2268	2973
pgaptmp_001765	1113	1197	2314	1379	299	1163	1134	916	1467	1941	1510	1570
pgaptmp_001766	1050	1276	1783	1540	215	1565	1324	985	1414	2211	1728	1481
pgaptmp_001767	2785	2214	5807	2355	498	5673	2939	2628	4502	6085	3362	2778
pgaptmp_001768	2718	1515	4872	1932	510	5641	2674	2727	4657	6654	3214	2783
pgaptmp_001769	323	323	961	392	84	761	493	396	456	905	578	575
pgaptmp_001770	877	755	1945	826	362	1256	907	579	850	1347	1014	1180
pgaptmp_001771	1449	1001	3099	1512	428	1783	1471	1046	1239	2859	1837	2380
pgaptmp_001772	1190	1328	3089	1348	293	2003	1734	1297	1614	2718	2160	1863
pgaptmp_001773	8861	5328	14767	6049	2387	6463	5809	3395	5854	9023	7536	6143
pgaptmp_001774	6196	4895	12709	4994	2879	5913	4703	3074	4950	7864	5821	7579
pgaptmp_001775	376	334	1182	365	99	343	352	205	320	629	397	470
pgaptmp_001776	395	394	1425	412	141	383	416	243	280	642	457	438
pgaptmp_001777	2059	1491	6702	2514	2019	1813	1855	632	992	3308	1855	2784
pgaptmp_001778	1754	1328	2839	1466	445	1140	628	656	1045	1928	699	898
pgaptmp_001779	2882	1741	4894	2037	1421	2757	2049	1617	2544	3724	2790	3259
pgaptmp_001780	1746	1237	3935	1336	952	1851	1681	1009	1806	2465	2160	2244
pgaptmp_001781	1613	1399	2596	1196	730	1815	1011	895	1462	1939	1358	1595
pgaptmp_001782	530	387	745	345	149	946	384	254	526	677	424	462
pgaptmp_001783	368	155	624	199	127	382	149	146	295	335	273	267
pgaptmp_001784	4	6	6	4	5	6	2	4	6	4	4	3
pgaptmp_001785	351	247	541	183	152	194	80	99	128	272	102	162
pgaptmp_001786	397	325	546	330	77	411	246	230	373	551	314	267
pgaptmp_001787	0	0	0	0	0	0	0	0	0	0	0	0
pgaptmp_001788	6	16	20	2	3	16	20	11	12	28	12	12
pgaptmp_001789	85	50	164	73	11	157	119	111	185	150	176	121
pgaptmp_001790	139	76	82	22	28	59	34	52	95	68	32	33
pgaptmp_001791	282	98	293	65	63	144	65	52	142	114	68	60
pgaptmp_001792	1632	836	3000	804	361	1314	1364	706	1403	2012	1466	1547
pgaptmp_001793	1335	520	1785	456	328	783	555	440	897	1132	773	688
pgaptmp_001794	1083	494	1443	455	342	790	559	424	981	1122	622	674
pgaptmp_001795	473	187	315	160	91	278	91	120	264	296	95	86
pgaptmp_001796	962	727	1433	633	337	1005	850	626	1017	1298	827	1005
pgaptmp_001797	892	340	1285	335	268	1201	527	311	471	920	506	442
pgaptmp_001798	871	245	543	150	150	177	97	317	304	565	102	137
pgaptmp_001799	258	122	323	130	63	292	132	113	208	243	157	145
pgaptmp_001800	203	249	388	195	51	342	235	164	279	356	206	316
pgaptmp_001801	101	102	243	81	24	116	132	73	94	181	93	81
pgaptmp_001802	47	38	85	111	16	15	23	28	21	40	27	38
pgaptmp_001803	563	206	527	531	126	174	101	113	241	324	151	134
pgaptmp_001804	637	389	760	449	152	229	251	302	430	716	333	503
pgaptmp_001805	682	297	776	504	88	922	570	307	766	760	635	534
pgaptmp_001806	447	326	540	436	123	701	469	302	541	581	466	516
pgaptmp_001807	1112	515	1661	712	371	1029	690	392	743	1045	837	1052
pgaptmp_001808	2234	2061	6234	2030	1027	3133	2783	1699	2512	3987	2745	3805
pgaptmp_001809	1729	765	1873	672	771	914	649	541	957	1369	819	1023
pgaptmp_001810	1559	1376	2854	1397	489	2192	1317	1037	1908	2473	1805	1655
pgaptmp_001811	506	367	737	404	66	649	400	296	537	789	554	595
pgaptmp_001812	75	128	146	59	30	157	52	59	84	172	99	164
pgaptmp_001813	680	568	741	703	150	266	283	225	445	643	403	343
pgaptmp_001814	215	117	269	143	56	85	75	92	173	235	79	93
pgaptmp_001815	711	566	1032	548	229	828	438	434	842	838	363	516
pgaptmp_001816	317	161	239	129	122	62	45	62	120	184	74	82
pgaptmp_001817	57	31	102	28	106	40	20	29	34	40	19	33
pgaptmp_001818	20	9	35	12	9	16	4	5	14	18	14	13
pgaptmp_001819	0	0	0	0	0	0	0	0	0	0	0	0
pgaptmp_001820	0	0	0	0	0	0	0	0	0	0	0	0
pgaptmp_001821	0	0	0	0	0	0	0	0	0	0	0	0
pgaptmp_001822	263	308	434	164	64	278	163	174	201	459	162	245
pgaptmp_001823	352	245	378	248	68	230	131	114	206	369	194	246
pgaptmp_001824	2254	1150	2117	1238	860	1265	864	724	1373	1717	1112	1373
pgaptmp_001825	285	119	206	105	60	141	42	76	136	205	91	89
pgaptmp_001826	0	0	0	0	0	0	0	0	0	0	0	0
pgaptmp_001827	44	9	44	8	8	35	6	13	25	38	13	32
pgaptmp_001828	142	27	150	31	33	194	52	53	148	89	84	136
pgaptmp_001829	373	366	598	389	142	395	315	219	459	603	358	450
pgaptmp_001830	322	287	576	295	89	599	237	173	347	542	245	411
pgaptmp_001831	576	397	849	388	147	1075	543	379	595	764	636	674
pgaptmp_001832	258	253	484	197	65	131	147	164	176	392	169	168
pgaptmp_001833	6219	5554	13920	6312	2335	5433	5774	3996	6581	7975	8900	8435
pgaptmp_001834	165	76	123	64	24	156	75	54	125	106	71	56
pgaptmp_001835	1029	294	794	443	233	588	242	157	562	577	352	324
pgaptmp_001836	51	41	70	48	4	63	63	39	66	89	54	54
pgaptmp_001837	5578	7298	8495	4838	1527	5022	4588	5903	6946	10898	5945	4968
pgaptmp_001838	766	904	1047	628	142	1042	620	483	790	1304	829	1046
pgaptmp_001839	1263	1820	2549	1518	379	2599	2008	1467	2145	3382	2432	2310
pgaptmp_001840	3712	3472	7033	3100	766	6507	4697	3389	5527	8203	5941	5580
pgaptmp_001841	543	335	633	333	85	589	446	303	425	726	448	459
pgaptmp_001842	4	2	15	2	1	2	0	0	1	5	3	0
pgaptmp_001843	211	144	287	113	31	270	105	85	198	196	109	141
pgaptmp_001844	83	26	43	28	78	145	31	12	78	51	44	32
pgaptmp_001845	1025	882	2204	792	272	652	763	515	688	1335	863	1150
pgaptmp_001846	755	266	939	319	176	396	201	200	417	501	222	307
pgaptmp_001847	305	163	326	121	66	125	115	117	157	310	137	149
pgaptmp_001848	610	358	741	254	161	322	295	222	328	489	373	521
pgaptmp_001849	328	239	406	260	81	214	164	141	291	312	218	264
pgaptmp_001850	350	109	296	67	71	95	49	68	106	181	57	55
pgaptmp_001851	26	8	33	6	3	8	11	15	16	18	12	9
pgaptmp_001852	198	81	179	96	24	154	85	43	81	109	167	146
pgaptmp_001853	69	21	70	15	29	34	6	9	30	35	25	7
pgaptmp_001854	5092	2432	8903	2480	1254	2546	2416	1655	2236	4300	2611	3308
pgaptmp_001855	60	47	140	50	19	36	45	26	38	67	42	44
pgaptmp_001856	191	102	344	108	46	138	137	101	133	220	120	175
pgaptmp_001857	4094	5801	8185	4876	977	4714	4429	3863	5263	8619	5381	4523
pgaptmp_001858	1257	1317	1708	938	286	565	344	708	939	1548	437	602
pgaptmp_001859	228	234	241	218	71	70	69	122	226	267	57	102
pgaptmp_001860	230	187	174	104	56	68	36	87	103	125	51	82
pgaptmp_001861	897	603	1328	474	308	1225	566	394	707	1015	602	628
pgaptmp_001862	250	323	490	328	42	526	251	214	329	487	331	277
pgaptmp_001863	362	125	304	81	96	118	75	91	155	208	88	87
pgaptmp_001864	150	39	138	34	24	59	26	22	102	72	31	24
pgaptmp_001865	3	7	5	6	1	2	4	2	2	6	0	2
pgaptmp_001866	0	0	0	0	0	0	0	0	0	0	0	0
pgaptmp_001867	271	220	336	181	37	189	116	122	110	290	160	212
pgaptmp_001868	522	298	847	314	118	432	291	243	341	626	399	363
pgaptmp_001869	2211	1147	4430	1288	369	1850	1394	1004	1462	2444	1831	2055
pgaptmp_001870	4956	3115	11977	3154	1762	4002	4336	2619	3485	5410	5199	5620
pgaptmp_001871	7082	5752	9516	4973	1450	8639	4873	4404	8850	9921	6901	6005
pgaptmp_001872	1922	1369	3109	1334	367	2391	1613	1222	1893	3116	2102	1895
pgaptmp_001873	755	711	1687	662	96	1839	1106	779	1278	1767	1235	1092
pgaptmp_001874	1681	1386	3778	1708	266	4111	2218	1706	3038	3825	2826	2303
pgaptmp_001875	2107	1480	5068	1501	528	2634	1778	1274	1654	3520	2014	1733
pgaptmp_001876	218	98	184	70	58	97	36	88	115	161	29	56
pgaptmp_001877	315	83	243	117	60	218	63	78	211	168	89	81
pgaptmp_001878	76	94	183	132	43	131	83	57	92	142	108	98
pgaptmp_001879	178	116	256	155	261	89	164	135	146	294	161	266
pgaptmp_001880	150	119	213	189	41	63	51	92	185	160	94	65
pgaptmp_001881	0	0	0	0	0	0	0	0	0	0	0	0
pgaptmp_001882	22	8	24	8	5	5	5	5	6	20	3	2
pgaptmp_001883	13	9	21	8	4	2	6	6	7	18	5	9
pgaptmp_001884	12	4	11	1	1	5	1	1	1	3	7	2
pgaptmp_001885	146	137	290	158	66	32	33	58	136	183	86	73
pgaptmp_001886	104	12	77	18	19	20	8	28	24	22	17	16
pgaptmp_001887	392	175	463	146	79	183	83	125	166	275	106	104
pgaptmp_001888	0	0	0	0	0	0	0	0	0	0	0	0
pgaptmp_001889	71	101	150	50	18	36	41	51	122	115	46	48
pgaptmp_001890	325	223	573	232	79	234	394	255	276	557	258	363
pgaptmp_001891	3871	2631	6640	2714	808	4671	3228	2673	4148	5303	3966	3638
pgaptmp_001892	911	993	2146	856	214	1400	1069	863	1215	1644	1322	1412
pgaptmp_001893	1612	1437	3100	1468	414	2040	1785	1209	1952	2852	1931	2721
pgaptmp_001894	1835	1785	3376	2063	699	3283	2114	1749	3384	3355	2653	2143
pgaptmp_001895	3042	2474	4886	2511	463	4746	1780	1930	4820	4757	2617	2261
pgaptmp_001896	162	58	198	107	40	109	96	93	169	197	138	113
pgaptmp_001897	1723	1271	3738	1348	356	2162	1680	1092	1869	2564	2160	2354
pgaptmp_001898	1304	1419	3235	1588	249	2447	1887	1378	2325	2985	2486	2505
pgaptmp_001899	1494	1514	4403	1819	368	3082	2759	1502	2816	3658	3048	3180
pgaptmp_001900	1793	1589	4689	1691	502	2687	2526	1593	2280	3560	2976	3494
pgaptmp_001901	2178	2446	5318	2444	440	3807	2863	2090	3008	4500	3596	3434
pgaptmp_001902	1153	730	2498	794	132	1101	1190	650	1035	1555	1169	1402
pgaptmp_001903	2740	1462	3491	1197	527	728	1049	841	1141	2204	1334	1547
pgaptmp_001904	2700	2458	4978	2682	563	2864	2748	2057	3454	4723	3325	3193
pgaptmp_001905	3018	2923	7132	3292	991	3607	3238	2250	3806	4973	4509	3764
pgaptmp_001906	2266	2485	5771	2975	861	3052	2775	2145	2859	4665	3862	3509
pgaptmp_001907	130831	22223	115019	22876	28728	23864	25952	14308	25018	36594	30142	40006
pgaptmp_001908	5454	2613	11112	3676	2352	2988	3581	2449	3651	5967	4788	5027
pgaptmp_001909	5332	4654	13846	5806	1927	5723	5888	4321	6417	9184	7655	8408
pgaptmp_001910	4000	3353	9756	4240	1542	3041	4208	2599	3790	6610	4684	5865
pgaptmp_001911	619	1008	1908	1409	334	1088	1224	923	1441	2233	1559	1546
pgaptmp_001912	18885	25870	47971	29795	9254	18716	24891	20209	26342	42287	32166	35190
pgaptmp_001913	2677	1720	3122	2051	379	3420	1803	1449	3067	3855	2558	1478
pgaptmp_001914	1442	805	1696	977	238	1193	791	603	1151	1386	1178	1118
pgaptmp_001915	853	488	979	460	287	568	339	329	577	761	447	430
pgaptmp_001916	602	445	761	525	275	370	273	266	561	693	388	398
pgaptmp_001917	200	124	236	92	28	181	58	79	187	219	85	76
pgaptmp_001918	1728	1262	3031	1224	416	2144	1196	1071	2203	2381	1610	1416
pgaptmp_001919	7875	3941	14733	3515	2158	3786	4060	2748	3306	6319	4318	7153
pgaptmp_001920	373	414	592	353	83	512	482	314	599	593	585	564
pgaptmp_001921	1948	1069	2608	1008	409	1480	1117	708	1046	1760	1302	1654
pgaptmp_001922	2898	1991	4973	2178	693	3073	2042	1260	2398	3180	2652	3240
pgaptmp_001923	1480	1220	1715	985	291	1360	830	669	987	1324	1137	1283
pgaptmp_001924	204	132	249	71	53	119	107	89	101	141	105	165
pgaptmp_001925	0	0	0	0	0	0	0	0	0	0	0	0
pgaptmp_001926	398	423	727	467	80	192	306	235	212	699	366	477
pgaptmp_001927	2817	2266	4650	1445	1182	1715	979	1023	1337	2961	1546	2478
pgaptmp_001928	117	68	124	113	26	71	22	38	72	105	34	50
pgaptmp_001929	809	139	546	1100	263	316	83	89	267	256	150	86
pgaptmp_001930	151	97	217	154	105	176	99	107	267	201	76	199
pgaptmp_001931	559	574	850	380	188	1104	378	485	898	785	436	463
pgaptmp_001932	1149	524	1155	446	345	716	274	297	545	708	432	445
pgaptmp_001933	12007	10337	25085	10624	4947	12372	11131	7281	11617	17870	13271	15297
pgaptmp_001934	3142	4934	7064	4872	1428	7527	5708	4352	6202	9332	6401	6931
pgaptmp_001935	1222	1857	1472	3203	1646	814	847	1027	2792	2032	2434	1179
pgaptmp_001936	1136	434	874	447	462	510	187	316	811	632	296	225
pgaptmp_001937	70	87	152	93	58	68	49	30	81	95	42	78
pgaptmp_001938	599	522	873	554	116	515	521	367	502	786	661	645
pgaptmp_001939	449	235	472	211	206	254	205	126	256	311	252	354
pgaptmp_001940	631	273	748	330	110	425	345	179	334	596	331	455
pgaptmp_001941	1042	883	2791	1019	264	1631	1036	700	1428	1696	1310	1348
pgaptmp_001942	498	218	611	188	164	248	137	121	254	399	189	152
pgaptmp_001943	48	27	50	11	14	41	12	24	38	47	9	6
pgaptmp_001944	102	54	124	61	31	150	74	54	87	164	71	130
pgaptmp_001945	358	296	414	232	104	367	178	198	369	429	233	284
pgaptmp_001946	307	204	322	117	91	214	151	154	326	304	189	167
pgaptmp_001947	1643	1351	2052	1450	294	2107	1347	1247	1912	2323	1635	1473
pgaptmp_001948	2849	1428	8263	1553	809	2228	1912	1096	1760	3097	1793	2077
pgaptmp_001949	1371	1001	2950	1085	325	2438	707	760	1303	1923	903	852
pgaptmp_001950	71	61	34	16	21	10	9	41	10	69	9	27
pgaptmp_001951	19300	4873	14195	4771	4097	3164	2040	2875	4312	7966	2439	2957
pgaptmp_001952	700	235	666	271	102	224	144	167	221	484	152	245
pgaptmp_001953	320	332	563	371	181	245	268	172	284	430	338	554
pgaptmp_001954	36	81	66	40	23	71	45	30	77	112	67	71
pgaptmp_001955	1283	927	1723	1002	690	734	779	544	1017	1519	953	1243
pgaptmp_001956	2	5	14	5	2	4	1	1	7	8	7	6
pgaptmp_001957	95	167	169	79	26	247	162	82	134	183	122	223
pgaptmp_001958	85	66	85	53	18	96	22	35	81	105	49	46
pgaptmp_001959	620	365	806	415	171	730	386	272	574	707	428	443
pgaptmp_001960	274	142	334	145	57	125	56	70	146	196	84	95
pgaptmp_001961	1120	535	1404	510	263	560	299	355	635	962	388	386
pgaptmp_001962	11	7	21	16	1	5	8	6	11	17	18	11
pgaptmp_001963	80	62	97	53	11	84	54	52	85	129	52	60
pgaptmp_001964	2064	1740	3326	1814	495	2111	1606	1424	2303	3142	2019	1821
pgaptmp_001965	326	191	423	213	101	284	210	175	212	363	245	270
pgaptmp_001966	347	472	757	399	112	514	365	382	506	808	514	523
pgaptmp_001967	586	920	1470	894	128	1399	844	865	1079	1964	1220	1084
pgaptmp_001968	164	302	547	283	31	445	330	294	314	615	408	483
pgaptmp_001969	1639	1080	2662	979	406	1547	1264	869	1240	2102	1588	1771
pgaptmp_001970	4128	5002	6257	5737	1064	3775	3912	2921	4936	8343	5746	4492
pgaptmp_001971	220	117	312	119	25	175	83	85	141	240	91	133
pgaptmp_001972	555596	128414	632112	133007	132410	172096	170859	59260	96399	321011	134181	277902
pgaptmp_001973	1354	1657	1860	1427	403	2492	1159	833	776	3822	1469	1927
pgaptmp_001974	548	515	986	579	107	944	592	457	781	1094	763	566
pgaptmp_001975	2185	1190	2429	1276	400	1616	997	850	1440	2004	1329	1055
pgaptmp_001976	841	1048	2445	1490	387	1707	1476	791	1252	2188	1529	1459
pgaptmp_001977	1821	1516	2858	1741	485	2630	1716	1327	1876	3209	2069	2203
pgaptmp_001978	3370	1503	5774	1672	1188	2251	1684	1142	1613	3018	2149	2336
pgaptmp_001979	426	146	371	165	66	336	89	122	199	259	174	170
pgaptmp_001980	1523	1035	2211	1305	388	1455	1191	811	1105	1922	1394	1593
pgaptmp_001981	801	586	747	657	156	683	337	331	723	735	536	454
pgaptmp_001982	23	10	30	14	2	17	11	5	17	15	11	5
pgaptmp_001983	0	0	0	0	0	0	0	0	0	0	0	0
pgaptmp_001984	0	0	0	0	0	0	0	0	0	0	0	0
pgaptmp_001985	78	63	77	48	20	83	36	19	53	100	44	35
pgaptmp_001986	186	103	248	103	22	200	119	86	143	207	127	113
pgaptmp_001987	2685	1659	2864	1575	602	1396	961	815	1537	2096	1257	1126
pgaptmp_001988	234	247	480	211	67	249	240	170	243	393	323	330
pgaptmp_001989	31	17	29	18	2	34	10	11	36	48	4	13
pgaptmp_001990	540	657	1317	575	161	685	551	449	639	1159	799	801
pgaptmp_001991	237	277	628	238	56	273	248	252	351	564	370	351
pgaptmp_001992	109	46	166	61	42	152	66	63	105	160	77	110
pgaptmp_001993	1746	1743	4042	1541	478	2733	1904	1410	2126	3297	2628	2977
pgaptmp_001994	3176	4002	7166	4177	794	5966	4483	3342	5030	7064	6027	5951
pgaptmp_001995	50905	24712	131430	27431	23225	30240	36441	22357	35984	51661	40348	63212
pgaptmp_001996	683	716	1619	779	398	1018	784	543	894	1256	999	1091
pgaptmp_001997	611	700	1345	663	214	491	447	488	574	931	478	633
pgaptmp_001998	10168	8432	35716	9411	3822	11382	9383	6733	10757	14863	11365	9555
pgaptmp_001999	670	639	3098	714	115	1156	826	606	960	1573	1023	895
pgaptmp_002000	793	411	2095	432	113	704	478	338	436	1019	573	584
pgaptmp_002001	908	453	1758	489	177	664	514	457	470	971	519	621
pgaptmp_002002	578	564	1048	566	77	753	485	451	651	930	711	544
pgaptmp_002003	1542	1438	3092	1471	407	1907	1428	1040	1631	2326	1497	1756
pgaptmp_002004	4127	2541	5830	2884	1554	2950	2677	1968	3641	4315	3242	3650
pgaptmp_002005	1514	579	947	844	588	556	205	290	641	730	270	266
pgaptmp_002006	6678	9897	16841	10923	5419	12512	10602	8633	14636	15461	16082	12626
pgaptmp_002007	6130	6015	10841	6991	3560	7034	7100	4342	7679	9825	9248	10399
pgaptmp_002008	387	381	600	300	101	344	327	257	335	536	384	399
[truncated: 5,051 more rows]

## Sheet: meta-transcriptome of host
Table S4 Feature count information of meta-transcriptome of host and symbionts
Gene ID	DeC_1	DeC_2	DeC_3	DeC_4	DeC_0 (also used in scRNA-seq and ST-seq)	InS_1	InS_0 (also used in scRNA-seq and ST-seq)	InS_2(used in scRNA-seq)	InS_3(used in scRNA-seq)	InS_4	InS_5	InS_6
CSbapl.100027	0	0	0	26	0	1	24	7	3	347	1	0
CSbapl.100035	0	0	0	0	0	0	2	0	0	0	0	0
CSbapl.100041	0	6	67	80	110	205	136	8	80	12	10	100
CSbapl.100053	0	0	0	0	0	0	0	0	0	2	0	0
CSbapl.100064	0	0	0	0	0	0	393	0	124	0	0	0
CSbapl.100072	0	0	0	0	14	1	2	0	20	0	48	0
CSbapl.100101	0	2	13	10	15	18	12	21	11	8	22	11
CSbapl.100104	0	22	13	0	0	0	0	28	17	0	31	0
CSbapl.100105	0	0	3	88	0	21	0	0	44	16	23	22
CSbapl.100189	0	151	36	2	8	187	257	151	136	56	323	25
CSbapl.100204	0	1	0	7	3	3	2	1	0	6	1	4
CSbapl.100230	0	0	0	2	0	0	9	0	0	0	0	0
CSbapl.100311	0	101	236	85	32	951	80	185	187	132	16	97
CSbapl.100360	0	7	2	9	5	3	3	13	19	2	13	3
CSbapl.100437	0	0	2	0	0	6	0	0	0	0	0	0
CSbapl.100443	0	0	0	0	0	0	0	0	0	0	0	0
CSbapl.10048	0	12	1	1	1	2	14	2	13	8	5	12
CSbapl.100531	0	0	0	16	966	4	34	30	19	6	0	0
CSbapl.100595	0	0	0	0	0	1	0	0	0	1	0	0
CSbapl.100598	0	0	0	0	0	0	0	0	0	0	0	0
CSbapl.100632	0	0	0	0	0	0	0	0	0	0	0	2
CSbapl.100643	0	0	0	0	0	2	0	0	0	0	0	0
CSbapl.100645	0	0	0	0	0	0	0	0	0	0	0	0
CSbapl.100698	0	35	57	57	49	337	19	5	23	1	0	58
CSbapl.100699	0	0	0	0	0	0	0	0	3	0	0	0
CSbapl.100704	0	0	0	0	0	0	0	0	0	0	0	0
CSbapl.100709	0	0	0	44	2	0	0	0	0	0	0	4
CSbapl.100710	0	0	1	0	0	0	0	0	2	0	0	0
CSbapl.100717	0	0	0	0	0	0	0	0	0	0	0	0
CSbapl.100719	0	0	35	0	88	60	42	0	5	59	0	3
CSbapl.100736	0	0	0	0	0	0	0	0	0	0	0	0
CSbapl.100755	0	3	22	4	0	0	0	2	2	4	0	4
CSbapl.100758	0	0	0	0	0	0	0	0	0	0	0	0
CSbapl.100762	0	0	2	0	2	0	0	2	2	0	2	0
CSbapl.100771	0	0	0	0	0	0	0	0	0	0	0	0
CSbapl.100791	0	32	23	0	0	0	0	0	2	258	0	0
CSbapl.100803	0	0	0	0	0	0	0	0	0	0	0	0
CSbapl.100823	0	1	2	0	0	2	12	1	0	4	0	5
CSbapl.100831	0	0	0	0	0	0	0	0	0	0	0	0
CSbapl.100834	0	0	0	0	0	0	0	1	0	0	15	0
CSbapl.100862	0	1	2	0	8	0	1	2	0	2	6	0
CSbapl.100873	0	69	0	0	0	0	0	0	0	0	0	0
CSbapl.100886	0	0	2	0	0	5	0	7	0	0	0	0
CSbapl.100900	0	13	1	14	5	19	9	10	7	15	9	7
CSbapl.100935	0	697	374	745	470	1032	1	391	51	8	149	4
CSbapl.100944	0	0	0	0	0	0	0	0	0	2	0	0
CSbapl.100995	0	2	0	107	0	3	14	4	1	20	0	0
CSbapl.101012	0	0	0	0	0	0	0	0	0	0	0	0
CSbapl.101019	0	0	0	2	0	1	2	1	1	0	2	0
CSbapl.101020	0	0	0	0	0	0	0	0	0	0	0	0
CSbapl.101021	0	0	0	0	0	0	0	0	0	0	0	0
CSbapl.101045	0	2	0	0	8	1	0	0	0	0	4	0
CSbapl.101047	0	0	0	0	0	0	0	0	1	6	6	2
CSbapl.101057	0	0	0	0	0	0	0	0	0	0	0	0
CSbapl.101084	0	76	17	36	38	9	2	38	85	54	5	5
CSbapl.101085	0	6	0	0	4	0	0	4	0	0	4	0
CSbapl.101107	0	0	0	0	0	0	0	0	0	0	0	0
CSbapl.101113	0	3	10	0	4	0	0	18	3	0	2	2
CSbapl.101125	0	20	11	5	3	21	49	28	14	5	5	40
CSbapl.101126	0	0	0	0	2	0	1	0	0	0	0	0
CSbapl.101141	0	0	0	0	0	0	0	0	0	0	0	0
CSbapl.101147	0	0	0	0	0	0	0	0	0	0	0	0
CSbapl.101148	0	0	0	0	0	0	0	0	0	0	0	0
CSbapl.101151	0	0	0	0	0	0	0	0	0	0	0	0
CSbapl.101152	0	0	0	0	0	0	0	0	0	0	0	0
CSbapl.101165	0	0	1	0	2	0	5	0	0	5	8	0
CSbapl.101173	0	0	6	0	0	0	0	29	0	0	0	0
CSbapl.101183	0	4	0	0	0	0	0	0	0	0	0	0
CSbapl.101186	0	7	6	7	5	0	0	4	0	0	0	4
CSbapl.101187	0	0	0	2	0	0	0	0	0	0	0	0
CSbapl.101189	0	0	0	0	0	0	0	0	0	0	0	0
CSbapl.101190	0	0	0	0	0	0	0	0	0	0	0	0
CSbapl.101193	0	0	0	0	0	0	0	0	0	0	0	0
CSbapl.101194	0	0	0	0	0	0	0	0	0	0	0	0
CSbapl.101195	0	0	0	0	0	0	0	0	0	0	0	0
CSbapl.101202	0	0	0	0	0	0	0	0	0	0	0	0
CSbapl.101211	0	0	0	0	0	0	0	0	0	0	0	0
CSbapl.101219	0	4	6	0	0	0	0	7	6	24	15	0
CSbapl.101240	0	0	0	0	0	0	0	0	0	0	0	0
CSbapl.101244	0	2	2	0	4	2	0	0	0	0	0	0
CSbapl.101251	0	0	0	0	2	0	0	0	0	0	0	2
CSbapl.101260	0	0	2	0	24	0	0	0	4	0	0	4
CSbapl.101266	0	0	0	6	11	5	12	0	3	10	3	5
CSbapl.101286	0	0	6	1	0	4	7	2	5	0	5	0
CSbapl.101298	0	0	6	27	1	42	2	37	6	0	6	11
CSbapl.101314	0	0	0	0	0	0	0	0	0	0	0	0
CSbapl.101319	0	30	20	6	6	20	18	1	32	8	12	13
CSbapl.10221	0	0	270	1020	2515	378	0	0	1475	0	0	2081
CSbapl.10244	0	0	0	0	0	0	0	0	0	0	0	0
CSbapl.10247	0	0	0	0	0	0	0	0	0	0	0	0
CSbapl.10303	0	10	0	7	8	6	0	5	3	5	0	4
CSbapl.10367	0	6	2	0	2	4	0	0	5	1	4	3
CSbapl.10469	0	0	0	0	0	0	0	0	0	0	0	0
CSbapl.10470	0	0	0	0	0	0	0	0	0	0	0	0
CSbapl.10615	0	0	2	0	9	0	2	0	10	0	43	40
CSbapl.10696	0	0	2	8	9	0	1	10	2	4	6	0
CSbapl.10699	0	0	5	2	4	0	0	11	0	8	16	2
CSbapl.10701	0	3	17	114	112	4	18	69	29	33	43	0
CSbapl.10746	0	0	0	5	1	0	2	0	0	1	1	2
CSbapl.10747	0	0	0	0	0	0	0	0	0	0	0	0
CSbapl.10756	0	0	0	0	0	0	0	0	0	0	0	0
CSbapl.10774	0	0	0	0	0	0	0	0	0	0	0	0
CSbapl.10808	0	0	0	0	6	0	0	0	0	0	0	0
CSbapl.10818	0	0	1	0	0	1	5	0	0	0	0	0
CSbapl.10825	0	8	0	10	11	17	0	5	3	0	2	2
CSbapl.10854	0	1	0	6	0	0	2	0	0	1	1	0
CSbapl.11156	0	0	0	0	0	0	0	0	0	0	0	0
CSbapl.11157	0	0	0	0	0	0	0	0	0	0	0	0
CSbapl.11189	0	0	0	0	0	0	0	0	0	0	0	0
CSbapl.11199	0	0	0	0	0	0	0	0	0	0	0	0
CSbapl.11203	0	0	0	0	0	0	0	0	0	0	0	0
CSbapl.11205	0	0	0	2	0	0	0	0	0	0	0	0
CSbapl.11234	0	0	0	0	0	0	0	0	0	0	0	0
CSbapl.11251	0	2	0	0	0	2	2	6	4	0	2	0
CSbapl.11272	0	1	0	4	2	0	0	4	0	1	2	3
CSbapl.11309	0	0	0	0	0	0	0	0	0	0	0	0
CSbapl.11326	0	0	0	0	0	0	0	0	3	0	0	0
CSbapl.11357	0	0	0	0	0	0	0	0	0	0	0	0
CSbapl.11358	0	0	0	0	0	0	0	0	0	0	0	0
CSbapl.11359	0	0	0	0	0	0	0	0	0	0	0	0
CSbapl.11361	0	0	0	0	0	0	0	0	0	0	0	0
CSbapl.11362	0	0	0	0	0	0	0	0	0	0	0	0
CSbapl.11422	0	0	0	0	0	0	0	0	0	0	0	0
CSbapl.11424	0	0	0	0	0	0	0	0	0	0	0	0
CSbapl.1151	0	0	0	0	0	0	0	0	0	0	0	0
CSbapl.11516	0	0	0	6	0	3	1	0	0	0	0	0
CSbapl.11522	0	2	0	17	5	3	11	0	0	0	26	1
CSbapl.11524	0	0	31	11	25	80	22	123	35	117	54	6
CSbapl.11525	0	0	0	10	0	0	0	0	0	1	0	0
CSbapl.1153	0	0	0	0	0	0	0	0	0	0	0	0
CSbapl.11533	0	0	1	0	0	2	0	1	0	0	0	0
CSbapl.11545	0	0	730	0	0	0	0	0	567	0	0	0
CSbapl.11561	0	0	0	0	0	0	8	0	4	0	4	0
CSbapl.11587	0	0	0	2	3	0	0	0	0	0	2	1
CSbapl.11604	0	0	0	0	0	0	0	4	0	4	0	0
CSbapl.11663	0	4	2	0	4	0	7	0	0	2	2	0
CSbapl.11699	0	0	0	0	0	0	0	0	0	0	0	0
CSbapl.11700	0	0	0	0	0	0	0	0	0	0	0	0
CSbapl.11701	0	0	0	0	0	0	0	0	0	0	0	0
CSbapl.11702	0	0	0	0	0	0	0	0	0	0	0	0
CSbapl.11744	0	0	0	0	0	0	0	0	0	0	0	0
CSbapl.11745	0	0	0	0	0	0	0	0	0	0	0	0
CSbapl.11755	0	0	0	0	0	0	0	0	0	0	0	0
CSbapl.11762	0	7	8	0	0	9	8	3	0	1	2	6
CSbapl.11771	0	0	0	0	0	0	0	0	0	0	0	0
CSbapl.11772	0	0	0	0	0	0	0	0	0	0	0	0
CSbapl.11776	0	6	0	14	0	1	10	0	2	1	26	0
CSbapl.11799	0	0	0	0	0	0	0	0	8	0	0	0
CSbapl.11808	0	0	0	0	0	0	0	0	0	0	0	0
CSbapl.11854	0	0	0	0	0	0	0	0	0	0	0	0
CSbapl.11920	0	3	9	8	0	3	30	8	11	0	26	27
CSbapl.11929	0	0	0	0	0	0	0	0	0	0	0	0
CSbapl.11962	0	9	8	13	8	6	8	2	0	5	35	0
CSbapl.11965	0	0	0	0	0	0	0	0	0	0	0	0
CSbapl.12006	0	0	0	0	0	0	0	0	0	1	0	1
CSbapl.12008	0	0	0	0	0	0	1	0	0	1	0	0
CSbapl.12052	0	0	0	0	0	0	0	0	0	0	0	0
CSbapl.12053	0	0	0	0	0	0	0	0	0	0	0	0
CSbapl.12054	0	0	0	0	0	0	0	0	0	0	0	0
CSbapl.12056	0	0	0	0	0	0	0	0	0	0	0	0
CSbapl.12064	0	0	0	0	0	1	0	3	0	0	0	0
CSbapl.12079	0	0	0	0	0	1	0	0	1	0	0	0
CSbapl.12085	0	0	0	0	2	0	1	2	0	0	3	0
CSbapl.12106	0	0	0	0	0	0	2	0	0	0	0	0
CSbapl.12107	0	0	0	0	0	0	0	0	0	0	1	0
CSbapl.12121	0	0	0	0	0	0	0	0	0	0	0	0
CSbapl.12122	0	0	0	0	0	0	0	0	0	0	0	0
CSbapl.12124	0	0	0	0	0	0	0	0	0	0	0	0
CSbapl.12128	0	0	0	0	0	0	0	0	0	0	0	0
CSbapl.12138	0	0	0	0	0	0	0	0	0	0	0	0
CSbapl.12149	0	0	0	0	0	0	0	0	0	0	0	0
CSbapl.12238	0	0	0	0	0	0	0	0	0	0	0	0
CSbapl.12244	0	0	0	0	0	2	0	0	0	0	0	0
CSbapl.12245	0	0	0	0	0	0	0	0	0	0	0	0
CSbapl.12307	0	0	0	0	0	0	0	0	0	0	0	0
CSbapl.12401	0	0	0	0	0	0	0	0	0	0	0	0
CSbapl.12402	0	0	0	3	0	0	0	3	0	0	4	0
CSbapl.12439	0	0	0	3	2	0	0	0	0	0	4	0
CSbapl.12463	0	0	0	0	0	1	2	0	0	1	1	1
CSbapl.12486	0	0	0	0	0	0	0	0	0	0	0	0
CSbapl.1252	0	0	0	0	0	0	0	0	0	0	0	0
CSbapl.1253	0	0	0	0	0	0	0	0	0	0	0	0
CSbapl.1257	0	0	0	0	0	0	0	0	0	0	0	0
CSbapl.12584	0	5	0	3	17	2	3	4	19	9	9	7
CSbapl.12694	0	0	0	0	0	0	0	0	0	0	0	0
CSbapl.12711	0	0	0	0	0	0	0	0	0	0	0	0
CSbapl.12774	0	14	7	0	2	9	4	6	28	13	22	4
CSbapl.12792	0	0	0	0	0	4	0	3	2	20	0	2
CSbapl.12799	0	0	0	0	0	0	0	0	0	0	0	0
CSbapl.12824	0	0	0	0	0	0	0	0	0	0	0	0
CSbapl.12888	0	0	0	0	0	0	0	0	0	1	0	0
CSbapl.12892	0	0	0	2	9	0	0	0	0	0	0	0
CSbapl.12954	0	0	0	1	0	2	0	2	0	2	0	0
CSbapl.13005	0	0	0	0	0	0	0	0	0	0	0	0
CSbapl.13040	0	0	0	0	0	0	0	0	0	0	0	0
CSbapl.13078	0	1	0	3	0	1	2	0	5	1	0	0
CSbapl.13111	0	8	0	2	6	6	3	0	20	15	1	2
CSbapl.13113	0	0	0	0	0	0	0	0	0	0	0	0
CSbapl.13130	0	2	2	0	0	4	5	5	1	2	8	0
CSbapl.13133	0	0	2	0	1	0	0	0	0	0	2	0
CSbapl.13143	0	2	4	12	0	12	9	0	0	12	10	20
CSbapl.13167	0	0	7	1	5	3	1	1	3	1	10	7
CSbapl.13169	0	1	1	18	2	0	3	0	2	1	1	0
CSbapl.13210	0	0	0	0	0	0	2	2	0	3	0	2
CSbapl.13213	0	0	0	0	0	0	0	0	0	0	0	0
CSbapl.13218	0	0	0	0	0	0	0	0	0	0	0	0
CSbapl.13279	0	0	0	0	0	0	0	0	0	0	0	0
CSbapl.13323	0	0	1	0	0	0	0	17	0	0	2	1
CSbapl.13387	0	585	0	0	0	0	0	777	0	0	0	0
CSbapl.13406	0	0	0	0	0	0	0	0	0	0	0	0
CSbapl.13407	0	0	0	0	0	0	0	0	0	0	0	0
CSbapl.13408	0	0	0	0	0	0	0	0	0	0	0	0
CSbapl.13409	0	0	0	0	0	0	0	0	0	0	0	0
CSbapl.13410	0	155	996	2	0	0	0	11	0	0	0	0
CSbapl.13414	0	130	3475	0	0	0	0	73	0	0	0	0
CSbapl.13436	0	590	0	0	2	0	0	0	0	0	0	0
CSbapl.13438	0	0	0	0	0	0	0	0	0	0	0	0
CSbapl.13445	0	0	94	0	29	0	44	2	0	0	0	0
CSbapl.13525	0	0	0	0	0	0	0	0	0	0	0	0
CSbapl.13526	0	0	0	0	0	0	0	0	0	0	0	0
CSbapl.13528	0	0	0	0	0	0	0	0	0	0	0	0
CSbapl.13529	0	0	0	0	0	0	0	0	0	0	0	0
CSbapl.1354	0	0	0	0	0	0	0	0	0	0	0	0
CSbapl.13592	0	16	0	2	6	6	9	8	4	0	0	2
CSbapl.13696	0	0	0	0	0	0	0	0	0	0	0	0
CSbapl.13719	0	0	0	2	0	0	0	0	1	0	0	2
CSbapl.13743	0	0	0	0	0	0	2	0	0	0	0	0
CSbapl.13785	0	1	0	0	0	0	0	0	0	0	0	0
CSbapl.13801	0	2	0	0	0	0	0	0	0	0	0	0
CSbapl.13974	0	0	0	0	0	0	0	0	0	0	0	0
CSbapl.13975	0	0	0	0	0	0	0	0	0	0	0	0
CSbapl.13976	0	0	0	0	0	0	0	0	0	0	0	0
CSbapl.13979	0	0	0	0	0	0	0	0	0	0	0	0
CSbapl.14054	0	0	0	0	0	0	0	0	0	0	0	0
CSbapl.14055	0	0	0	0	0	0	0	0	0	0	0	0
CSbapl.14059	0	0	0	0	1	0	1	0	4	2	0	3
CSbapl.14074	0	82	138	114	86	4	118	58	82	48	139	1
CSbapl.14134	0	0	1	11	4	12	9	1	115	121	0	0
CSbapl.14196	0	0	0	0	0	0	0	0	0	0	0	0
CSbapl.14197	0	0	0	0	0	0	0	0	0	0	0	0
CSbapl.14215	0	0	0	0	0	0	0	0	0	0	0	0
CSbapl.14224	0	0	0	0	0	0	0	0	0	0	0	0
CSbapl.14227	0	0	0	0	0	0	0	0	0	0	0	0
CSbapl.14228	0	0	0	0	0	0	0	0	0	0	0	0
CSbapl.1433	0	2	1	0	0	0	0	0	0	1	0	0
CSbapl.14431	0	0	0	0	0	0	0	0	0	0	0	0
CSbapl.14432	0	0	0	0	0	0	0	0	0	0	0	0
CSbapl.14433	0	0	0	0	0	0	0	0	0	0	0	0
CSbapl.14440	0	2	0	0	0	0	2	3	0	1	0	1
CSbapl.14443	0	0	2	0	7	0	2	2	0	0	0	1
CSbapl.14447	0	0	0	0	0	0	0	0	0	0	0	0
CSbapl.14448	0	0	0	0	0	0	0	0	0	0	0	0
CSbapl.14450	0	0	0	0	0	0	0	0	0	0	0	0
CSbapl.14459	0	0	0	0	0	2	5	1	0	0	0	0
CSbapl.14500	0	4	0	1	0	0	1	2	2	0	1	0
CSbapl.14581	0	0	0	0	0	0	0	0	0	0	0	0
CSbapl.14787	0	1	0	0	0	0	1	0	1	0	0	0
CSbapl.14788	0	0	0	0	0	2	0	0	0	0	0	0
CSbapl.14790	0	0	0	0	0	0	0	0	0	0	0	0
CSbapl.14930	0	0	0	0	0	0	0	0	0	0	0	0
CSbapl.14931	0	0	0	0	0	0	0	0	1	0	0	0
CSbapl.14985	0	0	0	0	0	0	0	0	0	0	0	0
CSbapl.15001	0	0	0	0	0	0	0	0	0	0	0	0
CSbapl.15002	0	0	0	0	0	0	0	0	0	0	0	0
CSbapl.15005	0	0	0	0	0	0	0	0	0	0	0	0
CSbapl.15006	0	0	0	0	0	0	0	0	0	0	0	0
CSbapl.15007	0	0	0	0	0	0	0	0	0	0	0	0
CSbapl.15066	0	1	0	0	0	0	1	3	0	2	0	0
CSbapl.15070	0	0	0	0	0	0	0	0	4	0	0	0
CSbapl.15084	0	0	0	0	0	0	0	0	0	0	0	0
CSbapl.15158	0	0	0	0	0	0	0	0	0	0	0	0
CSbapl.1517	0	0	0	0	0	0	0	0	0	0	0	0
CSbapl.15246	0	24	6	41	177	62	29	21	143	295	67	28
CSbapl.15411	0	19	11	0	0	0	0	13	2	16	0	1
CSbapl.15525	0	0	0	0	0	0	0	0	0	0	0	0
CSbapl.15551	0	2	0	1	0	0	1	1	10	0	4	1
CSbapl.15588	0	0	0	0	0	0	0	0	0	0	0	0
CSbapl.15591	0	2	0	0	1	0	0	0	0	0	0	0
CSbapl.15593	0	0	0	0	5	0	0	0	0	8	1	0
CSbapl.15662	0	0	0	0	0	0	0	0	0	0	0	0
CSbapl.15663	0	0	0	0	0	0	0	0	0	0	0	0
CSbapl.15665	0	4	0	0	0	2	16	0	3	0	6	0
CSbapl.15701	0	0	0	0	0	0	0	0	0	0	0	0
CSbapl.15845	0	0	0	0	0	0	0	0	0	0	0	0
CSbapl.15846	0	0	0	0	0	0	0	0	0	0	0	0
CSbapl.15848	0	0	0	2	0	1	0	2	0	0	3	0
CSbapl.15903	0	1	0	0	1	0	0	0	0	0	0	1
CSbapl.15920	0	0	12	0	1	0	38	1	6	0	0	0
CSbapl.15941	0	0	6	0	0	0	0	0	0	0	0	0
CSbapl.15951	0	0	0	1	0	0	0	0	0	0	0	0
CSbapl.15969	0	10	0	0	0	2	4	4	4	1	4	0
CSbapl.15978	0	0	0	0	0	0	0	0	0	0	0	0
CSbapl.15992	0	0	0	3	6	12	0	0	4	0	0	9
CSbapl.15994	0	14	14	0	4	7	5	2	0	17	53	37
CSbapl.16005	0	2	0	4	0	1	0	2	0	3	1	0
CSbapl.16012	0	0	0	1	0	0	0	0	0	0	0	0
CSbapl.16178	0	0	0	0	0	0	0	0	0	0	0	0
CSbapl.16179	0	0	0	0	0	0	0	0	0	0	0	0
CSbapl.1618	0	0	0	0	0	0	0	1	3	0	0	1
CSbapl.16184	0	0	0	0	2	0	1	0	2	0	0	0
CSbapl.16198	0	0	0	0	0	0	0	0	0	0	0	0
CSbapl.16384	0	1	2	0	0	0	0	2	0	2	0	0
CSbapl.16420	0	0	0	1	2	0	0	0	0	0	0	2
CSbapl.16519	0	1	0	0	0	0	0	0	2	0	0	0
CSbapl.16529	0	33	0	13	12	14	1	6	1	4	0	5
CSbapl.16532	0	0	0	0	0	0	0	0	0	0	0	0
CSbapl.16545	0	0	0	0	0	0	0	0	0	0	0	0
CSbapl.16553	0	0	0	0	0	0	0	0	0	0	0	0
CSbapl.16575	0	0	0	2	1	4	0	1	0	10	0	0
CSbapl.16693	0	12	0	0	0	0	0	0	0	0	0	0
CSbapl.16761	0	0	0	0	0	0	2	1	0	0	4	0
CSbapl.16810	0	0	0	0	0	0	0	0	0	0	0	0
CSbapl.16811	0	0	0	0	8	2	4	4	11	10	1	2
CSbapl.16817	0	0	0	0	0	0	0	0	0	0	0	0
CSbapl.16835	0	0	0	0	0	0	0	0	0	0	0	0
CSbapl.16838	0	0	0	0	0	0	0	0	0	0	0	0
CSbapl.16839	0	0	0	0	0	0	0	0	0	0	0	0
CSbapl.16935	0	0	0	0	0	0	0	0	0	0	0	0
CSbapl.16940	0	0	0	0	0	0	0	0	0	0	0	0
CSbapl.17058	0	0	0	0	0	0	0	0	0	0	0	0
CSbapl.17108	0	0	0	0	4	0	0	0	0	0	0	0
CSbapl.17131	0	0	0	0	0	0	0	0	0	0	0	0
CSbapl.17132	0	0	0	0	0	0	0	0	0	0	0	0
CSbapl.17133	0	0	0	0	0	0	0	0	0	0	0	0
CSbapl.17134	0	0	0	0	0	0	0	0	0	0	0	0
CSbapl.17135	0	0	0	0	0	0	0	0	0	0	0	0
CSbapl.17164	0	0	1	0	0	0	0	0	0	1	1	0
CSbapl.17229	0	0	1	0	0	0	0	1	0	0	0	0
CSbapl.17280	0	0	0	0	0	0	0	4	2	0	0	0
CSbapl.17342	0	0	0	2	0	0	0	0	0	0	0	0
CSbapl.17362	0	30	0	7	5	43	28	3	46	17	6	12
CSbapl.17382	0	0	0	6	2	0	0	0	4	1	0	0
CSbapl.17383	0	0	0	0	0	0	0	0	0	0	0	0
CSbapl.17475	0	0	0	0	0	2	2	0	4	0	0	0
CSbapl.17492	0	0	0	0	8	4	6	1	0	0	7	8
CSbapl.17501	0	0	0	0	0	0	0	0	0	0	0	0
CSbapl.17534	0	2	0	6	0	1	0	0	1	0	1	0
CSbapl.1754	0	0	0	6	4	0	2	0	8	0	2	0
CSbapl.17582	0	0	0	0	0	0	0	0	0	0	0	0
CSbapl.17583	0	0	0	0	0	0	0	0	0	0	0	0
CSbapl.17585	0	0	0	0	0	0	0	0	0	0	0	0
CSbapl.17586	0	0	0	0	0	0	0	0	0	0	0	0
CSbapl.17640	0	0	0	0	0	0	0	0	0	0	0	0
CSbapl.17645	0	0	0	3	0	0	0	0	1	0	1	0
CSbapl.17682	0	0	0	0	0	0	0	0	0	0	0	0
CSbapl.17683	0	0	0	0	0	0	0	0	0	0	0	0
CSbapl.17686	0	0	0	0	0	0	0	0	0	0	0	0
CSbapl.17689	0	0	0	0	0	0	0	0	0	0	0	0
CSbapl.17785	0	0	0	0	0	0	0	0	0	0	0	0
CSbapl.17793	0	7	0	0	0	1	12	20	23	0	2	0
CSbapl.17801	0	0	0	2	0	27	66	56	17	22	15	12
CSbapl.17976	0	0	0	0	0	0	0	0	0	0	0	0
CSbapl.17983	0	0	6	0	16	0	0	2	0	0	0	0
CSbapl.18010	0	0	0	2	0	2	2	0	1	3	1	0
CSbapl.18013	0	0	0	0	0	0	0	0	0	0	0	0
CSbapl.18017	0	0	0	0	0	0	0	0	0	0	0	0
CSbapl.18023	0	0	3	1	4	2	1	3	0	1	3	0
CSbapl.1804	0	0	0	0	0	0	0	0	0	0	0	0
CSbapl.1805	0	0	0	0	0	0	0	0	0	0	0	0
CSbapl.18066	0	6	12	8	5	12	7	9	10	3	11	8
CSbapl.18087	0	0	0	0	0	0	0	0	0	0	0	0
CSbapl.18089	0	0	0	0	0	0	0	0	0	0	0	0
CSbapl.18090	0	0	0	0	0	0	0	0	0	0	0	0
CSbapl.18098	0	0	0	0	0	0	0	0	0	0	0	0
CSbapl.18136	0	0	1	0	0	0	0	0	0	0	0	0
CSbapl.18145	0	161	30	182	78	10	5	44	63	29	15	104
CSbapl.18219	0	0	0	0	0	0	0	1	1	0	0	0
CSbapl.1822	0	0	0	0	0	0	0	0	0	0	0	0
CSbapl.18244	0	0	0	0	0	0	0	0	0	0	0	0
CSbapl.18369	0	0	0	0	0	0	0	0	0	0	0	0
CSbapl.18371	0	17	13	25	7	3	13	14	2	5	6	3
CSbapl.18467	0	1	0	2	0	1	0	0	0	0	0	1
CSbapl.18538	0	0	0	0	0	0	1	0	0	0	404	2
CSbapl.1857	0	0	0	0	0	0	0	0	1	0	2	1
CSbapl.18746	0	0	0	0	0	0	0	0	0	0	0	0
CSbapl.1878	0	0	0	0	0	0	0	0	0	0	0	0
CSbapl.1879	0	0	0	0	0	0	0	0	0	0	0	0
CSbapl.18795	0	2	0	6	0	0	0	4	5	4	0	0
CSbapl.1880	0	0	0	0	0	0	0	0	0	0	0	0
CSbapl.18811	0	0	0	0	0	0	0	0	0	0	0	0
CSbapl.1888	0	2	0	0	0	0	0	2	0	0	0	0
CSbapl.18908	0	0	0	0	0	0	0	0	0	0	0	0
CSbapl.18909	0	0	0	0	0	0	0	0	0	0	0	0
CSbapl.1891	0	1	0	0	0	0	0	0	2	0	0	0
CSbapl.18912	0	0	0	0	0	0	0	0	0	0	0	0
CSbapl.18913	0	0	0	0	0	0	0	0	0	0	0	0
CSbapl.19129	0	0	2	0	4	0	3	5	2	2	0	0
CSbapl.19148	0	0	0	0	0	0	0	0	0	0	0	0
CSbapl.19150	0	50	6	0	0	0	0	0	26	118	8	0
CSbapl.19151	0	0	0	0	0	0	0	0	0	0	0	0
CSbapl.1919	0	0	0	0	0	0	0	0	0	0	0	0
CSbapl.19218	0	0	0	0	0	0	0	0	0	0	0	0
CSbapl.19219	0	0	0	0	0	0	0	0	0	0	0	0
CSbapl.19220	0	0	0	0	0	0	0	0	0	0	0	0
CSbapl.19323	0	1	0	7	1	0	0	0	2	0	0	1
CSbapl.19404	0	12	0	39	0	4	0	2	12	44	2	0
CSbapl.19451	0	1	2	0	4	2	0	2	0	2	2	1
CSbapl.19512	0	0	0	0	0	0	0	0	0	0	0	0
CSbapl.19513	0	0	0	0	0	0	0	0	0	0	0	0
CSbapl.19514	0	0	0	0	0	0	0	0	0	0	0	0
CSbapl.19515	0	0	0	0	0	0	0	0	0	0	0	0
CSbapl.19590	0	0	0	0	0	0	0	0	0	0	0	0
CSbapl.19604	0	1	1	4	1	0	0	0	2	1	0	0
CSbapl.19609	0	0	0	0	0	4	0	0	2	2	0	0
CSbapl.19610	0	20	16	32	55	27	10	63	12	6	24	12
CSbapl.19717	0	0	0	0	0	0	0	0	0	0	0	0
CSbapl.19726	0	0	0	0	0	0	0	3	1	0	0	0
CSbapl.1973	0	0	0	0	0	0	0	0	0	0	0	0
CSbapl.19749	0	0	0	0	0	0	0	0	0	0	0	0
CSbapl.19750	0	0	0	0	0	0	0	0	0	0	0	0
CSbapl.19751	0	0	0	0	0	0	0	0	0	0	0	0
CSbapl.19765	0	0	0	0	16	0	0	0	0	3	0	0
CSbapl.19766	0	22	34	35	8	0	3	6	19	19	2	10
CSbapl.19767	0	11	0	4	4	6	8	3	3	2	3	3
CSbapl.19811	0	0	0	0	0	0	0	0	0	0	0	0
CSbapl.19851	0	0	2	0	0	0	0	0	0	0	0	0
CSbapl.19907	0	0	0	0	0	0	0	0	0	0	0	0
CSbapl.19930	0	8	0	4	0	7	6	0	15	0	0	60
CSbapl.20003	0	0	0	0	0	0	0	0	0	0	0	0
CSbapl.20004	0	4	0	1	2	0	0	1	0	0	0	0
CSbapl.20007	0	0	0	0	0	0	5	0	0	0	0	0
CSbapl.20010	0	0	0	0	0	0	0	0	0	0	1	0
CSbapl.20012	0	0	0	0	0	0	0	0	0	0	0	0
CSbapl.20013	0	0	1	0	0	0	0	0	0	0	0	0
CSbapl.2014	0	0	0	0	0	0	0	0	0	0	0	0
CSbapl.2015	0	0	0	0	0	0	0	0	0	0	0	0
CSbapl.20200	0	0	0	0	0	0	0	0	0	0	0	0
CSbapl.20202	0	0	0	0	0	0	0	0	0	0	0	0
CSbapl.20239	0	0	0	0	0	0	0	0	0	0	0	0
CSbapl.20241	0	0	0	0	0	0	0	0	0	0	0	0
CSbapl.20276	0	2	2	0	6	2	4	2	29	28	11	4
CSbapl.20284	0	0	0	0	0	0	0	0	0	0	0	0
CSbapl.20346	0	0	0	0	0	0	0	0	0	0	0	0
CSbapl.20378	0	0	0	0	0	0	0	0	0	0	0	0
CSbapl.20379	0	0	0	0	0	0	0	0	0	0	0	0
CSbapl.20425	0	0	0	0	0	0	0	0	0	0	0	0
CSbapl.20426	0	0	0	0	0	0	0	0	0	0	0	0
CSbapl.20428	0	1	2	0	0	0	5	0	0	0	0	0
CSbapl.20449	0	4	2	0	0	0	0	0	2	5	1	2
CSbapl.20451	0	14	2	2	6	2	17	2	7	3	11	1
CSbapl.20479	0	0	0	0	0	0	0	0	0	0	0	0
CSbapl.20502	0	0	0	0	0	0	0	0	0	0	0	0
CSbapl.20503	0	0	0	0	0	0	0	0	0	0	0	0
CSbapl.20575	0	0	0	0	0	0	0	0	0	0	0	0
CSbapl.20742	0	280	310	44	0	850	0	1242	1763	0	11	874
CSbapl.20774	0	0	0	0	0	0	0	0	0	0	0	0
CSbapl.20794	0	0	0	0	0	0	0	0	0	0	0	0
CSbapl.20796	0	0	0	0	0	0	0	0	0	0	0	0
CSbapl.20797	0	0	0	0	0	0	0	0	0	0	0	0
CSbapl.20868	0	0	0	0	0	0	0	0	0	0	0	0
CSbapl.20889	0	0	0	0	0	0	0	0	0	0	0	0
CSbapl.20890	0	0	0	0	0	0	0	0	0	0	0	0
CSbapl.20891	0	0	0	0	0	0	0	0	0	0	0	0
CSbapl.20911	0	0	0	0	0	0	0	0	0	0	0	0
CSbapl.20913	0	98	0	0	63	0	55	0	71	0	70	44
CSbapl.20922	0	95	119	259	228	175	67	184	52	107	0	0
CSbapl.2095	0	0	0	3	2	2	1	0	2	2	0	0
CSbapl.20961	0	0	0	0	0	0	0	0	0	0	0	0
CSbapl.20962	0	0	0	0	0	0	0	0	0	0	0	0
CSbapl.20968	0	0	0	0	4	4	0	0	0	0	0	0
CSbapl.20974	0	13	0	89	5	23	3	19	22	27	8	2
CSbapl.20985	0	0	0	0	0	0	0	0	0	0	0	0
CSbapl.20987	0	0	8	1	1	0	1	2	1	0	2	0
CSbapl.21016	0	0	0	0	0	0	0	0	0	0	0	0
CSbapl.21036	0	0	2	0	0	0	0	0	0	0	0	0
CSbapl.21164	0	0	0	0	0	0	0	0	0	0	0	0
CSbapl.21195	0	0	6	2	0	10	0	2	0	10	4	4
CSbapl.21263	0	0	0	0	0	1	0	0	1	0	1	0
CSbapl.2127	0	0	0	0	0	0	0	0	0	0	0	0
CSbapl.21459	0	0	3	1	7	0	0	3	4	3	1	0
CSbapl.21494	0	0	0	0	0	0	0	0	0	0	0	0
CSbapl.21547	0	10	0	17	1	0	1	0	0	5	0	0
CSbapl.21558	0	4	1	12	1	3	0	13	29	4	5	2
CSbapl.21562	0	0	0	0	0	0	0	0	0	0	0	0
CSbapl.21580	0	0	0	0	0	0	0	0	0	0	0	0
CSbapl.21581	0	0	0	0	0	0	0	0	0	0	0	0
CSbapl.21583	0	0	0	0	0	0	0	0	0	0	0	0
CSbapl.21584	0	0	0	0	0	0	0	0	0	0	0	0
CSbapl.21614	0	0	0	0	0	0	0	0	0	0	0	0
CSbapl.21615	0	0	0	0	0	0	0	0	0	0	0	0
CSbapl.21618	0	1	0	42	2	0	1	50	303	114	4	114
CSbapl.21622	0	0	0	0	0	0	0	0	0	0	0	0
CSbapl.21623	0	0	0	0	0	0	0	0	0	0	0	0
CSbapl.21653	0	0	1	1	0	0	0	0	0	0	0	0
CSbapl.21676	0	0	2	0	0	0	0	0	0	0	0	0
CSbapl.21678	0	0	0	0	0	0	0	0	0	0	0	1
CSbapl.21690	0	2	0	4	0	0	0	0	6	0	2	0
CSbapl.21692	0	0	0	0	0	0	0	0	0	0	0	0
CSbapl.21693	0	0	0	0	0	0	0	0	0	0	0	0
CSbapl.21702	0	0	0	0	0	0	0	0	0	0	0	0
CSbapl.21703	0	0	0	0	0	0	0	0	0	0	0	0
CSbapl.21704	0	0	0	0	0	0	0	0	0	0	0	0
CSbapl.21726	0	0	0	3	1	0	0	0	0	0	0	0
CSbapl.21740	0	0	5	6	12	2	2	0	0	4	0	4
CSbapl.21763	0	0	0	0	0	0	0	0	0	0	0	0
CSbapl.21796	0	0	0	0	0	0	0	0	0	0	0	0
CSbapl.21803	0	0	0	0	2	0	0	1	0	2	4	0
CSbapl.21817	0	0	0	0	0	0	0	0	0	0	0	0
CSbapl.21838	0	0	0	0	0	0	0	0	0	0	0	0
CSbapl.21851	0	1	0	0	0	1	0	1	0	1	0	0
CSbapl.21863	0	0	0	0	2	0	0	0	0	0	0	0
CSbapl.21930	0	0	0	0	0	0	0	0	0	0	0	0
CSbapl.21966	0	0	0	0	0	0	0	0	0	0	0	0
CSbapl.22006	0	0	0	0	0	0	0	0	0	0	0	0
CSbapl.22015	0	0	0	0	0	2	0	0	0	0	0	0
CSbapl.2209	0	0	0	0	2	0	0	0	0	0	0	0
CSbapl.22101	0	0	1	0	0	0	0	0	0	0	0	0
CSbapl.22105	0	0	0	0	0	0	0	0	0	0	0	0
CSbapl.22107	0	0	0	0	0	0	0	0	0	0	0	0
CSbapl.22127	0	0	0	0	0	2	0	4	4	14	2	11
CSbapl.22132	0	0	0	0	0	0	0	0	0	0	0	0
CSbapl.22159	0	0	0	0	0	0	0	0	0	0	0	0
CSbapl.22161	0	0	0	0	0	0	0	0	0	0	0	0
CSbapl.22211	0	0	1	1	2	3	4	3	4	4	3	3
CSbapl.22262	0	0	0	0	0	0	0	0	0	0	0	0
CSbapl.22266	0	0	0	0	0	0	0	0	0	0	0	0
CSbapl.22282	0	0	0	0	0	0	5	0	0	0	0	0
CSbapl.22382	0	0	0	0	0	0	0	0	0	0	0	0
CSbapl.22452	0	0	0	0	0	0	0	0	0	0	0	0
CSbapl.22453	0	0	0	0	0	0	0	0	0	0	0	0
CSbapl.22454	0	0	0	0	0	0	0	0	0	0	0	0
CSbapl.22455	0	0	0	0	0	0	0	0	0	0	0	0
CSbapl.22456	0	0	0	0	0	0	0	0	0	0	0	0
CSbapl.22480	0	0	0	0	0	0	0	0	0	0	0	0
CSbapl.22481	0	0	0	0	0	0	0	0	0	0	0	0
CSbapl.22502	0	0	4	0	0	0	0	0	18	0	0	0
CSbapl.22511	0	0	4	2	8	0	0	0	12	0	3	0
CSbapl.22512	0	8	51	2	0	0	0	0	355	0	0	0
CSbapl.22623	0	0	0	3	0	0	3	0	0	0	0	0
CSbapl.22670	0	0	0	0	0	0	0	0	0	0	0	0
CSbapl.22671	0	0	0	0	0	0	0	0	0	0	0	0
CSbapl.22673	0	0	0	0	0	0	0	0	0	0	0	0
CSbapl.22694	0	7	3	0	0	5	0	0	3	7	0	2
CSbapl.22700	0	1	0	0	2	17	33	6	0	0	0	18
CSbapl.22731	0	0	0	0	0	0	0	0	0	0	0	0
CSbapl.22732	0	0	0	0	0	0	0	0	0	0	0	0
CSbapl.22733	0	0	0	0	0	0	0	0	0	0	0	0
CSbapl.22734	0	0	0	0	0	0	0	0	0	0	0	0
CSbapl.22736	0	0	0	0	0	0	0	0	0	0	0	0
CSbapl.22739	0	0	0	0	0	0	0	0	0	0	0	0
CSbapl.22762	0	0	0	0	0	0	2	0	2	6	0	0
CSbapl.22781	0	11	0	7	5	0	1	2	10	1	1	0
CSbapl.2287	0	0	0	0	0	0	0	0	0	0	1	0
CSbapl.22899	0	0	0	0	0	0	0	0	0	0	0	0
CSbapl.22900	0	0	0	0	0	0	0	0	0	0	0	0
CSbapl.2305	0	18	0	0	1	16	0	0	31	0	28	2
CSbapl.23100	0	2	0	0	21	0	3	0	3	6	0	0
CSbapl.23104	0	13	0	0	2	15	0	3	9	13	2	0
CSbapl.23111	0	0	0	0	0	0	0	0	0	0	0	0
CSbapl.23112	0	0	0	0	0	0	0	0	0	1	0	0
CSbapl.23114	0	0	0	0	0	0	0	0	0	0	0	0
CSbapl.23115	0	0	0	0	0	0	0	0	0	0	0	0
CSbapl.23320	0	0	0	0	0	0	0	0	2	0	0	0
CSbapl.23352	0	0	0	0	0	0	0	0	0	0	0	0
CSbapl.23430	0	0	0	2	1	10	11	1	10	4	26	0
CSbapl.23435	0	0	0	0	0	0	0	0	0	0	0	0
CSbapl.23443	0	0	0	0	0	0	0	0	4	0	0	0
CSbapl.23474	0	0	0	0	0	0	0	0	0	0	0	0
CSbapl.23559	0	0	0	0	9	0	0	1	3	0	1	2
CSbapl.23731	0	0	6	9	0	0	0	1	0	0	0	0
CSbapl.23762	0	0	0	0	0	0	0	0	0	0	0	0
CSbapl.23781	0	0	0	0	0	0	0	0	0	0	0	0
CSbapl.23859	0	0	0	0	0	0	0	0	0	0	0	0
CSbapl.23860	0	0	0	0	0	0	0	0	0	0	0	0
CSbapl.23899	0	0	0	1	3	4	2	1	3	2	4	6
CSbapl.23915	0	0	0	0	0	0	0	0	0	0	0	0
CSbapl.23924	0	3	0	4	2	4	5	3	1	10	0	0
CSbapl.24002	0	0	0	0	0	0	0	0	0	0	0	0
CSbapl.24182	0	0	0	0	0	0	0	0	2	0	0	0
CSbapl.24211	0	0	0	1	2	0	0	0	0	1	0	0
CSbapl.24212	0	0	0	0	0	0	0	0	0	0	0	0
CSbapl.2434	0	0	0	0	0	0	0	0	0	0	0	0
CSbapl.24340	0	0	0	7	0	3	3	7	0	0	0	0
CSbapl.24412	0	0	2	1	3	2	0	0	12	4	0	0
CSbapl.24431	0	0	21	18	20	8	40	2	20	32	8	18
CSbapl.24451	0	0	0	0	3	0	0	6	1	0	0	0
CSbapl.24490	0	1	0	0	0	0	0	0	2	2	0	15
CSbapl.24491	0	1	0	0	0	2	0	0	0	0	0	0
CSbapl.24499	0	0	0	0	0	0	0	0	0	0	0	0
CSbapl.24535	0	0	0	0	0	0	0	0	0	0	0	0
CSbapl.24587	0	0	0	0	0	0	0	0	0	0	0	0
CSbapl.24598	0	0	0	0	0	0	0	0	0	0	0	0
CSbapl.24616	0	54	3	154	84	64	95	63	141	56	7	24
CSbapl.24684	0	0	0	0	0	0	0	0	0	0	0	0
CSbapl.24685	0	0	0	0	0	0	0	0	0	0	0	0
CSbapl.24686	0	0	0	0	0	0	0	0	0	0	0	0
CSbapl.24722	0	0	0	0	0	1	0	0	0	0	0	0
CSbapl.24866	0	0	1	0	0	0	0	0	0	0	0	0
CSbapl.24903	0	11	6	0	16	4	0	0	8	29	0	15
CSbapl.25000	0	0	0	4	3	3	3	2	0	13	4	2
CSbapl.25035	0	0	0	0	0	0	0	0	0	0	0	0
CSbapl.25036	0	0	0	0	0	0	0	0	0	0	0	0
CSbapl.25095	0	0	0	0	0	0	0	0	0	0	0	0
CSbapl.25104	0	0	0	0	0	0	0	0	0	0	0	0
CSbapl.25249	0	0	4	4	0	0	3	0	0	2	0	12
CSbapl.25306	0	68	22	11	29	96	36	74	44	214	102	0
CSbapl.25453	0	0	0	0	0	0	0	0	0	0	0	0
CSbapl.25456	0	0	0	0	0	0	0	0	0	0	0	0
CSbapl.25458	0	38	29	99	34	190	159	98	191	156	190	51
CSbapl.25470	0	0	0	0	0	0	0	0	0	0	0	0
CSbapl.25476	0	0	0	0	0	0	0	0	0	0	0	0
CSbapl.25479	0	32	28	294	192	8	0	1	61	427	153	24
CSbapl.25519	0	0	0	0	0	0	0	0	0	0	0	0
CSbapl.25540	0	20	37	55	9	215	145	77	128	62	48	81
CSbapl.25541	0	1	0	5	2	98	56	26	33	16	34	23
CSbapl.25542	0	31	4	33	7	70	52	5	30	28	24	22
CSbapl.25548	0	0	0	0	0	0	8	0	0	0	0	10
CSbapl.25574	0	0	0	0	0	0	0	0	0	0	0	0
CSbapl.25576	0	0	0	0	0	0	0	0	0	0	0	0
CSbapl.25593	0	0	0	0	0	0	0	0	0	0	0	0
CSbapl.25594	0	0	0	0	0	0	0	0	0	0	0	0
CSbapl.25599	0	0	0	0	0	0	0	0	0	0	0	0
CSbapl.25654	0	0	0	0	0	0	0	0	0	0	0	0
CSbapl.25655	0	0	0	0	0	0	0	0	0	0	0	0
CSbapl.25798	0	1	0	0	4	0	0	1	0	0	0	0
CSbapl.25822	0	0	0	0	0	0	0	0	0	0	0	0
CSbapl.25853	0	6	0	0	0	0	0	0	0	0	2	0
CSbapl.25860	0	0	1	0	0	0	0	2	0	0	9	0
CSbapl.26024	0	0	0	0	0	0	0	0	0	0	0	0
CSbapl.26030	0	0	0	0	0	0	0	0	0	0	0	0
CSbapl.26067	0	0	0	0	0	0	0	0	0	0	0	0
CSbapl.26068	0	0	0	0	0	0	0	0	0	0	0	0
CSbapl.26069	0	0	0	0	0	0	0	0	0	0	0	0
CSbapl.26083	0	0	0	0	0	0	0	0	0	0	0	0
CSbapl.26084	0	0	0	0	0	0	0	0	0	0	0	0
CSbapl.26085	0	0	0	0	0	0	0	0	0	0	0	0
CSbapl.26143	0	0	0	0	0	0	0	0	0	0	0	0
CSbapl.26145	0	0	0	0	0	0	0	0	0	0	0	0
CSbapl.26175	0	0	0	0	0	0	0	0	0	0	0	0
CSbapl.26185	0	0	0	0	0	0	0	0	0	0	0	0
CSbapl.26222	0	0	0	0	0	0	0	0	0	0	0	0
CSbapl.26324	0	0	2	11	0	7	2	6	0	0	2	6
CSbapl.26335	0	2	0	0	0	0	2	4	0	4	4	7
CSbapl.26379	0	0	0	1	0	0	0	0	0	0	0	0
CSbapl.26483	0	0	0	0	0	0	0	0	0	0	0	0
CSbapl.26513	0	2	0	2	4	6	29	6	0	0	4	2
CSbapl.26539	0	0	0	0	0	0	0	0	0	0	0	0
CSbapl.26540	0	0	0	0	0	0	0	0	0	0	0	0
CSbapl.26568	0	0	0	0	0	0	0	0	0	0	0	0
CSbapl.26577	0	0	0	0	0	0	0	0	0	0	0	0
CSbapl.26686	0	0	0	0	0	0	0	0	0	0	0	0
CSbapl.26687	0	0	0	0	0	0	0	0	0	0	0	0
CSbapl.26771	0	0	0	0	0	0	0	0	0	0	0	0
CSbapl.26775	0	0	0	2	0	2	0	1	2	0	5	0
CSbapl.26776	0	0	0	0	0	0	0	1	0	0	1	0
CSbapl.2678	0	0	1	0	12	0	4	0	0	6	0	8
CSbapl.26859	0	0	1	0	0	0	3	1	0	0	2	1
CSbapl.2702	0	4	4	1	1	3	0	0	0	0	0	0
CSbapl.27047	0	0	0	0	0	0	0	0	0	0	0	0
CSbapl.27074	0	0	0	0	0	0	0	0	0	0	0	0
CSbapl.2711	0	0	0	0	0	0	0	0	0	0	0	0
CSbapl.27153	0	0	0	0	1	0	0	0	0	0	0	0
CSbapl.27172	0	0	0	0	6	0	0	0	0	0	0	0
CSbapl.27189	0	0	0	0	0	0	0	0	0	0	0	0
CSbapl.27303	0	0	0	0	0	0	0	0	0	0	0	0
CSbapl.2733	0	0	0	0	0	0	0	0	0	0	0	0
CSbapl.27499	0	0	0	2	0	0	0	0	0	0	0	2
CSbapl.27554	0	0	6	0	0	4	0	5	3	3	0	0
CSbapl.27560	0	0	0	0	0	0	0	0	0	0	0	0
CSbapl.27562	0	0	0	0	0	0	0	0	0	2	0	0
CSbapl.27563	0	0	0	0	0	0	0	0	0	0	0	0
CSbapl.27564	0	0	0	12	1	2	0	3	2	3	0	2
CSbapl.27597	0	0	0	0	0	0	15	0	18	7	5	0
CSbapl.27646	0	22	2	0	0	1	29	0	0	0	0	1
CSbapl.27648	0	0	2	0	0	0	0	0	0	0	0	0
CSbapl.27650	0	115	70	22	8	0	121	6	0	0	0	0
CSbapl.27660	0	70	79	1	5	23	44	0	2	66	0	1
CSbapl.27662	0	5	4	0	0	0	29	0	0	0	0	0
CSbapl.27668	0	406	253	164	98	1	605	82	2	2	0	0
CSbapl.27673	0	10	2	0	0	0	11	0	2	2	2	0
CSbapl.27726	0	0	0	0	0	0	0	0	0	0	2	0
CSbapl.27766	0	9	0	0	6	4	0	6	0	2	0	0
CSbapl.27767	0	5	6	4	0	0	4	0	0	1	0	0
CSbapl.27777	0	1	1	0	0	16	2	16	8	0	8	2
CSbapl.27778	0	4	5	0	1	15	3	6	0	4	10	4
CSbapl.27781	0	4	10	0	0	0	5	2	0	0	0	3
CSbapl.27832	0	2	0	2	128	0	0	0	0	0	0	0
CSbapl.27892	0	0	0	0	0	0	0	0	0	0	1	0
CSbapl.27893	0	0	0	0	0	0	0	0	0	0	0	0
CSbapl.27894	0	0	0	0	0	0	0	0	0	0	0	0
CSbapl.27897	0	0	0	0	0	0	0	0	0	0	0	0
CSbapl.27898	0	39	38	42	87	29	20	32	39	33	60	1
CSbapl.27899	0	0	0	0	0	0	0	0	0	0	1	0
CSbapl.27937	0	0	0	0	0	0	0	0	0	0	0	0
CSbapl.27938	0	0	0	0	0	0	0	0	0	0	0	0
CSbapl.27961	0	73	0	85	308	296	83	98	10	99	84	0
CSbapl.27976	0	0	0	0	0	0	0	0	0	3	0	0
CSbapl.27991	0	0	0	2	0	1	5	4	0	0	0	0
CSbapl.27994	0	2	0	37	5	1	54	24	8	0	71	0
CSbapl.27995	0	6	0	29	0	9	20	13	6	3	24	0
CSbapl.28029	0	0	0	0	0	0	0	0	0	0	0	0
CSbapl.28053	0	1	0	0	3	0	2	1	0	56	0	0
CSbapl.28105	0	0	0	0	8	0	0	0	0	4	16	0
CSbapl.28131	0	2	6	9	11	1	8	9	2	0	3	0
CSbapl.28135	0	0	0	0	0	0	0	0	0	0	0	0
CSbapl.28136	0	0	0	0	0	0	0	0	0	0	0	0
CSbapl.28139	0	0	0	0	0	0	0	0	0	0	0	0
CSbapl.28140	0	0	0	0	0	0	0	0	0	0	0	0
CSbapl.28141	0	0	0	0	0	0	0	0	0	0	0	0
CSbapl.28144	0	0	0	0	0	0	0	0	0	0	0	0
CSbapl.28146	0	0	0	0	0	0	0	0	0	0	0	0
CSbapl.28148	0	0	0	0	0	0	0	0	0	0	0	0
CSbapl.28149	0	0	0	0	0	0	0	0	0	0	0	0
CSbapl.28150	0	0	0	0	0	0	0	0	0	0	0	0
CSbapl.28205	0	0	0	0	0	0	0	0	0	0	0	0
CSbapl.28268	0	0	0	0	0	0	0	0	0	0	0	0
CSbapl.28299	0	0	0	0	0	0	0	0	0	0	2	0
CSbapl.28301	0	0	0	0	68	129	21	33	121	4	98	67
CSbapl.28303	0	0	1	0	0	70	13	6	36	0	17	2
CSbapl.28358	0	0	0	0	0	0	0	0	0	0	0	0
CSbapl.28359	0	0	0	0	0	0	0	0	0	0	0	0
CSbapl.28360	0	0	0	0	0	0	0	0	0	0	0	0
CSbapl.28361	0	0	0	0	0	0	0	0	0	0	0	0
CSbapl.28362	0	0	0	0	0	0	0	0	0	0	0	0
CSbapl.28363	0	0	0	0	0	0	0	0	0	0	0	0
CSbapl.28376	0	0	0	0	0	0	0	0	0	0	0	0
CSbapl.28377	0	0	0	0	0	0	0	0	0	0	0	0
CSbapl.28379	0	1	0	0	1	0	0	0	0	0	0	0
CSbapl.28381	0	0	0	0	0	0	0	0	0	0	0	0
CSbapl.28382	0	0	0	0	0	0	0	0	0	0	0	0
CSbapl.28386	0	0	0	0	0	0	0	0	0	0	0	0
CSbapl.28390	0	0	0	0	0	0	0	0	0	0	0	0
CSbapl.28585	0	0	0	0	0	0	0	0	0	0	0	0
CSbapl.28636	0	0	0	0	0	0	0	0	0	0	0	0
CSbapl.28654	0	0	0	0	0	0	0	0	0	0	0	0
CSbapl.28674	0	0	0	0	0	0	0	2	0	0	0	0
CSbapl.28693	0	9	3	17	3	12	6	13	6	6	2	4
CSbapl.28698	0	0	0	0	0	0	0	0	0	0	0	0
CSbapl.28720	0	0	0	0	0	0	0	0	0	0	0	0
CSbapl.28722	0	0	0	0	0	0	0	0	0	0	0	0
CSbapl.28723	0	0	0	0	0	0	0	0	0	0	0	0
CSbapl.28745	0	0	0	0	0	0	0	1	0	0	0	0
CSbapl.28759	0	0	0	0	0	0	0	0	0	0	0	0
CSbapl.28760	0	0	0	0	0	0	0	0	0	0	0	0
CSbapl.28761	0	0	0	0	0	0	0	0	0	0	0	0
CSbapl.28762	0	0	0	0	0	0	0	0	0	0	0	0
CSbapl.28763	0	0	0	0	0	0	0	0	0	0	0	0
CSbapl.28764	0	0	0	0	0	0	0	0	0	0	0	0
CSbapl.28765	0	0	0	0	0	0	0	0	0	0	0	0
CSbapl.28766	0	0	0	0	0	0	0	0	0	0	0	0
CSbapl.28782	0	0	0	0	0	0	0	0	0	0	0	0
CSbapl.28783	0	0	0	0	0	0	0	0	0	0	0	0
CSbapl.28786	0	0	0	0	0	0	0	0	0	0	0	0
CSbapl.28841	0	0	0	0	0	0	0	0	0	0	0	0
CSbapl.28842	0	0	0	0	0	0	0	0	0	0	0	0
CSbapl.28935	0	0	0	0	0	0	0	0	0	0	0	0
CSbapl.28936	0	0	0	0	0	0	0	0	0	0	0	0
CSbapl.28937	0	0	0	0	0	0	0	0	0	0	0	0
CSbapl.28938	0	0	0	0	0	0	0	0	0	0	0	0
CSbapl.28939	0	0	0	0	0	0	0	0	0	0	0	0
CSbapl.28940	0	0	0	0	0	0	0	0	0	0	0	0
CSbapl.28941	0	0	0	0	0	0	0	0	0	0	0	0
CSbapl.29012	0	0	1	0	0	0	0	0	1	0	0	0
CSbapl.29071	0	0	0	0	0	0	0	0	0	0	0	0
CSbapl.29072	0	0	0	0	0	0	0	0	0	0	0	0
CSbapl.29073	0	0	0	0	0	0	0	0	0	0	0	0
CSbapl.29074	0	0	0	0	0	0	0	0	0	0	0	0
CSbapl.29077	0	0	0	0	0	1	0	0	13	0	0	0
CSbapl.29193	0	0	0	4	0	2	3	0	2	1	1	0
CSbapl.2923	0	0	0	0	0	0	0	0	0	0	0	0
CSbapl.29242	0	0	0	0	0	0	0	0	0	0	1	0
CSbapl.29246	0	0	3	3	3	0	0	1	1	0	0	0
CSbapl.29302	0	0	0	0	0	7	3	6	0	0	0	1
CSbapl.29398	0	0	0	0	0	0	0	0	0	0	0	0
CSbapl.29408	0	0	0	0	0	0	0	0	0	0	0	0
CSbapl.29527	0	15	3	0	0	0	0	0	0	3	0	0
CSbapl.29532	0	0	0	0	0	0	0	0	0	0	0	0
CSbapl.29556	0	88	0	91	0	107	102	9	2	199	3	163
CSbapl.29595	0	0	0	0	0	0	0	0	0	0	0	0
CSbapl.29697	0	0	0	0	0	0	0	0	0	0	0	0
CSbapl.29698	0	0	0	0	0	0	0	0	0	0	0	0
CSbapl.29699	0	0	0	0	0	0	0	0	0	0	0	0
CSbapl.29702	0	0	0	0	0	0	0	0	0	0	0	0
CSbapl.2973	0	0	0	0	1	0	0	0	0	0	0	0
CSbapl.29741	0	0	0	0	0	0	0	0	0	0	5	0
CSbapl.29772	0	0	0	0	0	0	0	0	0	0	0	0
CSbapl.29773	0	0	0	0	0	0	0	0	0	0	0	0
CSbapl.29776	0	0	0	0	0	0	0	0	0	0	0	0
CSbapl.29780	0	0	0	0	0	0	0	0	0	0	0	0
CSbapl.29781	0	0	0	0	0	0	0	0	0	0	0	0
CSbapl.29784	0	0	0	0	0	0	0	0	0	0	0	0
CSbapl.29800	0	0	0	0	0	0	0	0	0	0	0	0
CSbapl.29805	0	0	0	0	0	0	0	0	0	0	0	0
CSbapl.29817	0	32	30	37	10	16	19	24	2	41	14	2
CSbapl.29825	0	0	0	0	0	0	0	0	0	0	0	0
CSbapl.29827	0	0	0	0	0	0	0	0	0	0	0	0
CSbapl.29828	0	0	0	0	0	0	0	0	0	0	0	0
CSbapl.29842	0	0	0	0	0	0	0	0	0	0	0	0
CSbapl.29843	0	0	0	0	0	0	0	0	0	0	0	0
CSbapl.29844	0	0	0	0	0	0	0	0	0	0	0	0
CSbapl.29856	0	0	0	0	0	0	0	0	0	0	0	0
CSbapl.29857	0	0	0	0	0	0	0	0	0	0	0	0
CSbapl.29858	0	0	0	0	0	0	0	0	0	0	0	0
CSbapl.29859	0	0	0	0	0	0	0	0	0	0	0	0
CSbapl.29895	0	0	4	3	0	0	0	3	6	1	0	34
CSbapl.29942	0	0	0	0	0	0	0	0	0	0	1	0
CSbapl.30035	0	0	0	0	0	0	0	0	0	0	0	0
CSbapl.30039	0	3	26	474	41	4	1	104	143	7	3	7
CSbapl.30049	0	0	0	0	0	0	0	0	0	0	0	0
CSbapl.30088	0	0	1	0	3	3	4	12	6	2	1	1
CSbapl.30129	0	17	13	19	0	22	185	47	1	0	37	148
CSbapl.30181	0	10	768	1232	645	842	7	1098	23	163	59	1
CSbapl.30182	0	38	968	1408	918	1325	17	1542	102	234	91	25
CSbapl.30183	0	0	394	590	569	767	48	601	3	65	52	78
CSbapl.30187	0	48	68	98	0	2	148	99	3	90	1	94
CSbapl.30188	0	36	33	41	0	1	91	32	1	60	0	275
CSbapl.30269	0	0	0	0	0	0	0	0	0	0	0	0
CSbapl.30270	0	0	0	0	0	0	0	0	0	0	0	0
CSbapl.30416	0	0	1	0	34	46	0	0	82	0	1	14
CSbapl.30428	0	0	0	16	2	3	9	5	0	2	4	0
CSbapl.30429	0	1	0	0	0	0	0	2	0	0	0	0
CSbapl.30432	0	0	0	0	0	0	0	0	0	0	0	0
CSbapl.30496	0	0	0	0	0	0	0	0	0	0	0	0
CSbapl.30498	0	0	0	0	0	0	0	0	0	0	0	0
CSbapl.30499	0	0	0	0	0	0	0	0	0	0	0	0
CSbapl.30501	0	0	0	0	0	0	0	0	0	0	0	0
CSbapl.30509	0	2	3	4	0	2	1	0	0	4	0	0
CSbapl.30524	0	0	0	0	0	0	0	0	0	0	0	0
CSbapl.30531	0	0	0	0	0	0	0	0	0	0	0	0
CSbapl.306	0	0	0	0	0	0	0	0	0	0	0	0
CSbapl.30601	0	8	0	0	11	0	41	8	20	0	0	0
CSbapl.30606	0	0	0	0	0	0	0	0	0	0	0	0
CSbapl.30622	0	14	5	15	4	20	13	8	11	9	1	14
CSbapl.30635	0	0	0	0	0	0	0	0	0	0	0	0
CSbapl.30718	0	0	0	0	0	0	0	0	0	0	0	0
CSbapl.30770	0	0	0	0	0	0	0	0	0	0	0	0
CSbapl.30771	0	0	0	0	0	0	0	0	0	0	0	0
CSbapl.308	0	0	0	0	0	0	0	0	0	0	0	0
CSbapl.30828	0	0	0	0	0	1	0	0	3	0	0	0
CSbapl.30829	0	6	0	0	0	2	0	0	3	0	0	0
CSbapl.30830	0	0	0	0	0	0	0	0	0	0	0	0
CSbapl.30851	0	0	0	0	0	0	0	0	0	0	0	0
CSbapl.30852	0	4	0	0	0	0	0	2	1	0	3	0
CSbapl.30854	0	2	0	1	4	1	1	1	0	0	1	2
CSbapl.30856	0	0	3	3	1	1	0	1	2	0	1	0
CSbapl.30892	0	19	0	11	0	6	13	0	9	9	19	20
CSbapl.30896	0	199	10	972	114	172	76	228	68	315	192	319
CSbapl.30897	0	45	2	5	2	70	48	61	5	107	5	13
CSbapl.309	0	0	0	0	0	0	0	0	0	0	0	0
CSbapl.30900	0	321	5	416	141	105	11	63	30	82	361	316
CSbapl.30943	0	0	0	0	0	0	0	0	0	0	0	0
CSbapl.30958	0	0	0	0	0	0	0	0	0	0	0	0
CSbapl.30972	0	0	0	0	0	0	0	0	0	0	0	0
CSbapl.30973	0	0	0	0	0	0	0	0	0	0	0	0
CSbapl.30975	0	0	0	0	0	0	0	0	0	0	0	0
CSbapl.30976	0	0	0	0	0	0	0	0	0	0	0	0
CSbapl.30977	0	0	0	0	0	0	0	0	0	0	0	0
CSbapl.30978	0	0	0	0	0	0	0	0	0	0	0	0
CSbapl.30980	0	0	0	0	0	0	0	0	0	0	0	0
CSbapl.30992	0	0	0	0	0	0	0	0	0	0	0	0
CSbapl.30993	0	0	0	0	0	0	0	0	0	0	0	0
CSbapl.31016	0	0	1	1	2	0	1	1	0	0	0	0
CSbapl.31084	0	0	2	0	3	0	2	0	0	0	2	0
CSbapl.31132	0	0	10	8	0	0	1	1	0	3	0	0
CSbapl.31148	0	0	0	0	0	0	0	0	0	2	0	0
CSbapl.31221	0	0	0	0	0	0	0	2	0	0	0	0
CSbapl.31234	0	25	4	5	6	6	10	0	5	0	12	8
CSbapl.31255	0	0	0	0	0	0	0	0	0	0	0	0
CSbapl.31256	0	0	0	0	0	0	0	0	0	0	0	0
CSbapl.31257	0	0	0	0	0	0	0	0	0	0	0	0
CSbapl.31259	0	0	0	0	0	0	0	0	0	0	0	0
CSbapl.31260	0	0	0	0	0	0	0	0	0	0	0	0
CSbapl.31261	0	0	0	0	0	0	0	0	0	0	0	0
CSbapl.31262	0	0	0	0	0	0	0	0	0	0	0	0
CSbapl.31263	0	0	0	0	0	0	0	0	0	0	0	0
CSbapl.31264	0	0	0	0	0	0	0	0	0	0	0	0
CSbapl.31265	0	0	0	0	0	0	0	0	0	0	0	0
CSbapl.31266	0	0	0	0	0	0	0	0	0	0	0	0
CSbapl.31267	0	0	0	0	0	0	0	0	0	0	0	0
CSbapl.31268	0	0	0	0	0	0	0	0	0	0	0	0
CSbapl.31279	0	0	0	0	0	0	0	0	0	0	0	0
CSbapl.31280	0	0	0	0	0	0	0	0	0	0	0	0
CSbapl.31281	0	0	0	0	0	0	0	0	0	0	0	0
CSbapl.31302	0	0	0	0	0	12	4	0	0	0	3	8
CSbapl.31334	0	0	0	1	0	0	4	12	0	0	0	2
CSbapl.31361	0	0	0	0	0	0	0	0	4	0	0	0
CSbapl.31485	0	2	61	224	175	1	24	3	37	0	195	0
CSbapl.3149	0	0	0	0	0	0	0	0	0	0	0	0
CSbapl.31493	0	163	132	1	0	0	0	111	169	484	0	0
CSbapl.3150	0	0	0	0	0	0	0	0	0	0	0	0
CSbapl.31502	0	4	150	6	134	15	256	4	229	5	241	0
CSbapl.31578	0	0	0	0	0	0	0	0	0	0	0	0
CSbapl.31579	0	0	0	0	0	0	0	0	0	0	0	0
CSbapl.31595	0	0	0	0	0	0	0	0	0	0	0	0
CSbapl.31611	0	0	0	0	0	0	0	1	0	0	0	0
CSbapl.31623	0	0	0	0	0	2	0	0	0	0	0	0
CSbapl.31668	0	0	0	0	0	0	0	0	0	0	7	0
CSbapl.31687	0	0	0	0	0	0	0	0	0	0	0	0
CSbapl.31711	0	0	0	0	0	0	0	0	0	0	0	0
CSbapl.31712	0	0	0	0	0	0	0	0	0	0	0	0
CSbapl.31713	0	0	0	0	0	0	0	0	0	0	0	0
CSbapl.31736	0	0	0	0	0	0	0	0	0	0	0	0
CSbapl.3194	0	0	0	0	0	0	0	0	0	0	0	0
CSbapl.31945	0	0	0	20	0	0	0	0	32	26	0	0
CSbapl.32008	0	10	0	2	0	0	5	1	0	8	0	1
CSbapl.32017	0	1	2	3	1	0	0	0	6	0	5	1
CSbapl.32053	0	60	42	70	69	124	148	65	109	52	119	80
CSbapl.32056	0	0	0	2	0	0	0	2	0	0	6	3
CSbapl.32060	0	0	0	0	0	0	0	0	3	0	0	0
CSbapl.32131	0	0	0	0	0	0	0	0	0	0	0	0
CSbapl.32132	0	0	0	0	0	0	0	0	0	0	0	0
CSbapl.32133	0	0	0	0	0	0	0	0	0	0	0	0
CSbapl.32161	0	0	0	0	0	0	0	0	0	0	0	0
CSbapl.32197	0	0	0	0	0	0	0	0	0	0	0	0
CSbapl.32198	0	0	0	0	0	0	0	0	0	0	0	0
CSbapl.32199	0	0	0	0	0	0	0	0	0	0	0	0
CSbapl.32202	0	0	0	0	0	0	0	0	0	0	0	0
CSbapl.32237	0	0	0	0	0	0	0	0	0	0	0	0
CSbapl.32238	0	0	0	0	0	0	0	0	0	0	0	0
CSbapl.32240	0	0	0	0	0	0	0	0	0	0	0	0
CSbapl.32242	0	0	0	0	0	0	0	0	0	0	0	0
CSbapl.32252	0	0	0	0	0	0	0	0	0	0	0	0
CSbapl.32259	0	0	2	0	0	0	14	10	0	0	0	0
CSbapl.32260	0	0	0	0	0	0	40	21	1	0	2	0
CSbapl.32261	0	1	0	0	5	0	0	0	0	0	0	0
CSbapl.323	0	0	0	0	0	0	0	0	0	0	0	0
CSbapl.32304	0	4	0	2	0	0	3	0	0	0	0	1
CSbapl.32324	0	2	4	0	10	0	0	2	0	0	2	7
CSbapl.32325	0	0	0	0	3	1	1	0	0	0	0	0
CSbapl.32369	0	0	0	0	0	0	0	0	0	0	0	0
CSbapl.32370	0	0	0	0	0	0	0	0	0	0	0	0
CSbapl.32371	0	0	0	0	0	0	0	0	0	0	0	0
CSbapl.32372	0	0	0	0	0	0	0	0	0	0	0	0
CSbapl.32374	0	0	0	0	0	0	0	0	0	0	0	0
CSbapl.32447	0	0	0	0	0	0	0	0	0	0	0	0
CSbapl.32448	0	0	0	0	0	0	0	0	0	0	0	0
CSbapl.32449	0	0	0	0	0	0	0	0	0	0	0	0
CSbapl.32451	0	0	0	0	0	0	0	0	0	0	0	0
CSbapl.32452	0	0	0	0	0	0	0	0	0	0	0	0
CSbapl.32453	0	0	0	0	0	0	0	0	0	0	0	0
CSbapl.32528	0	0	0	0	0	0	0	0	0	0	0	0
CSbapl.32529	0	0	0	0	0	0	0	0	0	0	0	0
CSbapl.32530	0	0	0	0	0	0	0	0	0	0	0	0
CSbapl.32531	0	0	0	0	0	0	0	0	0	0	0	0
CSbapl.32532	0	0	0	0	0	0	0	0	0	0	0	0
CSbapl.32533	0	0	0	0	0	0	0	0	0	0	0	0
CSbapl.32534	0	0	0	0	0	0	0	0	0	0	0	0
CSbapl.32535	0	0	0	0	0	0	0	0	0	0	0	0
CSbapl.32549	0	0	0	0	0	1	0	0	0	0	0	0
CSbapl.32616	0	0	0	0	0	0	0	0	0	0	0	0
CSbapl.32649	0	0	0	0	0	14	2	0	0	0	0	0
CSbapl.32650	0	0	0	0	0	0	0	0	0	0	0	0
CSbapl.32763	0	10	2	6	8	5	0	2	0	0	6	0
CSbapl.32767	0	0	0	84	0	52	34	2	0	154	0	0
CSbapl.32822	0	0	0	0	0	0	0	0	0	0	0	0
CSbapl.32826	0	0	0	0	0	0	0	0	2	0	0	0
CSbapl.32836	0	6	0	5	6	16	6	13	1	6	5	9
CSbapl.32851	0	0	0	0	0	0	0	0	0	0	0	0
CSbapl.32854	0	0	0	0	0	0	0	0	0	0	0	0
CSbapl.32856	0	0	0	0	0	0	2	0	0	0	0	0
CSbapl.32905	0	0	0	0	0	0	0	0	0	0	0	0
CSbapl.32959	0	0	0	0	0	0	0	0	0	0	0	0
CSbapl.32960	0	0	0	0	0	0	0	0	0	0	0	0
CSbapl.32961	0	0	0	0	0	0	0	0	0	0	0	0
CSbapl.32962	0	0	0	0	0	0	0	0	0	0	0	0
CSbapl.32987	0	0	4	7	9	3	13	2	0	0	29	0
CSbapl.32996	0	0	0	0	0	0	0	0	0	0	0	0
CSbapl.33043	0	0	0	0	0	0	0	0	0	0	0	0
CSbapl.33122	0	0	0	0	0	0	0	0	0	0	0	0
CSbapl.33123	0	0	0	0	0	0	0	0	0	0	0	0
CSbapl.33124	0	0	0	0	0	0	0	0	0	0	0	0
CSbapl.33126	0	0	0	0	0	0	0	0	0	0	0	0
CSbapl.33135	0	0	0	0	2	1	0	4	5	0	2	2
CSbapl.33225	0	0	0	0	0	0	0	0	0	0	0	0
CSbapl.33226	0	0	0	0	0	0	0	0	0	0	0	0
CSbapl.33251	0	0	0	0	0	0	0	0	0	0	0	0
CSbapl.33252	0	1	0	7	26	6	5	3	7	4	8	11
CSbapl.33263	0	0	3	0	0	2	0	0	0	0	0	0
CSbapl.33265	0	3	0	0	0	0	0	0	1	0	0	0
CSbapl.33309	0	0	0	0	0	0	0	0	0	0	0	0
CSbapl.33310	0	0	0	0	0	0	0	0	0	0	0	0
CSbapl.33311	0	0	0	0	0	0	0	0	0	0	0	0
CSbapl.33457	0	0	0	0	0	0	0	0	0	0	0	0
CSbapl.33468	0	0	0	0	0	0	0	0	0	0	0	0
CSbapl.33490	0	0	0	0	0	4	0	0	0	0	0	0
CSbapl.3354	0	0	0	0	0	0	0	0	0	0	0	0
CSbapl.33617	0	0	0	0	0	0	0	0	0	0	0	0
CSbapl.33619	0	2	0	0	0	4	0	2	2	0	2	0
CSbapl.33622	0	0	0	32	0	2	0	0	0	0	0	0
CSbapl.33703	0	0	0	0	0	0	0	0	0	0	0	0
CSbapl.33704	0	0	0	0	0	0	0	0	0	0	0	0
CSbapl.33748	0	0	0	0	0	0	0	4	0	0	0	0
CSbapl.33821	0	0	8	22	9	8	2	2	0	22	14	0
CSbapl.33828	0	0	0	0	0	1	0	0	0	0	0	0
CSbapl.33851	0	0	0	0	0	0	0	0	0	0	0	0
CSbapl.33852	0	8	0	8	0	2	10	0	6	4	4	0
CSbapl.33890	0	0	0	0	0	0	0	0	0	0	0	0
CSbapl.3390	0	0	0	0	0	0	0	0	0	0	0	0
CSbapl.3391	0	0	0	0	0	0	0	0	0	0	0	0
CSbapl.3392	0	0	0	0	0	0	0	0	0	0	0	0
CSbapl.34023	0	1	0	58	2	1	2	3	4	0	0	6
CSbapl.34024	0	1	0	25	2	3	2	3	0	0	0	0
CSbapl.34037	0	0	0	0	0	0	0	0	0	0	0	0
CSbapl.34038	0	0	0	0	0	0	0	0	0	0	0	0
CSbapl.34039	0	0	0	0	0	0	0	0	0	0	0	0
CSbapl.34040	0	0	0	0	0	0	0	0	0	0	0	0
CSbapl.34041	0	0	0	0	0	0	0	0	0	0	0	0
CSbapl.34117	0	0	0	0	0	0	0	0	0	0	0	0
CSbapl.34119	0	0	0	0	0	0	0	0	0	0	0	0
CSbapl.34122	0	0	0	0	0	0	0	0	0	0	0	0
CSbapl.34123	0	0	0	0	0	0	0	0	0	0	0	0
CSbapl.34125	0	0	0	0	0	0	0	0	0	0	0	0
CSbapl.34127	0	0	0	0	0	0	0	0	0	0	0	0
CSbapl.34128	0	0	0	0	0	0	0	0	0	0	0	0
CSbapl.34129	0	0	0	0	0	0	0	0	0	0	0	0
CSbapl.34130	0	0	0	0	0	0	0	0	0	0	0	0
CSbapl.34133	0	0	0	0	0	0	0	0	0	0	0	0
CSbapl.34135	0	0	0	0	0	0	0	0	0	0	0	0
CSbapl.34142	0	0	0	0	0	0	0	0	0	0	0	0
CSbapl.34144	0	0	0	0	0	0	0	0	0	0	0	0
CSbapl.34145	0	0	0	0	0	0	0	0	0	0	0	0
CSbapl.34170	0	0	2	0	3	0	0	0	0	0	0	5
CSbapl.34198	0	2	5	3	30	37	18	1	2	0	0	16
CSbapl.34201	0	0	0	0	0	0	0	0	0	0	0	0
CSbapl.34202	0	0	0	0	0	0	0	0	0	0	0	0
CSbapl.34209	0	2	0	45	0	109	0	4	0	62	0	0
CSbapl.34275	0	2	10	24	0	0	0	0	0	0	23	0
CSbapl.34282	0	0	0	0	0	1	0	0	2	1	0	0
CSbapl.3431	0	0	0	8	0	2	0	0	2	6	0	0
CSbapl.34380	0	0	0	0	1	0	0	2	0	0	0	0
CSbapl.34449	0	0	0	0	0	0	0	0	0	1	0	0
CSbapl.34460	0	6	2	0	2	0	0	7	1	4	0	0
CSbapl.34573	0	0	0	2	8	0	0	1	2	0	0	0
CSbapl.34583	0	0	0	0	0	0	0	0	0	0	0	0
CSbapl.34602	0	6	0	0	1	4	0	0	2	0	6	6
CSbapl.34604	0	0	0	0	0	0	0	1	0	0	0	0
CSbapl.34618	0	0	1	9	1	0	2	1	1	4	0	0
CSbapl.3462	0	2	5	2	8	1	1	2	0	3	1	0
CSbapl.34623	0	0	0	0	0	0	10	0	23	0	0	0
CSbapl.34632	0	0	0	0	0	0	0	0	0	0	0	0
CSbapl.34636	0	0	0	0	0	0	0	0	0	0	0	0
CSbapl.34637	0	0	0	0	0	0	0	0	0	0	0	0
CSbapl.34638	0	0	0	0	0	0	0	0	0	0	0	0
CSbapl.34641	0	0	0	0	0	0	0	0	0	0	0	0
CSbapl.34644	0	0	0	0	0	0	0	0	0	0	0	0
CSbapl.34676	0	0	0	0	17	0	0	2	2	0	0	0
CSbapl.3468	0	0	0	0	0	0	0	0	0	0	0	0
CSbapl.3469	0	0	0	0	0	0	0	0	0	0	0	0
CSbapl.34876	0	2	0	1	6	1	1	0	0	0	1	3
CSbapl.34916	0	0	0	0	0	0	0	0	0	0	0	0
CSbapl.34992	0	0	6	0	0	0	0	0	0	0	2	0
CSbapl.35021	0	0	0	0	0	1	0	0	0	0	0	0
CSbapl.35022	0	0	0	0	0	0	0	0	0	0	0	0
CSbapl.35026	0	230	181	5	0	1	3	6	2	2	9	218
CSbapl.35155	0	0	13	54	6	19	6	0	13	9	28	20
CSbapl.35166	0	1	24	2	21	5	6	11	0	5	49	7
CSbapl.3517	0	0	0	0	0	0	0	0	0	0	0	0
CSbapl.35216	0	0	0	0	0	0	2	0	0	0	6	0
CSbapl.35242	0	5	0	0	8	6	3	5	0	2	0	5
CSbapl.35248	0	0	0	0	0	0	0	0	0	0	5	0
CSbapl.35251	0	0	0	0	0	0	0	0	0	0	0	0
CSbapl.35265	0	0	0	0	0	0	0	0	0	0	0	0
CSbapl.35291	0	1	0	0	0	0	0	0	0	0	0	0
CSbapl.35322	0	0	0	0	0	0	0	0	0	0	0	0
CSbapl.35323	0	0	0	0	0	0	0	0	0	0	0	0
CSbapl.35324	0	0	0	0	0	0	0	0	0	0	0	0
CSbapl.35329	0	0	0	0	0	0	0	2	10	0	0	0
CSbapl.35366	0	0	0	0	0	0	0	0	0	0	0	0
CSbapl.35391	0	0	0	0	0	0	0	0	0	0	0	0
CSbapl.35392	0	0	0	0	0	0	0	0	0	0	0	0
CSbapl.35393	0	0	0	0	0	0	0	0	0	0	0	0
CSbapl.35394	0	0	0	0	0	0	0	0	0	0	0	0
CSbapl.35395	0	0	0	0	0	0	0	0	0	0	0	0
CSbapl.35397	0	0	0	0	0	0	0	0	0	0	0	0
CSbapl.35438	0	0	0	0	0	0	0	0	0	0	0	0
CSbapl.35446	0	0	0	0	0	0	0	0	0	0	0	0
CSbapl.35463	0	0	0	0	0	0	1	0	0	0	0	0
CSbapl.35464	0	0	0	0	0	0	3	3	0	0	0	0
CSbapl.35475	0	0	0	0	0	0	0	0	0	0	0	0
CSbapl.3548	0	0	0	0	0	0	0	0	0	0	0	0
CSbapl.35532	0	0	0	0	2	0	0	0	0	0	0	0
CSbapl.35538	0	0	0	0	0	0	0	0	0	0	0	0
CSbapl.35578	0	0	1	0	0	0	0	0	0	1	0	0
CSbapl.35605	0	0	0	0	0	0	5	0	0	0	0	0
CSbapl.35608	0	2	2	6	3	5	0	6	10	0	15	12
CSbapl.35609	0	0	0	0	0	0	0	0	0	0	0	0
CSbapl.35614	0	2	0	0	0	0	0	3	6	0	0	3
CSbapl.35630	0	0	1	0	0	0	0	0	0	0	0	0
CSbapl.35639	0	0	0	0	0	0	0	0	0	0	0	0
CSbapl.35640	0	0	0	0	0	0	0	0	0	0	0	0
CSbapl.35642	0	0	2	0	0	0	0	0	1	0	0	0
CSbapl.35695	0	0	0	0	0	0	0	0	0	0	0	0
CSbapl.35696	0	4	0	0	0	0	0	0	0	0	2	0
CSbapl.35705	0	1	0	0	0	0	0	4	1	0	3	1
CSbapl.35711	0	1	0	0	0	3	0	1	0	0	6	1
CSbapl.35720	0	0	0	0	0	0	0	3	10	0	4	3
CSbapl.35776	0	0	0	0	0	1	0	3	2	0	0	0
CSbapl.35782	0	9	10	6	4	2	4	1	6	7	14	0
CSbapl.35791	0	3	0	0	0	0	2	0	0	0	1	3
CSbapl.35814	0	1	2	0	0	0	1	2	0	0	0	0
CSbapl.35819	0	6	2	0	8	0	8	10	2	2	17	2
CSbapl.35824	0	6	4	2	4	12	2	8	22	2	4	8
CSbapl.35842	0	0	0	0	0	0	0	0	0	0	0	0
CSbapl.35844	0	0	0	0	0	0	0	0	0	0	0	0
CSbapl.35845	0	0	0	0	0	0	0	0	0	0	0	0
CSbapl.35894	0	0	0	0	0	0	0	0	0	0	0	0
CSbapl.35895	0	0	0	0	0	0	0	0	0	0	0	0
CSbapl.35954	0	2	0	0	0	0	0	0	0	0	2	0
CSbapl.35985	0	0	0	2	0	0	0	0	0	0	0	0
CSbapl.36035	0	0	0	0	2	0	0	0	0	0	0	0
CSbapl.36036	0	0	0	0	0	0	0	0	0	0	0	0
CSbapl.36037	0	0	0	0	0	0	0	0	0	0	0	0
CSbapl.36038	0	0	0	0	0	0	0	0	0	0	0	0
CSbapl.36039	0	0	0	0	0	0	0	0	0	0	0	0
CSbapl.36053	0	0	0	0	0	0	0	0	0	0	0	0
CSbapl.36099	0	0	0	0	0	0	0	0	0	0	0	0
CSbapl.36110	0	0	0	0	0	0	0	0	0	0	0	0
CSbapl.36113	0	0	0	0	0	0	0	0	0	0	0	0
CSbapl.36158	0	4	0	10	2	5	0	2	0	2	1	0
CSbapl.36210	0	0	0	0	75	5	0	17	2	0	0	0
CSbapl.36282	0	0	2	0	0	0	0	2	0	0	0	0
CSbapl.36341	0	0	0	0	0	0	0	0	0	0	0	0
CSbapl.36342	0	0	0	0	0	0	0	0	0	0	0	0
CSbapl.36343	0	0	0	0	0	0	0	0	0	0	0	0
CSbapl.36344	0	0	0	0	0	0	0	0	0	0	0	0
CSbapl.36345	0	0	0	0	0	0	0	0	0	0	0	0
CSbapl.36363	0	0	0	0	0	0	0	0	2	2	0	0
CSbapl.36376	0	0	0	0	0	0	0	0	0	0	0	0
CSbapl.36377	0	0	0	0	0	0	0	0	0	0	0	0
CSbapl.36379	0	0	0	0	0	0	0	0	0	0	0	0
CSbapl.36423	0	0	0	0	0	0	0	0	0	4	0	0
CSbapl.36461	0	0	0	0	0	0	0	0	0	0	0	0
CSbapl.36474	0	0	0	0	0	1	0	0	0	0	0	0
CSbapl.36483	0	0	0	0	0	0	0	0	0	0	0	0
CSbapl.36484	0	0	0	0	0	0	0	0	0	0	0	0
CSbapl.36486	0	0	0	0	0	0	0	0	0	0	0	0
CSbapl.36487	0	0	0	0	0	0	0	0	0	0	0	0
CSbapl.36548	0	0	0	0	0	0	0	0	0	0	0	0
CSbapl.36567	0	0	0	0	0	0	0	0	0	0	0	0
CSbapl.36634	0	0	0	0	0	0	0	0	0	0	0	0
CSbapl.36635	0	0	0	0	0	0	0	0	0	0	0	0
CSbapl.36636	0	0	0	0	0	0	0	0	0	0	0	0
CSbapl.36637	0	0	0	0	0	0	0	0	0	0	0	0
CSbapl.36652	0	0	0	0	0	0	0	0	0	0	0	0
CSbapl.36653	0	0	0	0	0	0	0	0	0	0	0	0
CSbapl.36654	0	0	0	0	0	0	0	0	0	0	0	0
CSbapl.36656	0	0	0	0	0	0	0	0	0	0	0	0
CSbapl.3668	0	5	2	1	48	6	1	0	0	0	2	1
CSbapl.36680	0	0	0	0	0	0	0	0	0	0	0	0
CSbapl.36712	0	0	0	0	0	0	0	0	0	0	0	0
CSbapl.36746	0	59	9	29	2	55	0	13	69	13	0	807
CSbapl.36751	0	1	0	2	5	0	0	0	14	0	0	1
CSbapl.36807	0	0	0	0	0	0	0	0	0	0	0	0
CSbapl.36808	0	0	0	0	0	0	0	0	0	0	0	0
CSbapl.36809	0	0	0	0	0	0	0	0	0	0	0	0
CSbapl.36810	0	0	0	0	0	0	0	0	0	0	0	0
CSbapl.36853	0	0	4	0	2	6	4	2	5	0	2	5
CSbapl.36900	0	0	0	0	0	3	3	4	0	4	0	1
CSbapl.36924	0	0	0	0	0	0	0	0	4	0	0	2
CSbapl.36940	0	4	0	29	2	2	31	7	36	18	10	1
CSbapl.37028	0	0	5	2	0	0	6	10	2	4	2	7
CSbapl.37044	0	1	11	2	13	0	13	1	3	11	26	2
CSbapl.37054	0	0	6	0	0	0	0	0	4	1	0	0
CSbapl.37056	0	0	0	1	0	0	0	0	0	0	0	0
CSbapl.37074	0	1	0	0	5	4	1	0	0	0	0	0
CSbapl.37079	0	0	0	0	0	0	0	0	0	0	0	0
CSbapl.37080	0	0	0	0	0	0	0	0	0	0	0	0
CSbapl.37081	0	0	0	0	0	0	0	0	0	0	0	0
CSbapl.37082	0	0	0	0	0	0	0	0	0	0	0	0
CSbapl.37083	0	1	0	0	0	0	0	0	0	0	0	1
CSbapl.37084	0	0	0	0	0	0	0	0	0	0	0	0
CSbapl.37116	0	0	0	0	0	0	0	0	0	0	0	0
CSbapl.37117	0	0	0	0	0	0	0	0	0	0	0	0
CSbapl.37118	0	0	0	0	0	0	0	0	0	0	0	0
CSbapl.3718	0	0	0	0	1	0	0	0	0	0	0	0
CSbapl.37207	0	0	0	0	0	0	0	0	0	0	0	0
CSbapl.37211	0	0	2	0	0	0	0	0	0	0	0	0
CSbapl.37216	0	0	1	0	0	0	1	0	3	0	0	0
CSbapl.37338	0	7	33	206	7	47	40	13	43	31	4	15
CSbapl.37383	0	18	0	0	8	0	3	25	12	0	20	0
CSbapl.37403	0	0	0	0	0	0	0	0	0	0	0	0
CSbapl.37404	0	0	0	0	0	0	0	0	0	0	0	0
CSbapl.37405	0	0	0	0	0	0	0	0	0	0	0	0
CSbapl.37406	0	0	0	0	0	0	0	0	0	0	0	0
CSbapl.37407	0	0	0	0	0	0	0	0	0	0	0	0
CSbapl.37408	0	0	0	0	0	0	0	0	0	0	0	0
CSbapl.37409	0	0	0	0	0	0	0	0	0	0	0	0
CSbapl.37411	0	0	0	0	0	0	0	0	0	0	0	0
CSbapl.37417	0	0	0	0	2	0	0	4	0	1	0	0
CSbapl.37477	0	0	0	0	0	0	0	0	0	0	0	0
CSbapl.37478	0	0	0	0	0	0	0	0	0	0	0	0
CSbapl.37483	0	0	0	1	0	0	0	5	0	0	0	0
CSbapl.37485	0	0	0	0	0	0	0	0	0	3	1	0
CSbapl.37494	0	0	0	0	0	0	0	0	0	0	0	0
CSbapl.37544	0	0	0	0	0	0	0	159	4	0	0	0
CSbapl.37550	0	13	3	0	65	8	0	6	10	0	3	2
CSbapl.37652	0	0	0	0	50	25	19	14	42	66	65	4
CSbapl.37666	0	0	0	12	2	0	0	0	0	0	0	5
CSbapl.37713	0	0	0	0	0	0	0	0	0	0	0	0
CSbapl.37718	0	0	3	0	2	6	0	1	0	6	0	4
CSbapl.37732	0	0	0	1	39	0	0	0	0	0	11	0
CSbapl.37743	0	0	0	0	0	0	0	0	0	0	0	0
CSbapl.37830	0	2	0	0	0	0	0	2	0	0	1	0
CSbapl.37851	0	0	0	0	0	0	0	0	0	0	0	0
CSbapl.37852	0	0	0	0	0	0	0	0	0	0	0	0
CSbapl.37853	0	0	1	0	0	0	0	0	0	0	0	0
CSbapl.37854	0	0	0	0	0	1	0	0	0	0	0	0
CSbapl.37860	0	2	2	1	4	0	5	7	14	4	1	4
CSbapl.37907	0	3	2	8	6	27	2	14	13	1	16	2
CSbapl.37940	0	0	4	4	2	4	0	12	4	0	0	0
CSbapl.37968	0	0	0	0	14	0	0	1	0	1	0	0
CSbapl.38015	0	1	18	2	7	4	8	33	1	11	4	5
CSbapl.38103	0	6	0	0	6	4	1	2	1	2	16	0
CSbapl.38105	0	0	37	18	216	0	2	41	2	0	0	0
CSbapl.38145	0	0	0	0	0	0	0	0	0	0	0	0
CSbapl.38169	0	0	0	0	0	0	0	0	0	0	0	0
CSbapl.3825	0	0	0	0	0	0	0	1	0	0	0	0
CSbapl.38289	0	0	9	0	16	21	33	12	12	16	29	7
CSbapl.38308	0	0	1	0	1	0	0	0	2	8	7	3
CSbapl.38324	0	0	1	0	0	0	0	0	0	0	0	0
CSbapl.38391	0	0	0	0	0	0	0	0	0	0	0	0
CSbapl.38413	0	0	0	0	0	0	0	0	0	0	0	0
CSbapl.38414	0	0	0	0	0	0	0	0	0	0	0	0
CSbapl.38415	0	0	0	0	0	0	0	0	0	0	0	0
CSbapl.38416	0	0	0	0	0	0	0	0	0	0	0	0
CSbapl.38417	0	0	0	0	0	0	0	0	0	0	0	0
CSbapl.38418	0	0	0	0	0	0	0	0	0	0	0	0
CSbapl.38419	0	0	0	0	0	0	0	0	0	0	0	0
CSbapl.38420	0	0	0	0	0	0	0	0	0	0	0	0
CSbapl.38421	0	0	0	0	0	0	0	0	0	0	0	0
CSbapl.38476	0	0	0	0	0	2	0	0	0	0	0	0
CSbapl.38495	0	26	0	0	0	1	0	8	0	0	1	2
CSbapl.38672	0	104	34	123	3	11	16	15	36	6	21	13
CSbapl.38706	0	0	0	0	0	0	0	0	0	0	0	0
CSbapl.38750	0	3	9	11	0	0	2	0	1	0	0	0
CSbapl.38764	0	0	0	0	0	0	0	0	0	0	0	0
CSbapl.3877	0	0	0	0	0	0	0	0	0	0	0	0
CSbapl.3878	0	0	0	0	0	0	0	0	0	0	0	0
CSbapl.3879	0	0	0	0	0	0	0	0	0	0	0	0
CSbapl.38797	0	6	6	3	6	0	0	0	1	5	0	3
CSbapl.3880	0	0	0	0	0	0	0	0	0	0	0	0
CSbapl.38821	0	0	0	0	0	1	0	13	0	0	0	0
CSbapl.38873	0	0	0	0	0	0	0	0	0	0	0	0
CSbapl.38878	0	0	0	0	0	0	0	0	0	0	0	0
CSbapl.38904	0	0	0	0	0	0	0	0	0	0	1	0
CSbapl.38906	0	17	34	46	6	5	18	36	8	42	39	38
CSbapl.38912	0	0	7	25	11	27	1	10	28	43	72	2
CSbapl.3895	0	0	1	5	2	1	14	0	0	12	7	3
CSbapl.38956	0	0	2	1	0	0	0	0	0	0	0	0
CSbapl.38957	0	0	0	0	0	0	0	0	0	0	0	0
CSbapl.38959	0	0	0	0	0	0	0	0	0	0	0	0
CSbapl.38960	0	0	2	0	2	0	0	0	0	0	4	0
CSbapl.38962	0	0	0	0	0	2	0	0	0	0	0	0
CSbapl.38984	0	28	0	62	0	0	0	80	1	28	1	1
CSbapl.39012	0	0	0	0	0	0	0	0	0	0	0	0
CSbapl.39136	0	0	0	0	0	0	0	0	0	0	0	0
CSbapl.39148	0	1	2	0	9	0	0	2	2	2	0	0
CSbapl.39191	0	5	0	12	0	10	0	2	34	0	0	0
CSbapl.39193	0	0	0	0	0	0	0	0	0	0	0	0
CSbapl.39240	0	0	4	0	0	0	344	19	0	0	0	0
CSbapl.39252	0	0	0	0	0	0	0	0	0	0	0	0
CSbapl.39275	0	0	0	0	6	4	0	5	1	11	0	2
CSbapl.39322	0	0	0	0	0	0	0	0	0	0	0	0
CSbapl.39354	0	0	0	0	0	0	0	0	0	0	0	0
CSbapl.39358	0	0	0	0	0	0	0	0	0	0	0	0
CSbapl.39410	0	0	0	0	0	0	0	0	0	0	1	0
CSbapl.39479	0	0	0	0	0	0	0	0	0	0	0	0
CSbapl.39484	0	0	2	0	0	0	0	0	0	0	0	0
CSbapl.3961	0	0	0	0	0	0	0	0	0	0	0	0
CSbapl.39617	0	0	0	0	5	3	1	2	2	0	2	0
CSbapl.39620	0	1	0	0	0	0	0	0	0	0	0	0
CSbapl.39627	0	0	0	0	0	0	0	0	0	0	0	0
CSbapl.39639	0	0	0	0	0	0	0	0	0	0	0	0
CSbapl.39668	0	0	0	0	0	0	0	0	0	0	0	0
CSbapl.39669	0	0	0	0	0	0	0	0	0	0	0	0
CSbapl.39689	0	0	0	4	2	0	0	2	0	0	2	0
CSbapl.39712	0	0	0	4	6	0	0	0	0	4	1	2
CSbapl.39718	0	2	10	0	0	1	5	0	0	17	0	2
CSbapl.39721	0	0	0	0	0	0	0	0	0	0	0	0
CSbapl.3973	0	0	0	0	0	0	0	0	0	0	0	0
CSbapl.39735	0	0	0	0	0	0	0	0	0	0	0	0
CSbapl.3977	0	0	0	0	0	0	0	0	0	0	0	0
CSbapl.39775	0	0	0	0	0	0	0	0	0	0	0	0
CSbapl.39785	0	0	0	0	0	0	0	0	0	0	0	0
CSbapl.39796	0	0	0	1	0	0	0	0	0	0	1	0
CSbapl.3981	0	0	0	0	0	0	0	0	0	0	0	0
CSbapl.39812	0	119	4	27	40	28	24	46	31	24	23	210
CSbapl.39853	0	0	0	0	0	0	0	0	0	0	0	0
CSbapl.39865	0	0	0	0	0	0	0	0	0	0	0	0
CSbapl.39970	0	18	1	8	0	0	29	0	0	2	0	1
CSbapl.39990	0	0	1	2	3	0	0	0	1	1	3	0
CSbapl.4002	0	0	0	0	0	0	0	0	0	0	0	0
CSbapl.40113	0	0	0	0	0	0	0	0	0	0	0	0
CSbapl.40119	0	377	159	205	2	189	435	555	241	338	252	140
CSbapl.40123	0	10	6	2	7	0	7	0	10	0	4	1
CSbapl.40147	0	0	9	1	1	5	2	7	3	1	9	0
CSbapl.40204	0	0	0	0	0	0	0	0	0	0	0	0
CSbapl.40280	0	0	6	8	13	12	1	10	16	2	0	2
CSbapl.40288	0	4	0	1	0	4	0	0	0	0	0	2
CSbapl.40298	0	1	0	0	0	0	0	19	0	4	0	3
CSbapl.40314	0	0	0	0	0	2	0	1	12	0	0	1
CSbapl.40327	0	0	19	0	3	0	0	0	0	0	0	0
CSbapl.40332	0	0	0	0	0	0	0	0	0	0	0	0
CSbapl.40338	0	0	0	0	0	0	0	0	0	0	0	0
CSbapl.40349	0	0	0	0	0	0	0	4	1	0	0	0
CSbapl.40462	0	0	0	0	0	0	0	0	0	0	0	0
CSbapl.40463	0	0	0	0	0	0	0	0	0	0	0	0
CSbapl.40570	0	0	0	0	0	0	0	0	0	0	0	0
CSbapl.40571	0	0	0	0	0	0	0	0	0	0	0	0
CSbapl.40611	0	0	21	5	0	0	20	0	32	0	4	2
CSbapl.40659	0	0	0	0	0	0	0	0	0	0	0	0
CSbapl.40693	0	0	0	0	0	0	0	0	0	0	0	0
CSbapl.40697	0	0	0	0	0	0	0	0	0	0	0	0
CSbapl.40698	0	0	0	0	0	0	0	0	0	0	0	0
CSbapl.40699	0	0	0	0	0	0	0	0	0	0	0	0
CSbapl.40718	0	0	0	0	0	0	0	0	0	0	0	0
CSbapl.40720	0	0	0	0	0	0	0	0	0	0	0	0
CSbapl.40721	0	0	0	0	0	0	0	0	0	0	0	0
CSbapl.40723	0	0	0	0	0	0	0	0	0	0	0	0
CSbapl.40724	0	0	0	0	0	0	0	0	0	0	0	0
CSbapl.40745	0	0	0	0	0	0	0	0	0	0	0	0
CSbapl.40746	0	0	0	0	0	0	0	4	0	1074	0	0
CSbapl.40762	0	0	0	0	0	2	0	600	8	504	0	0
CSbapl.40780	0	0	0	0	0	0	0	0	0	0	0	0
CSbapl.40785	0	0	10	0	12	2	2	10	5	4	0	20
CSbapl.40786	0	14	6	2	19	2	18	1	21	0	7	64
CSbapl.40788	0	0	59	131	75	51	0	0	63	67	0	228
CSbapl.40909	0	20	0	23	16	0	0	6	1	0	14	16
CSbapl.41089	0	15	0	10	0	6	4	2	0	2	6	0
CSbapl.41163	0	0	0	0	1	1	0	0	0	0	0	0
CSbapl.41169	0	0	0	6	4	0	0	0	0	0	0	0
CSbapl.41172	0	0	0	0	0	0	0	0	0	0	0	0
CSbapl.41178	0	0	0	0	0	0	0	0	0	0	0	0
CSbapl.41179	0	0	0	0	0	0	0	0	0	0	0	0
CSbapl.41180	0	0	0	0	0	0	0	0	0	0	0	0
CSbapl.41181	0	0	0	0	0	0	0	0	0	0	0	0
CSbapl.41195	0	0	0	0	0	0	0	0	0	0	0	0
CSbapl.41209	0	212	16	2	0	33	65	29	71	0	142	2
CSbapl.41365	0	0	0	0	0	0	0	0	0	0	0	0
CSbapl.41427	0	4	2	2	7	0	8	24	0	0	0	11
CSbapl.41434	0	361	77	529	280	3	193	2	480	722	639	207
CSbapl.41474	0	0	0	0	0	0	6	0	0	0	0	0
CSbapl.41529	0	0	0	0	0	0	0	0	0	0	0	0
CSbapl.41531	0	0	0	0	0	0	0	0	0	0	0	0
CSbapl.41539	0	0	0	0	0	0	0	0	0	0	0	0
CSbapl.41541	0	0	0	0	0	0	0	0	0	0	0	0
CSbapl.41623	0	0	0	0	1	0	0	0	0	0	0	0
CSbapl.41633	0	0	0	0	0	0	0	0	0	0	0	0
CSbapl.41721	0	0	0	0	0	0	0	0	0	0	0	0
CSbapl.41722	0	0	0	0	0	0	0	0	0	0	0	0
CSbapl.41754	0	0	0	0	0	0	0	0	0	0	0	0
CSbapl.41755	0	0	0	0	0	0	0	0	0	0	0	0
CSbapl.41757	0	0	0	0	0	0	0	0	0	0	0	0
CSbapl.41758	0	0	0	0	0	0	0	0	0	0	0	0
CSbapl.41759	0	0	0	0	0	0	0	0	0	0	0	0
CSbapl.41766	0	0	0	0	0	0	0	0	0	0	0	0
CSbapl.41767	0	0	0	0	0	0	0	0	0	0	0	0
CSbapl.41784	0	0	0	0	0	0	0	0	0	0	0	0
CSbapl.41785	0	0	0	0	0	0	0	0	0	0	0	0
CSbapl.41786	0	0	0	0	0	0	0	0	0	0	0	0
CSbapl.41787	0	0	0	0	0	0	0	0	0	0	0	0
CSbapl.41788	0	0	0	0	0	0	0	0	0	0	0	0
CSbapl.41789	0	0	0	0	0	0	0	0	0	0	0	0
CSbapl.41872	0	0	0	0	1	0	0	0	0	0	1	0
CSbapl.41875	0	0	0	2	0	0	0	0	2	0	0	0
CSbapl.41897	0	0	0	0	0	0	0	0	0	0	0	0
CSbapl.41898	0	0	0	0	0	0	0	0	0	0	0	0
CSbapl.41903	0	0	0	0	0	0	0	0	0	0	0	0
CSbapl.41915	0	0	0	0	0	0	0	0	0	0	0	0
CSbapl.41996	0	0	0	0	0	0	0	0	0	0	0	0
CSbapl.41997	0	0	0	0	0	0	0	0	0	0	0	0
CSbapl.41998	0	0	0	0	0	0	0	0	0	0	0	0
CSbapl.41999	0	0	0	0	0	0	0	0	0	0	0	0
CSbapl.42019	0	0	0	0	0	0	0	0	0	0	0	0
CSbapl.42065	0	0	0	0	0	0	0	0	0	0	0	0
CSbapl.42066	0	0	0	0	0	0	0	0	0	0	0	0
CSbapl.42067	0	0	0	0	0	0	0	0	0	0	0	0
CSbapl.42082	0	0	0	0	0	0	0	0	0	0	0	0
CSbapl.4209	0	0	0	0	0	0	0	0	0	0	0	0
CSbapl.4210	0	0	0	0	0	0	0	0	0	0	0	0
CSbapl.4215	0	0	0	0	0	0	0	0	0	0	0	0
CSbapl.4216	0	0	0	0	0	0	0	0	0	0	0	0
CSbapl.4217	0	0	0	0	0	0	0	0	0	0	0	0
CSbapl.4218	0	0	0	0	0	0	0	0	0	0	0	0
CSbapl.42310	0	0	0	0	0	0	0	0	0	0	0	0
CSbapl.42311	0	0	0	0	0	0	0	0	0	0	0	0
CSbapl.42312	0	0	0	0	0	0	0	0	0	0	0	0
CSbapl.42313	0	0	0	0	0	0	0	0	0	0	0	0
CSbapl.42349	0	0	0	0	0	0	0	0	0	0	0	0
CSbapl.42400	0	0	0	0	0	0	0	0	0	0	0	0
CSbapl.42402	0	0	0	0	0	0	0	0	1	0	0	0
CSbapl.42404	0	0	0	0	0	0	0	2	0	0	0	0
CSbapl.42444	0	0	0	0	0	0	0	0	0	0	0	0
CSbapl.42459	0	0	0	0	0	0	0	0	0	0	0	0
CSbapl.42460	0	0	0	0	0	0	0	0	0	0	0	0
CSbapl.42468	0	15	1	15	0	16	0	4	0	10	16	0
CSbapl.4250	0	0	0	0	0	0	0	0	0	0	0	0
CSbapl.42578	0	0	0	0	0	0	0	0	0	0	0	0
CSbapl.42579	0	0	0	0	0	0	0	0	0	0	0	0
CSbapl.42580	0	0	0	0	0	0	0	0	0	0	0	0
CSbapl.42581	0	0	0	0	0	0	0	0	0	0	0	0
CSbapl.42582	0	0	0	0	0	0	0	0	0	0	0	0
CSbapl.42583	0	0	0	0	0	0	0	0	0	0	0	0
CSbapl.42584	0	0	0	0	0	0	0	0	0	0	0	0
CSbapl.42586	0	0	0	0	0	0	0	0	0	0	0	0
CSbapl.42587	0	0	0	0	0	0	0	0	0	0	0	0
CSbapl.42615	0	0	0	0	0	0	0	0	0	0	0	0
CSbapl.4262	0	0	0	0	0	0	0	0	0	0	0	0
CSbapl.4263	0	0	0	0	0	0	0	0	0	0	0	0
CSbapl.42676	0	0	0	0	0	0	0	0	0	0	0	0
CSbapl.4268	0	0	0	0	0	0	0	0	0	0	0	0
CSbapl.42708	0	0	0	0	1	0	0	1	0	0	0	0
CSbapl.42709	0	0	0	3	0	22	4	0	0	0	1	0
CSbapl.42750	0	0	0	0	4	0	0	0	0	0	13	0
CSbapl.42904	0	4	0	0	0	1	0	1	2	0	0	0
CSbapl.42906	0	0	4	0	0	0	0	0	0	0	0	0
CSbapl.42907	0	0	0	0	0	0	0	0	0	0	0	0
CSbapl.42908	0	0	0	0	0	0	0	0	0	0	0	0
CSbapl.43109	0	0	0	0	0	0	0	0	0	0	0	0
CSbapl.43132	0	0	0	0	0	0	0	0	0	0	0	0
CSbapl.43165	0	0	0	2	2	0	0	2	0	0	3	0
CSbapl.43175	0	0	0	0	0	0	0	0	0	0	0	0
CSbapl.43335	0	0	0	0	0	0	0	0	0	0	0	0
CSbapl.43336	0	0	0	0	0	0	0	0	0	0	0	0
CSbapl.43368	0	0	0	43	0	0	1	3	0	5	14	0
CSbapl.43379	0	0	0	0	0	0	0	0	0	0	0	0
CSbapl.43396	0	5	3	5	2	5	6	11	0	0	2	0
CSbapl.43423	0	0	0	0	0	0	0	0	0	0	0	0
CSbapl.43447	0	0	0	0	0	0	0	0	0	0	0	0
CSbapl.43457	0	0	0	0	2	0	0	0	0	2	2	0
CSbapl.43468	0	0	0	0	0	0	0	0	0	0	0	0
CSbapl.43469	0	0	0	0	0	0	0	0	0	0	0	0
CSbapl.43470	0	0	0	0	0	0	0	0	0	0	0	0
CSbapl.43471	0	0	0	0	0	0	0	0	0	0	0	0
CSbapl.43472	0	0	0	0	0	0	0	0	0	0	0	0
CSbapl.43473	0	0	0	0	0	0	0	0	0	0	0	0
CSbapl.43486	0	5	0	0	6	2	2	0	2	13	0	0
CSbapl.43505	0	0	0	0	0	0	0	0	0	0	0	0
CSbapl.43609	0	0	0	0	0	0	0	0	0	0	0	0
CSbapl.43703	0	0	0	0	0	0	0	0	0	0	0	0
CSbapl.43705	0	0	0	0	0	0	0	0	0	0	0	0
CSbapl.43706	0	1	0	0	0	0	0	0	0	2	0	0
CSbapl.43755	0	0	0	0	0	0	0	0	0	0	0	1
CSbapl.43760	0	0	0	0	0	0	0	0	0	0	0	0
CSbapl.43850	0	0	0	2	0	0	7	0	4	0	0	0
CSbapl.43890	0	0	1	6	1	10	0	0	0	1	7	4
CSbapl.43896	0	0	0	0	0	0	0	0	0	0	0	0
CSbapl.43958	0	0	0	1	1	0	2	0	4	0	0	0
CSbapl.43984	0	0	0	0	0	0	0	0	0	0	0	0
CSbapl.43985	0	0	0	0	0	0	0	0	0	0	0	0
CSbapl.43990	0	3	2	0	2	28	0	23	46	0	24	1
CSbapl.43992	0	0	0	0	0	0	0	0	0	0	0	0
CSbapl.43993	0	0	0	0	0	0	0	0	0	0	0	0
CSbapl.43994	0	0	0	0	0	0	0	0	0	0	0	0
CSbapl.43995	0	0	0	0	0	0	0	0	0	0	0	0
CSbapl.43996	0	0	0	0	0	0	0	0	0	0	0	0
CSbapl.43997	0	0	0	0	0	0	0	0	0	0	0	0
CSbapl.43998	0	0	0	0	0	0	0	0	0	0	0	0
CSbapl.43999	0	0	0	0	0	0	0	0	0	0	0	0
CSbapl.44003	0	0	0	0	0	0	0	0	0	0	0	0
CSbapl.44070	0	0	0	0	0	0	0	0	0	0	0	0
CSbapl.44071	0	0	0	0	0	0	0	0	0	0	0	0
CSbapl.44072	0	0	0	0	0	0	0	0	0	0	0	0
CSbapl.44073	0	0	0	0	0	0	0	0	0	0	0	0
CSbapl.44074	0	0	0	0	0	0	0	0	0	0	0	0
CSbapl.44174	0	0	0	0	0	0	0	0	0	0	0	0
CSbapl.44179	0	0	0	0	0	0	0	0	0	0	0	0
CSbapl.44184	0	0	0	0	0	0	0	0	0	0	0	0
CSbapl.44185	0	0	0	0	0	0	0	0	0	0	0	0
CSbapl.44186	0	0	0	0	0	0	0	0	0	0	0	0
CSbapl.44187	0	0	0	0	0	0	0	0	0	0	0	0
CSbapl.44260	0	0	0	0	0	0	0	0	2	0	0	0
CSbapl.44294	0	0	0	4	1	2	3	1	1	4	0	5
CSbapl.44301	0	0	1	2	0	0	1	0	10	0	0	0
CSbapl.44304	0	0	0	0	0	0	0	0	0	0	0	0
CSbapl.44305	0	0	0	0	0	0	0	0	0	0	0	0
CSbapl.44307	0	0	0	0	0	0	0	0	0	0	0	0
CSbapl.44316	0	0	0	1	1	0	0	4	0	0	2	0
CSbapl.44324	0	0	0	0	0	0	0	0	0	0	0	0
CSbapl.44325	0	0	0	0	0	0	0	0	0	0	0	0
CSbapl.44420	0	0	0	0	0	0	0	0	0	0	0	0
CSbapl.44499	0	0	0	0	0	0	0	0	0	0	0	0
CSbapl.44500	0	0	0	0	0	0	0	0	0	0	0	0
CSbapl.44501	0	0	0	0	0	0	0	0	0	0	0	0
CSbapl.44503	0	37	0	25	20	4	0	0	54	0	0	0
CSbapl.44519	0	0	0	0	0	0	0	0	0	0	0	0
CSbapl.4452	0	0	0	0	0	0	0	0	0	0	0	0
CSbapl.44520	0	0	0	0	0	0	0	0	0	0	0	0
CSbapl.44533	0	1	0	0	2	0	0	0	1	0	1	0
CSbapl.44548	0	8	0	0	0	20	4	0	3	2	5	5
CSbapl.44575	0	0	0	0	0	0	0	0	0	0	0	0
CSbapl.44670	0	0	0	0	0	0	0	0	0	0	0	0
CSbapl.44686	0	0	0	0	0	0	0	0	0	0	0	0
CSbapl.44713	0	0	32	0	0	2	99	84	0	0	0	0
CSbapl.44716	0	0	0	0	0	0	0	0	0	0	0	0
CSbapl.44826	0	0	0	0	0	0	0	0	0	0	0	0
CSbapl.44847	0	0	0	0	0	0	0	0	0	1	1	0
CSbapl.44848	0	2	0	2	0	0	1	3	0	4	2	3
CSbapl.44850	0	3	3	6	0	13	8	0	1	12	20	8
CSbapl.45017	0	0	0	0	0	0	0	0	0	0	0	0
CSbapl.45018	0	0	0	0	0	0	0	0	0	0	0	0
CSbapl.451	0	0	0	0	0	0	0	0	0	0	0	0
CSbapl.4511	0	0	0	0	0	0	0	0	0	0	0	0
CSbapl.45127	0	0	0	0	0	0	0	0	0	0	0	0
CSbapl.4513	0	0	0	0	0	0	0	0	0	0	0	0
CSbapl.45130	0	0	0	0	0	0	0	0	0	0	0	0
CSbapl.45131	0	0	0	0	0	0	0	0	0	0	0	0
CSbapl.45165	0	7	4	6	5	3	5	4	4	2	11	1
CSbapl.45193	0	0	0	0	0	0	0	0	0	0	0	0
CSbapl.45194	0	0	0	0	0	0	0	0	0	0	0	0
CSbapl.452	0	0	0	0	0	0	0	0	0	0	0	0
CSbapl.45216	0	9	0	8	0	2	23	2	10	5	14	8
CSbapl.45347	0	0	0	0	0	0	0	0	0	0	0	0
CSbapl.4535	0	1	0	0	4	0	0	0	0	0	0	0
CSbapl.45373	0	0	2	2	0	0	1	0	0	0	0	0
CSbapl.45480	0	0	0	0	0	0	0	0	0	0	0	0
CSbapl.45579	0	3	4	2	3	9	1	2	4	2	2	1
CSbapl.45593	0	0	0	0	0	0	0	0	0	0	0	0
CSbapl.45594	0	0	0	0	0	0	0	0	0	0	0	0
CSbapl.4562	0	0	0	7	0	0	2	0	0	0	0	0
CSbapl.45636	0	0	0	0	0	0	0	0	0	0	0	0
CSbapl.45637	0	0	0	0	0	0	0	0	0	0	0	0
CSbapl.45681	0	0	0	0	0	0	0	0	0	0	0	0
CSbapl.45682	0	0	0	0	0	0	0	0	0	0	0	0
CSbapl.4570	0	0	0	0	0	0	0	0	0	0	0	0
CSbapl.45708	0	0	0	0	0	0	0	0	0	0	0	0
CSbapl.45709	0	0	0	0	0	0	0	0	0	0	0	0
CSbapl.4571	0	0	0	0	0	0	0	0	0	0	0	0
CSbapl.45710	0	0	0	0	0	0	0	0	0	0	0	0
CSbapl.45711	0	0	0	0	0	0	0	0	0	0	0	0
CSbapl.458	0	1	11	3	9	2	11	2	15	0	19	16
CSbapl.45814	0	0	0	0	0	0	0	0	0	0	0	0
CSbapl.45815	0	0	0	0	0	0	0	0	0	0	0	0
CSbapl.45831	0	6	0	2	3	0	3	3	0	0	7	0
CSbapl.45853	0	0	0	0	0	0	0	0	0	0	0	0
CSbapl.45854	0	0	0	0	0	0	0	0	0	0	0	0
CSbapl.45855	0	0	0	0	0	0	0	0	0	0	0	0
CSbapl.4596	0	7	0	14	9	0	7	2	29	2	20	0
CSbapl.4600	0	5	13	0	20	6	6	4	3	5	8	7
CSbapl.46002	0	0	0	0	0	0	0	0	0	0	0	0
CSbapl.46004	0	0	0	0	0	0	0	0	0	0	0	0
CSbapl.46005	0	0	0	0	0	0	0	0	0	0	0	0
CSbapl.46007	0	0	0	0	0	0	0	0	0	0	0	0
CSbapl.46008	0	0	0	0	0	0	0	0	0	0	0	0
CSbapl.46009	0	0	0	0	0	0	0	0	0	0	0	0
CSbapl.46026	0	0	0	0	0	0	0	0	0	0	0	0
CSbapl.46027	0	0	0	0	0	0	0	0	0	0	0	0
CSbapl.46067	0	2	3	0	2	1	5	5	0	1	11	1
CSbapl.46083	0	0	0	0	0	0	0	0	0	0	0	0
CSbapl.4614	0	0	2	0	3	16	2	0	1	2	5	4
CSbapl.46142	0	0	0	0	0	0	0	0	0	0	0	0
CSbapl.46244	0	0	6	1	0	2	3	2	4	0	4	0
CSbapl.46261	0	0	0	1	6	0	0	0	0	0	1	1
CSbapl.4627	0	1	15	2	14	52	3	2	2	0	25	0
CSbapl.46295	0	0	0	0	0	0	0	0	0	0	0	0
CSbapl.46296	0	0	0	0	0	0	0	0	0	0	0	0
CSbapl.46297	0	0	0	0	0	0	0	0	0	0	0	0
CSbapl.4631	0	0	0	0	0	0	0	0	0	0	0	0
CSbapl.46326	0	0	0	0	0	0	0	0	0	0	0	0
CSbapl.46334	0	0	0	0	0	0	0	0	0	0	0	0
CSbapl.46347	0	0	1	4	4	4	0	2	1	3	10	20
CSbapl.46363	0	6	1	0	0	0	0	0	0	0	1	0
CSbapl.46370	0	0	11	0	0	4	1	5	1	0	6	0
CSbapl.46383	0	0	2	0	0	2	5	3	5	0	3	0
CSbapl.46388	0	1	55	7	4	7	1	13	2	2	4	3
CSbapl.46391	0	0	0	0	2	2	0	2	0	0	0	0
CSbapl.46423	0	0	0	0	0	0	0	1	0	0	0	0
CSbapl.46427	0	0	0	0	0	0	0	0	0	0	1	0
CSbapl.46433	0	0	0	2	0	0	1	0	0	5	2	0
CSbapl.46453	0	0	0	0	0	0	0	0	0	0	0	0
CSbapl.4661	0	0	0	0	0	0	0	0	0	0	0	0
CSbapl.46616	0	0	0	0	0	0	0	8	0	0	0	0
CSbapl.46636	0	0	0	0	0	0	0	1	6	4	0	0
CSbapl.46637	0	3	0	0	1	8	19	2	1	0	14	5
CSbapl.46639	0	0	0	0	0	0	0	0	0	0	0	0
CSbapl.46672	0	0	0	0	0	0	0	0	0	0	0	0
CSbapl.46686	0	0	0	0	0	0	0	0	0	0	0	0
CSbapl.4669	0	0	0	0	0	0	0	0	0	0	0	0
CSbapl.46710	0	0	0	0	0	0	0	0	0	0	0	0
CSbapl.46755	0	0	0	0	0	0	0	0	0	0	0	0
CSbapl.46757	0	0	0	0	0	0	0	0	0	0	0	0
CSbapl.4676	0	0	0	0	0	0	0	0	0	0	0	0
CSbapl.4677	0	0	0	0	0	0	0	0	0	0	0	0
CSbapl.4678	0	0	0	0	0	0	0	0	0	0	0	0
CSbapl.4682	0	0	0	0	0	0	0	0	0	0	0	0
CSbapl.4685	0	0	0	0	0	0	0	0	0	0	0	0
CSbapl.4686	0	0	0	0	0	0	0	0	0	0	0	0
CSbapl.4688	0	0	0	0	0	0	0	0	0	0	0	0
CSbapl.46885	0	0	0	0	0	0	0	0	0	0	0	0
CSbapl.46887	0	0	0	0	0	0	0	0	0	0	0	0
CSbapl.46892	0	0	0	0	0	0	0	0	0	0	0	0
CSbapl.46903	0	0	0	0	0	0	0	0	0	0	0	0
CSbapl.46942	0	0	1	34	0	0	0	0	1	0	4	1
CSbapl.47075	0	0	0	0	0	0	0	0	0	0	0	0
CSbapl.47112	0	230	0	247	0	0	128	107	13	115	0	7
CSbapl.47251	0	3	2	3	10	30	0	0	31	3	0	0
CSbapl.47255	0	1	0	16	12	0	0	3	3	9	0	0
CSbapl.47377	0	0	0	0	0	0	0	0	0	0	0	0
CSbapl.47509	0	0	0	0	0	0	0	0	0	0	0	0
CSbapl.47544	0	0	0	3	2	0	14	3	5	0	3	0
CSbapl.47612	0	0	0	0	0	0	0	0	0	0	0	0
CSbapl.47613	0	0	0	0	0	0	0	0	0	0	0	0
CSbapl.47748	0	0	0	0	0	0	0	0	0	0	0	0
CSbapl.47750	0	0	0	0	0	0	0	0	0	0	0	0
CSbapl.47763	0	0	0	0	0	0	1	0	0	0	0	0
CSbapl.47792	0	0	0	0	0	0	0	0	0	0	0	0
CSbapl.47904	0	84	38	3	1	61	23	10	12	34	7	2
CSbapl.4791	0	52	6	47	80	59	140	16	100	89	21	82
CSbapl.4795	0	0	0	0	0	0	0	0	0	0	0	0
CSbapl.4797	0	0	0	0	0	0	0	0	0	0	0	0
CSbapl.47981	0	3	2	0	2	1	0	1	1	0	3	0
CSbapl.48186	0	0	3	0	0	2	0	0	0	2	0	0
CSbapl.48189	0	17	0	2	8	16	0	0	7	7	0	4
CSbapl.48328	0	0	0	0	0	0	0	0	0	0	0	0
CSbapl.48406	0	0	0	0	0	0	0	0	0	0	0	0
CSbapl.48407	0	0	0	0	0	0	0	0	0	0	0	0
CSbapl.48410	0	0	0	0	0	0	0	0	0	0	0	0
CSbapl.48469	0	0	0	0	4	2	0	0	0	0	0	1
CSbapl.48518	0	0	0	0	0	0	0	0	0	0	1	0
CSbapl.48577	0	0	0	0	0	0	0	0	0	0	0	0
CSbapl.48582	0	4	6	0	14	10	62	2	11	4	20	5
CSbapl.48612	0	0	0	0	0	0	0	0	0	0	0	0
CSbapl.48653	0	0	0	0	0	0	0	0	0	0	0	0
CSbapl.48687	0	0	0	0	0	0	0	0	1	0	0	0
CSbapl.48689	0	0	0	0	2	0	0	0	0	0	0	0
CSbapl.48691	0	0	1	0	2	0	0	0	0	0	2	2
CSbapl.48701	0	0	0	0	0	0	0	0	0	0	0	0
CSbapl.48727	0	0	0	0	0	0	0	0	0	0	0	0
CSbapl.4876	0	0	0	0	0	0	0	0	0	0	0	0
CSbapl.4877	0	0	0	0	0	0	0	0	0	0	0	0
CSbapl.4878	0	0	0	0	0	0	0	0	0	0	0	0
CSbapl.48815	0	0	0	0	0	0	0	0	0	0	0	0
CSbapl.48817	0	0	0	0	0	0	0	0	0	0	0	0
CSbapl.48855	0	0	0	0	0	0	0	0	0	0	0	0
CSbapl.48856	0	0	0	0	0	0	0	0	0	0	0	0
CSbapl.48858	0	0	0	0	0	0	0	0	0	0	0	0
CSbapl.48860	0	0	0	0	0	0	0	0	0	0	0	0
CSbapl.48861	0	0	0	0	0	0	0	0	0	0	0	0
CSbapl.48862	0	0	0	0	0	0	0	0	0	0	0	0
CSbapl.48863	0	0	0	0	0	0	0	0	0	0	0	0
CSbapl.48864	0	0	0	0	0	0	0	0	0	0	0	0
CSbapl.48865	0	0	0	0	0	0	0	0	0	0	0	0
CSbapl.48866	0	0	0	0	0	0	0	0	0	0	0	0
CSbapl.48916	0	0	0	0	0	0	0	0	0	0	0	0
CSbapl.48917	0	0	0	0	0	0	0	0	0	0	0	0
CSbapl.48918	0	0	0	0	0	0	0	0	0	0	0	0
CSbapl.48919	0	0	0	0	0	0	0	0	0	0	0	0
CSbapl.48920	0	0	0	0	0	0	0	0	0	0	0	0
CSbapl.48921	0	0	0	0	0	0	0	0	0	0	0	0
CSbapl.48922	0	0	0	0	0	0	0	0	0	0	0	0
CSbapl.48923	0	0	0	0	0	0	0	0	0	0	0	0
CSbapl.48924	0	0	0	0	0	0	0	0	0	0	0	0
CSbapl.48980	0	1	0	1	2	3	0	2	2	3	0	0
CSbapl.48981	0	0	0	0	1	0	0	0	0	0	0	2
CSbapl.49178	0	71	23	14	30	17	51	42	5	51	9	0
CSbapl.49179	0	0	4	5	1	5	0	24	0	2	5	0
CSbapl.49195	0	45	25	13	16	9	4	9	10	4	11	13
CSbapl.4923	0	0	0	0	0	0	0	0	0	0	0	0
CSbapl.493	0	0	0	0	0	0	0	0	0	0	0	0
CSbapl.49340	0	0	0	0	0	0	0	0	0	0	0	0
CSbapl.49343	0	0	1	5	20	1	2	0	0	1	0	2
CSbapl.49561	0	0	0	1	1	0	0	0	1	2	0	0
CSbapl.49567	0	0	0	0	0	0	0	0	0	0	0	0
CSbapl.49568	0	0	0	0	0	0	0	0	0	0	0	0
CSbapl.49570	0	0	0	0	0	0	0	0	0	0	0	0
CSbapl.49685	0	0	0	0	0	0	0	0	0	0	0	0
CSbapl.49703	0	0	0	0	3	0	0	0	0	0	0	0
CSbapl.49820	0	0	0	0	0	0	0	0	0	0	0	0
CSbapl.49821	0	0	0	0	0	0	0	0	0	0	0	0
CSbapl.49875	0	24	7	0	28	0	0	0	0	0	0	33
CSbapl.49917	0	2	0	2	125	15	18	2	2	0	6	2
CSbapl.49928	0	0	0	0	0	0	0	0	0	0	0	0
CSbapl.49929	0	0	0	0	0	0	0	0	0	0	0	0
CSbapl.49930	0	0	0	0	0	0	0	0	0	0	0	0
CSbapl.49931	0	0	0	0	0	0	0	0	0	0	0	0
CSbapl.49986	0	0	0	0	0	0	0	0	0	0	0	0
CSbapl.49987	0	0	0	0	0	0	0	0	0	0	0	0
CSbapl.50	0	0	0	4	4	2	2	8	1	0	2	2
CSbapl.50018	0	0	0	0	1	3	0	1	3	0	0	0
CSbapl.50121	0	0	0	0	0	0	0	0	0	0	0	0
CSbapl.50122	0	0	0	0	0	0	0	0	0	0	0	0
CSbapl.50123	0	0	0	0	0	0	0	0	0	0	0	0
CSbapl.50124	0	0	0	0	0	0	0	0	0	0	0	0
CSbapl.50149	0	6	0	0	2	0	0	0	0	1	0	0
CSbapl.50224	0	14	1	10	1	3	6	9	4	2	1	0
CSbapl.50411	0	0	0	0	0	0	0	0	0	0	0	0
CSbapl.50526	0	0	0	0	0	0	0	0	0	0	0	0
CSbapl.50633	0	0	0	0	0	0	0	0	0	0	0	0
CSbapl.50634	0	0	0	0	0	0	0	0	0	0	0	0
CSbapl.50750	0	0	0	0	0	0	0	0	0	0	0	0
CSbapl.50759	0	0	0	0	0	0	0	0	0	0	0	0
CSbapl.50760	0	0	0	0	0	0	0	0	0	0	0	0
CSbapl.50764	0	0	0	0	0	0	0	0	0	0	0	0
CSbapl.50768	0	0	0	0	0	0	0	0	0	0	0	0
CSbapl.50820	0	0	0	0	0	0	0	0	0	0	0	0
CSbapl.50822	0	0	0	0	0	0	0	0	0	0	0	0
CSbapl.50830	0	0	0	0	0	0	0	0	0	0	0	0
CSbapl.50837	0	0	0	0	0	0	0	0	0	0	0	0
CSbapl.50839	0	0	2	0	0	0	0	0	0	0	0	0
CSbapl.50853	0	0	0	0	0	0	0	0	0	0	0	0
CSbapl.50854	0	0	0	0	0	0	0	0	0	0	0	0
CSbapl.50856	0	0	0	0	0	0	0	0	0	0	0	0
CSbapl.50864	0	0	0	0	0	0	0	0	0	0	0	0
CSbapl.50873	0	0	0	0	0	0	0	0	0	0	0	0
CSbapl.50881	0	0	0	0	0	0	0	0	0	0	0	0
CSbapl.50893	0	4	0	2	3	2	17	2	0	0	11	7
CSbapl.51106	0	0	3	4	0	4	17	0	6	6	17	5
CSbapl.51169	0	0	0	0	0	0	0	0	0	0	0	0
CSbapl.51197	0	0	0	4	2	0	2	0	0	1	2	0
CSbapl.5120	0	0	0	0	0	0	0	0	0	0	0	0
CSbapl.51281	0	0	0	0	0	0	0	0	0	0	0	0
CSbapl.51310	0	0	0	0	0	0	0	0	0	0	0	0
CSbapl.51311	0	0	23	11	4	6	1	0	21	28	25	0
CSbapl.51335	0	3	3	9	36	11	22	20	17	14	20	29
CSbapl.51358	0	4	6	48	64	0	123	23	21	87	49	43
CSbapl.51359	0	26	10	139	231	2	377	42	48	243	157	103
CSbapl.51360	0	0	8	22	162	7	0	69	7	38	96	189
CSbapl.51374	0	0	0	0	0	0	0	0	0	0	0	0
CSbapl.51449	0	0	0	0	0	0	0	0	0	0	0	0
CSbapl.5146	0	0	0	0	0	0	6	0	0	0	0	0
CSbapl.5147	0	0	0	0	0	0	0	0	0	0	0	0
CSbapl.51490	0	0	0	0	0	0	0	0	0	0	0	0
CSbapl.51494	0	0	0	0	0	0	0	0	0	0	0	0
CSbapl.51697	0	0	0	2	0	0	2	0	0	0	0	0
CSbapl.51719	0	0	0	0	0	0	0	0	0	0	0	0
CSbapl.51724	0	0	0	0	0	0	0	0	0	0	0	0
CSbapl.51750	0	0	0	0	0	0	0	0	0	0	0	0
CSbapl.51766	0	0	0	0	0	0	0	0	0	0	0	0
CSbapl.51767	0	0	0	0	0	0	0	0	0	0	0	0
CSbapl.51768	0	0	0	0	0	0	0	0	0	0	0	0
CSbapl.51817	0	0	0	0	0	0	0	0	0	0	0	0
CSbapl.51866	0	0	0	0	0	0	0	0	0	0	0	0
CSbapl.51867	0	0	0	0	0	0	0	0	0	0	0	0
CSbapl.51869	0	6	7	10	20	11	9	9	10	11	9	3
CSbapl.51935	0	0	0	0	0	0	0	0	0	0	0	0
CSbapl.51937	0	0	0	0	0	0	0	0	0	0	0	0
CSbapl.51938	0	0	0	0	0	0	0	0	0	0	0	0
CSbapl.51939	0	0	0	0	0	0	0	0	0	0	0	0
CSbapl.51997	0	0	0	0	0	0	0	0	0	0	0	0
CSbapl.52039	0	0	0	0	0	0	0	0	0	0	0	0
CSbapl.52157	0	6	1	9	2	2	6	5	10	0	3	2
CSbapl.52170	0	0	0	0	0	0	0	0	0	0	0	0
CSbapl.52171	0	0	0	0	0	0	0	0	0	0	0	0
CSbapl.52192	0	0	0	0	0	0	0	0	0	0	0	0
CSbapl.52245	0	0	0	0	0	0	0	0	0	0	0	0
CSbapl.52257	0	0	0	0	0	0	0	0	0	0	0	0
CSbapl.52258	0	0	0	0	0	0	0	0	0	0	0	0
CSbapl.52259	0	0	0	0	0	0	0	0	0	0	0	0
CSbapl.52281	0	0	0	0	0	0	0	0	0	0	0	0
CSbapl.52282	0	0	1	0	0	0	0	0	0	0	0	1
CSbapl.52288	0	0	0	0	0	0	0	0	0	0	0	0
CSbapl.52297	0	0	0	0	0	0	0	0	0	0	0	0
CSbapl.52452	0	0	0	10	0	0	0	0	0	1	2	2
CSbapl.52523	0	0	0	0	0	0	0	0	0	0	0	0
CSbapl.52525	0	0	0	0	0	0	0	0	0	0	0	0
CSbapl.52526	0	0	0	0	0	0	0	0	0	0	0	0
CSbapl.52527	0	0	0	0	0	0	0	0	0	0	0	0
CSbapl.52528	0	0	0	0	0	0	0	0	0	0	0	0
CSbapl.52529	0	0	0	0	0	0	0	0	0	0	0	0
CSbapl.52530	0	0	0	0	0	0	0	0	0	0	0	0
CSbapl.52554	0	0	0	0	0	0	0	0	0	0	0	0
CSbapl.52561	0	0	0	0	0	0	0	0	0	1	0	0
CSbapl.52573	0	0	0	0	0	0	0	0	0	0	0	0
CSbapl.52576	0	0	0	1	0	0	0	0	0	0	2	1
CSbapl.52581	0	0	0	0	0	0	0	0	0	0	0	0
CSbapl.52640	0	0	1	0	0	1	1	0	0	2	2	0
CSbapl.52649	0	0	0	0	0	0	0	0	0	0	0	0
CSbapl.52655	0	89	0	0	0	0	0	37	0	0	0	0
CSbapl.52657	0	51	0	147	10	161	185	145	113	0	0	59
CSbapl.52667	0	2	0	8	11	50	27	17	39	0	0	18
CSbapl.52715	0	0	0	0	0	0	0	0	0	0	0	0
CSbapl.52716	0	0	0	0	0	0	0	0	0	0	0	0
CSbapl.52717	0	0	0	0	0	0	0	0	0	0	0	0
CSbapl.52718	0	0	0	0	0	0	0	0	0	0	0	0
CSbapl.52720	0	0	0	0	0	0	0	0	0	0	0	0
CSbapl.52721	0	0	0	0	0	0	0	0	0	0	0	0
CSbapl.52724	0	1	7	0	17	3	0	0	0	4	0	0
CSbapl.52785	0	98	0	129	35	22	42	22	27	7	0	5
CSbapl.52786	0	242	0	1017	101	250	0	67	0	0	0	2
CSbapl.52791	0	0	0	0	0	0	0	0	0	0	0	0
CSbapl.52794	0	0	0	0	0	0	0	0	0	0	0	0
CSbapl.52849	0	2	0	0	2	0	0	0	0	0	0	0
CSbapl.53013	0	0	0	0	0	0	0	0	0	0	0	0
CSbapl.53014	0	0	0	0	0	0	0	0	0	0	0	0
CSbapl.53015	0	0	0	0	0	0	0	0	0	0	0	0
CSbapl.53016	0	0	0	0	0	0	0	0	0	0	0	0
CSbapl.53017	0	0	0	0	0	0	0	0	0	0	0	0
CSbapl.53075	0	21	15	17	44	17	4	15	9	11	19	23
CSbapl.53098	0	0	3	1	0	0	6	2	6	0	0	6
CSbapl.5324	0	0	0	0	2	1	0	0	0	0	0	0
CSbapl.53247	0	0	0	0	0	0	0	0	0	0	0	0
CSbapl.53251	0	0	0	0	0	5	0	0	0	0	1	1
CSbapl.5329	0	0	0	0	3	1	0	0	0	0	1	2
CSbapl.53395	0	0	2	4	0	0	1	0	0	3	0	3
CSbapl.53408	0	0	0	0	0	0	0	0	0	0	0	0
CSbapl.53423	0	0	0	0	0	0	0	0	0	0	0	0
CSbapl.53437	0	0	0	0	0	0	0	0	0	0	0	0
CSbapl.53438	0	0	0	0	0	0	0	0	0	0	0	0
CSbapl.53439	0	0	0	0	0	0	0	0	0	0	0	0
CSbapl.53440	0	0	0	0	0	0	0	0	0	0	0	0
CSbapl.53441	0	0	0	0	0	0	0	0	0	0	0	0
CSbapl.53444	0	0	0	10	0	6	0	0	1	0	0	0
CSbapl.53455	0	0	0	0	0	0	0	0	0	0	0	0
CSbapl.53456	0	0	0	0	0	0	0	0	0	0	0	0
CSbapl.53552	0	0	0	0	0	0	0	0	0	0	0	0
CSbapl.53553	0	0	0	0	0	0	0	1	0	0	0	0
CSbapl.53573	0	0	0	0	0	0	2	0	0	0	1	0
CSbapl.53575	0	4	175	0	0	0	0	287	0	228	0	0
CSbapl.53587	0	0	0	0	0	0	0	3	1	2	3	0
CSbapl.53617	0	8	58	331	1	20	116	343	37	80	28	102
CSbapl.53625	0	0	0	3	0	0	0	0	0	0	0	0
CSbapl.53658	0	0	0	0	0	0	0	0	0	0	0	0
CSbapl.53758	0	1	1	0	1	2	10	4	0	1	4	1
CSbapl.53829	0	9	2	6	11	4	0	1	9	0	36	6
CSbapl.540	0	0	0	0	0	60	0	47	0	27	40	0
CSbapl.54068	0	0	0	2	1	6	0	5	2	1	2	0
CSbapl.54319	0	0	0	0	0	0	0	0	0	0	0	0
CSbapl.5454	0	0	0	0	0	0	1	0	0	0	0	1
CSbapl.54611	0	0	0	0	0	0	0	0	0	0	0	0
CSbapl.54754	0	0	0	0	0	0	0	0	0	0	0	0
CSbapl.5481	0	0	0	0	0	0	0	0	0	0	0	0
CSbapl.54856	0	0	0	0	0	0	0	0	0	0	0	0
CSbapl.54962	0	0	0	0	0	0	0	0	0	0	0	0
CSbapl.54963	0	0	0	0	0	0	0	0	0	0	0	0
CSbapl.551	0	0	0	0	0	0	0	0	0	0	0	0
CSbapl.55127	0	93	42	284	2	76	86	122	6	123	149	42
CSbapl.55133	0	0	1	0	0	0	4	1	0	2	0	0
CSbapl.552	0	0	0	0	0	0	0	0	0	0	0	0
CSbapl.55239	0	0	0	0	0	0	0	0	0	0	0	0
CSbapl.55240	0	0	0	0	0	0	0	0	0	0	0	0
CSbapl.55289	0	0	0	0	0	0	0	3	3	0	2	0
CSbapl.55333	0	0	1	0	0	0	5	5	13	9	0	4
CSbapl.55339	0	0	0	0	0	0	0	0	0	0	0	0
CSbapl.55342	0	0	0	0	0	0	0	0	0	0	0	0
CSbapl.55373	0	0	0	0	0	0	0	0	0	0	0	0
CSbapl.55546	0	0	0	0	0	0	0	0	0	0	0	0
CSbapl.55577	0	0	0	0	0	0	0	0	0	0	0	0
CSbapl.5564	0	27	3	16	14	4	34	7	51	12	17	18
CSbapl.55656	0	0	0	0	0	0	0	0	0	0	0	0
CSbapl.55840	0	3	2	4	8	2	8	6	11	0	2	4
CSbapl.55971	0	8	3	8	1	4	0	1	1	0	2	0
CSbapl.55991	0	0	0	0	0	0	0	0	0	0	0	0
CSbapl.56064	0	0	0	0	0	0	0	0	0	0	0	0
CSbapl.56107	0	1	0	5	1	1	1	0	0	0	5	0
CSbapl.56272	0	0	0	0	0	0	0	0	0	0	0	0
CSbapl.56379	0	0	0	0	0	0	0	0	0	0	0	0
CSbapl.56380	0	0	0	0	0	0	0	0	0	0	0	0
CSbapl.56556	0	0	0	0	0	0	0	0	0	0	0	0
CSbapl.56635	0	0	0	0	0	0	0	0	0	0	0	0
CSbapl.56684	0	3	0	0	0	0	0	0	0	0	0	0
CSbapl.567	0	0	0	0	0	0	0	0	0	0	0	0
CSbapl.56796	0	0	0	0	0	0	0	0	0	0	0	0
CSbapl.56845	0	0	0	0	0	0	0	0	0	0	0	0
CSbapl.56986	0	0	0	0	0	0	0	0	0	0	0	0
CSbapl.56987	0	0	0	0	0	0	0	0	0	0	0	0
CSbapl.57114	0	1	12	3	9	0	0	2	1	5	15	6
CSbapl.57120	0	0	0	0	2	0	0	0	1	1	0	0
CSbapl.57148	0	0	0	0	0	0	0	0	0	0	0	0
CSbapl.57163	0	0	0	0	0	0	0	0	0	0	0	0
CSbapl.57220	0	0	0	0	0	0	0	0	0	0	0	0
CSbapl.57263	0	0	0	0	0	0	0	0	0	0	0	0
CSbapl.57305	0	0	0	0	0	0	0	0	0	0	0	0
CSbapl.57308	0	0	0	0	0	0	0	0	0	0	0	0
CSbapl.57329	0	0	0	0	0	0	0	0	0	0	0	0
CSbapl.57330	0	0	0	0	0	0	0	0	0	0	0	0
CSbapl.57409	0	0	0	0	0	0	0	0	0	0	0	0
CSbapl.57439	0	120	39	82	187	0	0	31	0	54	356	40
CSbapl.5745	0	2	2	0	2	0	0	3	0	4	8	3
CSbapl.57450	0	0	0	0	0	0	0	0	0	0	0	0
CSbapl.57451	0	0	0	0	0	0	0	0	0	0	0	0
CSbapl.57453	0	0	0	0	0	0	0	0	0	0	0	0
CSbapl.57454	0	0	0	0	0	0	0	0	0	0	0	0
CSbapl.57522	0	0	0	0	0	0	0	0	0	0	0	0
CSbapl.57590	0	0	0	0	0	0	0	0	0	0	0	0
CSbapl.57621	0	0	0	0	1	0	0	0	0	0	0	0
CSbapl.57656	0	0	0	1	0	0	0	0	0	0	0	0
CSbapl.57657	0	0	0	0	0	0	0	0	0	0	0	0
CSbapl.57662	0	0	0	0	0	0	0	0	0	0	0	0
CSbapl.57663	0	0	0	0	0	0	0	0	0	0	0	0
CSbapl.57664	0	0	0	0	0	0	0	0	0	0	0	0
CSbapl.57665	0	0	0	0	0	0	0	0	0	0	0	0
CSbapl.57805	0	0	0	0	0	0	0	0	0	0	0	0
CSbapl.57816	0	5	0	10	9	2	5	2	0	4	3	8
CSbapl.57879	0	0	0	0	0	0	0	0	0	0	0	0
CSbapl.57999	0	0	0	0	0	0	0	0	0	0	0	0
CSbapl.58000	0	0	0	0	0	0	0	0	0	0	0	0
CSbapl.58001	0	0	0	0	0	0	0	0	0	0	0	0
CSbapl.58024	0	0	0	0	0	0	0	0	0	0	0	0
CSbapl.58055	0	3	6	6	0	6	3	6	17	0	9	2
CSbapl.58093	0	0	0	0	0	1	0	0	0	0	0	0
CSbapl.58106	0	0	0	0	0	0	1	58	0	0	0	0
CSbapl.58177	0	12	4	2	1	0	2	0	0	0	3	10
CSbapl.58433	0	0	0	1	4	0	0	0	0	0	0	0
CSbapl.58453	0	0	0	0	0	0	0	0	0	0	0	0
CSbapl.5853	0	0	0	0	0	0	0	0	0	0	0	0
CSbapl.5854	0	0	0	0	0	0	0	0	0	0	0	0
CSbapl.5855	0	0	0	0	0	0	0	0	0	0	0	0
CSbapl.5856	0	0	0	0	0	0	0	0	0	0	0	0
CSbapl.5859	0	10	7	6	1	4	33	0	8	6	26	6
CSbapl.58689	0	7	0	0	12	0	9	4	88	34	25	0
CSbapl.58774	0	2	0	0	0	0	6	0	2	0	3	0
CSbapl.5878	0	4	2	0	0	0	2	2	0	0	0	1
CSbapl.5879	0	0	0	0	3	0	0	2	0	0	0	0
CSbapl.58796	0	2	0	0	2	0	0	2	0	0	0	0
CSbapl.58811	0	0	0	0	0	0	0	0	0	0	0	0
CSbapl.58869	0	0	0	0	0	0	0	0	0	0	0	0
CSbapl.58954	0	0	0	0	0	0	0	0	0	0	0	0
CSbapl.59011	0	0	0	0	0	2	0	0	0	3	1	0
CSbapl.59052	0	0	0	0	0	0	0	0	0	0	0	0
CSbapl.59056	0	17	2	0	12	1	0	0	0	6	2	1
CSbapl.59072	0	4	2	2	5	13	2	3	0	1	2	18
CSbapl.59086	0	0	0	0	0	0	0	0	0	0	0	0
CSbapl.59087	0	0	0	0	0	0	0	0	0	0	0	0
CSbapl.59103	0	0	0	0	0	0	0	0	0	0	0	0
CSbapl.59104	0	0	0	0	0	0	0	0	0	0	0	0
CSbapl.5913	0	0	0	0	0	0	0	0	0	0	0	0
CSbapl.5914	0	0	0	0	0	0	0	0	0	0	0	0
CSbapl.59245	0	0	0	0	0	0	0	0	0	0	0	0
CSbapl.59252	0	0	0	0	0	0	0	0	0	0	0	0
CSbapl.59255	0	0	0	0	0	0	0	0	0	0	0	0
CSbapl.59256	0	0	0	0	0	0	0	0	0	0	0	0
CSbapl.59257	0	0	0	0	0	0	0	0	0	0	0	0
CSbapl.59258	0	0	0	0	0	0	0	0	0	0	0	0
CSbapl.59279	0	0	0	0	0	0	0	0	0	0	0	0
CSbapl.5928	0	0	0	0	0	0	0	0	0	0	0	0
CSbapl.59280	0	0	0	0	0	0	0	0	0	0	0	0
CSbapl.59281	0	0	0	0	0	0	0	0	0	0	0	0
CSbapl.59294	0	0	0	0	0	0	0	0	0	0	0	0
CSbapl.59295	0	0	0	0	0	0	0	0	3	0	0	0
CSbapl.59395	0	2	0	0	1	0	1	8	0	0	0	4
CSbapl.59420	0	0	0	0	0	0	0	0	0	0	0	0
CSbapl.59421	0	0	0	0	0	0	0	0	0	0	0	0
CSbapl.59422	0	0	0	0	0	0	0	0	0	0	0	0
CSbapl.59423	0	0	0	0	0	0	0	0	0	0	0	0
CSbapl.59424	0	0	0	0	0	0	0	0	0	0	0	0
CSbapl.59425	0	0	0	0	0	0	0	0	0	0	0	0
CSbapl.59426	0	0	0	0	0	0	0	0	0	0	0	0
CSbapl.59427	0	0	0	0	0	0	0	0	0	0	0	0
CSbapl.5947	0	0	0	0	0	0	0	6	2	2	0	0
CSbapl.59495	0	0	0	0	1	0	1	1	0	0	0	0
CSbapl.5950	0	0	0	0	7	0	0	0	0	0	0	0
CSbapl.59617	0	0	1	1	0	2	0	1	4	0	0	0
CSbapl.59662	0	0	0	0	0	0	0	0	0	0	0	0
CSbapl.59712	0	1	2	5	2	2	0	1	0	2	1	0
CSbapl.5974	0	0	24	0	0	0	129	0	140	8	15	0
CSbapl.59757	0	1	0	1	6	0	0	0	0	0	0	0
CSbapl.59787	0	0	0	0	0	0	0	0	0	0	0	0
CSbapl.5981	0	0	63	0	0	0	55	50	72	53	96	76
CSbapl.59819	0	0	0	0	0	0	0	0	0	0	0	0
CSbapl.59899	0	0	0	0	0	0	0	0	0	0	0	0
CSbapl.59900	0	0	0	0	0	0	0	0	0	0	0	0
CSbapl.59901	0	0	0	0	0	0	0	0	0	0	0	0
CSbapl.59902	0	0	0	0	0	0	0	0	0	0	0	0
CSbapl.59904	0	0	0	0	0	0	0	0	0	0	0	0
CSbapl.59905	0	0	0	0	0	0	0	0	0	0	0	0
CSbapl.5994	0	0	0	0	0	1	152	0	1	0	0	0
CSbapl.60065	0	9	6	16	18	14	0	6	10	0	10	18
CSbapl.60069	0	0	10	0	0	0	23	0	0	13	43	4
CSbapl.60071	0	0	0	0	0	0	0	0	0	0	0	0
CSbapl.60099	0	8	1	2	1	1	0	0	0	0	1	2
CSbapl.60133	0	1	0	0	0	0	0	0	2	0	0	0
CSbapl.60309	0	0	0	0	0	0	0	0	0	0	0	0
CSbapl.60521	0	0	0	0	0	0	0	0	0	0	0	0
CSbapl.60523	0	0	2	0	1	0	1	0	0	1	3	1
CSbapl.60689	0	1	0	0	0	0	0	0	0	0	1	0
CSbapl.60740	0	0	0	0	0	0	0	0	0	0	0	0
CSbapl.60743	0	0	0	2	0	30	0	11	0	0	0	0
CSbapl.60744	0	0	0	0	0	0	0	0	0	0	0	0
CSbapl.60745	0	5	3	0	3	2	0	6	0	0	0	2
CSbapl.608	0	0	0	0	0	0	0	0	0	0	0	0
CSbapl.60882	0	2	0	0	10	0	0	0	0	6	0	8
CSbapl.6093	0	0	0	0	0	0	0	0	0	0	0	0
CSbapl.61007	0	0	0	0	0	0	0	0	0	0	0	0
CSbapl.61009	0	0	0	0	0	0	0	0	0	0	0	0
CSbapl.61029	0	0	0	0	0	0	0	0	0	0	0	0
CSbapl.61060	0	6	12	0	0	40	3	2	26	2	16	0
CSbapl.61061	0	0	0	0	0	0	0	0	3	0	0	1
CSbapl.61291	0	0	1	0	0	2	0	0	0	0	0	0
CSbapl.61361	0	0	0	0	0	0	0	0	0	0	0	0
CSbapl.61385	0	0	0	0	0	0	0	0	0	0	0	0
CSbapl.61398	0	0	0	0	0	0	0	0	0	0	0	0
CSbapl.61535	0	0	0	0	0	0	0	0	0	0	0	0
CSbapl.61619	0	0	0	0	0	0	0	0	0	0	0	0
CSbapl.61648	0	0	0	0	0	0	0	0	0	0	0	0
CSbapl.61649	0	0	0	0	0	0	0	0	0	0	0	0
CSbapl.61737	0	2	0	4	2	0	2	3	0	0	0	0
CSbapl.61741	0	0	0	0	0	0	0	2	0	0	0	0
CSbapl.61853	0	0	0	0	0	0	0	0	0	0	0	0
CSbapl.61914	0	0	0	0	0	0	0	0	6	0	0	0
CSbapl.61990	0	0	0	0	0	0	0	0	0	0	0	0
CSbapl.61992	0	17	106	48	21	0	59	77	0	36	48	29
CSbapl.62014	0	0	0	5	0	2	0	0	3	0	0	0
CSbapl.62026	0	0	4	9	34	8	3	3	2	3	0	4
CSbapl.62057	0	2	0	0	7	0	3	0	0	0	3	0
CSbapl.62135	0	0	0	0	0	0	0	0	0	0	0	0
CSbapl.62151	0	0	0	0	0	2	0	0	0	0	0	0
CSbapl.62358	0	0	0	0	0	0	0	0	0	0	0	0
CSbapl.62488	0	0	0	0	0	0	0	4	0	1	1	0
CSbapl.62553	0	0	0	0	0	0	0	0	0	0	0	0
CSbapl.62554	0	0	0	0	0	0	0	0	0	0	0	0
CSbapl.62568	0	0	0	0	0	0	0	0	0	0	0	0
CSbapl.62572	0	0	0	0	0	0	0	0	0	0	1	0
CSbapl.62582	0	0	19	66	4	28	95	0	4	24	4	9
CSbapl.62583	0	0	2	0	0	0	0	0	0	1	0	0
CSbapl.62589	0	1	5	1	5	0	2	0	3	5	1	0
CSbapl.62628	0	0	0	0	0	0	0	0	0	0	0	0
CSbapl.62629	0	0	237	1	4	0	0	1	1	1	1	0
CSbapl.62639	0	5	0	0	0	0	4	3	0	0	2	0
[truncated: 36,167 more rows]

## Sheet: Top 10% symbiont gene
Table S4 Feature count information of meta-transcriptome of host and symbionts
Gene ID	Biological process	Biological process description	Cellular component	Cellular component description	Molecular function	Molecular function description	KEGG AnnotInfo	KEGG url	Gene name	Blast swiss prot	Short ID	Description
pgaptmp_005451	--	--	--	--	--	--	--	--	--	gnl|BL_ORD_ID|308720 sp|G1UBD1|PMOB_METCA Particulate methane monooxygenase alpha subunit OS=Methylococcus capsulatus (strain ATCC 33009 / NCIMB 11132 / Bath) OX=243233 GN=pmoB1 PE=1 SV=1//0	PMOB_METCA	Particulate methane monooxygenase alpha subunit
pgaptmp_005453	--	--	GO:0016021//GO:0031224//GO:0016020//GO:0044425//GO:0005575	integral component of membrane//intrinsic component of membrane//membrane//membrane part//cellular_component	--	--	--	--	--	-//-
pgaptmp_005452	--	--	--	--	--	--	--	--	--	gnl|BL_ORD_ID|308719 sp|Q607G3|PMOA_METCA Particulate methane monooxygenase beta subunit OS=Methylococcus capsulatus (strain ATCC 33009 / NCIMB 11132 / Bath) OX=243233 GN=pmoA1 PE=1 SV=1//2.31651e-142	PMOA_METCA	Particulate methane monooxygenase beta subunit
pgaptmp_001972	--	--	--	--	--	--	--	--	--	-//-
pgaptmp_006426	--	--	--	--	--	--	--	--	--	-//-
pgaptmp_002509	--	--	--	--	GO:0003674//GO:0046872//GO:0005488//GO:0043169//GO:0043167	molecular_function//metal ion binding//binding//cation binding//ion binding	--	--	--	-//-
pgaptmp_005603	--	--	--	--	--	--	--	--	--	gnl|BL_ORD_ID|511674 sp|P29968|XOXF_PARDE Putative dehydrogenase XoxF OS=Paracoccus denitrificans OX=266 GN=xoxF PE=3 SV=2//0	XOXF_PARDE	Putative dehydrogenase XoxF
pgaptmp_004456	--	--	--	--	--	--	--	--	--	gnl|BL_ORD_ID|462907 sp|P14506|T257_STAAU Transposase for insertion sequence element IS257 in transposon Tn4003 OS=Staphylococcus aureus OX=1280 PE=4 SV=1//1.82635e-13	T257_STAAU	Transposase for insertion sequence element IS257 in transposon Tn4003
pgaptmp_005564	GO:0044710//GO:1901576//GO:0009058//GO:0006629//GO:0044699//GO:0008299//GO:0016114//GO:0006721//GO:0044255//GO:0006720//GO:0044763//GO:0044249//GO:0008152//GO:0044238//GO:0071704//GO:0008610//GO:0044237//GO:0008150//GO:0044711//GO:0009987	single-organism metabolic process//organic substance biosynthetic process//biosynthetic process//lipid metabolic process//single-organism process//isoprenoid biosynthetic process//terpenoid biosynthetic process//terpenoid metabolic process//cellular lipid metabolic process//isoprenoid metabolic process//single-organism cellular process//cellular biosynthetic process//metabolic process//primary me…	--	--	GO:0050662//GO:0003674//GO:0097159//GO:0030976//GO:0003824//GO:0005488//GO:0019842//GO:0008661//GO:0048037//GO:0016740//GO:0016744//GO:0016624//GO:0043167//GO:0043168//GO:0043169//GO:0016903//GO:0036094//GO:1901681//GO:1901363//GO:0016491	coenzyme binding//molecular_function//organic cyclic compound binding//thiamine pyrophosphate binding//catalytic activity//binding//vitamin binding//1-deoxy-D-xylulose-5-phosphate synthase activity//cofactor binding//transferase activity//transferase activity, transferring aldehyde or ketonic groups//oxidoreductase activity, acting on the aldehyde or oxo group of donors, disulfide as acceptor//io…	--	--	--	gnl|BL_ORD_ID|474213 sp|P43757|TKT_HAEIN Transketolase OS=Haemophilus influenzae (strain ATCC 51907 / DSM 11121 / KW20 / Rd) OX=71421 GN=tktA PE=3 SV=1//0	TKT_HAEIN	Transketolase
pgaptmp_006425	GO:0090304//GO:0034641//GO:0043170//GO:0006139//GO:0006725//GO:0006807//GO:0006259//GO:0008150//GO:0009987//GO:0046483//GO:0008152//GO:1901360//GO:0015074//GO:0044238//GO:0044260//GO:0071704//GO:0044237	nucleic acid metabolic process//cellular nitrogen compound metabolic process//macromolecule metabolic process//nucleobase-containing compound metabolic process//cellular aromatic compound metabolic process//nitrogen compound metabolic process//DNA metabolic process//biological_process//cellular process//heterocycle metabolic process//metabolic process//organic cyclic compound metabolic process//D…	--	--	--	--	--	--	--	gnl|BL_ORD_ID|463249 sp|P0A045|T431_STAAW Transposase for insertion sequence-like element IS431mec OS=Staphylococcus aureus (strain MW2) OX=196620 GN=tnp PE=3 SV=1//6.64674e-39	T431_STAAW	Transposase for insertion sequence-like element IS431mec
pgaptmp_004425	--	--	--	--	--	--	--	--	--	-//-
pgaptmp_005563	GO:0008150//GO:0071704//GO:0008152//GO:0044238//GO:0005975//GO:0044710//GO:0055114//GO:0044699	biological_process//organic substance metabolic process//metabolic process//primary metabolic process//carbohydrate metabolic process//single-organism metabolic process//oxidation-reduction process//single-organism process	--	--	GO:0016491//GO:0008677//GO:0030246//GO:0016616//GO:0003824//GO:0005488//GO:0016614//GO:0003674	oxidoreductase activity//2-dehydropantoate 2-reductase activity//carbohydrate binding//oxidoreductase activity, acting on the CH-OH group of donors, NAD or NADP as acceptor//catalytic activity//binding//oxidoreductase activity, acting on CH-OH group of donors//molecular_function	--	--	--	gnl|BL_ORD_ID|303175 sp|Q9S0X3|PHI_METAM 3-hexulose-6-phosphate isomerase OS=Methylomonas aminofaciens OX=46896 GN=rmpB PE=1 SV=1//4.51803e-57	PHI_METAM	3-hexulose-6-phosphate isomerase
pgaptmp_001701	GO:0005975//GO:1901576//GO:0044710//GO:0044699//GO:0009058//GO:0044723//GO:0016051//GO:0071704//GO:0008152//GO:0044238//GO:0044711//GO:0008150	carbohydrate metabolic process//organic substance biosynthetic process//single-organism metabolic process//single-organism process//biosynthetic process//single-organism carbohydrate metabolic process//carbohydrate biosynthetic process//organic substance metabolic process//metabolic process//primary metabolic process//single-organism biosynthetic process//biological_process	--	--	GO:0016829//GO:0003674//GO:0003824//GO:0016840	lyase activity//molecular_function//catalytic activity//carbon-nitrogen lyase activity	--	--	--	gnl|BL_ORD_ID|128223 sp|Q9FA38|FAE_METEA 5,6,7,8-tetrahydromethanopterin hydro-lyase OS=Methylobacterium extorquens (strain ATCC 14718 / DSM 1338 / JCM 2805 / NCIMB 9133 / AM1) OX=272630 GN=fae PE=1 SV=3//2.17775e-77	FAE_METEA	5,6,7,8-tetrahydromethanopterin hydro-lyase
pgaptmp_004455	GO:0008654//GO:1903509//GO:0019637//GO:0045017//GO:0006497//GO:1901135//GO:0008610//GO:0071704//GO:0046474//GO:0006650//GO:0046486//GO:1901137//GO:0006793//GO:0044711//GO:0006661//GO:0046488//GO:0009058//GO:0044699//GO:0043412//GO:0006505//GO:0006506//GO:0005975//GO:0009059//GO:0044255//GO:0006664//GO:0044763//GO:0042157//GO:0008152//GO:0044238//GO:0044267//GO:0042158//GO:0044237//GO:0044260//GO:…	phospholipid biosynthetic process//liposaccharide metabolic process//organophosphate metabolic process//glycerolipid biosynthetic process//protein lipidation//carbohydrate derivative metabolic process//lipid biosynthetic process//organic substance metabolic process//glycerophospholipid biosynthetic process//glycerophospholipid metabolic process//glycerolipid metabolic process//carbohydrate deriva…	GO:0031224//GO:0005576//GO:0044425//GO:0005575//GO:0016020//GO:0016021	intrinsic component of membrane//extracellular region//membrane part//cellular_component//membrane//integral component of membrane	GO:0004553//GO:0030248//GO:0001871//GO:0016758//GO:0016757//GO:0005488//GO:0008375//GO:0030246//GO:0030247//GO:0016740//GO:0017176//GO:0016798//GO:0003674//GO:0008194//GO:0003824//GO:0016787	hydrolase activity, hydrolyzing O-glycosyl compounds//cellulose binding//pattern binding//transferase activity, transferring hexosyl groups//transferase activity, transferring glycosyl groups//binding//acetylglucosaminyltransferase activity//carbohydrate binding//polysaccharide binding//transferase activity//phosphatidylinositol N-acetylglucosaminyltransferase activity//hydrolase activity, acting…	--	--	--	-//-
pgaptmp_002359	--	--	--	--	--	--	--	--	--	gnl|BL_ORD_ID|284579 sp|B4FFZ9|OBP1A_MAIZE Oil body-associated protein 1A OS=Zea mays OX=4577 GN=OBAP1A PE=2 SV=1//9.54419e-13	OBP1A_MAIZE	Oil body-associated protein 1A
pgaptmp_000815	--	--	--	--	GO:0005488//GO:0005515//GO:0003674	binding//protein binding//molecular_function	--	--	--	-//-
pgaptmp_004481	GO:1901360//GO:0071704//GO:0044699//GO:0006725//GO:0090304//GO:0044763//GO:0032196//GO:0015074//GO:0044238//GO:0046483//GO:0008152//GO:0044260//GO:0044237//GO:0006313//GO:0008150//GO:0009987//GO:0044710//GO:0006807//GO:0006310//GO:0006259//GO:0006139//GO:0034641//GO:0043170	organic cyclic compound metabolic process//organic substance metabolic process//single-organism process//cellular aromatic compound metabolic process//nucleic acid metabolic process//single-organism cellular process//transposition//DNA integration//primary metabolic process//heterocycle metabolic process//metabolic process//cellular macromolecule metabolic process//cellular metabolic process//tra…	--	--	GO:0003677//GO:0005488//GO:1901363//GO:0003674//GO:0003676//GO:0097159	DNA binding//binding//heterocyclic compound binding//molecular_function//nucleic acid binding//organic cyclic compound binding	--	--	--	-//-
pgaptmp_005562	GO:0009058//GO:0072525//GO:0044699//GO:0006725//GO:0019362//GO:0009112//GO:0044281//GO:0005975//GO:0018130//GO:0019674//GO:0051188//GO:0046496//GO:1901362//GO:0019359//GO:0044763//GO:0072527//GO:0019637//GO:0042364//GO:0009117//GO:1901360//GO:0071704//GO:0044271//GO:1901564//GO:0006051//GO:0009108//GO:0034654//GO:1901135//GO:0042724//GO:0006793//GO:0072524//GO:0055086//GO:0006040//GO:0006050//GO:…	biosynthetic process//pyridine-containing compound biosynthetic process//single-organism process//cellular aromatic compound metabolic process//pyridine nucleotide metabolic process//nucleobase metabolic process//small molecule metabolic process//carbohydrate metabolic process//heterocycle biosynthetic process//NAD metabolic process//cofactor biosynthetic process//nicotinamide nucleotide metaboli…	--	--	GO:0016857//GO:0016757//GO:0016765//GO:0016740//GO:0004590//GO:0003674//GO:0016829//GO:0016763//GO:0016853//GO:0047465//GO:0003824//GO:0016854//GO:0004789//GO:0016830//GO:0016831//GO:0004514	racemase and epimerase activity, acting on carbohydrates and derivatives//transferase activity, transferring glycosyl groups//transferase activity, transferring alkyl or aryl (other than methyl) groups//transferase activity//orotidine-5'-phosphate decarboxylase activity//molecular_function//lyase activity//transferase activity, transferring pentosyl groups//isomerase activity//N-acylglucosamine-6…	--	--	--	gnl|BL_ORD_ID|179769 sp|Q48907|HPS_METAM 3-hexulose-6-phosphate synthase OS=Methylomonas aminofaciens OX=46896 GN=rmpA PE=1 SV=2//1.67402e-76	HPS_METAM	3-hexulose-6-phosphate synthase
pgaptmp_001995	GO:0006351//GO:1901576//GO:2001141//GO:0034645//GO:0019438//GO:0006807//GO:1903506//GO:0044249//GO:0006139//GO:0050794//GO:0043170//GO:0034641//GO:0032774//GO:0044238//GO:0008152//GO:0046483//GO:0010467//GO:0044237//GO:0044260//GO:0008150//GO:0019219//GO:0009987//GO:0019222//GO:0010468//GO:0009058//GO:2000112//GO:0006725//GO:0031323//GO:0080090//GO:0009059//GO:0051171//GO:0031326//GO:0097659//GO:…	transcription, DNA-templated//organic substance biosynthetic process//regulation of RNA biosynthetic process//cellular macromolecule biosynthetic process//aromatic compound biosynthetic process//nitrogen compound metabolic process//regulation of nucleic acid-templated transcription//cellular biosynthetic process//nucleobase-containing compound metabolic process//regulation of cellular process//ma…	--	--	GO:0097159//GO:0003674//GO:0003676//GO:1901363//GO:0005488//GO:0003677	organic cyclic compound binding//molecular_function//nucleic acid binding//heterocyclic compound binding//binding//DNA binding	--	--	--	gnl|BL_ORD_ID|79911 sp|A0R5E1|CSPA_MYCS2 Probable cold shock protein A OS=Mycobacterium smegmatis (strain ATCC 700084 / mc(2)155) OX=246196 GN=cspA PE=1 SV=1//2.90796e-22	CSPA_MYCS2	Probable cold shock protein A
pgaptmp_001761	--	--	--	--	--	--	--	--	--	gnl|BL_ORD_ID|508938 sp|Q07833|WAPA_BACSU tRNA nuclease WapA OS=Bacillus subtilis (strain 168) OX=224308 GN=wapA PE=1 SV=2//1.49104e-22	WAPA_BACSU	tRNA nuclease WapA
pgaptmp_002265	GO:1902578//GO:0044763//GO:0044767//GO:0016973//GO:0048856//GO:0006405//GO:0005975//GO:0071427//GO:0015931//GO:0051649//GO:0044699//GO:0071705//GO:0032502//GO:0071166//GO:1902582//GO:0051028//GO:0051169//GO:0000902//GO:0071704//GO:0006403//GO:0033036//GO:0009653//GO:0032989//GO:0046907//GO:0044765//GO:0043170//GO:0051234//GO:0016043//GO:0050657//GO:0050658//GO:0051179//GO:0071426//GO:0051168//GO:…	single-organism localization//single-organism cellular process//single-organism developmental process//poly(A)+ mRNA export from nucleus//anatomical structure development//RNA export from nucleus//carbohydrate metabolic process//mRNA-containing ribonucleoprotein complex export from nucleus//nucleobase-containing compound transport//establishment of localization in cell//single-organism process//n…	GO:0043231//GO:0043229//GO:0005575//GO:0044464//GO:0043226//GO:0005635//GO:0043227//GO:0005634//GO:0044422//GO:0005643//GO:0012505//GO:0005623//GO:0044446//GO:0031975//GO:0005622//GO:0044424//GO:0044428//GO:0031967	intracellular membrane-bounded organelle//intracellular organelle//cellular_component//cell part//organelle//nuclear envelope//membrane-bounded organelle//nucleus//organelle part//nuclear pore//endomembrane system//cell//intracellular organelle part//envelope//intracellular//intracellular part//nuclear part//organelle envelope	GO:0016740//GO:0016772//GO:0016773//GO:0016787//GO:0003824//GO:0003674	transferase activity//transferase activity, transferring phosphorus-containing groups//phosphotransferase activity, alcohol group as acceptor//hydrolase activity//catalytic activity//molecular_function	--	--	--	gnl|BL_ORD_ID|102725 sp|Q607A5|DNAK_METCA Chaperone protein DnaK OS=Methylococcus capsulatus (strain ATCC 33009 / NCIMB 11132 / Bath) OX=243233 GN=dnaK PE=3 SV=1//0	DNAK_METCA	Chaperone protein DnaK
pgaptmp_005566	--	--	--	--	--	--	--	--	--	-//-
pgaptmp_004486	--	--	--	--	--	--	--	--	--	gnl|BL_ORD_ID|548781 sp|Q52118|YMO3_PANSE Uncharacterized protein in mobD 3&apos;region OS=Pantoea stewartii subsp. stewartii OX=66271 PE=4 SV=1//7.38748e-07	YMO3_PANSE	Uncharacterized protein in mobD 3&apos;region
pgaptmp_004423	GO:0046483//GO:0008152//GO:0015074//GO:0044238//GO:0044260//GO:0044237//GO:0008150//GO:0009987//GO:0006807//GO:0006259//GO:0034641//GO:0043170//GO:0006139//GO:1901360//GO:0071704//GO:0006725//GO:0090304	heterocycle metabolic process//metabolic process//DNA integration//primary metabolic process//cellular macromolecule metabolic process//cellular metabolic process//biological_process//cellular process//nitrogen compound metabolic process//DNA metabolic process//cellular nitrogen compound metabolic process//macromolecule metabolic process//nucleobase-containing compound metabolic process//organic …	--	--	--	--	--	--	--	gnl|BL_ORD_ID|463249 sp|P0A045|T431_STAAW Transposase for insertion sequence-like element IS431mec OS=Staphylococcus aureus (strain MW2) OX=196620 GN=tnp PE=3 SV=1//6.43321e-48	T431_STAAW	Transposase for insertion sequence-like element IS431mec
pgaptmp_005567	GO:0005975//GO:0071704//GO:0008150//GO:0008152//GO:0044238	carbohydrate metabolic process//organic substance metabolic process//biological_process//metabolic process//primary metabolic process	--	--	--	--	--	--	--	gnl|BL_ORD_ID|464167 sp|Q602L8|TAL_METCA Transaldolase OS=Methylococcus capsulatus (strain ATCC 33009 / NCIMB 11132 / Bath) OX=243233 GN=tal PE=3 SV=1//2.7704e-168	TAL_METCA	Transaldolase
pgaptmp_000576	GO:1901362//GO:0090304//GO:0043170//GO:0034641//GO:0006366//GO:0032774//GO:0044249//GO:0006139//GO:1901576//GO:0006725//GO:0006351//GO:0009058//GO:0019438//GO:0006807//GO:0006367//GO:0018130//GO:0009059//GO:0006352//GO:0097659//GO:0034645//GO:0008150//GO:0009987//GO:1901360//GO:0008152//GO:0046483//GO:0044238//GO:0034654//GO:0016070//GO:0010467//GO:0044237//GO:0071704//GO:0044260//GO:0044271	organic cyclic compound biosynthetic process//nucleic acid metabolic process//macromolecule metabolic process//cellular nitrogen compound metabolic process//transcription from RNA polymerase II promoter//RNA biosynthetic process//cellular biosynthetic process//nucleobase-containing compound metabolic process//organic substance biosynthetic process//cellular aromatic compound metabolic process//tr…	GO:0055029//GO:0000428//GO:0070013//GO:0044446//GO:0030880//GO:0005654//GO:0005623//GO:0043234//GO:0044424//GO:0044464//GO:0043226//GO:0031974//GO:0005667//GO:0005575//GO:0043231//GO:0005622//GO:0043229//GO:1990234//GO:0016591//GO:0044428//GO:0032991//GO:0061695//GO:0090575//GO:0043233//GO:1902494//GO:0044798//GO:0044422//GO:0005634//GO:0044451//GO:0005672//GO:0043227//GO:0031981	nuclear DNA-directed RNA polymerase complex//DNA-directed RNA polymerase complex//intracellular organelle lumen//intracellular organelle part//RNA polymerase complex//nucleoplasm//cell//protein complex//intracellular part//cell part//organelle//membrane-enclosed lumen//transcription factor complex//cellular_component//intracellular membrane-bounded organelle//intracellular//intracellular organell…	GO:0005488//GO:0097159//GO:0003674//GO:0003676//GO:0003677//GO:1901363	binding//organic cyclic compound binding//molecular_function//nucleic acid binding//DNA binding//heterocyclic compound binding	--	--	--	gnl|BL_ORD_ID|91654 sp|P0ACF7|DBHB_SHIFL DNA-binding protein HU-beta OS=Shigella flexneri OX=623 GN=hupB PE=3 SV=1//2.13224e-39	DBHB_SHIFL	DNA-binding protein HU-beta
pgaptmp_004516	--	--	--	--	--	--	--	--	--	-//-
pgaptmp_007105	--	--	--	--	GO:0046906//GO:1901363//GO:0009055//GO:0097159//GO:0003674//GO:0020037//GO:0005488	tetrapyrrole binding//heterocyclic compound binding//electron carrier activity//organic cyclic compound binding//molecular_function//heme binding//binding	--	--	--	-//-
pgaptmp_001907	--	--	--	--	--	--	--	--	--	-//-
pgaptmp_003183	--	--	GO:0016020//GO:0005575	membrane//cellular_component	GO:0022803//GO:0003674//GO:0022857//GO:0015267//GO:0005215//GO:0015288//GO:0022829	passive transmembrane transporter activity//molecular_function//transmembrane transporter activity//channel activity//transporter activity//porin activity//wide pore channel activity	--	--	--	-//-
pgaptmp_001912	GO:0032787//GO:0044237//GO:0072330//GO:0046394//GO:0008152//GO:0050896//GO:0006767//GO:0009987//GO:0006732//GO:1901566//GO:0023052//GO:0015939//GO:0008150//GO:0006807//GO:0006766//GO:0044710//GO:1901576//GO:0043436//GO:0050794//GO:0034641//GO:0009110//GO:0051186//GO:0044249//GO:0009108//GO:1901564//GO:0007154//GO:0044271//GO:0071704//GO:0006575//GO:0044700//GO:0042364//GO:0044283//GO:0044711//GO:…	monocarboxylic acid metabolic process//cellular metabolic process//monocarboxylic acid biosynthetic process//carboxylic acid biosynthetic process//metabolic process//response to stimulus//water-soluble vitamin metabolic process//cellular process//coenzyme metabolic process//organonitrogen compound biosynthetic process//signaling//pantothenate metabolic process//biological_process//nitrogen compou…	GO:0016020//GO:0005575	membrane//cellular_component	GO:0003674//GO:0003824//GO:0004592//GO:0016881//GO:0016874//GO:0016879//GO:0005515//GO:0005488	molecular_function//catalytic activity//pantoate-beta-alanine ligase activity//acid-amino acid ligase activity//ligase activity//ligase activity, forming carbon-nitrogen bonds//protein binding//binding	--	--	--	-//-
pgaptmp_003064	GO:0034654//GO:0016070//GO:0044237//GO:0044260//GO:0044271//GO:0071704//GO:0010467//GO:0046483//GO:1901360//GO:0008152//GO:0006355//GO:0044238//GO:0010468//GO:0019222//GO:0009987//GO:0009889//GO:0019219//GO:0008150//GO:0018130//GO:0006807//GO:0019438//GO:0097659//GO:0034645//GO:0051171//GO:0031326//GO:0006352//GO:0009059//GO:0080090//GO:0031323//GO:2001141//GO:0006725//GO:1901576//GO:2000112//GO:…	nucleobase-containing compound biosynthetic process//RNA metabolic process//cellular metabolic process//cellular macromolecule metabolic process//cellular nitrogen compound biosynthetic process//organic substance metabolic process//gene expression//heterocycle metabolic process//organic cyclic compound metabolic process//metabolic process//regulation of transcription, DNA-templated//primary metab…	--	--	GO:0000996//GO:0000990//GO:0000988//GO:0003700//GO:0003677//GO:0001071//GO:1901363//GO:0003676//GO:0003674//GO:0097159//GO:0016987//GO:0005488	core DNA-dependent RNA polymerase binding promoter specificity activity//transcription factor activity, core RNA polymerase binding//transcription factor activity, protein binding//transcription factor activity, sequence-specific DNA binding//DNA binding//nucleic acid binding transcription factor activity//heterocyclic compound binding//nucleic acid binding//molecular_function//organic cyclic com…	--	--	--	gnl|BL_ORD_ID|395333 sp|P26480|RPOD_PSEAE RNA polymerase sigma factor RpoD OS=Pseudomonas aeruginosa (strain ATCC 15692 / DSM 22644 / CIP 104116 / JCM 14847 / LMG 12228 / 1C / PRS 101 / PAO1) OX=208964 GN=rpoD PE=3 SV=1//0	RPOD_PSEAE	RNA polymerase sigma factor RpoD
pgaptmp_004936	--	--	--	--	--	--	--	--	--	-//-
pgaptmp_002768	GO:0009144//GO:0044238//GO:0019637//GO:1901360//GO:0015991//GO:0034220//GO:0009259//GO:0008152//GO:1901657//GO:0009117//GO:0046483//GO:0015672//GO:0044765//GO:0006810//GO:0006818//GO:0009161//GO:1901564//GO:0009141//GO:0044237//GO:0071704//GO:1901135//GO:0006811//GO:0008150//GO:0006793//GO:0098660//GO:0009199//GO:0009150//GO:0055086//GO:0006796//GO:0009205//GO:0009119//GO:0009987//GO:0009126//GO:…	purine nucleoside triphosphate metabolic process//primary metabolic process//organophosphate metabolic process//organic cyclic compound metabolic process//ATP hydrolysis coupled proton transport//ion transmembrane transport//ribonucleotide metabolic process//metabolic process//glycosyl compound metabolic process//nucleotide metabolic process//heterocycle metabolic process//monovalent inorganic ca…	GO:0016020//GO:0098796//GO:0033178//GO:0032991//GO:0005575//GO:0043234//GO:0044425//GO:0016469	membrane//membrane protein complex//proton-transporting two-sector ATPase complex, catalytic domain//macromolecular complex//cellular_component//protein complex//membrane part//proton-transporting two-sector ATPase complex	GO:0043167//GO:0032550//GO:0036094//GO:0001882//GO:0001883//GO:0043168//GO:1901363//GO:0016817//GO:0032555//GO:0005524//GO:0016820//GO:0032549//GO:0097159//GO:0003674//GO:0017076//GO:0005215//GO:0022857//GO:0016787//GO:0097367//GO:0005488//GO:1901265//GO:0003824//GO:0030554//GO:0032559//GO:0000166//GO:0035639//GO:0032553	ion binding//purine ribonucleoside binding//small molecule binding//nucleoside binding//purine nucleoside binding//anion binding//heterocyclic compound binding//hydrolase activity, acting on acid anhydrides//purine ribonucleotide binding//ATP binding//hydrolase activity, acting on acid anhydrides, catalyzing transmembrane movement of substances//ribonucleoside binding//organic cyclic compound bin…	--	--	--	gnl|BL_ORD_ID|34184 sp|A6W3S8|ATPB2_MARMS ATP synthase subunit beta 2 OS=Marinomonas sp. (strain MWYL1) OX=400668 GN=atpD2 PE=3 SV=1//0	ATPB2_MARMS	ATP synthase subunit beta 2
pgaptmp_003164	GO:0008150//GO:0008152//GO:0055114//GO:0044710//GO:0044699	biological_process//metabolic process//oxidation-reduction process//single-organism metabolic process//single-organism process	--	--	GO:0016491//GO:0003824//GO:0051920//GO:0016684//GO:0003674//GO:0016209	oxidoreductase activity//catalytic activity//peroxiredoxin activity//oxidoreductase activity, acting on peroxide as acceptor//molecular_function//antioxidant activity	--	--	--	gnl|BL_ORD_ID|12410 sp|P21762|AHPC_HELPY Alkyl hydroperoxide reductase C OS=Helicobacter pylori (strain ATCC 700392 / 26695) OX=85962 GN=ahpC PE=1 SV=3//9.72761e-77	AHPC_HELPY	Alkyl hydroperoxide reductase C
pgaptmp_001700	GO:0016310//GO:0006796//GO:0009987//GO:0008150//GO:0006793//GO:0044237//GO:0008152	phosphorylation//phosphate-containing compound metabolic process//cellular process//biological_process//phosphorus metabolic process//cellular metabolic process//metabolic process	--	--	GO:0032559//GO:0000166//GO:0032553//GO:0035639//GO:0016740//GO:0005488//GO:1901265//GO:0030554//GO:0003824//GO:0097367//GO:0016780//GO:0017076//GO:0097159//GO:0003674//GO:0032549//GO:0005524//GO:0032555//GO:0016772//GO:1901363//GO:0043168//GO:0001883//GO:0036094//GO:0001882//GO:0046917//GO:0043167//GO:0032550	adenyl ribonucleotide binding//nucleotide binding//ribonucleotide binding//purine ribonucleoside triphosphate binding//transferase activity//binding//nucleoside phosphate binding//adenyl nucleotide binding//catalytic activity//carbohydrate derivative binding//phosphotransferase activity, for other substituted phosphate groups//purine nucleotide binding//organic cyclic compound binding//molecular_…	--	--	--	gnl|BL_ORD_ID|523575 sp|Q57680|Y227_METJA Uncharacterized protein MJ0227 OS=Methanocaldococcus jannaschii (strain ATCC 43067 / DSM 2661 / JAL-1 / JCM 10045 / NBRC 100440) OX=243232 GN=MJ0227 PE=4 SV=1//6.14306e-15	Y227_METJA	Uncharacterized protein MJ0227
pgaptmp_004021	--	--	--	--	--	--	--	--	--	-//-
pgaptmp_006949	GO:0071704//GO:0008152//GO:0044238//GO:0008150//GO:0005975	organic substance metabolic process//metabolic process//primary metabolic process//biological_process//carbohydrate metabolic process	--	--	GO:0004553//GO:0043169//GO:0043167//GO:0016798//GO:0003674//GO:0003824//GO:0005488//GO:0016787	hydrolase activity, hydrolyzing O-glycosyl compounds//cation binding//ion binding//hydrolase activity, acting on glycosyl bonds//molecular_function//catalytic activity//binding//hydrolase activity	--	--	--	gnl|BL_ORD_ID|150640 sp|Q608L5|GLGB_METCA 1,4-alpha-glucan branching enzyme GlgB OS=Methylococcus capsulatus (strain ATCC 33009 / NCIMB 11132 / Bath) OX=243233 GN=glgB PE=3 SV=1//0	GLGB_METCA	1,4-alpha-glucan branching enzyme GlgB
pgaptmp_006448	--	--	--	--	GO:0005488//GO:0003674//GO:0019825	binding//molecular_function//oxygen binding	--	--	--	gnl|BL_ORD_ID|479507 sp|Q03459|TRHBN_TETTH Group 1 truncated hemoglobin OS=Tetrahymena thermophila OX=5911 PE=2 SV=1//1.20914e-34	TRHBN_TETTH	Group 1 truncated hemoglobin
pgaptmp_005269	GO:0044699//GO:0007165//GO:0044710//GO:0055114//GO:0050789//GO:0007224//GO:0044763//GO:0065007//GO:0050794//GO:0050896//GO:0044700//GO:0008152//GO:0007154//GO:0008150//GO:0007166//GO:0051716//GO:0009987//GO:0023052	single-organism process//signal transduction//single-organism metabolic process//oxidation-reduction process//regulation of biological process//smoothened signaling pathway//single-organism cellular process//biological regulation//regulation of cellular process//response to stimulus//single organism signaling//metabolic process//cell communication//biological_process//cell surface receptor signal…	--	--	GO:0003674//GO:0097159//GO:0050662//GO:0030976//GO:0003824//GO:0019842//GO:0005488//GO:0048037//GO:0043167//GO:0043169//GO:0016903//GO:0036094//GO:0043168//GO:1901363//GO:1901681//GO:0016491	molecular_function//organic cyclic compound binding//coenzyme binding//thiamine pyrophosphate binding//catalytic activity//vitamin binding//binding//cofactor binding//ion binding//cation binding//oxidoreductase activity, acting on the aldehyde or oxo group of donors//small molecule binding//anion binding//heterocyclic compound binding//sulfur compound binding//oxidoreductase activity	--	--	--	gnl|BL_ORD_ID|269906 sp|P52647|NIFJ_ECOLI Probable pyruvate-flavodoxin oxidoreductase OS=Escherichia coli (strain K12) OX=83333 GN=ydbK PE=3 SV=2//1.1402e-22	NIFJ_ECOLI	Probable pyruvate-flavodoxin oxidoreductase
pgaptmp_006320	GO:0006457//GO:0043170//GO:0008150//GO:0019538//GO:0009987//GO:0006950//GO:0008152//GO:0050896//GO:0044267//GO:0044238//GO:0044260//GO:0044237//GO:0071704	protein folding//macromolecule metabolic process//biological_process//protein metabolic process//cellular process//response to stress//metabolic process//response to stimulus//cellular protein metabolic process//primary metabolic process//cellular macromolecule metabolic process//cellular metabolic process//organic substance metabolic process	--	--	GO:0003674//GO:0051082//GO:0097159//GO:0017076//GO:0032555//GO:1901363//GO:0005515//GO:0030554//GO:1901265//GO:0005488//GO:0097367//GO:0035639//GO:0032553//GO:0000166//GO:0032559//GO:0032549//GO:0005524//GO:0043167//GO:0032550//GO:0001883//GO:0043168//GO:0001882//GO:0036094	molecular_function//unfolded protein binding//organic cyclic compound binding//purine nucleotide binding//purine ribonucleotide binding//heterocyclic compound binding//protein binding//adenyl nucleotide binding//nucleoside phosphate binding//binding//carbohydrate derivative binding//purine ribonucleoside triphosphate binding//ribonucleotide binding//nucleotide binding//adenyl ribonucleotide bindi…	--	--	--	gnl|BL_ORD_ID|183259 sp|Q60AK3|HTPG_METCA Chaperone protein HtpG OS=Methylococcus capsulatus (strain ATCC 33009 / NCIMB 11132 / Bath) OX=243233 GN=htpG PE=3 SV=1//0	HTPG_METCA	Chaperone protein HtpG
pgaptmp_000612	GO:0044237//GO:0044260//GO:0071704//GO:0006313//GO:0044238//GO:1901360//GO:0008152//GO:0046483//GO:0009987//GO:0008150//GO:0006259//GO:0006807//GO:0006310//GO:0044699//GO:0006725//GO:0044710//GO:0044763//GO:0006139//GO:0032196//GO:0043170//GO:0034641//GO:0090304	cellular metabolic process//cellular macromolecule metabolic process//organic substance metabolic process//transposition, DNA-mediated//primary metabolic process//organic cyclic compound metabolic process//metabolic process//heterocycle metabolic process//cellular process//biological_process//DNA metabolic process//nitrogen compound metabolic process//DNA recombination//single-organism process//c…	--	--	GO:1901363//GO:0004803//GO:0003677//GO:0097159//GO:0003674//GO:0003676//GO:0005488//GO:0003824	heterocyclic compound binding//transposase activity//DNA binding//organic cyclic compound binding//molecular_function//nucleic acid binding//binding//catalytic activity	--	--	--	-//-
pgaptmp_006778	GO:0051234//GO:0051179//GO:0008150//GO:0006810	establishment of localization//localization//biological_process//transport	--	--	GO:0000166//GO:0032559//GO:0035639//GO:0032553//GO:0016740//GO:1901265//GO:0005488//GO:0003824//GO:0030554//GO:0097367//GO:0017076//GO:0097159//GO:0003674//GO:0003676//GO:0032549//GO:0005524//GO:0032555//GO:0003677//GO:0016301//GO:0016772//GO:1901363//GO:0001883//GO:0043168//GO:0036094//GO:0001882//GO:0032550//GO:0043167	nucleotide binding//adenyl ribonucleotide binding//purine ribonucleoside triphosphate binding//ribonucleotide binding//transferase activity//nucleoside phosphate binding//binding//catalytic activity//adenyl nucleotide binding//carbohydrate derivative binding//purine nucleotide binding//organic cyclic compound binding//molecular_function//nucleic acid binding//ribonucleoside binding//ATP binding//…	--	--	--	gnl|BL_ORD_ID|139375 sp|Q9Z3U1|FTSK_PSEU2 DNA translocase FtsK OS=Pseudomonas syringae pv. syringae (strain B728a) OX=205918 GN=ftsK PE=3 SV=1//0	FTSK_PSEU2	DNA translocase FtsK
pgaptmp_002501	GO:0009123//GO:0019438//GO:0046034//GO:0016310//GO:0006807//GO:0018130//GO:0009059//GO:0042278//GO:0006352//GO:0051171//GO:0031326//GO:0044281//GO:0034645//GO:0097659//GO:0072521//GO:0009167//GO:1901576//GO:0006725//GO:0055114//GO:2001141//GO:0044710//GO:0031323//GO:0009116//GO:0080090//GO:0006351//GO:0044699//GO:0009058//GO:2000112//GO:0042773//GO:0050794//GO:0034641//GO:0043170//GO:0019693//GO:…	nucleoside monophosphate metabolic process//aromatic compound biosynthetic process//ATP metabolic process//phosphorylation//nitrogen compound metabolic process//heterocycle biosynthetic process//macromolecule biosynthetic process//purine nucleoside metabolic process//DNA-templated transcription, initiation//regulation of nitrogen compound metabolic process//regulation of cellular biosynthetic pro…	GO:0005622//GO:0043231//GO:0043229//GO:1990204//GO:1902495//GO:0098803//GO:0031090//GO:0070069//GO:0044464//GO:0044424//GO:0044425//GO:0043234//GO:0043226//GO:0005575//GO:0070469//GO:0044446//GO:0005746//GO:0005623//GO:0019866//GO:0098800//GO:0044444//GO:0031975//GO:0005743//GO:0044422//GO:1990351//GO:0005737//GO:0031224//GO:0005750//GO:0043227//GO:0044429//GO:0045275//GO:0031967//GO:0098796//GO:…	intracellular//intracellular membrane-bounded organelle//intracellular organelle//oxidoreductase complex//transmembrane transporter complex//respiratory chain complex//organelle membrane//cytochrome complex//cell part//intracellular part//membrane part//protein complex//organelle//cellular_component//respiratory chain//intracellular organelle part//mitochondrial respiratory chain//cell//organelle…	GO:0016987//GO:0097159//GO:0003674//GO:0003676//GO:0005488//GO:0000990//GO:0000996//GO:0000988//GO:0043565//GO:0003677//GO:0003700//GO:1901363//GO:0001071	sigma factor activity//organic cyclic compound binding//molecular_function//nucleic acid binding//binding//transcription factor activity, core RNA polymerase binding//core DNA-dependent RNA polymerase binding promoter specificity activity//transcription factor activity, protein binding//sequence-specific DNA binding//DNA binding//transcription factor activity, sequence-specific DNA binding//heter…	--	--	--	gnl|BL_ORD_ID|395491 sp|P44404|RPOH_HAEIN RNA polymerase sigma factor RpoH OS=Haemophilus influenzae (strain ATCC 51907 / DSM 11121 / KW20 / Rd) OX=71421 GN=rpoH PE=3 SV=1//3.81892e-109	RPOH_HAEIN	RNA polymerase sigma factor RpoH
pgaptmp_004933	GO:0090304//GO:0043170//GO:0034641//GO:0044712//GO:0006139//GO:0006725//GO:0044710//GO:0016042//GO:0044699//GO:0006629//GO:0006259//GO:0006807//GO:1901575//GO:0019538//GO:0008150//GO:0009987//GO:1901360//GO:0008152//GO:0046483//GO:0009056//GO:0044238//GO:0015074//GO:0006508//GO:0044237//GO:0071704//GO:0044260	nucleic acid metabolic process//macromolecule metabolic process//cellular nitrogen compound metabolic process//single-organism catabolic process//nucleobase-containing compound metabolic process//cellular aromatic compound metabolic process//single-organism metabolic process//lipid catabolic process//single-organism process//lipid metabolic process//DNA metabolic process//nitrogen compound metabo…	--	--	GO:0003824//GO:0008236//GO:0016787//GO:0070011//GO:0016788//GO:0004806//GO:0003674//GO:0017171//GO:0052689//GO:0016298//GO:0008233	catalytic activity//serine-type peptidase activity//hydrolase activity//peptidase activity, acting on L-amino acid peptides//hydrolase activity, acting on ester bonds//triglyceride lipase activity//molecular_function//serine hydrolase activity//carboxylic ester hydrolase activity//lipase activity//peptidase activity	--	--	--	gnl|BL_ORD_ID|463249 sp|P0A045|T431_STAAW Transposase for insertion sequence-like element IS431mec OS=Staphylococcus aureus (strain MW2) OX=196620 GN=tnp PE=3 SV=1//1.43669e-36	T431_STAAW	Transposase for insertion sequence-like element IS431mec
pgaptmp_000386	GO:0010468//GO:0009889//GO:0019222//GO:0009987//GO:0019219//GO:0008150//GO:0016070//GO:0034654//GO:0010467//GO:0044260//GO:0044271//GO:0071704//GO:0044237//GO:0008152//GO:1901360//GO:0046483//GO:0044238//GO:0006355//GO:0034641//GO:0043170//GO:0050794//GO:0032774//GO:0065007//GO:0044249//GO:0051252//GO:0006139//GO:0010556//GO:0060255//GO:0050789//GO:1901362//GO:1903506//GO:0090304//GO:0019438//GO:…	regulation of gene expression//regulation of biosynthetic process//regulation of metabolic process//cellular process//regulation of nucleobase-containing compound metabolic process//biological_process//RNA metabolic process//nucleobase-containing compound biosynthetic process//gene expression//cellular macromolecule metabolic process//cellular nitrogen compound biosynthetic process//organic subst…	--	--	GO:0005488//GO:0005515//GO:0003674	binding//protein binding//molecular_function	--	--	--	gnl|BL_ORD_ID|11357 sp|P50466|AER_ECOLI Aerotaxis receptor OS=Escherichia coli (strain K12) OX=83333 GN=aer PE=1 SV=1//6.02154e-21	AER_ECOLI	Aerotaxis receptor
pgaptmp_002502	GO:0007596//GO:0030168//GO:0009611//GO:0070271//GO:0050817//GO:0007165//GO:0065008//GO:0044699//GO:0001775//GO:0006461//GO:0065007//GO:0050794//GO:0042060//GO:0071822//GO:0044763//GO:0016043//GO:0050878//GO:0032501//GO:0051258//GO:0050789//GO:0043933//GO:0007154//GO:0034622//GO:0007599//GO:0006950//GO:0044700//GO:0044085//GO:0071840//GO:0050896//GO:0043623//GO:0009987//GO:0023052//GO:0065003//GO:…	blood coagulation//platelet activation//response to wounding//protein complex biogenesis//coagulation//signal transduction//regulation of biological quality//single-organism process//cell activation//protein complex assembly//biological regulation//regulation of cellular process//wound healing//protein complex subunit organization//single-organism cellular process//cellular component organization…	GO:0005576//GO:0043234//GO:0005575//GO:0005615//GO:0044421//GO:0032991//GO:0005577	extracellular region//protein complex//cellular_component//extracellular space//extracellular region part//macromolecular complex//fibrinogen complex	GO:0005102//GO:0003674//GO:0005515//GO:0005488//GO:0060090//GO:0030674	receptor binding//molecular_function//protein binding//binding//binding, bridging//protein binding, bridging	--	--	--	-//-
pgaptmp_002301	--	--	--	--	GO:0046906//GO:1901363//GO:0016853//GO:0097159//GO:0003674//GO:0003824//GO:0020037//GO:0005488	tetrapyrrole binding//heterocyclic compound binding//isomerase activity//organic cyclic compound binding//molecular_function//catalytic activity//heme binding//binding	--	--	--	gnl|BL_ORD_ID|306778 sp|P40415|PLP1_BORPE Probable parvulin-type peptidyl-prolyl cis-trans isomerase OS=Bordetella pertussis (strain Tohama I / ATCC BAA-589 / NCTC 13251) OX=257313 GN=BP3561 PE=2 SV=2//9.71809e-40	PLP1_BORPE	Probable parvulin-type peptidyl-prolyl cis-trans isomerase
pgaptmp_002226	GO:0046836//GO:0008150//GO:0071702//GO:0044765//GO:0006810//GO:0008152//GO:0033036//GO:0051234//GO:0010876//GO:1902578//GO:0051179//GO:1901264//GO:0006869//GO:0044710//GO:0055114//GO:0044699	glycolipid transport//biological_process//organic substance transport//single-organism transport//transport//metabolic process//macromolecule localization//establishment of localization//lipid localization//single-organism localization//localization//carbohydrate derivative transport//lipid transport//single-organism metabolic process//oxidation-reduction process//single-organism process	GO:0005737//GO:0005623//GO:0005622//GO:0044464//GO:0044424//GO:0005575	cytoplasm//cell//intracellular//cell part//intracellular part//cellular_component	GO:0016491//GO:0046872//GO:0051540//GO:0051536//GO:0005319//GO:0043169//GO:0043167//GO:0022892//GO:0003824//GO:0017089//GO:0005488//GO:0097367//GO:0005215//GO:0030151//GO:0008289//GO:0046914//GO:0009055//GO:0051861//GO:1901505//GO:0003674	oxidoreductase activity//metal ion binding//metal cluster binding//iron-sulfur cluster binding//lipid transporter activity//cation binding//ion binding//substrate-specific transporter activity//catalytic activity//glycolipid transporter activity//binding//carbohydrate derivative binding//transporter activity//molybdenum ion binding//lipid binding//transition metal ion binding//electron carrier ac…	--	--	--	gnl|BL_ORD_ID|130106 sp|P61159|FDHA_METJA Formate dehydrogenase subunit alpha OS=Methanocaldococcus jannaschii (strain ATCC 43067 / DSM 2661 / JAL-1 / JCM 10045 / NBRC 100440) OX=243232 GN=fdhA PE=3 SV=2//0	FDHA_METJA	Formate dehydrogenase subunit alpha
pgaptmp_006777	GO:0044699//GO:0008150//GO:0008152//GO:0044710//GO:0055114	single-organism process//biological_process//metabolic process//single-organism metabolic process//oxidation-reduction process	--	--	GO:0020037//GO:0005488//GO:0016491//GO:1901363//GO:0046906//GO:0003824//GO:0003674//GO:0097159//GO:0009055	heme binding//binding//oxidoreductase activity//heterocyclic compound binding//tetrapyrrole binding//catalytic activity//molecular_function//organic cyclic compound binding//electron carrier activity	--	--	--	gnl|BL_ORD_ID|56450 sp|P55929|CCPR_NITEU Cytochrome c551 peroxidase OS=Nitrosomonas europaea (strain ATCC 19718 / CIP 103999 / KCTC 2705 / NBRC 14298) OX=228410 GN=ccp PE=1 SV=2//4.60618e-81	CCPR_NITEU	Cytochrome c551 peroxidase
pgaptmp_006661	--	--	--	--	--	--	--	--	--	-//-
pgaptmp_000615	GO:0071704//GO:0016070//GO:1901360//GO:0006725//GO:0090304//GO:0044237//GO:0044260//GO:0010467//GO:0044238//GO:0046483//GO:0008152//GO:0009987//GO:0008150//GO:0006807//GO:0006396//GO:0006139//GO:0043170//GO:0034641	organic substance metabolic process//RNA metabolic process//organic cyclic compound metabolic process//cellular aromatic compound metabolic process//nucleic acid metabolic process//cellular metabolic process//cellular macromolecule metabolic process//gene expression//primary metabolic process//heterocycle metabolic process//metabolic process//cellular process//biological_process//nitrogen compoun…	--	--	GO:0004540//GO:0003677//GO:0008408//GO:0016796//GO:0004527//GO:0004532//GO:0003723//GO:0005488//GO:0000175//GO:1901363//GO:0004518//GO:0003676//GO:0003674//GO:0097159//GO:0016896//GO:0016788//GO:0016787//GO:0003824	ribonuclease activity//DNA binding//3'-5' exonuclease activity//exonuclease activity, active with either ribo- or deoxyribonucleic acids and producing 5'-phosphomonoesters//exonuclease activity//exoribonuclease activity//RNA binding//binding//3'-5'-exoribonuclease activity//heterocyclic compound binding//nuclease activity//nucleic acid binding//molecular_function//organic cyclic compound binding/…	--	--	--	gnl|BL_ORD_ID|309592 sp|Q609C6|PNP_METCA Polyribonucleotide nucleotidyltransferase OS=Methylococcus capsulatus (strain ATCC 33009 / NCIMB 11132 / Bath) OX=243233 GN=pnp PE=3 SV=1//0	PNP_METCA	Polyribonucleotide nucleotidyltransferase
pgaptmp_000726	GO:0006810//GO:0008150//GO:0051179//GO:0051234	transport//biological_process//localization//establishment of localization	GO:0016020//GO:0005575	membrane//cellular_component	GO:0060089//GO:0004872//GO:0003674//GO:0004888//GO:0038023//GO:0004871//GO:0005215//GO:0008158	molecular transducer activity//receptor activity//molecular_function//transmembrane signaling receptor activity//signaling receptor activity//signal transducer activity//transporter activity//hedgehog receptor activity	--	--	--	-//-
pgaptmp_007029	GO:0071704//GO:0005975//GO:0044238//GO:0008152//GO:0008150	organic substance metabolic process//carbohydrate metabolic process//primary metabolic process//metabolic process//biological_process	--	--	--	--	--	--	--	gnl|BL_ORD_ID|138333 sp|A9MI17|FSA_SALAR Fructose-6-phosphate aldolase OS=Salmonella arizonae (strain ATCC BAA-731 / CDC346-86 / RSK2980) OX=41514 GN=fsa PE=3 SV=1//6.361e-64	FSA_SALAR	Fructose-6-phosphate aldolase
pgaptmp_005591	GO:0044710//GO:0055114//GO:0008150//GO:0008152//GO:0044699	single-organism metabolic process//oxidation-reduction process//biological_process//metabolic process//single-organism process	--	--	GO:0003824//GO:0003674//GO:0016491	catalytic activity//molecular_function//oxidoreductase activity	--	--	--	-//-
pgaptmp_000863	--	--	--	--	GO:0032549//GO:0005524//GO:0003677//GO:0032555//GO:1901363//GO:0001883//GO:0043168//GO:0001882//GO:0036094//GO:0043167//GO:0032550//GO:0035639//GO:0032553//GO:0032559//GO:0000166//GO:0016740//GO:0003824//GO:0030554//GO:0005488//GO:1901265//GO:0016787//GO:0097367//GO:0017076//GO:0003674//GO:0003676//GO:0097159	ribonucleoside binding//ATP binding//DNA binding//purine ribonucleotide binding//heterocyclic compound binding//purine nucleoside binding//anion binding//nucleoside binding//small molecule binding//ion binding//purine ribonucleoside binding//purine ribonucleoside triphosphate binding//ribonucleotide binding//adenyl ribonucleotide binding//nucleotide binding//transferase activity//catalytic activi…	--	--	--	gnl|BL_ORD_ID|94885 sp|P9WH05|DEAD_MYCTU ATP-dependent RNA helicase DeaD OS=Mycobacterium tuberculosis (strain ATCC 25618 / H37Rv) OX=83332 GN=deaD PE=1 SV=1//0	DEAD_MYCTU	ATP-dependent RNA helicase DeaD
pgaptmp_000431	--	--	--	--	--	--	--	--	--	gnl|BL_ORD_ID|539511 sp|P0AAC6|YCCA_ECOLI Modulator of FtsH protease YccA OS=Escherichia coli (strain K12) OX=83333 GN=yccA PE=1 SV=1//8.42845e-48	YCCA_ECOLI	Modulator of FtsH protease YccA
pgaptmp_006060	GO:0044699//GO:0006812//GO:1902578//GO:0030001//GO:0044765//GO:0051179//GO:0051234//GO:0006810//GO:0006811//GO:0008150	single-organism process//cation transport//single-organism localization//metal ion transport//single-organism transport//localization//establishment of localization//transport//ion transport//biological_process	--	--	GO:0005488//GO:1901265//GO:0000166//GO:0043167//GO:0036094//GO:0043169//GO:0097159//GO:0003674//GO:1901363//GO:0046872	binding//nucleoside phosphate binding//nucleotide binding//ion binding//small molecule binding//cation binding//organic cyclic compound binding//molecular_function//heterocyclic compound binding//metal ion binding	--	--	--	gnl|BL_ORD_ID|73691 sp|P32113|COPA_ENTHA Probable copper-importing P-type ATPase A OS=Enterococcus hirae (strain ATCC 9790 / DSM 20160 / JCM 8729 / LMG 6399 / NBRC 3181 / NCIMB 6459 / NCDO 1258) OX=768486 GN=copA PE=1 SV=2//0	COPA_ENTHA	Probable copper-importing P-type ATPase A
pgaptmp_004484	--	--	--	--	--	--	--	--	--	-//-
pgaptmp_006135	GO:0044248//GO:0006355//GO:0009056//GO:0044238//GO:0016071//GO:0046483//GO:1901360//GO:0008152//GO:0044237//GO:0071704//GO:0044271//GO:0044260//GO:0044265//GO:0010467//GO:0016070//GO:0034654//GO:0044270//GO:0006402//GO:0006109//GO:0008150//GO:0019219//GO:0006401//GO:0009987//GO:0019222//GO:0009889//GO:0010468//GO:0009058//GO:2000112//GO:0006351//GO:0046700//GO:0031323//GO:0080090//GO:1901576//GO:…	cellular catabolic process//regulation of transcription, DNA-templated//catabolic process//primary metabolic process//mRNA metabolic process//heterocycle metabolic process//organic cyclic compound metabolic process//metabolic process//cellular metabolic process//organic substance metabolic process//cellular nitrogen compound biosynthetic process//cellular macromolecule metabolic process//cellular…	--	--	GO:1901363//GO:0003677//GO:0003674//GO:0003676//GO:0097159//GO:0003723//GO:0005488	heterocyclic compound binding//DNA binding//molecular_function//nucleic acid binding//organic cyclic compound binding//RNA binding//binding	--	--	--	gnl|BL_ORD_ID|408577 sp|Q9HZ71|RS1_PSEAE 30S ribosomal protein S1 OS=Pseudomonas aeruginosa (strain ATCC 15692 / DSM 22644 / CIP 104116 / JCM 14847 / LMG 12228 / 1C / PRS 101 / PAO1) OX=208964 GN=rpsA PE=3 SV=1//0	RS1_PSEAE	30S ribosomal protein S1
pgaptmp_006948	--	--	--	--	--	--	--	--	--	gnl|BL_ORD_ID|150154 sp|Q608L4|GLGA1_METCA Glycogen synthase 1 OS=Methylococcus capsulatus (strain ATCC 33009 / NCIMB 11132 / Bath) OX=243233 GN=glgA1 PE=3 SV=1//1.06224e-168	GLGA1_METCA	Glycogen synthase 1
pgaptmp_002090	GO:0043043//GO:0009987//GO:0061024//GO:0007005//GO:1901566//GO:0043039//GO:0008150//GO:0019538//GO:0044237//GO:0044260//GO:0010467//GO:0046483//GO:0008152//GO:0071840//GO:0044267//GO:0044238//GO:0043170//GO:0034641//GO:0006139//GO:0044249//GO:0006418//GO:0044801//GO:0006520//GO:0016043//GO:0006807//GO:0061025//GO:0034645//GO:0044710//GO:1901576//GO:0044802//GO:0006518//GO:0043436//GO:0006082//GO:…	peptide biosynthetic process//cellular process//membrane organization//mitochondrion organization//organonitrogen compound biosynthetic process//tRNA aminoacylation//biological_process//protein metabolic process//cellular metabolic process//cellular macromolecule metabolic process//gene expression//heterocycle metabolic process//metabolic process//cellular component organization or biogenesis//ce…	GO:0016021//GO:0005737//GO:0044429//GO:0031967//GO:0016020//GO:0044446//GO:0005623//GO:0031975//GO:0098588//GO:0044444//GO:0005622//GO:0031090//GO:0098805//GO:0044424//GO:0005740//GO:0031966//GO:0031968//GO:0005739//GO:0019867//GO:0031224//GO:0044422//GO:0043227//GO:0043229//GO:0043231//GO:0043226//GO:0005741//GO:0044464//GO:0044425//GO:0005575	integral component of membrane//cytoplasm//mitochondrial part//organelle envelope//membrane//intracellular organelle part//cell//envelope//bounding membrane of organelle//cytoplasmic part//intracellular//organelle membrane//whole membrane//intracellular part//mitochondrial envelope//mitochondrial membrane//organelle outer membrane//mitochondrion//outer membrane//intrinsic component of membrane//o…	GO:0032555//GO:1901363//GO:0016818//GO:0017111//GO:0003824//GO:0016787//GO:0016462//GO:0017076//GO:0016788//GO:0003674//GO:0097159//GO:0016876//GO:0032549//GO:0052689//GO:0005524//GO:0016875//GO:0016817//GO:0003924//GO:0001883//GO:0043168//GO:0001882//GO:0036094//GO:0043167//GO:0032550//GO:0035639//GO:0032553//GO:0032559//GO:0000166//GO:0004812//GO:0002161//GO:0030554//GO:0005488//GO:1901265//GO:…	purine ribonucleotide binding//heterocyclic compound binding//hydrolase activity, acting on acid anhydrides, in phosphorus-containing anhydrides//nucleoside-triphosphatase activity//catalytic activity//hydrolase activity//pyrophosphatase activity//purine nucleotide binding//hydrolase activity, acting on ester bonds//molecular_function//organic cyclic compound binding//ligase activity, forming ami…	--	--	--	gnl|BL_ORD_ID|455604 sp|Q605M7|SYI_METCA Isoleucine--tRNA ligase OS=Methylococcus capsulatus (strain ATCC 33009 / NCIMB 11132 / Bath) OX=243233 GN=ileS PE=3 SV=1//0	SYI_METCA	Isoleucine--tRNA ligase
pgaptmp_002766	GO:0006811//GO:1901135//GO:1901564//GO:0009141//GO:0044237//GO:0071704//GO:0009161//GO:0009117//GO:0046483//GO:0015672//GO:0006818//GO:0006810//GO:0044765//GO:1901360//GO:0008152//GO:0015991//GO:0009259//GO:0034220//GO:1901657//GO:0019637//GO:0044238//GO:0009144//GO:0009126//GO:0009119//GO:0009205//GO:0006796//GO:0009987//GO:0009150//GO:0055086//GO:0009199//GO:0006793//GO:0008150//GO:0098660//GO:…	ion transport//carbohydrate derivative metabolic process//organonitrogen compound metabolic process//nucleoside triphosphate metabolic process//cellular metabolic process//organic substance metabolic process//ribonucleoside monophosphate metabolic process//nucleotide metabolic process//heterocycle metabolic process//monovalent inorganic cation transport//hydrogen transport//transport//single-orga…	GO:0098796//GO:0016020//GO:0032991//GO:0033178//GO:0043234//GO:0044425//GO:0005575//GO:0016469	membrane protein complex//membrane//macromolecular complex//proton-transporting two-sector ATPase complex, catalytic domain//protein complex//membrane part//cellular_component//proton-transporting two-sector ATPase complex	GO:0001883//GO:0043168//GO:0001882//GO:0036094//GO:0032550//GO:0043167//GO:0032549//GO:0016820//GO:0005524//GO:0016817//GO:0032555//GO:1901363//GO:0005215//GO:0017076//GO:0003674//GO:0097159//GO:0035639//GO:0032553//GO:0032559//GO:0000166//GO:0003824//GO:0030554//GO:0005488//GO:1901265//GO:0016787//GO:0097367//GO:0022857	purine nucleoside binding//anion binding//nucleoside binding//small molecule binding//purine ribonucleoside binding//ion binding//ribonucleoside binding//hydrolase activity, acting on acid anhydrides, catalyzing transmembrane movement of substances//ATP binding//hydrolase activity, acting on acid anhydrides//purine ribonucleotide binding//heterocyclic compound binding//transporter activity//purin…	--	--	--	gnl|BL_ORD_ID|33194 sp|Q60CR6|ATPA1_METCA ATP synthase subunit alpha 1 OS=Methylococcus capsulatus (strain ATCC 33009 / NCIMB 11132 / Bath) OX=243233 GN=atpA1 PE=3 SV=1//0	ATPA1_METCA	ATP synthase subunit alpha 1
pgaptmp_006142	GO:1901605//GO:0044237//GO:0008152//GO:0046394//GO:0044238//GO:1901607//GO:0009987//GO:1901566//GO:0008150//GO:0006807//GO:0008652//GO:0044710//GO:1901576//GO:0043436//GO:0044249//GO:0006520//GO:0009084//GO:0006541//GO:0006542//GO:1901564//GO:0071704//GO:0044283//GO:0044711//GO:0006082//GO:0009064//GO:0044281//GO:0019752//GO:0009058//GO:0044699//GO:0016053//GO:0044763	alpha-amino acid metabolic process//cellular metabolic process//metabolic process//carboxylic acid biosynthetic process//primary metabolic process//alpha-amino acid biosynthetic process//cellular process//organonitrogen compound biosynthetic process//biological_process//nitrogen compound metabolic process//cellular amino acid biosynthetic process//single-organism metabolic process//organic substa…	--	--	GO:0004356//GO:0003674//GO:0003824//GO:0016211//GO:0016874//GO:0016879//GO:0016880	glutamate-ammonia ligase activity//molecular_function//catalytic activity//ammonia ligase activity//ligase activity//ligase activity, forming carbon-nitrogen bonds//acid-ammonia (or amide) ligase activity	--	--	--	gnl|BL_ORD_ID|153005 sp|P15124|GLN1B_METCA Glutamine synthetase OS=Methylococcus capsulatus (strain ATCC 33009 / NCIMB 11132 / Bath) OX=243233 GN=glnA PE=3 SV=2//0	GLN1B_METCA	Glutamine synthetase
pgaptmp_006524	--	--	--	--	--	--	--	--	--	-//-
pgaptmp_006961	--	--	--	--	GO:0035639//GO:0032553//GO:0000166//GO:0032559//GO:0097367//GO:0016787//GO:0003824//GO:0030554//GO:1901265//GO:0005488//GO:0017076//GO:0003674//GO:0003676//GO:0097159//GO:0005524//GO:0032549//GO:1901363//GO:0032555//GO:0003677//GO:0001882//GO:0036094//GO:0001883//GO:0043168//GO:0043167//GO:0032550	purine ribonucleoside triphosphate binding//ribonucleotide binding//nucleotide binding//adenyl ribonucleotide binding//carbohydrate derivative binding//hydrolase activity//catalytic activity//adenyl nucleotide binding//nucleoside phosphate binding//binding//purine nucleotide binding//molecular_function//nucleic acid binding//organic cyclic compound binding//ATP binding//ribonucleoside binding//he…	--	--	--	gnl|BL_ORD_ID|501191 sp|P03018|UVRD_ECOLI DNA helicase II OS=Escherichia coli (strain K12) OX=83333 GN=uvrD PE=1 SV=1//0	UVRD_ECOLI	DNA helicase II
pgaptmp_000441	GO:0006811//GO:0030001//GO:0044765//GO:0006810//GO:0008150//GO:0051179//GO:0044699//GO:0006812//GO:1902578//GO:0051234	ion transport//metal ion transport//single-organism transport//transport//biological_process//localization//single-organism process//cation transport//single-organism localization//establishment of localization	--	--	GO:0036094//GO:0043169//GO:0043167//GO:1901363//GO:0046872//GO:0097159//GO:0003674//GO:0000166//GO:0005488//GO:1901265	small molecule binding//cation binding//ion binding//heterocyclic compound binding//metal ion binding//organic cyclic compound binding//molecular_function//nucleotide binding//binding//nucleoside phosphate binding	--	--	--	gnl|BL_ORD_ID|73721 sp|Q9KPZ7|COPA_VIBCH Copper-exporting P-type ATPase OS=Vibrio cholerae serotype O1 (strain ATCC 39315 / El Tor Inaba N16961) OX=243277 GN=copA PE=3 SV=1//0	COPA_VIBCH	Copper-exporting P-type ATPase
pgaptmp_000679	GO:0042157//GO:1902578//GO:0006869//GO:0044699//GO:0071704//GO:0044765//GO:0033036//GO:0043170//GO:0010876//GO:0051234//GO:0051179//GO:0019538//GO:0071702//GO:0008150//GO:0008152//GO:0006810//GO:0044238	lipoprotein metabolic process//single-organism localization//lipid transport//single-organism process//organic substance metabolic process//single-organism transport//macromolecule localization//macromolecule metabolic process//lipid localization//establishment of localization//localization//protein metabolic process//organic substance transport//biological_process//metabolic process//transport//…	GO:0005576//GO:0005575	extracellular region//cellular_component	GO:0005488//GO:0008289//GO:0003674	binding//lipid binding//molecular_function	--	--	--	-//-
pgaptmp_006952	GO:0008150//GO:0044238//GO:0008152//GO:0071704//GO:0005975	biological_process//primary metabolic process//metabolic process//organic substance metabolic process//carbohydrate metabolic process	--	--	GO:0003824//GO:0004133//GO:0003674//GO:0016740//GO:0004134//GO:0016757//GO:0016758	catalytic activity//glycogen debranching enzyme activity//molecular_function//transferase activity//4-alpha-glucanotransferase activity//transferase activity, transferring glycosyl groups//transferase activity, transferring hexosyl groups	--	--	--	gnl|BL_ORD_ID|227570 sp|P72785|MALQ_SYNY3 4-alpha-glucanotransferase OS=Synechocystis sp. (strain PCC 6803 / Kazusa) OX=1111708 GN=malQ PE=3 SV=1//1.66937e-148	MALQ_SYNY3	4-alpha-glucanotransferase
pgaptmp_003279	GO:0046483//GO:1901360//GO:0008152//GO:0006355//GO:0044238//GO:0034654//GO:0016070//GO:0044237//GO:0044260//GO:0044271//GO:0071704//GO:0010467//GO:0019219//GO:0008150//GO:0010468//GO:0019222//GO:0009987//GO:0009889//GO:0080090//GO:0031323//GO:2001141//GO:0006725//GO:1901576//GO:2000112//GO:0009058//GO:0006351//GO:0018130//GO:0006807//GO:0019438//GO:0097659//GO:0034645//GO:0051171//GO:0031326//GO:…	heterocycle metabolic process//organic cyclic compound metabolic process//metabolic process//regulation of transcription, DNA-templated//primary metabolic process//nucleobase-containing compound biosynthetic process//RNA metabolic process//cellular metabolic process//cellular macromolecule metabolic process//cellular nitrogen compound biosynthetic process//organic substance metabolic process//gen…	--	--	GO:0003677//GO:1901363//GO:0003676//GO:0003674//GO:0097159//GO:0005488	DNA binding//heterocyclic compound binding//nucleic acid binding//molecular_function//organic cyclic compound binding//binding	K06099 cold shock domain protein A | (RefSeq) hypothetical protein	http://www.genome.jp/dbget-bin/www_bget?lgi:LOTGIDRAFT_78612	--	gnl|BL_ORD_ID|79995 sp|P0A975|CSPE_SHIFL Cold shock-like protein CspE OS=Shigella flexneri OX=623 GN=cspE PE=3 SV=2//2.83884e-24	CSPE_SHIFL	Cold shock-like protein CspE
pgaptmp_006932	GO:0008150//GO:0008152	biological_process//metabolic process	--	--	GO:0003824//GO:0003674//GO:0016491//GO:0016903//GO:0016624	catalytic activity//molecular_function//oxidoreductase activity//oxidoreductase activity, acting on the aldehyde or oxo group of donors//oxidoreductase activity, acting on the aldehyde or oxo group of donors, disulfide as acceptor	--	--	--	gnl|BL_ORD_ID|284903 sp|P20707|ODO1_AZOVI 2-oxoglutarate dehydrogenase E1 component OS=Azotobacter vinelandii OX=354 GN=sucA PE=3 SV=1//0	ODO1_AZOVI	2-oxoglutarate dehydrogenase E1 component
pgaptmp_002281	--	--	--	--	GO:0036094//GO:0001882//GO:0017111//GO:0001883//GO:0016818//GO:0043168//GO:0032550//GO:0043167//GO:0005524//GO:0032549//GO:1901363//GO:0016817//GO:0032555//GO:0016887//GO:0017076//GO:0097159//GO:0003674//GO:0032559//GO:0000166//GO:0035639//GO:0032553//GO:0016462//GO:0016787//GO:0097367//GO:0005488//GO:1901265//GO:0003824//GO:0030554	small molecule binding//nucleoside binding//nucleoside-triphosphatase activity//purine nucleoside binding//hydrolase activity, acting on acid anhydrides, in phosphorus-containing anhydrides//anion binding//purine ribonucleoside binding//ion binding//ATP binding//ribonucleoside binding//heterocyclic compound binding//hydrolase activity, acting on acid anhydrides//purine ribonucleotide binding//ATP…	--	--	--	gnl|BL_ORD_ID|427263 sp|Q9KM67|SBCC_VIBCH Nuclease SbcCD subunit C OS=Vibrio cholerae serotype O1 (strain ATCC 39315 / El Tor Inaba N16961) OX=243277 GN=sbcC PE=3 SV=1//7.41191e-66	SBCC_VIBCH	Nuclease SbcCD subunit C
pgaptmp_004485	--	--	--	--	--	--	--	--	--	-//-
pgaptmp_005738	GO:0044763//GO:0044255//GO:0044281//GO:0019752//GO:0044699//GO:0006082//GO:0022904//GO:0006091//GO:0006631//GO:0071704//GO:0045333//GO:0044710//GO:0055114//GO:0006629//GO:0043436//GO:0009987//GO:0022900//GO:0008150//GO:0032787//GO:0044237//GO:0015980//GO:0008152//GO:0044238	single-organism cellular process//cellular lipid metabolic process//small molecule metabolic process//carboxylic acid metabolic process//single-organism process//organic acid metabolic process//respiratory electron transport chain//generation of precursor metabolites and energy//fatty acid metabolic process//organic substance metabolic process//cellular respiration//single-organism metabolic proc…	GO:0044425//GO:0005575//GO:0031224//GO:0016021//GO:0016020	membrane part//cellular_component//intrinsic component of membrane//integral component of membrane//membrane	GO:0016616//GO:0003857//GO:0016614//GO:0003824//GO:0009055//GO:0003674//GO:0016491	oxidoreductase activity, acting on the CH-OH group of donors, NAD or NADP as acceptor//3-hydroxyacyl-CoA dehydrogenase activity//oxidoreductase activity, acting on CH-OH group of donors//catalytic activity//electron carrier activity//molecular_function//oxidoreductase activity	--	--	--	gnl|BL_ORD_ID|83869 sp|O31215|CYB_ALLVD Cytochrome b OS=Allochromatium vinosum (strain ATCC 17899 / DSM 180 / NBRC 103801 / NCIMB 10441 / D) OX=572477 GN=petB PE=3 SV=2//0	CYB_ALLVD	Cytochrome b
pgaptmp_006579	GO:0006139//GO:0006163//GO:1902578//GO:0044763//GO:0019693//GO:0046128//GO:0051234//GO:0034641//GO:0006753//GO:0044281//GO:0015992//GO:0042278//GO:0051179//GO:0006807//GO:0009123//GO:0046034//GO:0006812//GO:0044699//GO:0044710//GO:0009116//GO:0072521//GO:0009167//GO:0006725//GO:0009119//GO:0009205//GO:0006796//GO:0009987//GO:0009150//GO:0055086//GO:0009126//GO:0006793//GO:0008150//GO:0009199//GO:…	nucleobase-containing compound metabolic process//purine nucleotide metabolic process//single-organism localization//single-organism cellular process//ribose phosphate metabolic process//purine ribonucleoside metabolic process//establishment of localization//cellular nitrogen compound metabolic process//nucleoside phosphate metabolic process//small molecule metabolic process//proton transport//pu…	--	--	GO:0035639//GO:0032553//GO:0032559//GO:0000166//GO:0097367//GO:0030554//GO:0005488//GO:1901265//GO:0017076//GO:0003674//GO:0097159//GO:0005524//GO:0032549//GO:1901363//GO:0032555//GO:0001882//GO:0036094//GO:0001883//GO:0043168//GO:0043167//GO:0032550	purine ribonucleoside triphosphate binding//ribonucleotide binding//adenyl ribonucleotide binding//nucleotide binding//carbohydrate derivative binding//adenyl nucleotide binding//binding//nucleoside phosphate binding//purine nucleotide binding//molecular_function//organic cyclic compound binding//ATP binding//ribonucleoside binding//heterocyclic compound binding//purine ribonucleotide binding//nu…	--	--	--	gnl|BL_ORD_ID|502395 sp|B2S1S7|VATB_BORHD V-type ATP synthase beta chain OS=Borrelia hermsii (strain HS1 / DAH) OX=314723 GN=atpB PE=3 SV=1//1.80112e-136	VATB_BORHD	V-type ATP synthase beta chain
pgaptmp_003122	GO:0019538//GO:0008150//GO:0009987//GO:0044267//GO:0044238//GO:0008152//GO:0044260//GO:0071704//GO:0044237//GO:0006457//GO:0043170	protein metabolic process//biological_process//cellular process//cellular protein metabolic process//primary metabolic process//metabolic process//cellular macromolecule metabolic process//organic substance metabolic process//cellular metabolic process//protein folding//macromolecule metabolic process	GO:0005737//GO:0005623//GO:0005575//GO:0044464//GO:0044424//GO:0005622	cytoplasm//cell//cellular_component//cell part//intracellular part//intracellular	--	--	--	--	--	-//-
pgaptmp_005816	GO:0008150//GO:0044238//GO:0008152//GO:0006629//GO:0055114//GO:0044710//GO:0071704//GO:0044699	biological_process//primary metabolic process//metabolic process//lipid metabolic process//oxidation-reduction process//single-organism metabolic process//organic substance metabolic process//single-organism process	--	--	GO:0016491//GO:0008658//GO:1901363//GO:1901681//GO:0031406//GO:0046872//GO:0043177//GO:0016787//GO:0003824//GO:0046914//GO:0030151//GO:0097159//GO:0003674//GO:0033218//GO:0036094//GO:0043169//GO:0043168//GO:0008144//GO:0043167//GO:0005488//GO:0005515//GO:0033293	oxidoreductase activity//penicillin binding//heterocyclic compound binding//sulfur compound binding//carboxylic acid binding//metal ion binding//organic acid binding//hydrolase activity//catalytic activity//transition metal ion binding//molybdenum ion binding//organic cyclic compound binding//molecular_function//amide binding//small molecule binding//cation binding//anion binding//drug binding//i…	--	--	--	gnl|BL_ORD_ID|263637 sp|P09152|NARG_ECOLI Respiratory nitrate reductase 1 alpha chain OS=Escherichia coli (strain K12) OX=83333 GN=narG PE=1 SV=4//0	NARG_ECOLI	Respiratory nitrate reductase 1 alpha chain
pgaptmp_001933	GO:0044249//GO:0006721//GO:0055114//GO:1901576//GO:0044710//GO:0006629//GO:0009987//GO:0008150//GO:0044237//GO:0008152//GO:0044238//GO:0006720//GO:0044763//GO:0016114//GO:0044255//GO:0008299//GO:0044699//GO:0009058//GO:0044711//GO:0008610//GO:0071704	cellular biosynthetic process//terpenoid metabolic process//oxidation-reduction process//organic substance biosynthetic process//single-organism metabolic process//lipid metabolic process//cellular process//biological_process//cellular metabolic process//metabolic process//primary metabolic process//isoprenoid metabolic process//single-organism cellular process//terpenoid biosynthetic process//ce…	--	--	GO:0003824//GO:0003674//GO:0016491//GO:0046429//GO:0052592//GO:0016209//GO:0016725	catalytic activity//molecular_function//oxidoreductase activity//4-hydroxy-3-methylbut-2-en-1-yl diphosphate synthase activity//oxidoreductase activity, acting on CH or CH2 groups, with an iron-sulfur protein as acceptor//antioxidant activity//oxidoreductase activity, acting on CH or CH2 groups	--	--	--	gnl|BL_ORD_ID|197813 sp|Q604Q5|ISPG_METCA 4-hydroxy-3-methylbut-2-en-1-yl diphosphate synthase (flavodoxin) OS=Methylococcus capsulatus (strain ATCC 33009 / NCIMB 11132 / Bath) OX=243233 GN=ispG PE=3 SV=1//0	ISPG_METCA	4-hydroxy-3-methylbut-2-en-1-yl diphosphate synthase (flavodoxin)
pgaptmp_001009	--	--	--	--	--	--	--	--	--	-//-
pgaptmp_005737	--	--	--	--	GO:0020037//GO:0005488//GO:0097159//GO:0003674//GO:0009055//GO:1901363//GO:0046906	heme binding//binding//organic cyclic compound binding//molecular_function//electron carrier activity//heterocyclic compound binding//tetrapyrrole binding	--	--	--	gnl|BL_ORD_ID|83218 sp|O31216|CY1_ALLVD Cytochrome c1 OS=Allochromatium vinosum (strain ATCC 17899 / DSM 180 / NBRC 103801 / NCIMB 10441 / D) OX=572477 GN=petC PE=3 SV=1//7.2429e-67	CY1_ALLVD	Cytochrome c1
pgaptmp_002006	GO:0008152//GO:0008150	metabolic process//biological_process	--	--	GO:0003674//GO:0003824//GO:0016746//GO:0016740//GO:0016747	molecular_function//catalytic activity//transferase activity, transferring acyl groups//transferase activity//transferase activity, transferring acyl groups other than amino-acyl groups	--	--	--	gnl|BL_ORD_ID|126151 sp|Q02K94|FABB_PSEAB 3-oxoacyl-[acyl-carrier-protein] synthase 1 OS=Pseudomonas aeruginosa (strain UCBPP-PA14) OX=208963 GN=fabB PE=1 SV=1//0	FABB_PSEAB	3-oxoacyl-[acyl-carrier-protein] synthase 1
pgaptmp_001752	GO:0009060//GO:0045333//GO:0044763//GO:0055114//GO:0044710//GO:0043436//GO:0044699//GO:0019752//GO:0044281//GO:0006099//GO:0006101//GO:0072350//GO:0008150//GO:0006082//GO:0009987//GO:0008152//GO:0015980//GO:0044238//GO:0006091//GO:0044237//GO:0071704	aerobic respiration//cellular respiration//single-organism cellular process//oxidation-reduction process//single-organism metabolic process//oxoacid metabolic process//single-organism process//carboxylic acid metabolic process//small molecule metabolic process//tricarboxylic acid cycle//citrate metabolic process//tricarboxylic acid metabolic process//biological_process//organic acid metabolic pro…	--	--	GO:0003824//GO:0003994//GO:0016836//GO:0016829//GO:0003674//GO:0016835	catalytic activity//aconitate hydratase activity//hydro-lyase activity//lyase activity//molecular_function//carbon-oxygen lyase activity	--	--	--	gnl|BL_ORD_ID|7065 sp|Q9I2V5|ACNB_PSEAE Aconitate hydratase B OS=Pseudomonas aeruginosa (strain ATCC 15692 / DSM 22644 / CIP 104116 / JCM 14847 / LMG 12228 / 1C / PRS 101 / PAO1) OX=208964 GN=acnB PE=3 SV=1//0	ACNB_PSEAE	Aconitate hydratase B
pgaptmp_001037	GO:0009987//GO:0006801//GO:0008150//GO:0044237//GO:0008152//GO:0072593//GO:0044699//GO:0055114//GO:0044710	cellular process//superoxide metabolic process//biological_process//cellular metabolic process//metabolic process//reactive oxygen species metabolic process//single-organism process//oxidation-reduction process//single-organism metabolic process	--	--	GO:0016491//GO:0046872//GO:0043169//GO:0016721//GO:0043167//GO:0004784//GO:0005488//GO:0003824//GO:0016209//GO:0003674	oxidoreductase activity//metal ion binding//cation binding//oxidoreductase activity, acting on superoxide radicals as acceptor//ion binding//superoxide dismutase activity//binding//catalytic activity//antioxidant activity//molecular_function	--	--	--	gnl|BL_ORD_ID|438996 sp|Q88PD5|SODF_PSEPK Superoxide dismutase [Fe] OS=Pseudomonas putida (strain ATCC 47054 / DSM 6125 / NCIMB 11950 / KT2440) OX=160488 GN=sodB PE=3 SV=3//4.03545e-108	SODF_PSEPK	Superoxide dismutase [Fe]
pgaptmp_002284	GO:0051234//GO:0006858//GO:0051179//GO:0008150//GO:0006810	establishment of localization//extracellular transport//localization//biological_process//transport	GO:0005575//GO:0019867//GO:0016020	cellular_component//outer membrane//membrane	GO:0005488//GO:0003676//GO:0003674//GO:0097159//GO:1901363//GO:0003677	binding//nucleic acid binding//molecular_function//organic cyclic compound binding//heterocyclic compound binding//DNA binding	--	--	--	-//-
pgaptmp_002286	GO:0071704//GO:0008152//GO:0044238//GO:0008150//GO:0005975	organic substance metabolic process//metabolic process//primary metabolic process//biological_process//carbohydrate metabolic process	--	--	GO:0016866//GO:0016853//GO:0016868//GO:0003674//GO:0003824	intramolecular transferase activity//isomerase activity//intramolecular transferase activity, phosphotransferases//molecular_function//catalytic activity	--	--	--	gnl|BL_ORD_ID|302462 sp|P39671|PGM_RHIRD Phosphoglucomutase OS=Rhizobium radiobacter OX=358 GN=pgm PE=1 SV=1//0	PGM_RHIRD	Phosphoglucomutase
pgaptmp_003083	GO:0051234//GO:1902578//GO:0072511//GO:0051179//GO:0006826//GO:0006812//GO:0044699//GO:0015684//GO:0008150//GO:0006811//GO:0070838//GO:0044765//GO:0006810//GO:0000041//GO:0030001	establishment of localization//single-organism localization//divalent inorganic cation transport//localization//iron ion transport//cation transport//single-organism process//ferrous iron transport//biological_process//ion transport//divalent metal ion transport//single-organism transport//transport//transition metal ion transport//metal ion transport	GO:0044425//GO:0005575//GO:0016021//GO:0031224//GO:0016020	membrane part//cellular_component//integral component of membrane//intrinsic component of membrane//membrane	GO:0008324//GO:0022890//GO:0032553//GO:0035639//GO:0000166//GO:0022892//GO:0046915//GO:1901265//GO:0005488//GO:0097367//GO:0072509//GO:0022857//GO:0005215//GO:0005381//GO:0015093//GO:0017076//GO:0003674//GO:0015075//GO:0097159//GO:0032549//GO:0019001//GO:0005525//GO:0046873//GO:0032555//GO:1901363//GO:0043168//GO:0001883//GO:0001882//GO:0022891//GO:0036094//GO:0032561//GO:0043167//GO:0032550	cation transmembrane transporter activity//inorganic cation transmembrane transporter activity//ribonucleotide binding//purine ribonucleoside triphosphate binding//nucleotide binding//substrate-specific transporter activity//transition metal ion transmembrane transporter activity//nucleoside phosphate binding//binding//carbohydrate derivative binding//divalent inorganic cation transmembrane trans…	--	--	--	gnl|BL_ORD_ID|490248 sp|P0A3B4|TYPA_SHIFL GTP-binding protein TypA/BipA OS=Shigella flexneri OX=623 GN=typA PE=3 SV=1//0	TYPA_SHIFL	GTP-binding protein TypA/BipA
pgaptmp_000727	--	--	--	--	GO:0005488//GO:0005515//GO:0003674	binding//protein binding//molecular_function	--	--	--	-//-
pgaptmp_005392	GO:0071704//GO:0008152//GO:0044238//GO:0006508//GO:0008150//GO:0019538//GO:0043170	organic substance metabolic process//metabolic process//primary metabolic process//proteolysis//biological_process//protein metabolic process//macromolecule metabolic process	--	--	GO:0017171//GO:0008236//GO:0008233//GO:0003674//GO:0003824//GO:0004175//GO:0016787//GO:0070011//GO:0004252	serine hydrolase activity//serine-type peptidase activity//peptidase activity//molecular_function//catalytic activity//endopeptidase activity//hydrolase activity//peptidase activity, acting on L-amino acid peptides//serine-type endopeptidase activity	--	--	--	gnl|BL_ORD_ID|486432 sp|P35033|TRY3_SALSA Trypsin-3 (Fragment) OS=Salmo salar OX=8030 PE=1 SV=1//1.4032e-38	TRY3_SALSA	Trypsin-3 (Fragment)
pgaptmp_002091	GO:0008152//GO:0046483//GO:0006767//GO:0042727//GO:0044237//GO:0006771//GO:0008150//GO:1901566//GO:0009987//GO:1901576//GO:0042726//GO:0044710//GO:0006807//GO:0006766//GO:0009231//GO:0034641//GO:0044249//GO:0009110//GO:1901360//GO:0042364//GO:1901564//GO:0071704//GO:0044271//GO:0044711//GO:0044283//GO:0044699//GO:0009058//GO:0018130//GO:0044281//GO:1901362//GO:0044763	metabolic process//heterocycle metabolic process//water-soluble vitamin metabolic process//flavin-containing compound biosynthetic process//cellular metabolic process//riboflavin metabolic process//biological_process//organonitrogen compound biosynthetic process//cellular process//organic substance biosynthetic process//flavin-containing compound metabolic process//single-organism metabolic proce…	--	--	GO:0008771//GO:0016779//GO:0003674//GO:0016877//GO:0003824//GO:0070566//GO:0016773//GO:0016301//GO:0016772//GO:0016878//GO:0016874//GO:0008531//GO:0003919//GO:0016740	[citrate (pro-3S)-lyase] ligase activity//nucleotidyltransferase activity//molecular_function//ligase activity, forming carbon-sulfur bonds//catalytic activity//adenylyltransferase activity//phosphotransferase activity, alcohol group as acceptor//kinase activity//transferase activity, transferring phosphorus-containing groups//acid-thiol ligase activity//ligase activity//riboflavin kinase activit…	--	--	--	gnl|BL_ORD_ID|350122 sp|P0AG43|RIBF_SHIFL Riboflavin biosynthesis protein RibF OS=Shigella flexneri OX=623 GN=ribF PE=3 SV=1//2.09188e-108	RIBF_SHIFL	Riboflavin biosynthesis protein RibF
pgaptmp_004465	--	--	--	--	--	--	--	--	--	-//-
pgaptmp_004421	--	--	--	--	--	--	--	--	--	-//-
pgaptmp_002514	GO:0016043//GO:0008152//GO:0071840//GO:0031163//GO:0044085//GO:0009987//GO:0008150//GO:0022607//GO:0009058//GO:0016226	cellular component organization//metabolic process//cellular component organization or biogenesis//metallo-sulfur cluster assembly//cellular component biogenesis//cellular process//biological_process//cellular component assembly//biosynthetic process//iron-sulfur cluster assembly	--	--	--	--	--	--	--	gnl|BL_ORD_ID|513933 sp|Q55792|Y076_SYNY3 UPF0051 protein slr0076 OS=Synechocystis sp. (strain PCC 6803 / Kazusa) OX=1111708 GN=slr0076 PE=3 SV=1//1.1725e-56	Y076_SYNY3	UPF0051 protein slr0076
pgaptmp_000429	--	--	--	--	--	--	--	--	--	-//-
pgaptmp_001998	--	--	--	--	GO:0019001//GO:0032549//GO:0005525//GO:0001883//GO:0043168//GO:0036094//GO:0001882//GO:0032550//GO:0043167//GO:0000166//GO:0035639//GO:0032553//GO:1901265//GO:0005488//GO:0097367//GO:0032555//GO:1901363//GO:0032561//GO:0017076//GO:0097159//GO:0003674	guanyl nucleotide binding//ribonucleoside binding//GTP binding//purine nucleoside binding//anion binding//small molecule binding//nucleoside binding//purine ribonucleoside binding//ion binding//nucleotide binding//purine ribonucleoside triphosphate binding//ribonucleotide binding//nucleoside phosphate binding//binding//carbohydrate derivative binding//purine ribonucleotide binding//heterocyclic c…	--	--	--	gnl|BL_ORD_ID|112539 sp|Q60BD3|EFG1_METCA Elongation factor G 1 OS=Methylococcus capsulatus (strain ATCC 33009 / NCIMB 11132 / Bath) OX=243233 GN=fusA1 PE=3 SV=1//0	EFG1_METCA	Elongation factor G 1
pgaptmp_000601	--	--	--	--	--	--	--	--	--	-//-
pgaptmp_005973	--	--	--	--	--	--	--	--	--	-//-
pgaptmp_006528	GO:0051641//GO:0045184//GO:0006613//GO:0006810//GO:0008152//GO:0050896//GO:0071840//GO:0033365//GO:0016482//GO:0034613//GO:0009987//GO:0061024//GO:0023052//GO:0008150//GO:0071702//GO:0051179//GO:0006614//GO:0006612//GO:0008104//GO:0044802//GO:0051234//GO:0050794//GO:0006886//GO:0015031//GO:0072594//GO:0035556//GO:0090150//GO:0016043//GO:0007264//GO:0007154//GO:0046907//GO:0044765//GO:0044700//GO:…	cellular localization//establishment of protein localization//cotranslational protein targeting to membrane//transport//metabolic process//response to stimulus//cellular component organization or biogenesis//protein localization to organelle//cytoplasmic transport//cellular protein localization//cellular process//membrane organization//signaling//biological_process//organic substance transport//l…	--	--	GO:0016818//GO:0017111//GO:0032561//GO:0032555//GO:1901363//GO:0017076//GO:0003674//GO:0097159//GO:0003824//GO:0016787//GO:0016462//GO:0001883//GO:0043168//GO:0001882//GO:0036094//GO:0043167//GO:0032550//GO:0019001//GO:0032549//GO:0005524//GO:0005525//GO:0016301//GO:0016887//GO:0016817//GO:0003924//GO:0016772//GO:0043531//GO:0035639//GO:0032553//GO:0032559//GO:0000166//GO:0016740//GO:0030554//GO:…	hydrolase activity, acting on acid anhydrides, in phosphorus-containing anhydrides//nucleoside-triphosphatase activity//guanyl ribonucleotide binding//purine ribonucleotide binding//heterocyclic compound binding//purine nucleotide binding//molecular_function//organic cyclic compound binding//catalytic activity//hydrolase activity//pyrophosphatase activity//purine nucleoside binding//anion binding…	--	--	--	gnl|BL_ORD_ID|122763 sp|P45127|ETTA_HAEIN Energy-dependent translational throttle protein EttA OS=Haemophilus influenzae (strain ATCC 51907 / DSM 11121 / KW20 / Rd) OX=71421 GN=ettA PE=1 SV=1//0	ETTA_HAEIN	Energy-dependent translational throttle protein EttA
pgaptmp_002986	GO:0008150//GO:0045454//GO:0009987//GO:0008152//GO:0042592//GO:0050789//GO:0044763//GO:0019725//GO:0050794//GO:0065007//GO:0044699//GO:0065008//GO:0055114//GO:0044710	biological_process//cell redox homeostasis//cellular process//metabolic process//homeostatic process//regulation of biological process//single-organism cellular process//cellular homeostasis//regulation of cellular process//biological regulation//single-organism process//regulation of biological quality//oxidation-reduction process//single-organism metabolic process	--	--	GO:0016491//GO:0003824//GO:0003674//GO:0016209	oxidoreductase activity//catalytic activity//molecular_function//antioxidant activity	--	--	--	gnl|BL_ORD_ID|471766 sp|Q9X2T1|THIO_PSEAE Thioredoxin OS=Pseudomonas aeruginosa (strain ATCC 15692 / DSM 22644 / CIP 104116 / JCM 14847 / LMG 12228 / 1C / PRS 101 / PAO1) OX=208964 GN=trxA PE=3 SV=1//2.10756e-52	THIO_PSEAE	Thioredoxin
pgaptmp_002818	--	--	GO:0016020//GO:0071944//GO:0005886//GO:0005623//GO:0005575//GO:0044464	membrane//cell periphery//plasma membrane//cell//cellular_component//cell part	--	--	--	--	--	gnl|BL_ORD_ID|349639 sp|P16919|RHSD_ECOLI Protein RhsD OS=Escherichia coli (strain K12) OX=83333 GN=rhsD PE=2 SV=3//5.4746e-06	RHSD_ECOLI	Protein RhsD
pgaptmp_000373	--	--	--	--	--	--	--	--	--	gnl|BL_ORD_ID|171844 sp|Q9KV09|HFLK_VIBCH Protein HflK OS=Vibrio cholerae serotype O1 (strain ATCC 39315 / El Tor Inaba N16961) OX=243277 GN=hflK PE=3 SV=1//8.5707e-96	HFLK_VIBCH	Protein HflK
pgaptmp_002348	GO:0044237//GO:0044260//GO:0006508//GO:0046483//GO:0050896//GO:0008152//GO:0006950//GO:0044238//GO:0009987//GO:0008150//GO:0019538//GO:0006310//GO:0006807//GO:0006259//GO:0006281//GO:0044710//GO:0043170//GO:0034641//GO:0033554//GO:0006139//GO:0006974//GO:0071704//GO:1901360//GO:0051716//GO:0006725//GO:0044699//GO:0044763//GO:0090304	cellular metabolic process//cellular macromolecule metabolic process//proteolysis//heterocycle metabolic process//response to stimulus//metabolic process//response to stress//primary metabolic process//cellular process//biological_process//protein metabolic process//DNA recombination//nitrogen compound metabolic process//DNA metabolic process//DNA repair//single-organism metabolic process//macrom…	GO:0016020//GO:0016021//GO:0031224//GO:0044425//GO:0005575	membrane//integral component of membrane//intrinsic component of membrane//membrane part//cellular_component	GO:0016818//GO:0017111//GO:0008233//GO:0046872//GO:0032555//GO:0004386//GO:0009378//GO:1901363//GO:0046914//GO:0017076//GO:0008270//GO:0003674//GO:0097159//GO:0070011//GO:0004175//GO:0003824//GO:0016787//GO:0016462//GO:0043168//GO:0001883//GO:0003678//GO:0001882//GO:0043169//GO:0036094//GO:0043167//GO:0032550//GO:0032549//GO:0005524//GO:0016887//GO:0016817//GO:0004222//GO:0032553//GO:0035639//GO:…	hydrolase activity, acting on acid anhydrides, in phosphorus-containing anhydrides//nucleoside-triphosphatase activity//peptidase activity//metal ion binding//purine ribonucleotide binding//helicase activity//four-way junction helicase activity//heterocyclic compound binding//transition metal ion binding//purine nucleotide binding//zinc ion binding//molecular_function//organic cyclic compound bin…	--	--	--	gnl|BL_ORD_ID|139279 sp|P63343|FTSH_SALTY ATP-dependent zinc metalloprotease FtsH OS=Salmonella typhimurium (strain LT2 / SGSC1412 / ATCC 700720) OX=99287 GN=ftsH PE=3 SV=1//0	FTSH_SALTY	ATP-dependent zinc metalloprotease FtsH
pgaptmp_004094	--	--	--	--	--	--	--	--	--	-//-
pgaptmp_004478	--	--	--	--	--	--	--	--	--	-//-
pgaptmp_000616	GO:0008150//GO:0019538//GO:0009987//GO:1901566//GO:0043043//GO:0044267//GO:0044238//GO:0008152//GO:1901564//GO:0044237//GO:0044260//GO:0044271//GO:0071704//GO:0010467//GO:0043603//GO:0044249//GO:0043170//GO:0034641//GO:0009058//GO:0006518//GO:0006412//GO:1901576//GO:0034645//GO:0009059//GO:0006807//GO:0043604	biological_process//protein metabolic process//cellular process//organonitrogen compound biosynthetic process//peptide biosynthetic process//cellular protein metabolic process//primary metabolic process//metabolic process//organonitrogen compound metabolic process//cellular metabolic process//cellular macromolecule metabolic process//cellular nitrogen compound biosynthetic process//organic substa…	GO:0032991//GO:0005840//GO:0005737//GO:0043232//GO:0044444//GO:0005623//GO:0043228//GO:0005575//GO:0043226//GO:0044464//GO:0044424//GO:0030529//GO:0043229//GO:0005622	macromolecular complex//ribosome//cytoplasm//intracellular non-membrane-bounded organelle//cytoplasmic part//cell//non-membrane-bounded organelle//cellular_component//organelle//cell part//intracellular part//ribonucleoprotein complex//intracellular organelle//intracellular	GO:0003735//GO:0005198//GO:0003674	structural constituent of ribosome//structural molecule activity//molecular_function	--	--	--	gnl|BL_ORD_ID|404756 sp|Q609C5|RS15_METCA 30S ribosomal protein S15 OS=Methylococcus capsulatus (strain ATCC 33009 / NCIMB 11132 / Bath) OX=243233 GN=rpsO PE=3 SV=1//1.16154e-38	RS15_METCA	30S ribosomal protein S15
pgaptmp_006062	--	--	--	--	--	--	--	--	--	-//-
pgaptmp_006950	GO:0008152//GO:0008150//GO:0009058	metabolic process//biological_process//biosynthetic process	--	--	GO:0016779//GO:0003674//GO:0003824//GO:0016772//GO:0016740	nucleotidyltransferase activity//molecular_function//catalytic activity//transferase activity, transferring phosphorus-containing groups//transferase activity	--	--	--	gnl|BL_ORD_ID|150913 sp|Q608L6|GLGC_METCA Glucose-1-phosphate adenylyltransferase OS=Methylococcus capsulatus (strain ATCC 33009 / NCIMB 11132 / Bath) OX=243233 GN=glgC PE=3 SV=1//0	GLGC_METCA	Glucose-1-phosphate adenylyltransferase
pgaptmp_002388	GO:0006811//GO:0006091//GO:0044237//GO:0006810//GO:0044765//GO:0008152//GO:0015698//GO:0009987//GO:0008150//GO:0008272//GO:0022900//GO:0051179//GO:0006820//GO:0044710//GO:0055114//GO:0044699//GO:0051234//GO:1902578//GO:0044763//GO:0072348	ion transport//generation of precursor metabolites and energy//cellular metabolic process//transport//single-organism transport//metabolic process//inorganic anion transport//cellular process//biological_process//sulfate transport//electron transport chain//localization//anion transport//single-organism metabolic process//oxidation-reduction process//single-organism process//establishment of loca…	GO:0005737//GO:0031224//GO:0044422//GO:0043227//GO:0098796//GO:0044429//GO:0031967//GO:0016020//GO:1902494//GO:0045271//GO:0098798//GO:0032991//GO:0005747//GO:0044455//GO:0005740//GO:0016021//GO:0031966//GO:0030964//GO:0005739//GO:0043229//GO:0043231//GO:0005622//GO:0031090//GO:0098803//GO:1990204//GO:0043226//GO:0043234//GO:0044464//GO:0044424//GO:0044425//GO:0005575//GO:0005746//GO:0044446//GO:…	cytoplasm//intrinsic component of membrane//organelle part//membrane-bounded organelle//membrane protein complex//mitochondrial part//organelle envelope//membrane//catalytic complex//respiratory chain complex I//mitochondrial protein complex//macromolecular complex//mitochondrial respiratory chain complex I//mitochondrial membrane part//mitochondrial envelope//integral component of membrane//mito…	GO:1901682//GO:0022891//GO:0015116//GO:0015103//GO:0008509//GO:0005215//GO:0003674//GO:0015075//GO:0022892//GO:0022857	sulfur compound transmembrane transporter activity//substrate-specific transmembrane transporter activity//sulfate transmembrane transporter activity//inorganic anion transmembrane transporter activity//anion transmembrane transporter activity//transporter activity//molecular_function//ion transmembrane transporter activity//substrate-specific transporter activity//transmembrane transporter activ…	--	--	--	gnl|BL_ORD_ID|553620 sp|O06984|YVDB_BACSU Putative sulfate transporter YvdB OS=Bacillus subtilis (strain 168) OX=224308 GN=yvdB PE=3 SV=1//6.93842e-34	YVDB_BACSU	Putative sulfate transporter YvdB
pgaptmp_007084	--	--	--	--	GO:0005488//GO:1901265//GO:0003824//GO:0016462//GO:0016787//GO:0097367//GO:0000166//GO:0032553//GO:0035639//GO:0097159//GO:0003674//GO:0017076//GO:0032555//GO:0016817//GO:0003924//GO:1901363//GO:0032549//GO:0019001//GO:0005525//GO:0032561//GO:0043167//GO:0032550//GO:0017111//GO:0043168//GO:0001883//GO:0016818//GO:0036094//GO:0001882	binding//nucleoside phosphate binding//catalytic activity//pyrophosphatase activity//hydrolase activity//carbohydrate derivative binding//nucleotide binding//ribonucleotide binding//purine ribonucleoside triphosphate binding//organic cyclic compound binding//molecular_function//purine nucleotide binding//purine ribonucleotide binding//hydrolase activity, acting on acid anhydrides//GTPase activity…	--	--	--	gnl|BL_ORD_ID|87761 sp|O50274|CYSNC_PSEAE Bifunctional enzyme CysN/CysC OS=Pseudomonas aeruginosa (strain ATCC 15692 / DSM 22644 / CIP 104116 / JCM 14847 / LMG 12228 / 1C / PRS 101 / PAO1) OX=208964 GN=cysNC PE=3 SV=1//0	CYSNC_PSEAE	Bifunctional enzyme CysN/CysC
pgaptmp_000925	--	--	--	--	GO:0016787//GO:0097367//GO:0003824//GO:0030554//GO:0005488//GO:1901265//GO:0035639//GO:0032553//GO:0032559//GO:0000166//GO:0003674//GO:0003676//GO:0097159//GO:0017076//GO:1901363//GO:0003677//GO:0032555//GO:0005524//GO:0032549//GO:0032550//GO:0043167//GO:0001882//GO:0036094//GO:0001883//GO:0043168	hydrolase activity//carbohydrate derivative binding//catalytic activity//adenyl nucleotide binding//binding//nucleoside phosphate binding//purine ribonucleoside triphosphate binding//ribonucleotide binding//adenyl ribonucleotide binding//nucleotide binding//molecular_function//nucleic acid binding//organic cyclic compound binding//purine nucleotide binding//heterocyclic compound binding//DNA bind…	--	--	--	gnl|BL_ORD_ID|349303 sp|Q5QYF8|RHLB_IDILO ATP-dependent RNA helicase RhlB OS=Idiomarina loihiensis (strain ATCC BAA-735 / DSM 15497 / L2-TR) OX=283942 GN=rhlB PE=3 SV=1//2.6621e-152	RHLB_IDILO	ATP-dependent RNA helicase RhlB
pgaptmp_004498	GO:0044237//GO:0044260//GO:0071704//GO:0006313//GO:0044238//GO:1901360//GO:0008152//GO:0046483//GO:0009987//GO:0008150//GO:0006259//GO:0006807//GO:0006310//GO:0044699//GO:0006725//GO:0044710//GO:0044763//GO:0006139//GO:0032196//GO:0043170//GO:0034641//GO:0090304	cellular metabolic process//cellular macromolecule metabolic process//organic substance metabolic process//transposition, DNA-mediated//primary metabolic process//organic cyclic compound metabolic process//metabolic process//heterocycle metabolic process//cellular process//biological_process//DNA metabolic process//nitrogen compound metabolic process//DNA recombination//single-organism process//c…	GO:0016020//GO:0005575	membrane//cellular_component	GO:1901363//GO:0004803//GO:0003677//GO:0005125//GO:0005102//GO:0097159//GO:0003674//GO:0003676//GO:0005488//GO:0005515//GO:0003824	heterocyclic compound binding//transposase activity//DNA binding//cytokine activity//receptor binding//organic cyclic compound binding//molecular_function//nucleic acid binding//binding//protein binding//catalytic activity	--	--	--	-//-
pgaptmp_000864	--	--	--	--	GO:0016740//GO:0008882//GO:0016772//GO:0070566//GO:0003824//GO:0016779//GO:0003674	transferase activity//[glutamate-ammonia-ligase] adenylyltransferase activity//transferase activity, transferring phosphorus-containing groups//adenylyltransferase activity//catalytic activity//nucleotidyltransferase activity//molecular_function	--	--	--	gnl|BL_ORD_ID|153415 sp|Q605D9|GLNE_METCA Bifunctional glutamine synthetase adenylyltransferase/adenylyl-removing enzyme OS=Methylococcus capsulatus (strain ATCC 33009 / NCIMB 11132 / Bath) OX=243233 GN=glnE PE=3 SV=1//1.61881e-34	GLNE_METCA	Bifunctional glutamine synthetase adenylyltransferase/adenylyl-removing enzyme
pgaptmp_006127	GO:0043170//GO:0034641//GO:0006139//GO:0016043//GO:0006259//GO:0006807//GO:0009987//GO:0008150//GO:0044237//GO:0044260//GO:0071840//GO:0008152//GO:0046483//GO:0044238//GO:0006996//GO:0090304//GO:0006725//GO:0071103//GO:0051276//GO:0006265//GO:0071704//GO:1901360	macromolecule metabolic process//cellular nitrogen compound metabolic process//nucleobase-containing compound metabolic process//cellular component organization//DNA metabolic process//nitrogen compound metabolic process//cellular process//biological_process//cellular metabolic process//cellular macromolecule metabolic process//cellular component organization or biogenesis//metabolic process//het…	GO:0043228//GO:0005623//GO:0043232//GO:0005622//GO:0044424//GO:0005694//GO:0043229//GO:0044464//GO:0043226//GO:0005575	non-membrane-bounded organelle//cell//intracellular non-membrane-bounded organelle//intracellular//intracellular part//chromosome//intracellular organelle//cell part//organelle//cellular_component	GO:0003824//GO:0016462//GO:0016787//GO:0003916//GO:0017076//GO:0016853//GO:0097159//GO:0003676//GO:0003674//GO:0032555//GO:0061505//GO:1901363//GO:0017111//GO:0008094//GO:0016818//GO:0032559//GO:0000166//GO:0032553//GO:0035639//GO:0005488//GO:1901265//GO:0030554//GO:0097367//GO:0042623//GO:0032549//GO:0003918//GO:0005524//GO:0003677//GO:0016817//GO:0016887//GO:0043168//GO:0001883//GO:0036094//GO:…	catalytic activity//pyrophosphatase activity//hydrolase activity//DNA topoisomerase activity//purine nucleotide binding//isomerase activity//organic cyclic compound binding//nucleic acid binding//molecular_function//purine ribonucleotide binding//DNA topoisomerase II activity//heterocyclic compound binding//nucleoside-triphosphatase activity//DNA-dependent ATPase activity//hydrolase activity, act…	--	--	--	gnl|BL_ORD_ID|165223 sp|P37411|GYRA_SALTY DNA gyrase subunit A OS=Salmonella typhimurium (strain LT2 / SGSC1412 / ATCC 700720) OX=99287 GN=gyrA PE=1 SV=3//0	GYRA_SALTY	DNA gyrase subunit A
pgaptmp_005449	GO:0005975//GO:0008150//GO:0071704//GO:0044238//GO:0008152	carbohydrate metabolic process//biological_process//organic substance metabolic process//primary metabolic process//metabolic process	--	--	GO:0004645//GO:0016740//GO:0008184//GO:0003824//GO:0003674//GO:0016758//GO:0016757	phosphorylase activity//transferase activity//glycogen phosphorylase activity//catalytic activity//molecular_function//transferase activity, transferring hexosyl groups//transferase activity, transferring glycosyl groups	--	--	--	gnl|BL_ORD_ID|304112 sp|P73511|PHSG_SYNY3 Glycogen phosphorylase OS=Synechocystis sp. (strain PCC 6803 / Kazusa) OX=1111708 GN=glgP PE=3 SV=1//0	PHSG_SYNY3	Glycogen phosphorylase
pgaptmp_006951	GO:0008150//GO:0044238//GO:0008152//GO:0071704//GO:0005975	biological_process//primary metabolic process//metabolic process//organic substance metabolic process//carbohydrate metabolic process	--	--	GO:0003824//GO:0003674	catalytic activity//molecular_function	--	--	--	-//-
pgaptmp_007042	GO:0044257//GO:0009126//GO:0044711//GO:0006796//GO:0009987//GO:1901566//GO:0009150//GO:0055086//GO:0046040//GO:0009152//GO:0008150//GO:0090407//GO:1901137//GO:0006793//GO:0019538//GO:0010498//GO:0034654//GO:1901135//GO:1901293//GO:0044237//GO:0071704//GO:0044271//GO:0009260//GO:0044260//GO:1901564//GO:0006508//GO:0044265//GO:0009161//GO:0009117//GO:0046483//GO:0072522//GO:1901360//GO:0009259//GO:…	cellular protein catabolic process//purine nucleoside monophosphate metabolic process//single-organism biosynthetic process//phosphate-containing compound metabolic process//cellular process//organonitrogen compound biosynthetic process//purine ribonucleotide metabolic process//nucleobase-containing small molecule metabolic process//IMP metabolic process//purine ribonucleotide biosynthetic proces…	--	--	GO:0016840//GO:0016842//GO:0003824//GO:0004018//GO:0003674//GO:0016829	carbon-nitrogen lyase activity//amidine-lyase activity//catalytic activity//N6-(1,2-dicarboxyethyl)AMP AMP-lyase (fumarate-forming) activity//molecular_function//lyase activity	--	--	--	gnl|BL_ORD_ID|327793 sp|Q9I0K9|PUR8_PSEAE Adenylosuccinate lyase OS=Pseudomonas aeruginosa (strain ATCC 15692 / DSM 22644 / CIP 104116 / JCM 14847 / LMG 12228 / 1C / PRS 101 / PAO1) OX=208964 GN=purB PE=3 SV=1//0	PUR8_PSEAE	Adenylosuccinate lyase
pgaptmp_005273	GO:0008152//GO:0008150//GO:0006807	metabolic process//biological_process//nitrogen compound metabolic process	--	--	GO:0046872//GO:0046914//GO:0003674//GO:0003824//GO:0043169//GO:0043167//GO:0016151//GO:0005488	metal ion binding//transition metal ion binding//molecular_function//catalytic activity//cation binding//ion binding//nickel cation binding//binding	--	--	--	gnl|BL_ORD_ID|92908 sp|Q03030|DCOA_SALTY Oxaloacetate decarboxylase alpha chain OS=Salmonella typhimurium (strain LT2 / SGSC1412 / ATCC 700720) OX=99287 GN=oadA1 PE=3 SV=2//0	DCOA_SALTY	Oxaloacetate decarboxylase alpha chain
pgaptmp_002545	GO:0007264//GO:0007154//GO:0044700//GO:0050896//GO:0007165//GO:0044699//GO:0050794//GO:0065007//GO:0023052//GO:0044763//GO:0009987//GO:0051716//GO:0035556//GO:0050789//GO:0008150	small GTPase mediated signal transduction//cell communication//single organism signaling//response to stimulus//signal transduction//single-organism process//regulation of cellular process//biological regulation//signaling//single-organism cellular process//cellular process//cellular response to stimulus//intracellular signal transduction//regulation of biological process//biological_process	--	--	GO:0043168//GO:0001883//GO:0017076//GO:0036094//GO:0001882//GO:0032561//GO:0097159//GO:0043167//GO:0032550//GO:0003674//GO:0032549//GO:0000166//GO:0019001//GO:0032553//GO:0035639//GO:0005525//GO:0032555//GO:1901265//GO:0005488//GO:0097367//GO:1901363	anion binding//purine nucleoside binding//purine nucleotide binding//small molecule binding//nucleoside binding//guanyl ribonucleotide binding//organic cyclic compound binding//ion binding//purine ribonucleoside binding//molecular_function//ribonucleoside binding//nucleotide binding//guanyl nucleotide binding//ribonucleotide binding//purine ribonucleoside triphosphate binding//GTP binding//purine…	--	--	--	gnl|BL_ORD_ID|212960 sp|Q608M4|LEPA_METCA Elongation factor 4 OS=Methylococcus capsulatus (strain ATCC 33009 / NCIMB 11132 / Bath) OX=243233 GN=lepA PE=3 SV=1//0	LEPA_METCA	Elongation factor 4
pgaptmp_002516	GO:0016226//GO:0009058//GO:0016043//GO:0008150//GO:0022607//GO:0009987//GO:0008152//GO:0031163//GO:0044085//GO:0071840	iron-sulfur cluster assembly//biosynthetic process//cellular component organization//biological_process//cellular component assembly//cellular process//metabolic process//metallo-sulfur cluster assembly//cellular component biogenesis//cellular component organization or biogenesis	--	--	--	--	--	--	--	gnl|BL_ORD_ID|513907 sp|Q55790|Y074_SYNY3 UPF0051 protein slr0074 OS=Synechocystis sp. (strain PCC 6803 / Kazusa) OX=1111708 GN=slr0074 PE=3 SV=1//0	Y074_SYNY3	UPF0051 protein slr0074
pgaptmp_000822	GO:0008150//GO:0019219//GO:0009889//GO:0009987//GO:0019222//GO:0010468//GO:0044238//GO:0006355//GO:0008152//GO:1901360//GO:0046483//GO:0010467//GO:0071704//GO:0044260//GO:0044271//GO:0044237//GO:0034654//GO:0016070//GO:0060255//GO:0050789//GO:1903506//GO:1901362//GO:0090304//GO:0010556//GO:0044249//GO:0006139//GO:0051252//GO:0050794//GO:0034641//GO:0043170//GO:0032774//GO:0065007//GO:0006351//GO:…	biological_process//regulation of nucleobase-containing compound metabolic process//regulation of biosynthetic process//cellular process//regulation of metabolic process//regulation of gene expression//primary metabolic process//regulation of transcription, DNA-templated//metabolic process//organic cyclic compound metabolic process//heterocycle metabolic process//gene expression//organic substanc…	--	--	GO:1901363//GO:0003677//GO:0005488//GO:0097159//GO:0003674//GO:0003676	heterocyclic compound binding//DNA binding//binding//organic cyclic compound binding//molecular_function//nucleic acid binding	--	--	--	gnl|BL_ORD_ID|79927 sp|Q9S1B7|CSPA_SHEVD Cold shock-like protein CspA OS=Shewanella violacea (strain JCM 10179 / CIP 106290 / LMG 19151 / DSS12) OX=637905 GN=cspA PE=2 SV=1//2.29683e-26	CSPA_SHEVD	Cold shock-like protein CspA
pgaptmp_005339	--	--	--	--	GO:1901363//GO:0051082//GO:0003676//GO:0003674//GO:0097159//GO:0003723//GO:0005515//GO:0031072//GO:0005488	heterocyclic compound binding//unfolded protein binding//nucleic acid binding//molecular_function//organic cyclic compound binding//RNA binding//protein binding//heat shock protein binding//binding	--	--	--	gnl|BL_ORD_ID|387275 sp|P21513|RNE_ECOLI Ribonuclease E OS=Escherichia coli (strain K12) OX=83333 GN=rne PE=1 SV=6//0	RNE_ECOLI	Ribonuclease E
pgaptmp_003127	GO:0019219//GO:0008150//GO:0009889//GO:0019222//GO:0009987//GO:0010468//GO:0044238//GO:0006355//GO:1901360//GO:0008152//GO:0046483//GO:0010467//GO:0044237//GO:0071704//GO:0044260//GO:0044271//GO:0034654//GO:0016070//GO:1903506//GO:1901362//GO:0050789//GO:0060255//GO:0090304//GO:0010556//GO:0044249//GO:0051252//GO:0006139//GO:0043170//GO:0034641//GO:0050794//GO:0065007//GO:0032774//GO:0006351//GO:…	regulation of nucleobase-containing compound metabolic process//biological_process//regulation of biosynthetic process//regulation of metabolic process//cellular process//regulation of gene expression//primary metabolic process//regulation of transcription, DNA-templated//organic cyclic compound metabolic process//metabolic process//heterocycle metabolic process//gene expression//cellular metabol…	--	--	GO:1901363//GO:0003677//GO:0005488//GO:0003723//GO:0097159//GO:0003676//GO:0003674	heterocyclic compound binding//DNA binding//binding//RNA binding//organic cyclic compound binding//nucleic acid binding//molecular_function	--	--	--	-//-
pgaptmp_003229	--	--	--	--	--	--	--	--	--	-//-
pgaptmp_000494	GO:0019538//GO:0008150//GO:0008152//GO:0044238//GO:0006508//GO:0071704//GO:0043170	protein metabolic process//biological_process//metabolic process//primary metabolic process//proteolysis//organic substance metabolic process//macromolecule metabolic process	GO:0016020//GO:0005575	membrane//cellular_component	GO:0017171//GO:1901363//GO:0008233//GO:0005488//GO:0004175//GO:0003824//GO:0016787//GO:0008236//GO:0004252//GO:0070011//GO:0097159//GO:0003676//GO:0003674	serine hydrolase activity//heterocyclic compound binding//peptidase activity//binding//endopeptidase activity//catalytic activity//hydrolase activity//serine-type peptidase activity//serine-type endopeptidase activity//peptidase activity, acting on L-amino acid peptides//organic cyclic compound binding//nucleic acid binding//molecular_function	--	--	--	gnl|BL_ORD_ID|390206 sp|P21499|RNR_ECOLI Ribonuclease R OS=Escherichia coli (strain K12) OX=83333 GN=rnr PE=1 SV=2//0	RNR_ECOLI	Ribonuclease R
pgaptmp_002851	--	--	GO:0044423//GO:0019028//GO:0019012//GO:0005575	virion part//viral capsid//virion//cellular_component	--	--	--	--	--	-//-
pgaptmp_001291	--	--	--	--	--	--	--	--	--	-//-
pgaptmp_000754	GO:0005975//GO:0044281//GO:1901615//GO:0044699//GO:0044763//GO:0019751//GO:0044723//GO:0071704//GO:0019400//GO:0044710//GO:0006066//GO:0044262//GO:0044237//GO:0006071//GO:0044238//GO:0008152//GO:0009987//GO:0008150	carbohydrate metabolic process//small molecule metabolic process//organic hydroxy compound metabolic process//single-organism process//single-organism cellular process//polyol metabolic process//single-organism carbohydrate metabolic process//organic substance metabolic process//alditol metabolic process//single-organism metabolic process//alcohol metabolic process//cellular carbohydrate metaboli…	--	--	GO:0016740//GO:0016773//GO:0016772//GO:0016301//GO:0003674//GO:0004371//GO:0003824	transferase activity//phosphotransferase activity, alcohol group as acceptor//transferase activity, transferring phosphorus-containing groups//kinase activity//molecular_function//glycerone kinase activity//catalytic activity	--	--	--	gnl|BL_ORD_ID|98480 sp|Q927E5|DHAL1_LISIN PEP-dependent dihydroxyacetone kinase 1, ADP-binding subunit DhaL OS=Listeria innocua serovar 6a (strain ATCC BAA-680 / CLIP 11262) OX=272626 GN=dhaL-1 PE=3 SV=1//6.76292e-34	DHAL1_LISIN	PEP-dependent dihydroxyacetone kinase 1, ADP-binding subunit DhaL
pgaptmp_005436	GO:0065007//GO:0019725//GO:0050794//GO:0044763//GO:0050789//GO:0065008//GO:0044699//GO:0045454//GO:0009987//GO:0008150//GO:0042592	biological regulation//cellular homeostasis//regulation of cellular process//single-organism cellular process//regulation of biological process//regulation of biological quality//single-organism process//cell redox homeostasis//cellular process//biological_process//homeostatic process	--	--	GO:0003824//GO:0016667//GO:0009055//GO:0015036//GO:0003674//GO:0015035//GO:0016491	catalytic activity//oxidoreductase activity, acting on a sulfur group of donors//electron carrier activity//disulfide oxidoreductase activity//molecular_function//protein disulfide oxidoreductase activity//oxidoreductase activity	--	--	--	gnl|BL_ORD_ID|106835 sp|P0C2B2|DSBA_PSEAE Thiol:disulfide interchange protein DsbA OS=Pseudomonas aeruginosa (strain ATCC 15692 / DSM 22644 / CIP 104116 / JCM 14847 / LMG 12228 / 1C / PRS 101 / PAO1) OX=208964 GN=dsbA PE=1 SV=1//1.383e-52	DSBA_PSEAE	Thiol:disulfide interchange protein DsbA
pgaptmp_002176	GO:0006139//GO:0043170//GO:0034641//GO:0090304//GO:0016043//GO:0006996//GO:0006259//GO:0006807//GO:0071103//GO:0006725//GO:0009987//GO:0051276//GO:0006265//GO:0008150//GO:0044237//GO:0071704//GO:0044260//GO:0044238//GO:1901360//GO:0008152//GO:0071840//GO:0046483	nucleobase-containing compound metabolic process//macromolecule metabolic process//cellular nitrogen compound metabolic process//nucleic acid metabolic process//cellular component organization//organelle organization//DNA metabolic process//nitrogen compound metabolic process//DNA conformation change//cellular aromatic compound metabolic process//cellular process//chromosome organization//DNA top…	GO:0005623//GO:0005694//GO:0043228//GO:0043232//GO:0005622//GO:0043229//GO:0005575//GO:0044424//GO:0044464//GO:0043226	cell//chromosome//non-membrane-bounded organelle//intracellular non-membrane-bounded organelle//intracellular//intracellular organelle//cellular_component//intracellular part//cell part//organelle	GO:0032559//GO:0000166//GO:0035639//GO:0032553//GO:0016462//GO:0016787//GO:0097367//GO:0003916//GO:0005488//GO:1901265//GO:0003824//GO:0030554//GO:0042623//GO:0008289//GO:0016853//GO:0017076//GO:0097159//GO:0003674//GO:0003676//GO:0005543//GO:0005524//GO:0003918//GO:0032549//GO:1901363//GO:0016817//GO:0003677//GO:0032555//GO:0061505//GO:0016887//GO:0036094//GO:0001882//GO:0017111//GO:0001883//GO:…	adenyl ribonucleotide binding//nucleotide binding//purine ribonucleoside triphosphate binding//ribonucleotide binding//pyrophosphatase activity//hydrolase activity//carbohydrate derivative binding//DNA topoisomerase activity//binding//nucleoside phosphate binding//catalytic activity//adenyl nucleotide binding//ATPase activity, coupled//lipid binding//isomerase activity//purine nucleotide binding/…	--	--	--	gnl|BL_ORD_ID|293375 sp|P0AFI4|PARC_SHIFL DNA topoisomerase 4 subunit A OS=Shigella flexneri OX=623 GN=parC PE=3 SV=1//0	PARC_SHIFL	DNA topoisomerase 4 subunit A
pgaptmp_000426	--	--	--	--	--	--	--	--	--	-//-
pgaptmp_002102	GO:0051234//GO:0051179//GO:0008150//GO:0006811//GO:0006810//GO:1902578//GO:0044699//GO:0044765	establishment of localization//localization//biological_process//ion transport//transport//single-organism localization//single-organism process//single-organism transport	GO:0016020//GO:0005575	membrane//cellular_component	GO:0016462//GO:0022857//GO:0016787//GO:0003824//GO:0046914//GO:0017076//GO:0022803//GO:0097159//GO:0016779//GO:0003674//GO:0008270//GO:0003899//GO:1901363//GO:0004386//GO:0022838//GO:0032555//GO:0046872//GO:0015267//GO:0022891//GO:0017111//GO:0016818//GO:0016740//GO:0022892//GO:0032559//GO:0000166//GO:0035639//GO:0032553//GO:0097367//GO:0005488//GO:1901265//GO:0030554//GO:0003896//GO:0005215//GO:…	pyrophosphatase activity//transmembrane transporter activity//hydrolase activity//catalytic activity//transition metal ion binding//purine nucleotide binding//passive transmembrane transporter activity//organic cyclic compound binding//nucleotidyltransferase activity//molecular_function//zinc ion binding//DNA-directed RNA polymerase activity//heterocyclic compound binding//helicase activity//subs…	--	--	--	gnl|BL_ORD_ID|427240 sp|P13458|SBCC_ECOLI Nuclease SbcCD subunit C OS=Escherichia coli (strain K12) OX=83333 GN=sbcC PE=1 SV=1//2.28367e-23	SBCC_ECOLI	Nuclease SbcCD subunit C
pgaptmp_006964	GO:0008152//GO:0015672//GO:0006810//GO:0044765//GO:0030001//GO:0006811//GO:0044237//GO:0008150//GO:0015979//GO:0009987//GO:0055114//GO:0044710//GO:0044699//GO:0006812//GO:0051179//GO:0051234//GO:0006814//GO:1902578	metabolic process//monovalent inorganic cation transport//transport//single-organism transport//metal ion transport//ion transport//cellular metabolic process//biological_process//photosynthesis//cellular process//oxidation-reduction process//single-organism metabolic process//single-organism process//cation transport//localization//establishment of localization//sodium ion transport//single-orga…	GO:0016020//GO:0031224//GO:0031361//GO:0034357//GO:0016021//GO:0044464//GO:0044424//GO:0044425//GO:0009579//GO:0042651//GO:0005575//GO:0005622//GO:0031360//GO:0044436//GO:0005623	membrane//intrinsic component of membrane//integral component of thylakoid membrane//photosynthetic membrane//integral component of membrane//cell part//intracellular part//membrane part//thylakoid//thylakoid membrane//cellular_component//intracellular//intrinsic component of thylakoid membrane//thylakoid part//cell	GO:0043167//GO:0043169//GO:0046906//GO:0046872//GO:1901363//GO:0016655//GO:0016491//GO:0009055//GO:0097159//GO:0003674//GO:0005506//GO:0046914//GO:0016651//GO:0005488//GO:0003824//GO:0020037	ion binding//cation binding//tetrapyrrole binding//metal ion binding//heterocyclic compound binding//oxidoreductase activity, acting on NAD(P)H, quinone or similar compound as acceptor//oxidoreductase activity//electron carrier activity//organic cyclic compound binding//molecular_function//iron ion binding//transition metal ion binding//oxidoreductase activity, acting on NAD(P)H//binding//catalyt…	--	--	--	gnl|BL_ORD_ID|273406 sp|Q9CLB1|NQRA_PASMU Na(+)-translocating NADH-quinone reductase subunit A OS=Pasteurella multocida (strain Pm70) OX=272843 GN=nqrA PE=3 SV=1//0	NQRA_PASMU	Na(+)-translocating NADH-quinone reductase subunit A
pgaptmp_000488	GO:0019219//GO:0008150//GO:0010468//GO:0019222//GO:0009987//GO:0008152//GO:0046483//GO:0044238//GO:0010467//GO:0044237//GO:0044260//GO:1903506//GO:0043170//GO:0034641//GO:0050794//GO:0032774//GO:0044249//GO:0006139//GO:2001141//GO:1901576//GO:0006351//GO:0019438//GO:0006807//GO:0034645//GO:0009889//GO:1901360//GO:0006355//GO:0016070//GO:0034654//GO:0071704//GO:0044271//GO:0010556//GO:1901362//GO:…	regulation of nucleobase-containing compound metabolic process//biological_process//regulation of gene expression//regulation of metabolic process//cellular process//metabolic process//heterocycle metabolic process//primary metabolic process//gene expression//cellular metabolic process//cellular macromolecule metabolic process//regulation of nucleic acid-templated transcription//macromolecule met…	--	--	GO:0016798//GO:1901363//GO:0003824//GO:0016787//GO:0097159//GO:0003676//GO:0003674//GO:0003677//GO:2001070//GO:0001871//GO:0004553//GO:0005488//GO:0005515//GO:0030247//GO:0030246	hydrolase activity, acting on glycosyl bonds//heterocyclic compound binding//catalytic activity//hydrolase activity//organic cyclic compound binding//nucleic acid binding//molecular_function//DNA binding//starch binding//pattern binding//hydrolase activity, hydrolyzing O-glycosyl compounds//binding//protein binding//polysaccharide binding//carbohydrate binding	--	--	--	gnl|BL_ORD_ID|228242 sp|E6ENP9|MAPP_ENTFT Maltose 6&apos;-phosphate phosphatase OS=Enterococcus faecalis (strain TX4000 / JH2-2) OX=749493 GN=mapP PE=1 SV=1//5.59034e-14	MAPP_ENTFT	Maltose 6&apos;-phosphate phosphatase
pgaptmp_002769	GO:0008150//GO:0009987//GO:0044238//GO:0015074//GO:0008152//GO:0046483//GO:0044260//GO:0044237//GO:0006139//GO:0034641//GO:0043170//GO:0006259//GO:0006310//GO:0006807//GO:1901360//GO:0071704//GO:0090304//GO:0006725	biological_process//cellular process//primary metabolic process//DNA integration//metabolic process//heterocycle metabolic process//cellular macromolecule metabolic process//cellular metabolic process//nucleobase-containing compound metabolic process//cellular nitrogen compound metabolic process//macromolecule metabolic process//DNA metabolic process//DNA recombination//nitrogen compound metaboli…	--	--	GO:1901363//GO:0097159//GO:0003676//GO:0003674//GO:0003677//GO:0005488	heterocyclic compound binding//organic cyclic compound binding//nucleic acid binding//molecular_function//DNA binding//binding	--	--	--	gnl|BL_ORD_ID|193890 sp|P62592|INT2_SALTI Integrase/recombinase OS=Salmonella typhi OX=90370 GN=int PE=3 SV=1//8.87483e-28	INT2_SALTI	Integrase/recombinase
pgaptmp_005194	GO:0071704//GO:0043170//GO:0006508//GO:0008152//GO:0044238//GO:0008150//GO:0019538	organic substance metabolic process//macromolecule metabolic process//proteolysis//metabolic process//primary metabolic process//biological_process//protein metabolic process	GO:0005575//GO:0016020	cellular_component//membrane	GO:0004222//GO:0008237//GO:0003674//GO:0070011//GO:0004175//GO:0003824//GO:0016787//GO:0008233	metalloendopeptidase activity//metallopeptidase activity//molecular_function//peptidase activity, acting on L-amino acid peptides//endopeptidase activity//catalytic activity//hydrolase activity//peptidase activity	--	--	--	gnl|BL_ORD_ID|183787 sp|B8GTV4|HTPX_THISH Protease HtpX OS=Thioalkalivibrio sulfidiphilus (strain HL-EbGR7) OX=396588 GN=htpX PE=3 SV=1//1.87738e-140	HTPX_THISH	Protease HtpX
pgaptmp_005345	GO:0044710//GO:0055114//GO:0008150//GO:0008152//GO:0044699	single-organism metabolic process//oxidation-reduction process//biological_process//metabolic process//single-organism process	GO:0016021//GO:0016020//GO:0005575//GO:0044425//GO:0031224	integral component of membrane//membrane//cellular_component//membrane part//intrinsic component of membrane	GO:0003824//GO:0050661//GO:0003674//GO:0097159//GO:0008746//GO:0016491//GO:1901363//GO:0000166//GO:0048037//GO:1901265//GO:0005488//GO:0016651//GO:0016652//GO:0050662//GO:0036094//GO:0008750	catalytic activity//NADP binding//molecular_function//organic cyclic compound binding//NAD(P)+ transhydrogenase activity//oxidoreductase activity//heterocyclic compound binding//nucleotide binding//cofactor binding//nucleoside phosphate binding//binding//oxidoreductase activity, acting on NAD(P)H//oxidoreductase activity, acting on NAD(P)H, NAD(P) as acceptor//coenzyme binding//small molecule bin…	--	--	--	gnl|BL_ORD_ID|310024 sp|P0AB70|PNTB_SHIFL NAD(P) transhydrogenase subunit beta OS=Shigella flexneri OX=623 GN=pntB PE=3 SV=1//4.56495e-64	PNTB_SHIFL	NAD(P) transhydrogenase subunit beta
pgaptmp_004026	--	--	--	--	--	--	--	--	--	gnl|BL_ORD_ID|65189 sp|Q75J39|CKI4_ORYSJ Serine/threonine-protein kinase-like protein CR4 OS=Oryza sativa subsp. japonica OX=39947 GN=CR4 PE=1 SV=1//8.3271e-08	CKI4_ORYSJ	Serine/threonine-protein kinase-like protein CR4
pgaptmp_005378	GO:0044238//GO:0030001//GO:0015672//GO:0044765//GO:0006810//GO:0008152//GO:0071704//GO:0006811//GO:0008150//GO:0044403//GO:0006813//GO:0044711//GO:0044419//GO:0051704//GO:0009058//GO:0006812//GO:0044699//GO:0009877//GO:0044710//GO:0009312//GO:0032259//GO:1901576//GO:0005975//GO:0051179//GO:0016051//GO:1902578//GO:0051234//GO:0044723//GO:0009311	primary metabolic process//metal ion transport//monovalent inorganic cation transport//single-organism transport//transport//metabolic process//organic substance metabolic process//ion transport//biological_process//symbiosis, encompassing mutualism through parasitism//potassium ion transport//single-organism biosynthetic process//interspecies interaction between organisms//multi-organism process…	--	--	GO:0008168//GO:0003674//GO:0016741//GO:0003824//GO:0016740//GO:0008757	methyltransferase activity//molecular_function//transferase activity, transferring one-carbon groups//catalytic activity//transferase activity//S-adenosylmethionine-dependent methyltransferase activity	--	--	--	gnl|BL_ORD_ID|531276 sp|P55465|Y4GI_SINFN Uncharacterized protein y4gI OS=Sinorhizobium fredii (strain NBRC 101917 / NGR234) OX=394 GN=NGR_a03550 PE=4 SV=1//3.06806e-136	Y4GI_SINFN	Uncharacterized protein y4gI
pgaptmp_006181	GO:0006629//GO:0043436//GO:0044710//GO:1901576//GO:0055114//GO:0008652//GO:0006807//GO:0009084//GO:0008202//GO:0006520//GO:0044249//GO:0044238//GO:0046394//GO:0008152//GO:1901605//GO:0044237//GO:0008150//GO:0006537//GO:0009987//GO:1901566//GO:1901607//GO:0009058//GO:0019752//GO:0044699//GO:0044281//GO:1901362//GO:0044763//GO:0016053//GO:0006536//GO:1901360//GO:1901564//GO:0008610//GO:0071704//GO:…	lipid metabolic process//oxoacid metabolic process//single-organism metabolic process//organic substance biosynthetic process//oxidation-reduction process//cellular amino acid biosynthetic process//nitrogen compound metabolic process//glutamine family amino acid biosynthetic process//steroid metabolic process//cellular amino acid metabolic process//cellular biosynthetic process//primary metabolic…	--	--	GO:0003674//GO:0003824//GO:0016638//GO:0015930//GO:0016491//GO:0016741//GO:0016740//GO:0008168	molecular_function//catalytic activity//oxidoreductase activity, acting on the CH-NH2 group of donors//glutamate synthase activity//oxidoreductase activity//transferase activity, transferring one-carbon groups//transferase activity//methyltransferase activity	--	--	--	gnl|BL_ORD_ID|155095 sp|P39812|GLTA_BACSU Glutamate synthase [NADPH] large chain OS=Bacillus subtilis (strain 168) OX=224308 GN=gltA PE=2 SV=3//3.54364e-99	GLTA_BACSU	Glutamate synthase [NADPH] large chain
pgaptmp_003009	--	--	--	--	--	--	--	--	--	-//-
pgaptmp_002198	GO:0008152//GO:0008150	metabolic process//biological_process	--	--	GO:0016829//GO:0003674//GO:0003824	lyase activity//molecular_function//catalytic activity	--	--	--	gnl|BL_ORD_ID|89235 sp|Q60B13|DAPA_METCA 4-hydroxy-tetrahydrodipicolinate synthase OS=Methylococcus capsulatus (strain ATCC 33009 / NCIMB 11132 / Bath) OX=243233 GN=dapA PE=3 SV=1//3.71867e-145	DAPA_METCA	4-hydroxy-tetrahydrodipicolinate synthase
pgaptmp_002282	GO:0005975//GO:0005996//GO:0009058//GO:0044699//GO:0019318//GO:0044710//GO:1901576//GO:0044723//GO:0019319//GO:0016051//GO:0006006//GO:0046364//GO:0071704//GO:0044238//GO:0008152//GO:0044711//GO:0008150//GO:0006094	carbohydrate metabolic process//monosaccharide metabolic process//biosynthetic process//single-organism process//hexose metabolic process//single-organism metabolic process//organic substance biosynthetic process//single-organism carbohydrate metabolic process//hexose biosynthetic process//carbohydrate biosynthetic process//glucose metabolic process//monosaccharide biosynthetic process//organic s…	--	--	GO:0016741//GO:0042132//GO:0003674//GO:0016788//GO:0016740//GO:0016787//GO:0003824//GO:0019203//GO:0008171//GO:0008168//GO:0016791//GO:0050308//GO:0042578	transferase activity, transferring one-carbon groups//fructose 1,6-bisphosphate 1-phosphatase activity//molecular_function//hydrolase activity, acting on ester bonds//transferase activity//hydrolase activity//catalytic activity//carbohydrate phosphatase activity//O-methyltransferase activity//methyltransferase activity//phosphatase activity//sugar-phosphatase activity//phosphoric ester hydrolase …	--	--	--	gnl|BL_ORD_ID|427284 sp|Q8CPC6|SBCD_STAES Nuclease SbcCD subunit D OS=Staphylococcus epidermidis (strain ATCC 12228) OX=176280 GN=sbcD PE=3 SV=1//3.02905e-68	SBCD_STAES	Nuclease SbcCD subunit D
pgaptmp_005172	--	--	--	--	GO:0003674//GO:0097159//GO:0017076//GO:0030554//GO:1901265//GO:0005488//GO:0097367//GO:0032553//GO:0035639//GO:0000166//GO:0032559//GO:0043167//GO:0032550//GO:0043168//GO:0001883//GO:0001882//GO:0036094//GO:0032555//GO:1901363//GO:0032549//GO:0005524	molecular_function//organic cyclic compound binding//purine nucleotide binding//adenyl nucleotide binding//nucleoside phosphate binding//binding//carbohydrate derivative binding//ribonucleotide binding//purine ribonucleoside triphosphate binding//nucleotide binding//adenyl ribonucleotide binding//ion binding//purine ribonucleoside binding//anion binding//purine nucleoside binding//nucleoside bind…	--	--	--	gnl|BL_ORD_ID|534311 sp|Q60AV5|Y739_METCA Nucleotide-binding protein MCA0739 OS=Methylococcus capsulatus (strain ATCC 33009 / NCIMB 11132 / Bath) OX=243233 GN=MCA0739 PE=3 SV=1//5.12023e-113	Y739_METCA	Nucleotide-binding protein MCA0739
pgaptmp_000879	GO:0042364//GO:0006767//GO:0046483//GO:0042819//GO:1901360//GO:0008152//GO:1901564//GO:0044237//GO:0071704//GO:0044271//GO:0008150//GO:0072524//GO:1901617//GO:0009987//GO:1901566//GO:0044283//GO:0044711//GO:0009058//GO:0042816//GO:0008614//GO:0044699//GO:0072525//GO:0044710//GO:1901576//GO:0055114//GO:0006725//GO:0044281//GO:0006766//GO:0006807//GO:1901615//GO:0018130//GO:0019438//GO:1901362//GO:…	water-soluble vitamin biosynthetic process//water-soluble vitamin metabolic process//heterocycle metabolic process//vitamin B6 biosynthetic process//organic cyclic compound metabolic process//metabolic process//organonitrogen compound metabolic process//cellular metabolic process//organic substance metabolic process//cellular nitrogen compound biosynthetic process//biological_process//pyridine-co…	--	--	GO:0036094//GO:1901363//GO:0051287//GO:0016491//GO:0003674//GO:0097159//GO:0050662//GO:0050570//GO:0016614//GO:0003824//GO:0005488//GO:1901265//GO:0016616//GO:0048037//GO:0000166	small molecule binding//heterocyclic compound binding//NAD binding//oxidoreductase activity//molecular_function//organic cyclic compound binding//coenzyme binding//4-hydroxythreonine-4-phosphate dehydrogenase activity//oxidoreductase activity, acting on CH-OH group of donors//catalytic activity//binding//nucleoside phosphate binding//oxidoreductase activity, acting on the CH-OH group of donors, N…	--	--	--	gnl|BL_ORD_ID|214124 sp|Q9WZ26|LEU3_THEMA 3-isopropylmalate dehydrogenase OS=Thermotoga maritima (strain ATCC 43589 / MSB8 / DSM 3109 / JCM 10099) OX=243274 GN=leuB PE=1 SV=1//4.15734e-97	LEU3_THEMA	3-isopropylmalate dehydrogenase
pgaptmp_003090	GO:0051179//GO:0043412//GO:0051234//GO:0043170//GO:0044260//GO:0071704//GO:0044237//GO:0018342//GO:0044267//GO:0044238//GO:0006810//GO:0008152//GO:0009987//GO:0008150//GO:0019538//GO:0006464//GO:0036211//GO:0097354	localization//macromolecule modification//establishment of localization//macromolecule metabolic process//cellular macromolecule metabolic process//organic substance metabolic process//cellular metabolic process//protein prenylation//cellular protein metabolic process//primary metabolic process//transport//metabolic process//cellular process//biological_process//protein metabolic process//cellula…	GO:0005575//GO:0016020	cellular_component//membrane	GO:0016765//GO:0003674//GO:0016740//GO:0008318//GO:0004659//GO:0003824	transferase activity, transferring alkyl or aryl (other than methyl) groups//molecular_function//transferase activity//protein prenyltransferase activity//prenyltransferase activity//catalytic activity	--	--	--	gnl|BL_ORD_ID|551851 sp|P46339|YQGH_BACSU Probable ABC transporter permease protein YqgH OS=Bacillus subtilis (strain 168) OX=224308 GN=yqgH PE=3 SV=2//1.61786e-07	YQGH_BACSU	Probable ABC transporter permease protein YqgH
pgaptmp_002007	--	--	--	--	--	--	--	--	--	gnl|BL_ORD_ID|125983 sp|B3PK88|FABA_CELJU 3-hydroxydecanoyl-[acyl-carrier-protein] dehydratase OS=Cellvibrio japonicus (strain Ueda107) OX=498211 GN=fabA PE=3 SV=1//7.89386e-91	FABA_CELJU	3-hydroxydecanoyl-[acyl-carrier-protein] dehydratase
pgaptmp_004650	GO:0008150//GO:0019538//GO:0071704//GO:0006508//GO:0044238//GO:0008152//GO:0044767//GO:0043170//GO:0030436//GO:0019954//GO:0043934//GO:0000003//GO:0044699//GO:0032502	biological_process//protein metabolic process//organic substance metabolic process//proteolysis//primary metabolic process//metabolic process//single-organism developmental process//macromolecule metabolic process//asexual sporulation//asexual reproduction//sporulation//reproduction//single-organism process//developmental process	--	--	GO:0070001//GO:0004190//GO:0008233//GO:0070011//GO:0016787//GO:0003824//GO:0004175//GO:0005515//GO:0005488//GO:0003674	aspartic-type peptidase activity//aspartic-type endopeptidase activity//peptidase activity//peptidase activity, acting on L-amino acid peptides//hydrolase activity//catalytic activity//endopeptidase activity//protein binding//binding//molecular_function	--	--	--	gnl|BL_ORD_ID|171361 sp|P0ACC0|HEMY_SHIFL Protein HemY OS=Shigella flexneri OX=623 GN=hemY PE=3 SV=1//3.2589e-21	HEMY_SHIFL	Protein HemY
pgaptmp_002733	GO:0044699//GO:0008152//GO:0008150//GO:0055114//GO:0044710	single-organism process//metabolic process//biological_process//oxidation-reduction process//single-organism metabolic process	--	--	GO:0016491//GO:0003674//GO:0003824	oxidoreductase activity//molecular_function//catalytic activity	--	--	--	gnl|BL_ORD_ID|168414 sp|B8CZ59|HCP_HALOH Hydroxylamine reductase OS=Halothermothrix orenii (strain H 168 / OCM 544 / DSM 9562) OX=373903 GN=hcp PE=3 SV=1//1.14549e-173	HCP_HALOH	Hydroxylamine reductase
pgaptmp_004663	GO:0090304//GO:0044763//GO:0006139//GO:0034641//GO:0043170//GO:0032196//GO:0044699//GO:0006725//GO:0044710//GO:0006259//GO:0006310//GO:0006807//GO:0008150//GO:0009987//GO:0044238//GO:0008152//GO:1901360//GO:0046483//GO:0044260//GO:0071704//GO:0044237//GO:0006313	nucleic acid metabolic process//single-organism cellular process//nucleobase-containing compound metabolic process//cellular nitrogen compound metabolic process//macromolecule metabolic process//transposition//single-organism process//cellular aromatic compound metabolic process//single-organism metabolic process//DNA metabolic process//DNA recombination//nitrogen compound metabolic process//biol…	--	--	GO:0005488//GO:0003824//GO:0097159//GO:0003676//GO:0003674//GO:1901363//GO:0003677//GO:0004803	binding//catalytic activity//organic cyclic compound binding//nucleic acid binding//molecular_function//heterocyclic compound binding//DNA binding//transposase activity	--	--	--	-//-
pgaptmp_005592	--	--	--	--	--	--	--	--	--	-//-
pgaptmp_005341	GO:0051716//GO:0019538//GO:0006399//GO:0019219//GO:0071702//GO:0008150//GO:0034613//GO:0010468//GO:1902580//GO:1902582//GO:0023052//GO:0009889//GO:0019222//GO:0061024//GO:0009987//GO:0044700//GO:0050896//GO:0071840//GO:0008152//GO:0006950//GO:1901360//GO:0006810//GO:0044765//GO:0006613//GO:0046483//GO:0045184//GO:0046907//GO:0016482//GO:0044238//GO:0006355//GO:0033036//GO:0033365//GO:0006400//GO:…	cellular response to stimulus//protein metabolic process//tRNA metabolic process//regulation of nucleobase-containing compound metabolic process//organic substance transport//biological_process//cellular protein localization//regulation of gene expression//single-organism cellular localization//single-organism intracellular transport//signaling//regulation of biosynthetic process//regulation of m…	--	--	GO:0032555//GO:0003677//GO:0004386//GO:0016817//GO:0016887//GO:0016301//GO:0016772//GO:0003924//GO:1901363//GO:0009378//GO:0032549//GO:0019001//GO:0005525//GO:0005524//GO:0032561//GO:0032550//GO:0043167//GO:0003724//GO:0017111//GO:0043168//GO:0016818//GO:0003678//GO:0001883//GO:0036094//GO:0001882//GO:1901265//GO:0005488//GO:0030554//GO:0003824//GO:0003723//GO:0005515//GO:0016462//GO:0097367//GO:…	purine ribonucleotide binding//DNA binding//helicase activity//hydrolase activity, acting on acid anhydrides//ATPase activity//kinase activity//transferase activity, transferring phosphorus-containing groups//GTPase activity//heterocyclic compound binding//four-way junction helicase activity//ribonucleoside binding//guanyl nucleotide binding//GTP binding//ATP binding//guanyl ribonucleotide bindin…	--	--	--	gnl|BL_ORD_ID|66109 sp|P0ABH9|CLPA_ECOLI ATP-dependent Clp protease ATP-binding subunit ClpA OS=Escherichia coli (strain K12) OX=83333 GN=clpA PE=1 SV=1//0	CLPA_ECOLI	ATP-dependent Clp protease ATP-binding subunit ClpA
pgaptmp_005553	--	--	--	--	--	--	--	--	--	-//-
pgaptmp_003042	--	--	--	--	--	--	--	--	--	-//-
pgaptmp_007104	--	--	--	--	--	--	--	--	--	-//-
pgaptmp_000374	GO:0051234//GO:0034641//GO:0043170//GO:0043603//GO:1902578//GO:0044249//GO:0072511//GO:0006807//GO:0043604//GO:0051179//GO:0034645//GO:0006826//GO:0009059//GO:0044710//GO:0006412//GO:1901576//GO:0055114//GO:0009058//GO:0006812//GO:0006518//GO:0044699//GO:0043043//GO:0009987//GO:0015684//GO:1901566//GO:0008150//GO:0019538//GO:0006811//GO:1901564//GO:0071704//GO:0044271//GO:0044260//GO:0044237//GO:…	establishment of localization//cellular nitrogen compound metabolic process//macromolecule metabolic process//cellular amide metabolic process//single-organism localization//cellular biosynthetic process//divalent inorganic cation transport//nitrogen compound metabolic process//amide biosynthetic process//localization//cellular macromolecule biosynthetic process//iron ion transport//macromolecule…	GO:0043228//GO:0005623//GO:0044444//GO:0043232//GO:0043229//GO:0005622//GO:0030529//GO:0043226//GO:0044424//GO:0044425//GO:0044464//GO:0005575//GO:0032991//GO:0016021//GO:0005737//GO:0031224//GO:0005840//GO:0016020	non-membrane-bounded organelle//cell//cytoplasmic part//intracellular non-membrane-bounded organelle//intracellular organelle//intracellular//ribonucleoprotein complex//organelle//intracellular part//membrane part//cell part//cellular_component//macromolecular complex//integral component of membrane//cytoplasm//intrinsic component of membrane//ribosome//membrane	GO:0035639//GO:0008324//GO:0032553//GO:0022890//GO:0022892//GO:0000166//GO:0032559//GO:0003824//GO:0030554//GO:1901265//GO:0005488//GO:0046915//GO:0097367//GO:0072509//GO:0016787//GO:0022857//GO:0016462//GO:0005381//GO:0005215//GO:0015093//GO:0017076//GO:0003674//GO:0097159//GO:0015075//GO:0003735//GO:0019001//GO:0032549//GO:0005524//GO:0046873//GO:0016491//GO:0005525//GO:0016887//GO:0016817//GO:…	purine ribonucleoside triphosphate binding//cation transmembrane transporter activity//ribonucleotide binding//inorganic cation transmembrane transporter activity//substrate-specific transporter activity//nucleotide binding//adenyl ribonucleotide binding//catalytic activity//adenyl nucleotide binding//nucleoside phosphate binding//binding//transition metal ion transmembrane transporter activity//…	--	--	--	gnl|BL_ORD_ID|171854 sp|P25519|HFLX_ECOLI GTPase HflX OS=Escherichia coli (strain K12) OX=83333 GN=hflX PE=1 SV=3//2.704e-159	HFLX_ECOLI	GTPase HflX
pgaptmp_002278	--	--	--	--	GO:1901363//GO:0003677//GO:0005515//GO:0005488//GO:0003676//GO:0003674//GO:0097159	heterocyclic compound binding//DNA binding//protein binding//binding//nucleic acid binding//molecular_function//organic cyclic compound binding	--	--	--	gnl|BL_ORD_ID|500885 sp|Q607S4|UVRC_METCA UvrABC system protein C OS=Methylococcus capsulatus (strain ATCC 33009 / NCIMB 11132 / Bath) OX=243233 GN=uvrC PE=3 SV=2//0	UVRC_METCA	UvrABC system protein C
pgaptmp_003772	GO:0005975//GO:0008152//GO:0044238//GO:0071704//GO:0008150	carbohydrate metabolic process//metabolic process//primary metabolic process//organic substance metabolic process//biological_process	--	--	GO:0003674//GO:0005488//GO:0030246	molecular_function//binding//carbohydrate binding	--	--	--	gnl|BL_ORD_ID|152304 sp|Q8CX33|GLMS_SHEON Glutamine--fructose-6-phosphate aminotransferase [isomerizing] OS=Shewanella oneidensis (strain MR-1) OX=211586 GN=glmS PE=3 SV=3//0	GLMS_SHEON	Glutamine--fructose-6-phosphate aminotransferase [isomerizing]
pgaptmp_007027	GO:1901360//GO:0071704//GO:0044699//GO:0006725//GO:0090304//GO:0044763//GO:0032196//GO:0044238//GO:0008152//GO:0046483//GO:0044260//GO:0044237//GO:0006313//GO:0008150//GO:0009987//GO:0044710//GO:0006259//GO:0006807//GO:0006310//GO:0006139//GO:0034641//GO:0043170	organic cyclic compound metabolic process//organic substance metabolic process//single-organism process//cellular aromatic compound metabolic process//nucleic acid metabolic process//single-organism cellular process//transposition//primary metabolic process//metabolic process//heterocycle metabolic process//cellular macromolecule metabolic process//cellular metabolic process//transposition, DNA-m…	--	--	GO:0003677//GO:0005488//GO:1901363//GO:0004803//GO:0097159//GO:0003674//GO:0003676//GO:0003824	DNA binding//binding//heterocyclic compound binding//transposase activity//organic cyclic compound binding//molecular_function//nucleic acid binding//catalytic activity	--	--	--	-//-
pgaptmp_000372	GO:0008152//GO:0044237//GO:0019295//GO:0008150//GO:0009987//GO:0006732//GO:1901576//GO:0044710//GO:0044272//GO:0006790//GO:0044249//GO:0051186//GO:0019296//GO:0009108//GO:0071704//GO:0044711//GO:0044699//GO:0009058//GO:0051188//GO:0044763	metabolic process//cellular metabolic process//coenzyme M biosynthetic process//biological_process//cellular process//coenzyme metabolic process//organic substance biosynthetic process//single-organism metabolic process//sulfur compound biosynthetic process//sulfur compound metabolic process//cellular biosynthetic process//cofactor metabolic process//coenzyme M metabolic process//coenzyme biosynt…	--	--	--	--	--	--	--	gnl|BL_ORD_ID|171679 sp|P0ABC6|HFLC_SHIFL Modulator of FtsH protease HflC OS=Shigella flexneri OX=623 GN=hflC PE=3 SV=1//5.41394e-68	HFLC_SHIFL	Modulator of FtsH protease HflC
pgaptmp_003789	GO:0006259//GO:1901575//GO:0051603//GO:0006807//GO:0009057//GO:0006139//GO:0043170//GO:0034641//GO:0016043//GO:0044265//GO:0006508//GO:0044237//GO:0044260//GO:0044238//GO:0043632//GO:0044267//GO:0071840//GO:0008152//GO:0046483//GO:0009987//GO:0044257//GO:0019538//GO:0008150//GO:0071103//GO:0006725//GO:0090304//GO:0006996//GO:0019941//GO:0030163//GO:0071704//GO:0009056//GO:0044248//GO:1901360//GO:…	DNA metabolic process//organic substance catabolic process//proteolysis involved in cellular protein catabolic process//nitrogen compound metabolic process//macromolecule catabolic process//nucleobase-containing compound metabolic process//macromolecule metabolic process//cellular nitrogen compound metabolic process//cellular component organization//cellular macromolecule catabolic process//prote…	--	--	GO:0017076//GO:0016853//GO:0097159//GO:0003676//GO:0003674//GO:0016462//GO:0016787//GO:0003916//GO:0003824//GO:0017111//GO:0008094//GO:0016818//GO:1901363//GO:0032555//GO:0061505//GO:0042623//GO:0032559//GO:0000166//GO:0032553//GO:0035639//GO:0097367//GO:0005488//GO:1901265//GO:0030554//GO:0036094//GO:0001882//GO:0043168//GO:0001883//GO:0043167//GO:0032550//GO:0005524//GO:0032549//GO:0003918//GO:…	purine nucleotide binding//isomerase activity//organic cyclic compound binding//nucleic acid binding//molecular_function//pyrophosphatase activity//hydrolase activity//DNA topoisomerase activity//catalytic activity//nucleoside-triphosphatase activity//DNA-dependent ATPase activity//hydrolase activity, acting on acid anhydrides, in phosphorus-containing anhydrides//heterocyclic compound binding//p…	--	--	--	gnl|BL_ORD_ID|165355 sp|Q9KVX3|GYRB_VIBCH DNA gyrase subunit B OS=Vibrio cholerae serotype O1 (strain ATCC 39315 / El Tor Inaba N16961) OX=243277 GN=gyrB PE=3 SV=1//0	GYRB_VIBCH	DNA gyrase subunit B
pgaptmp_005924	--	--	--	--	--	--	--	--	--	gnl|BL_ORD_ID|520453 sp|Q9I310|Y1727_PSEAE Uncharacterized signaling protein PA1727 OS=Pseudomonas aeruginosa (strain ATCC 15692 / DSM 22644 / CIP 104116 / JCM 14847 / LMG 12228 / 1C / PRS 101 / PAO1) OX=208964 GN=PA1727 PE=1 SV=1//2.40406e-24	Y1727_PSEAE	Uncharacterized signaling protein PA1727
pgaptmp_002077	--	--	--	--	GO:0016740//GO:0016772//GO:0003674//GO:0016779//GO:0003824	transferase activity//transferase activity, transferring phosphorus-containing groups//molecular_function//nucleotidyltransferase activity//catalytic activity	--	--	--	-//-
pgaptmp_006636	GO:0006810//GO:0006811//GO:0008150//GO:0051179//GO:0051234//GO:0044765//GO:0044699//GO:0006820//GO:1902578	transport//ion transport//biological_process//localization//establishment of localization//single-organism transport//single-organism process//anion transport//single-organism localization	GO:0016020//GO:0016021//GO:0031224//GO:0044425//GO:0005575	membrane//integral component of membrane//intrinsic component of membrane//membrane part//cellular_component	--	--	--	--	--	gnl|BL_ORD_ID|127209 sp|Q604U1|FABZ_METCA 3-hydroxyacyl-[acyl-carrier-protein] dehydratase FabZ OS=Methylococcus capsulatus (strain ATCC 33009 / NCIMB 11132 / Bath) OX=243233 GN=fabZ PE=3 SV=1//2.79097e-74	FABZ_METCA	3-hydroxyacyl-[acyl-carrier-protein] dehydratase FabZ
pgaptmp_006360	GO:0008152//GO:0008150	metabolic process//biological_process	GO:0044424//GO:0005622//GO:0005623//GO:0044464//GO:0043226//GO:0005575//GO:0043231//GO:0043229//GO:0005634//GO:0043227	intracellular part//intracellular//cell//cell part//organelle//cellular_component//intracellular membrane-bounded organelle//intracellular organelle//nucleus//membrane-bounded organelle	GO:0097159//GO:0003676//GO:0003674//GO:0016597//GO:0043177//GO:0031406//GO:1901363//GO:0005488//GO:0043167//GO:0043168//GO:0036094//GO:0003677	organic cyclic compound binding//nucleic acid binding//molecular_function//amino acid binding//organic acid binding//carboxylic acid binding//heterocyclic compound binding//binding//ion binding//anion binding//small molecule binding//DNA binding	--	--	--	gnl|BL_ORD_ID|13324 sp|O69077|AK_PSEAE Aspartokinase OS=Pseudomonas aeruginosa (strain ATCC 15692 / DSM 22644 / CIP 104116 / JCM 14847 / LMG 12228 / 1C / PRS 101 / PAO1) OX=208964 GN=lysC PE=3 SV=2//0	AK_PSEAE	Aspartokinase
pgaptmp_004507	GO:0060255//GO:0050789//GO:0090304//GO:0065007//GO:0032259//GO:0006725//GO:0040029//GO:0043412//GO:0006306//GO:1901360//GO:0071704//GO:0006305//GO:0006139//GO:0034641//GO:0043170//GO:0043414//GO:0006259//GO:0006807//GO:0044728//GO:0008150//GO:0006304//GO:0009987//GO:0019222//GO:0010468//GO:0044238//GO:0008152//GO:0046483//GO:0010467//GO:0044260//GO:0044237	regulation of macromolecule metabolic process//regulation of biological process//nucleic acid metabolic process//biological regulation//methylation//cellular aromatic compound metabolic process//regulation of gene expression, epigenetic//macromolecule modification//DNA methylation//organic cyclic compound metabolic process//organic substance metabolic process//DNA alkylation//nucleobase-containin…	--	--	GO:0005488//GO:0016740//GO:0016741//GO:0003677//GO:0008168//GO:0008170//GO:0003824//GO:0097159//GO:0003674//GO:0003676//GO:1901363	binding//transferase activity//transferase activity, transferring one-carbon groups//DNA binding//methyltransferase activity//N-methyltransferase activity//catalytic activity//organic cyclic compound binding//molecular_function//nucleic acid binding//heterocyclic compound binding	--	--	--	gnl|BL_ORD_ID|253041 sp|P14385|MTTA_THEAQ Modification methylase TaqI OS=Thermus aquaticus OX=271 GN=taqIM PE=1 SV=3//1.43472e-11	MTTA_THEAQ	Modification methylase TaqI
pgaptmp_007085	GO:0006725//GO:0044710//GO:0044699//GO:0006259//GO:0006310//GO:0006807//GO:0090304//GO:0034641//GO:0043170//GO:0032196//GO:0044763//GO:0006139//GO:0008152//GO:1901360//GO:0046483//GO:0044238//GO:0015074//GO:0006313//GO:0044260//GO:0071704//GO:0044237//GO:0008150//GO:0009987	cellular aromatic compound metabolic process//single-organism metabolic process//single-organism process//DNA metabolic process//DNA recombination//nitrogen compound metabolic process//nucleic acid metabolic process//cellular nitrogen compound metabolic process//macromolecule metabolic process//transposition//single-organism cellular process//nucleobase-containing compound metabolic process//meta…	--	--	GO:0097159//GO:0003676//GO:0003674//GO:0005488//GO:0003677//GO:1901363	organic cyclic compound binding//nucleic acid binding//molecular_function//binding//DNA binding//heterocyclic compound binding	--	--	--	-//-
pgaptmp_002513	GO:0008150//GO:0006082//GO:0009987//GO:0008152//GO:0044238//GO:0044237//GO:0071704//GO:1901564//GO:0006520//GO:0044763//GO:0044710//GO:0019752//GO:0009058//GO:0043436//GO:0044699//GO:0006807//GO:0044281	biological_process//organic acid metabolic process//cellular process//metabolic process//primary metabolic process//cellular metabolic process//organic substance metabolic process//organonitrogen compound metabolic process//cellular amino acid metabolic process//single-organism cellular process//single-organism metabolic process//carboxylic acid metabolic process//biosynthetic process//oxoacid me…	--	--	GO:1901363//GO:0030170//GO:0043167//GO:0043168//GO:0003824//GO:0005488//GO:0048037//GO:0003674//GO:0097159//GO:0016829	heterocyclic compound binding//pyridoxal phosphate binding//ion binding//anion binding//catalytic activity//binding//cofactor binding//molecular_function//organic cyclic compound binding//lyase activity	--	--	--	gnl|BL_ORD_ID|447845 sp|A9MEP3|SUFS_SALAR Cysteine desulfurase OS=Salmonella arizonae (strain ATCC BAA-731 / CDC346-86 / RSK2980) OX=41514 GN=sufS PE=3 SV=1//5.85492e-162	SUFS_SALAR	Cysteine desulfurase
pgaptmp_005450	GO:0051234//GO:0015031//GO:0008104//GO:0051179//GO:0017038//GO:0071702//GO:0008150//GO:0045184//GO:0006810//GO:1902578//GO:0044699//GO:0044765//GO:0033036	establishment of localization//protein transport//protein localization//localization//protein import//organic substance transport//biological_process//establishment of protein localization//transport//single-organism localization//single-organism process//single-organism transport//macromolecule localization	GO:0016020//GO:0005575	membrane//cellular_component	GO:0003674//GO:0003676//GO:0097159//GO:0017076//GO:0032555//GO:1901363//GO:0030554//GO:1901265//GO:0005488//GO:0097367//GO:0035639//GO:0032553//GO:0000166//GO:0032559//GO:0032549//GO:0005524//GO:0043167//GO:0032550//GO:0001883//GO:0043168//GO:0001882//GO:0036094	molecular_function//nucleic acid binding//organic cyclic compound binding//purine nucleotide binding//purine ribonucleotide binding//heterocyclic compound binding//adenyl nucleotide binding//nucleoside phosphate binding//binding//carbohydrate derivative binding//purine ribonucleoside triphosphate binding//ribonucleotide binding//nucleotide binding//adenyl ribonucleotide binding//ribonucleoside bi…	--	--	--	gnl|BL_ORD_ID|430665 sp|Q3J799|SECA_NITOC Protein translocase subunit SecA OS=Nitrosococcus oceani (strain ATCC 19707 / BCRC 17464 / NCIMB 11848 / C-107) OX=323261 GN=secA PE=3 SV=1//0	SECA_NITOC	Protein translocase subunit SecA
pgaptmp_002705	GO:0009067//GO:0008150//GO:0006555//GO:0044283//GO:0000096//GO:1901607//GO:0044711//GO:0006082//GO:0009987//GO:0009086//GO:1901566//GO:0046483//GO:0008152//GO:1901360//GO:0046394//GO:0044238//GO:0071704//GO:0044237//GO:1901605//GO:1901564//GO:0042558//GO:0006520//GO:0006790//GO:0044272//GO:0000097//GO:0016053//GO:0044249//GO:0006730//GO:0044763//GO:0044710//GO:0006725//GO:1901576//GO:0019752//GO:…	aspartate family amino acid biosynthetic process//biological_process//methionine metabolic process//small molecule biosynthetic process//sulfur amino acid metabolic process//alpha-amino acid biosynthetic process//single-organism biosynthetic process//organic acid metabolic process//cellular process//methionine biosynthetic process//organonitrogen compound biosynthetic process//heterocycle metabol…	GO:0005623//GO:0044464//GO:0005575//GO:0005622	cell//cell part//cellular_component//intracellular	GO:0008705//GO:0046872//GO:0051540//GO:1901363//GO:0051536//GO:0008168//GO:0042084//GO:0043167//GO:0031419//GO:0043169//GO:0046906//GO:0036094//GO:0003824//GO:0019842//GO:0005488//GO:0016740//GO:0003674//GO:0097159//GO:0008172//GO:0016741	methionine synthase activity//metal ion binding//metal cluster binding//heterocyclic compound binding//iron-sulfur cluster binding//methyltransferase activity//5-methyltetrahydrofolate-dependent methyltransferase activity//ion binding//cobalamin binding//cation binding//tetrapyrrole binding//small molecule binding//catalytic activity//vitamin binding//binding//transferase activity//molecular_func…	--	--	--	gnl|BL_ORD_ID|235162 sp|P13009|METH_ECOLI Methionine synthase OS=Escherichia coli (strain K12) OX=83333 GN=metH PE=1 SV=5//0	METH_ECOLI	Methionine synthase
pgaptmp_006483	--	--	--	--	--	--	--	--	--	-//-
pgaptmp_006058	GO:0008150//GO:0044238//GO:0008152//GO:0071704//GO:0005975	biological_process//primary metabolic process//metabolic process//organic substance metabolic process//carbohydrate metabolic process	GO:0016020//GO:0005575	membrane//cellular_component	GO:0016901//GO:0016491//GO:0048038//GO:0005488//GO:0003824//GO:0005515//GO:0048037//GO:0003674//GO:0016614	oxidoreductase activity, acting on the CH-OH group of donors, quinone or similar compound as acceptor//oxidoreductase activity//quinone binding//binding//catalytic activity//protein binding//cofactor binding//molecular_function//oxidoreductase activity, acting on CH-OH group of donors	--	--	--	gnl|BL_ORD_ID|513108 sp|O51055|Y024_BORBU Uncharacterized protein BB_0024 OS=Borrelia burgdorferi (strain ATCC 35210 / B31 / CIP 102532 / DSM 4680) OX=224326 GN=BB_0024 PE=4 SV=1//1.48543e-65	Y024_BORBU	Uncharacterized protein BB_0024
pgaptmp_004029	GO:0097659//GO:0034645//GO:0009059//GO:0031326//GO:0051171//GO:0006357//GO:0006807//GO:0018130//GO:0019438//GO:0009058//GO:2000112//GO:0006351//GO:0031323//GO:0080090//GO:1901576//GO:2001141//GO:0006725//GO:0006139//GO:0051252//GO:0044249//GO:0006366//GO:0065007//GO:0032774//GO:0050794//GO:0043170//GO:0034641//GO:0090304//GO:1903506//GO:1901362//GO:0060255//GO:0050789//GO:0010556//GO:0044237//GO:…	nucleic acid-templated transcription//cellular macromolecule biosynthetic process//macromolecule biosynthetic process//regulation of cellular biosynthetic process//regulation of nitrogen compound metabolic process//regulation of transcription from RNA polymerase II promoter//nitrogen compound metabolic process//heterocycle biosynthetic process//aromatic compound biosynthetic process//biosynthetic…	GO:0043229//GO:0043231//GO:0005622//GO:0005575//GO:0031974//GO:0009579//GO:0043226//GO:0043234//GO:0044424//GO:0044425//GO:0044464//GO:0005623//GO:0005654//GO:0070013//GO:0044446//GO:0044436//GO:0043227//GO:0031981//GO:0034357//GO:0044422//GO:0005634//GO:0044451//GO:0016020//GO:0009521//GO:0098796//GO:0043233//GO:0016592//GO:0009522//GO:0032991//GO:0044428	intracellular organelle//intracellular membrane-bounded organelle//intracellular//cellular_component//membrane-enclosed lumen//thylakoid//organelle//protein complex//intracellular part//membrane part//cell part//cell//nucleoplasm//intracellular organelle lumen//intracellular organelle part//thylakoid part//membrane-bounded organelle//nuclear lumen//photosynthetic membrane//organelle part//nucleus…	GO:0003712//GO:0003674//GO:0000989//GO:0003824//GO:0001076//GO:0001104//GO:0000988	transcription cofactor activity//molecular_function//transcription factor activity, transcription factor binding//catalytic activity//transcription factor activity, RNA polymerase II transcription factor binding//RNA polymerase II transcription cofactor activity//transcription factor activity, protein binding	--	--	--	gnl|BL_ORD_ID|514696 sp|Q97QY9|Y1053_STRPN Uncharacterized protein SP_1053 OS=Streptococcus pneumoniae serotype 4 (strain ATCC BAA-334 / TIGR4) OX=170187 GN=SP_1053 PE=2 SV=1//2.55779e-15	Y1053_STRPN	Uncharacterized protein SP_1053
pgaptmp_005178	--	--	--	--	--	--	--	--	--	gnl|BL_ORD_ID|247608 sp|Q604U9|MRAZ_METCA Transcriptional regulator MraZ OS=Methylococcus capsulatus (strain ATCC 33009 / NCIMB 11132 / Bath) OX=243233 GN=mraZ PE=3 SV=1//3.58333e-44	MRAZ_METCA	Transcriptional regulator MraZ
pgaptmp_000614	--	--	--	--	GO:0003677//GO:0005488//GO:0003723//GO:1901363//GO:0097159//GO:0003674//GO:0003676	DNA binding//binding//RNA binding//heterocyclic compound binding//organic cyclic compound binding//molecular_function//nucleic acid binding	--	--	--	gnl|BL_ORD_ID|98501 sp|Q9RAJ1|DHAR_MYCSX HTH-type transcriptional repressor DhaR OS=Mycobacterium sp. (strain GP1) OX=106323 GN=dhaR PE=4 SV=1//1.33904e-31	DHAR_MYCSX	HTH-type transcriptional repressor DhaR
pgaptmp_005817	GO:1902578//GO:0044699//GO:0044765//GO:0051234//GO:0051179//GO:0008150//GO:0006810//GO:0006811	single-organism localization//single-organism process//single-organism transport//establishment of localization//localization//biological_process//transport//ion transport	GO:0005575//GO:0016020	cellular_component//membrane	GO:0022892//GO:0005216//GO:0015075//GO:0005215//GO:0022857//GO:0003674//GO:0022803//GO:0015267//GO:0022838//GO:0022891	substrate-specific transporter activity//ion channel activity//ion transmembrane transporter activity//transporter activity//transmembrane transporter activity//molecular_function//passive transmembrane transporter activity//channel activity//substrate-specific channel activity//substrate-specific transmembrane transporter activity	--	--	--	gnl|BL_ORD_ID|263645 sp|Q83RN5|NARH_SHIFL Respiratory nitrate reductase 1 beta chain OS=Shigella flexneri OX=623 GN=narH PE=3 SV=1//0	NARH_SHIFL	Respiratory nitrate reductase 1 beta chain
pgaptmp_001090	GO:0019363//GO:0044249//GO:0006139//GO:0051186//GO:0034641//GO:0009165//GO:0009435//GO:0006753//GO:0006520//GO:0006733//GO:0008652//GO:0019438//GO:0006807//GO:0043436//GO:1901576//GO:0006547//GO:0044710//GO:1901566//GO:0009987//GO:0006796//GO:0006732//GO:1901607//GO:0090407//GO:0008150//GO:1901605//GO:0044237//GO:1901293//GO:0044238//GO:0008152//GO:0046394//GO:0046483//GO:0052803//GO:0044763//GO:…	pyridine nucleotide biosynthetic process//cellular biosynthetic process//nucleobase-containing compound metabolic process//cofactor metabolic process//cellular nitrogen compound metabolic process//nucleotide biosynthetic process//NAD biosynthetic process//nucleoside phosphate metabolic process//cellular amino acid metabolic process//oxidoreduction coenzyme metabolic process//cellular amino acid b…	--	--	GO:0003824//GO:0016854//GO:0016853//GO:0016763//GO:0003674//GO:0004514//GO:0016740//GO:0016857//GO:0016757	catalytic activity//racemase and epimerase activity//isomerase activity//transferase activity, transferring pentosyl groups//molecular_function//nicotinate-nucleotide diphosphorylase (carboxylating) activity//transferase activity//racemase and epimerase activity, acting on carbohydrates and derivatives//transferase activity, transferring glycosyl groups	--	--	--	gnl|BL_ORD_ID|391892 sp|P0AG10|RPE_SHIFL Ribulose-phosphate 3-epimerase OS=Shigella flexneri OX=623 GN=rpe PE=3 SV=1//2.25886e-129	RPE_SHIFL	Ribulose-phosphate 3-epimerase
pgaptmp_006685	GO:0015698//GO:0044765//GO:0006810//GO:0006811//GO:0008272//GO:0008150//GO:0044699//GO:0006820//GO:0051179//GO:0072348//GO:1902578//GO:0051234	inorganic anion transport//single-organism transport//transport//ion transport//sulfate transport//biological_process//single-organism process//anion transport//localization//sulfur compound transport//single-organism localization//establishment of localization	GO:0016020//GO:0031224//GO:0016021//GO:0005575//GO:0044425	membrane//intrinsic component of membrane//integral component of membrane//cellular_component//membrane part	GO:0043167//GO:0015116//GO:0022891//GO:0043169//GO:0004089//GO:1901682//GO:0008509//GO:0016835//GO:0015103//GO:0046872//GO:0015075//GO:0016829//GO:0003674//GO:0016836//GO:0008270//GO:0046914//GO:0005215//GO:0022857//GO:0005488//GO:0003824//GO:0022892	ion binding//sulfate transmembrane transporter activity//substrate-specific transmembrane transporter activity//cation binding//carbonate dehydratase activity//sulfur compound transmembrane transporter activity//anion transmembrane transporter activity//carbon-oxygen lyase activity//inorganic anion transmembrane transporter activity//metal ion binding//ion transmembrane transporter activity//lyas…	--	--	--	gnl|BL_ORD_ID|250910 sp|P9WPJ9|MTCA2_MYCTU Carbonic anhydrase 2 OS=Mycobacterium tuberculosis (strain ATCC 25618 / H37Rv) OX=83332 GN=mtcA2 PE=1 SV=1//5.0148e-29	MTCA2_MYCTU	Carbonic anhydrase 2
pgaptmp_005433	--	--	--	--	--	--	--	--	--	gnl|BL_ORD_ID|335387 sp|P0AA56|QMCA_SHIFL Protein QmcA OS=Shigella flexneri OX=623 GN=qmcA PE=3 SV=1//4.1053e-45	QMCA_SHIFL	Protein QmcA
pgaptmp_002374	GO:0006399//GO:0006082//GO:0006438//GO:1901360//GO:0016070//GO:0071704//GO:0044271//GO:1901564//GO:0090304//GO:0043603//GO:0044763//GO:0006412//GO:0006725//GO:0009058//GO:0019752//GO:0044699//GO:0043604//GO:0043038//GO:0044281//GO:0034660//GO:0009059//GO:0043039//GO:0008150//GO:0019538//GO:0043043//GO:0009987//GO:1901566//GO:0046483//GO:0008152//GO:0044238//GO:0044267//GO:0044237//GO:0044260//GO:…	tRNA metabolic process//organic acid metabolic process//valyl-tRNA aminoacylation//organic cyclic compound metabolic process//RNA metabolic process//organic substance metabolic process//cellular nitrogen compound biosynthetic process//organonitrogen compound metabolic process//nucleic acid metabolic process//cellular amide metabolic process//single-organism cellular process//translation//cellular…	GO:0044464//GO:0005575//GO:0005737//GO:0005623//GO:0044424//GO:0005622	cell part//cellular_component//cytoplasm//cell//intracellular part//intracellular	GO:0003677//GO:0016875//GO:0032549//GO:0016876//GO:0052689//GO:0005524//GO:0032550//GO:0043167//GO:0043168//GO:0001883//GO:0001882//GO:0036094//GO:0030554//GO:0002161//GO:0005488//GO:1901265//GO:0097367//GO:0032553//GO:0035639//GO:0032559//GO:0000166//GO:0004812//GO:0016874//GO:0032555//GO:1901363//GO:0003824//GO:0016787//GO:0004832//GO:0016788//GO:0003676//GO:0003674//GO:0097159//GO:0017076	DNA binding//ligase activity, forming carbon-oxygen bonds//ribonucleoside binding//ligase activity, forming aminoacyl-tRNA and related compounds//carboxylic ester hydrolase activity//ATP binding//purine ribonucleoside binding//ion binding//anion binding//purine nucleoside binding//nucleoside binding//small molecule binding//adenyl nucleotide binding//aminoacyl-tRNA editing activity//binding//nucl…	--	--	--	gnl|BL_ORD_ID|461585 sp|Q606C1|SYV_METCA Valine--tRNA ligase OS=Methylococcus capsulatus (strain ATCC 33009 / NCIMB 11132 / Bath) OX=243233 GN=valS PE=3 SV=1//0	SYV_METCA	Valine--tRNA ligase
pgaptmp_000382	--	--	GO:0016020//GO:0005575	membrane//cellular_component	GO:0015002//GO:0016491//GO:0003674//GO:0003824	heme-copper terminal oxidase activity//oxidoreductase activity//molecular_function//catalytic activity	--	--	--	gnl|BL_ORD_ID|75257 sp|Q35539|COX3_PETMA Cytochrome c oxidase subunit 3 OS=Petromyzon marinus OX=7757 GN=MT-CO3 PE=3 SV=1//3.04487e-47	COX3_PETMA	Cytochrome c oxidase subunit 3
pgaptmp_005922	--	--	GO:0005622//GO:0043229//GO:0030529//GO:0044424//GO:0044464//GO:0043226//GO:0005575//GO:0043228//GO:0005623//GO:0044444//GO:0043232//GO:0005737//GO:0005840//GO:0032991	intracellular//intracellular organelle//ribonucleoprotein complex//intracellular part//cell part//organelle//cellular_component//non-membrane-bounded organelle//cell//cytoplasmic part//intracellular non-membrane-bounded organelle//cytoplasm//ribosome//macromolecular complex	--	--	--	--	--	gnl|BL_ORD_ID|90237 sp|Q608K0|DAPD_METCA 2,3,4,5-tetrahydropyridine-2,6-dicarboxylate N-succinyltransferase OS=Methylococcus capsulatus (strain ATCC 33009 / NCIMB 11132 / Bath) OX=243233 GN=dapD PE=3 SV=1//1.06561e-146	DAPD_METCA	2,3,4,5-tetrahydropyridine-2,6-dicarboxylate N-succinyltransferase
pgaptmp_002360	GO:0043170//GO:0044238//GO:0008152//GO:0071704//GO:0006508//GO:0008150//GO:0019538	macromolecule metabolic process//primary metabolic process//metabolic process//organic substance metabolic process//proteolysis//biological_process//protein metabolic process	--	--	GO:0003674//GO:0016787//GO:0008236//GO:0003824//GO:0004175//GO:0005515//GO:0005488//GO:0070011//GO:0004252//GO:0008233//GO:0017171	molecular_function//hydrolase activity//serine-type peptidase activity//catalytic activity//endopeptidase activity//protein binding//binding//peptidase activity, acting on L-amino acid peptides//serine-type endopeptidase activity//peptidase activity//serine hydrolase activity	--	--	--	gnl|BL_ORD_ID|183103 sp|P45129|HTOA_HAEIN Probable periplasmic serine protease do/HhoA-like OS=Haemophilus influenzae (strain ATCC 51907 / DSM 11121 / KW20 / Rd) OX=71421 GN=HI_1259 PE=3 SV=1//3.35598e-119	HTOA_HAEIN	Probable periplasmic serine protease do/HhoA-like
pgaptmp_000723	GO:0008152//GO:0042126//GO:0044237//GO:0008150//GO:0009987//GO:0055114//GO:0044710//GO:0043436//GO:0006807//GO:0042128//GO:0071941//GO:0071704//GO:0006082//GO:2001057//GO:0044699//GO:0044281//GO:0044763	metabolic process//nitrate metabolic process//cellular metabolic process//biological_process//cellular process//oxidation-reduction process//single-organism metabolic process//oxoacid metabolic process//nitrogen compound metabolic process//nitrate assimilation//nitrogen cycle metabolic process//organic substance metabolic process//organic acid metabolic process//reactive nitrogen species metaboli…	--	--	GO:0051540//GO:0051537//GO:0016491//GO:0016661//GO:0003674//GO:0046857//GO:0003824//GO:0051536//GO:0005488//GO:0098809//GO:0008942	metal cluster binding//2 iron, 2 sulfur cluster binding//oxidoreductase activity//oxidoreductase activity, acting on other nitrogenous compounds as donors//molecular_function//oxidoreductase activity, acting on other nitrogenous compounds as donors, with NAD or NADP as acceptor//catalytic activity//iron-sulfur cluster binding//binding//nitrite reductase activity//nitrite reductase [NAD(P)H] activ…	--	--	--	gnl|BL_ORD_ID|266673 sp|H9N291|NDMD_PSEPU Oxidoreductase NdmD OS=Pseudomonas putida OX=303 GN=ndmD PE=3 SV=1//2.06539e-21	NDMD_PSEPU	Oxidoreductase NdmD
pgaptmp_005744	GO:0016053//GO:0034641//GO:0044763//GO:0044249//GO:0006520//GO:1901362//GO:0006807//GO:0018130//GO:0019438//GO:0044281//GO:0008652//GO:0044710//GO:0006547//GO:1901576//GO:0055114//GO:0006725//GO:0009058//GO:0019752//GO:0044699//GO:0043436//GO:0044283//GO:0006082//GO:0044711//GO:1901607//GO:0009987//GO:1901566//GO:0008150//GO:0000105//GO:1901564//GO:1901605//GO:0044237//GO:0071704//GO:0046483//GO:…	organic acid biosynthetic process//cellular nitrogen compound metabolic process//single-organism cellular process//cellular biosynthetic process//cellular amino acid metabolic process//organic cyclic compound biosynthetic process//nitrogen compound metabolic process//heterocycle biosynthetic process//aromatic compound biosynthetic process//small molecule metabolic process//cellular amino acid bio…	GO:0044425//GO:0005575//GO:0016021//GO:0031224//GO:0016020	membrane part//cellular_component//integral component of membrane//intrinsic component of membrane//membrane	GO:0016616//GO:0048037//GO:0000166//GO:0003824//GO:0005488//GO:1901265//GO:0046914//GO:0050662//GO:0008270//GO:0016614//GO:0003674//GO:0097159//GO:0016491//GO:0046872//GO:1901363//GO:0051287//GO:0043169//GO:0036094//GO:0004399//GO:0043167	oxidoreductase activity, acting on the CH-OH group of donors, NAD or NADP as acceptor//cofactor binding//nucleotide binding//catalytic activity//binding//nucleoside phosphate binding//transition metal ion binding//coenzyme binding//zinc ion binding//oxidoreductase activity, acting on CH-OH group of donors//molecular_function//organic cyclic compound binding//oxidoreductase activity//metal ion bin…	--	--	--	gnl|BL_ORD_ID|176746 sp|Q606Q2|HISX_METCA Histidinol dehydrogenase OS=Methylococcus capsulatus (strain ATCC 33009 / NCIMB 11132 / Bath) OX=243233 GN=hisD PE=1 SV=1//0	HISX_METCA	Histidinol dehydrogenase
pgaptmp_000728	--	--	GO:0005576//GO:0005575//GO:0005615//GO:0044421	extracellular region//cellular_component//extracellular space//extracellular region part	GO:0003674//GO:0003824	molecular_function//catalytic activity	--	--	--	gnl|BL_ORD_ID|52256 sp|Q55D85|CAS1_DICDI Cycloartenol synthase OS=Dictyostelium discoideum OX=44689 GN=cas1 PE=1 SV=1//0	CAS1_DICDI	Cycloartenol synthase
pgaptmp_005974	GO:0044763//GO:0032196//GO:0090304//GO:0044699//GO:0006725//GO:0071704//GO:1901360//GO:0006139//GO:0043170//GO:0034641//GO:0006310//GO:0006807//GO:0006259//GO:0044710//GO:0009987//GO:0008150//GO:0044237//GO:0044260//GO:0006313//GO:0044238//GO:0046483//GO:0008152	single-organism cellular process//transposition//nucleic acid metabolic process//single-organism process//cellular aromatic compound metabolic process//organic substance metabolic process//organic cyclic compound metabolic process//nucleobase-containing compound metabolic process//macromolecule metabolic process//cellular nitrogen compound metabolic process//DNA recombination//nitrogen compound m…	--	--	GO:0005488//GO:0003677//GO:0003824//GO:0003676//GO:0003674//GO:0097159//GO:1901363//GO:0004803	binding//DNA binding//catalytic activity//nucleic acid binding//molecular_function//organic cyclic compound binding//heterocyclic compound binding//transposase activity	--	--	--	-//-
pgaptmp_006316	GO:0042724//GO:0044283//GO:0044711//GO:0042364//GO:1901360//GO:0071704//GO:0044271//GO:1901564//GO:1901362//GO:0044763//GO:0072527//GO:0009058//GO:0044699//GO:0006725//GO:0044281//GO:0018130//GO:0008150//GO:0009987//GO:1901566//GO:0006767//GO:0072528//GO:0046483//GO:0009228//GO:0008152//GO:0044237//GO:0006772//GO:0042723//GO:0006790//GO:0044272//GO:0009110//GO:0044249//GO:0034641//GO:0044710//GO:…	thiamine-containing compound biosynthetic process//small molecule biosynthetic process//single-organism biosynthetic process//water-soluble vitamin biosynthetic process//organic cyclic compound metabolic process//organic substance metabolic process//cellular nitrogen compound biosynthetic process//organonitrogen compound metabolic process//organic cyclic compound biosynthetic process//single-orga…	--	--	GO:0051536//GO:0005488//GO:0051540//GO:0003674	iron-sulfur cluster binding//binding//metal cluster binding//molecular_function	--	--	--	gnl|BL_ORD_ID|469977 sp|Q603T9|THIC_METCA Phosphomethylpyrimidine synthase OS=Methylococcus capsulatus (strain ATCC 33009 / NCIMB 11132 / Bath) OX=243233 GN=thiC PE=3 SV=1//0	THIC_METCA	Phosphomethylpyrimidine synthase
pgaptmp_007005	--	--	--	--	--	--	--	--	--	-//-
pgaptmp_005417	GO:0008150//GO:0006810//GO:0051234//GO:0051179	biological_process//transport//establishment of localization//localization	--	--	GO:0005524//GO:0032549//GO:0016791//GO:1901363//GO:0016887//GO:0016817//GO:0003677//GO:0032555//GO:0042578//GO:0001882//GO:0098519//GO:0036094//GO:0001883//GO:0016818//GO:0043168//GO:0017111//GO:0043167//GO:0032550//GO:0035639//GO:0032553//GO:0032559//GO:0000166//GO:0016787//GO:0097367//GO:0016462//GO:0003824//GO:0030554//GO:0005488//GO:1901265//GO:0017076//GO:0003674//GO:0003676//GO:0097159//GO:…	ATP binding//ribonucleoside binding//phosphatase activity//heterocyclic compound binding//ATPase activity//hydrolase activity, acting on acid anhydrides//DNA binding//purine ribonucleotide binding//phosphoric ester hydrolase activity//nucleoside binding//nucleotide phosphatase activity, acting on free nucleotides//small molecule binding//purine nucleoside binding//hydrolase activity, acting on ac…	--	--	--	gnl|BL_ORD_ID|162988 sp|P31742|GSPE_XANCP Type II secretion system protein E OS=Xanthomonas campestris pv. campestris (strain ATCC 33913 / DSM 3586 / NCPPB 528 / LMG 568 / P 25) OX=190485 GN=xpsE PE=1 SV=3//0	GSPE_XANCP	Type II secretion system protein E
pgaptmp_000955	--	--	--	--	GO:0003674//GO:0016787//GO:0003824	molecular_function//hydrolase activity//catalytic activity	--	--	--	gnl|BL_ORD_ID|544664 sp|P45524|YHET_ECOLI Putative esterase YheT OS=Escherichia coli (strain K12) OX=83333 GN=yheT PE=3 SV=1//1.78271e-60	YHET_ECOLI	Putative esterase YheT
pgaptmp_001871	--	--	--	--	--	--	--	--	--	gnl|BL_ORD_ID|240746 sp|P0AEZ7|MLTD_ECOLI Membrane-bound lytic murein transglycosylase D OS=Escherichia coli (strain K12) OX=83333 GN=mltD PE=1 SV=1//3.33789e-72	MLTD_ECOLI	Membrane-bound lytic murein transglycosylase D
pgaptmp_002969	--	--	--	--	--	--	--	--	--	-//-
pgaptmp_002723	--	--	--	--	--	--	--	--	--	-//-
pgaptmp_006269	--	--	--	--	GO:0003674//GO:0005488//GO:0043167//GO:0043169//GO:0046872//GO:0005509	molecular_function//binding//ion binding//cation binding//metal ion binding//calcium ion binding	--	--	--	-//-
pgaptmp_004359	GO:0008150//GO:0019219//GO:0009987//GO:0019222//GO:0010468//GO:0044238//GO:0008152//GO:0046483//GO:0010467//GO:0044260//GO:0044237//GO:1903506//GO:0044249//GO:0006139//GO:0050794//GO:0034641//GO:0043170//GO:0032774//GO:0006351//GO:1901576//GO:2001141//GO:0034645//GO:0019438//GO:0006807//GO:0009889//GO:0006355//GO:1901360//GO:0071704//GO:0044271//GO:0034654//GO:0016070//GO:0050789//GO:0060255//GO:…	biological_process//regulation of nucleobase-containing compound metabolic process//cellular process//regulation of metabolic process//regulation of gene expression//primary metabolic process//metabolic process//heterocycle metabolic process//gene expression//cellular macromolecule metabolic process//cellular metabolic process//regulation of nucleic acid-templated transcription//cellular biosynth…	--	--	GO:1901363//GO:0004386//GO:0032555//GO:0003724//GO:0032561//GO:0017111//GO:0016818//GO:0016462//GO:0008134//GO:0016787//GO:0003824//GO:0097159//GO:0003674//GO:0003676//GO:0017076//GO:0016772//GO:0003924//GO:0016817//GO:0016301//GO:0016887//GO:0005524//GO:0005525//GO:0019001//GO:0032549//GO:0032550//GO:0043167//GO:0036094//GO:0001882//GO:0001883//GO:0043168//GO:0097367//GO:1901265//GO:0005488//GO:…	heterocyclic compound binding//helicase activity//purine ribonucleotide binding//RNA helicase activity//guanyl ribonucleotide binding//nucleoside-triphosphatase activity//hydrolase activity, acting on acid anhydrides, in phosphorus-containing anhydrides//pyrophosphatase activity//transcription factor binding//hydrolase activity//catalytic activity//organic cyclic compound binding//molecular_funct…	--	--	--	-//-
pgaptmp_004022	GO:0009987//GO:0008150//GO:0071704//GO:0044260//GO:0044237//GO:0015074//GO:0044238//GO:0046483//GO:0008152//GO:1901360//GO:0006139//GO:0034641//GO:0043170//GO:0090304//GO:0006807//GO:0006259//GO:0006725	cellular process//biological_process//organic substance metabolic process//cellular macromolecule metabolic process//cellular metabolic process//DNA integration//primary metabolic process//heterocycle metabolic process//metabolic process//organic cyclic compound metabolic process//nucleobase-containing compound metabolic process//cellular nitrogen compound metabolic process//macromolecule metabol…	--	--	--	--	--	--	--	gnl|BL_ORD_ID|463249 sp|P0A045|T431_STAAW Transposase for insertion sequence-like element IS431mec OS=Staphylococcus aureus (strain MW2) OX=196620 GN=tnp PE=3 SV=1//5.21191e-45	T431_STAAW	Transposase for insertion sequence-like element IS431mec
pgaptmp_004479	GO:0006807//GO:0006259//GO:0006725//GO:0043170//GO:0034641//GO:0006139//GO:0090304//GO:0044237//GO:0044260//GO:0071704//GO:0046483//GO:1901360//GO:0008152//GO:0015074//GO:0044238//GO:0009987//GO:0008150	nitrogen compound metabolic process//DNA metabolic process//cellular aromatic compound metabolic process//macromolecule metabolic process//cellular nitrogen compound metabolic process//nucleobase-containing compound metabolic process//nucleic acid metabolic process//cellular metabolic process//cellular macromolecule metabolic process//organic substance metabolic process//heterocycle metabolic pro…	--	--	--	--	--	--	--	gnl|BL_ORD_ID|463249 sp|P0A045|T431_STAAW Transposase for insertion sequence-like element IS431mec OS=Staphylococcus aureus (strain MW2) OX=196620 GN=tnp PE=3 SV=1//5.28855e-47	T431_STAAW	Transposase for insertion sequence-like element IS431mec
pgaptmp_002175	--	--	--	--	GO:0043177//GO:0008658//GO:1901363//GO:1901681//GO:0031406//GO:0097159//GO:0003674//GO:0043167//GO:0008144//GO:0036094//GO:0033218//GO:0043168//GO:0051087//GO:0033293//GO:0005488//GO:0005515	organic acid binding//penicillin binding//heterocyclic compound binding//sulfur compound binding//carboxylic acid binding//organic cyclic compound binding//molecular_function//ion binding//drug binding//small molecule binding//amide binding//anion binding//chaperone binding//monocarboxylic acid binding//binding//protein binding	--	--	--	gnl|BL_ORD_ID|294396 sp|Q9KUC0|PBPB_VIBCH Penicillin-binding protein 1B OS=Vibrio cholerae serotype O1 (strain ATCC 39315 / El Tor Inaba N16961) OX=243277 GN=mrcB PE=3 SV=1//1.12898e-170	PBPB_VIBCH	Penicillin-binding protein 1B
pgaptmp_004546	--	--	--	--	--	--	--	--	--	gnl|BL_ORD_ID|531305 sp|P55504|Y4JD_SINFN Uncharacterized protein y4jD OS=Sinorhizobium fredii (strain NBRC 101917 / NGR234) OX=394 GN=NGR_a03120 PE=3 SV=1//1.56632e-49	Y4JD_SINFN	Uncharacterized protein y4jD
pgaptmp_005779	--	--	--	--	--	--	--	--	--	gnl|BL_ORD_ID|439232 sp|Q9K5N0|SOJ_BACHD Sporulation initiation inhibitor protein Soj OS=Bacillus halodurans (strain ATCC BAA-125 / DSM 18197 / FERM 7344 / JCM 9153 / C-125) OX=272558 GN=soj PE=3 SV=1//5.42146e-32	SOJ_BACHD	Sporulation initiation inhibitor protein Soj
pgaptmp_003006	--	--	--	--	GO:0017076//GO:0003674//GO:0097159//GO:1901363//GO:0032555//GO:0032553//GO:0035639//GO:0000166//GO:0032559//GO:0097367//GO:0030554//GO:1901265//GO:0005488//GO:0001882//GO:0036094//GO:0043168//GO:0001883//GO:0043167//GO:0032550//GO:0005524//GO:0032549	purine nucleotide binding//molecular_function//organic cyclic compound binding//heterocyclic compound binding//purine ribonucleotide binding//ribonucleotide binding//purine ribonucleoside triphosphate binding//nucleotide binding//adenyl ribonucleotide binding//carbohydrate derivative binding//adenyl nucleotide binding//nucleoside phosphate binding//binding//nucleoside binding//small molecule bind…	--	--	--	gnl|BL_ORD_ID|60906 sp|Q60AY0|CH601_METCA 60 kDa chaperonin 1 OS=Methylococcus capsulatus (strain ATCC 33009 / NCIMB 11132 / Bath) OX=243233 GN=groL1 PE=3 SV=1//0	CH601_METCA	60 kDa chaperonin 1
pgaptmp_005171	GO:0008150//GO:0008152//GO:0044238	biological_process//metabolic process//primary metabolic process	--	--	--	--	--	--	--	gnl|BL_ORD_ID|179181 sp|P17160|HPF_AZOVI Ribosome hibernation promoting factor OS=Azotobacter vinelandii OX=354 GN=hpf PE=3 SV=1//5.76207e-32	HPF_AZOVI	Ribosome hibernation promoting factor
pgaptmp_006026	GO:0071704//GO:0044723//GO:0044763//GO:0019751//GO:0044699//GO:1901615//GO:0044281//GO:0005975//GO:0008150//GO:0009987//GO:0008152//GO:0006071//GO:0044238//GO:0044237//GO:0044262//GO:0006066//GO:0044710//GO:0019400	organic substance metabolic process//single-organism carbohydrate metabolic process//single-organism cellular process//polyol metabolic process//single-organism process//organic hydroxy compound metabolic process//small molecule metabolic process//carbohydrate metabolic process//biological_process//cellular process//metabolic process//glycerol metabolic process//primary metabolic process//cellula…	--	--	GO:0016301//GO:0016772//GO:0016773//GO:0016740//GO:0003824//GO:0004371//GO:0003674	kinase activity//transferase activity, transferring phosphorus-containing groups//phosphotransferase activity, alcohol group as acceptor//transferase activity//catalytic activity//glycerone kinase activity//molecular_function	--	--	--	gnl|BL_ORD_ID|98478 sp|P76015|DHAK_ECOLI PEP-dependent dihydroxyacetone kinase, dihydroxyacetone-binding subunit DhaK OS=Escherichia coli (strain K12) OX=83333 GN=dhaK PE=1 SV=2//5.27485e-98	DHAK_ECOLI	PEP-dependent dihydroxyacetone kinase, dihydroxyacetone-binding subunit DhaK
pgaptmp_002507	GO:0006082//GO:0006399//GO:0016070//GO:1901564//GO:0044271//GO:0071704//GO:1901360//GO:0044763//GO:0043603//GO:0090304//GO:0043604//GO:0044281//GO:0043038//GO:0009059//GO:0034660//GO:0006412//GO:0006725//GO:0019752//GO:0009058//GO:0044699//GO:0043043//GO:0009987//GO:1901566//GO:0043039//GO:0008150//GO:0019538//GO:0044260//GO:0044237//GO:0010467//GO:0046483//GO:0008152//GO:0044267//GO:0044238//GO:…	organic acid metabolic process//tRNA metabolic process//RNA metabolic process//organonitrogen compound metabolic process//cellular nitrogen compound biosynthetic process//organic substance metabolic process//organic cyclic compound metabolic process//single-organism cellular process//cellular amide metabolic process//nucleic acid metabolic process//amide biosynthetic process//small molecule metab…	GO:0044464//GO:0005575//GO:0005737//GO:0005623//GO:0005622//GO:0044424	cell part//cellular_component//cytoplasm//cell//intracellular//intracellular part	GO:0016876//GO:0032549//GO:0005524//GO:0016875//GO:0001883//GO:0043168//GO:0001882//GO:0036094//GO:0032550//GO:0043167//GO:0035639//GO:0032553//GO:0000166//GO:0032559//GO:0004812//GO:0003723//GO:0030554//GO:1901265//GO:0005488//GO:0097367//GO:0016874//GO:0032555//GO:1901363//GO:0003824//GO:0000049//GO:0017076//GO:0003674//GO:0003676//GO:0097159	ligase activity, forming aminoacyl-tRNA and related compounds//ribonucleoside binding//ATP binding//ligase activity, forming carbon-oxygen bonds//purine nucleoside binding//anion binding//nucleoside binding//small molecule binding//purine ribonucleoside binding//ion binding//purine ribonucleoside triphosphate binding//ribonucleotide binding//nucleotide binding//adenyl ribonucleotide binding//amin…	--	--	--	gnl|BL_ORD_ID|456080 sp|Q5QYV9|SYK_IDILO Lysine--tRNA ligase OS=Idiomarina loihiensis (strain ATCC BAA-735 / DSM 15497 / L2-TR) OX=283942 GN=lysS PE=3 SV=1//0	SYK_IDILO	Lysine--tRNA ligase
pgaptmp_001909	GO:0048856//GO:0044763//GO:0044767//GO:0032502//GO:0044699//GO:0009653//GO:0032989//GO:0000902//GO:0016043//GO:0008150//GO:0009987//GO:0071840//GO:0048869	anatomical structure development//single-organism cellular process//single-organism developmental process//developmental process//single-organism process//anatomical structure morphogenesis//cellular component morphogenesis//cell morphogenesis//cellular component organization//biological_process//cellular process//cellular component organization or biogenesis//cellular developmental process	--	--	GO:0003824//GO:0016787//GO:0003674	catalytic activity//hydrolase activity//molecular_function	--	--	--	gnl|BL_ORD_ID|102466 sp|Q3AF08|DNAK_CARHZ Chaperone protein DnaK OS=Carboxydothermus hydrogenoformans (strain ATCC BAA-161 / DSM 6008 / Z-2901) OX=246194 GN=dnaK PE=3 SV=1//2.94849e-135	DNAK_CARHZ	Chaperone protein DnaK
pgaptmp_002719	GO:0006810//GO:0008150//GO:0009987//GO:0051179//GO:0055085//GO:0051234//GO:0044765//GO:0044699//GO:0044763//GO:1902578	transport//biological_process//cellular process//localization//transmembrane transport//establishment of localization//single-organism transport//single-organism process//single-organism cellular process//single-organism localization	GO:0016020//GO:0016021//GO:0044424//GO:0005622//GO:0005623//GO:0043227//GO:0031224//GO:0005575//GO:0043226//GO:0044425//GO:0044464//GO:0043229//GO:0043231	membrane//integral component of membrane//intracellular part//intracellular//cell//membrane-bounded organelle//intrinsic component of membrane//cellular_component//organelle//membrane part//cell part//intracellular organelle//intracellular membrane-bounded organelle	GO:0051540//GO:0051537//GO:0003674//GO:0051536//GO:0005488	metal cluster binding//2 iron, 2 sulfur cluster binding//molecular_function//iron-sulfur cluster binding//binding	--	--	--	gnl|BL_ORD_ID|269347 sp|A5F120|NHAD_VIBC3 Na(+)/H(+) antiporter NhaD OS=Vibrio cholerae serotype O1 (strain ATCC 39541 / Classical Ogawa 395 / O395) OX=345073 GN=nhaD PE=1 SV=1//1.20891e-114	NHAD_VIBC3	Na(+)/H(+) antiporter NhaD
pgaptmp_001773	GO:0008150//GO:0008152	biological_process//metabolic process	--	--	GO:0003824//GO:0003674	catalytic activity//molecular_function	--	--	--	gnl|BL_ORD_ID|192440 sp|Q606D6|ILVD_METCA Dihydroxy-acid dehydratase OS=Methylococcus capsulatus (strain ATCC 33009 / NCIMB 11132 / Bath) OX=243233 GN=ilvD PE=3 SV=1//0	ILVD_METCA	Dihydroxy-acid dehydratase
pgaptmp_003014	--	--	--	--	GO:0003674//GO:0051536//GO:0003824//GO:0051540//GO:0005488	molecular_function//iron-sulfur cluster binding//catalytic activity//metal cluster binding//binding	--	--	--	gnl|BL_ORD_ID|314005 sp|Q608P0|PQQE_METCA Coenzyme PQQ synthesis protein E OS=Methylococcus capsulatus (strain ATCC 33009 / NCIMB 11132 / Bath) OX=243233 GN=pqqE PE=3 SV=1//0	PQQE_METCA	Coenzyme PQQ synthesis protein E
pgaptmp_005242	GO:0006807//GO:0008652//GO:0044281//GO:1901576//GO:0009081//GO:0044710//GO:0044699//GO:0043436//GO:0019752//GO:0009058//GO:0016053//GO:0044763//GO:0009082//GO:0044249//GO:0006520//GO:0009098//GO:1901564//GO:1901605//GO:0044237//GO:0071704//GO:0046394//GO:0008152//GO:0006551//GO:0044238//GO:0044711//GO:0006082//GO:1901607//GO:0044283//GO:1901566//GO:0009987//GO:0008150	nitrogen compound metabolic process//cellular amino acid biosynthetic process//small molecule metabolic process//organic substance biosynthetic process//branched-chain amino acid metabolic process//single-organism metabolic process//single-organism process//oxoacid metabolic process//carboxylic acid metabolic process//biosynthetic process//organic acid biosynthetic process//single-organism cellul…	--	--	GO:0003674//GO:0003852//GO:0016740//GO:0003824//GO:0046912//GO:0016746	molecular_function//2-isopropylmalate synthase activity//transferase activity//catalytic activity//transferase activity, transferring acyl groups, acyl groups converted into alkyl on transfer//transferase activity, transferring acyl groups	--	--	--	gnl|BL_ORD_ID|213626 sp|Q605K7|LEU1_METCA 2-isopropylmalate synthase OS=Methylococcus capsulatus (strain ATCC 33009 / NCIMB 11132 / Bath) OX=243233 GN=leuA PE=3 SV=1//0	LEU1_METCA	2-isopropylmalate synthase
pgaptmp_001008	--	--	--	--	--	--	--	--	--	-//-
pgaptmp_005173	GO:0006812//GO:0044699//GO:1902578//GO:0044765//GO:0051179//GO:0051234//GO:0006811//GO:0006810//GO:0008150	cation transport//single-organism process//single-organism localization//single-organism transport//localization//establishment of localization//ion transport//transport//biological_process	--	--	GO:0005215//GO:0015075//GO:0008324//GO:0022892//GO:0003674//GO:0022857//GO:0022891	transporter activity//ion transmembrane transporter activity//cation transmembrane transporter activity//substrate-specific transporter activity//molecular_function//transmembrane transporter activity//substrate-specific transmembrane transporter activity	--	--	--	gnl|BL_ORD_ID|237447 sp|O34442|MGTE_BACSU Magnesium transporter MgtE OS=Bacillus subtilis (strain 168) OX=224308 GN=mgtE PE=3 SV=1//8.12277e-47	MGTE_BACSU	Magnesium transporter MgtE
pgaptmp_004820	GO:2001256//GO:0006811//GO:0006810//GO:0010959//GO:0071702//GO:0008150//GO:0051179//GO:0032879//GO:0043269//GO:0051049//GO:0010876//GO:0051234//GO:0072511//GO:0002115//GO:0051924//GO:0006816//GO:0070838//GO:0044765//GO:0030001//GO:0033036//GO:0006869//GO:0044699//GO:0006812//GO:0065007//GO:1902578//GO:0050789	regulation of store-operated calcium entry//ion transport//transport//regulation of metal ion transport//organic substance transport//biological_process//localization//regulation of localization//regulation of ion transport//regulation of transport//lipid localization//establishment of localization//divalent inorganic cation transport//store-operated calcium entry//regulation of calcium ion trans…	GO:0005737//GO:0016020//GO:0016021//GO:0005622//GO:0030176//GO:0031090//GO:0044424//GO:0005783//GO:0005789//GO:0044446//GO:0005623//GO:0042175//GO:0044444//GO:0098588//GO:0044422//GO:0031224//GO:0043227//GO:0012505//GO:0031227//GO:0031300//GO:0044432//GO:0043231//GO:0043229//GO:0044464//GO:0044425//GO:0043226//GO:0005575//GO:0031301	cytoplasm//membrane//integral component of membrane//intracellular//integral component of endoplasmic reticulum membrane//organelle membrane//intracellular part//endoplasmic reticulum//endoplasmic reticulum membrane//intracellular organelle part//cell//nuclear outer membrane-endoplasmic reticulum membrane network//cytoplasmic part//bounding membrane of organelle//organelle part//intrinsic compone…	GO:0005319//GO:0003674//GO:0005215//GO:0022892	lipid transporter activity//molecular_function//transporter activity//substrate-specific transporter activity	--	--	--	-//-
pgaptmp_002152	GO:0008152//GO:0008150//GO:0055114//GO:0044710//GO:0044699	metabolic process//biological_process//oxidation-reduction process//single-organism metabolic process//single-organism process	--	--	GO:0046872//GO:0016491//GO:0003674//GO:0046914//GO:0003824//GO:0016787//GO:0005507//GO:0043167//GO:0043169//GO:0005488	metal ion binding//oxidoreductase activity//molecular_function//transition metal ion binding//catalytic activity//hydrolase activity//copper ion binding//ion binding//cation binding//binding	--	--	--	gnl|BL_ORD_ID|132024 sp|C5B137|FHCA_METEA Formyltransferase/hydrolase complex Fhc subunit A OS=Methylobacterium extorquens (strain ATCC 14718 / DSM 1338 / JCM 2805 / NCIMB 9133 / AM1) OX=272630 GN=fhcA PE=1 SV=1//1.0118e-132	FHCA_METEA	Formyltransferase/hydrolase complex Fhc subunit A
pgaptmp_000577	GO:0006725//GO:0055114//GO:0044710//GO:0006281//GO:0044699//GO:0006259//GO:0006807//GO:0006310//GO:0090304//GO:0033554//GO:0034641//GO:0043170//GO:0044763//GO:0006139//GO:0006950//GO:0008152//GO:1901360//GO:0050896//GO:0046483//GO:0044238//GO:0006974//GO:0006508//GO:0071704//GO:0044260//GO:0044237//GO:0051716//GO:0019538//GO:0008150//GO:0009987	cellular aromatic compound metabolic process//oxidation-reduction process//single-organism metabolic process//DNA repair//single-organism process//DNA metabolic process//nitrogen compound metabolic process//DNA recombination//nucleic acid metabolic process//cellular response to stress//cellular nitrogen compound metabolic process//macromolecule metabolic process//single-organism cellular process/…	--	--	GO:0097159//GO:0003674//GO:0003676//GO:0042623//GO:0017076//GO:1901265//GO:0005488//GO:0003723//GO:0003824//GO:0004175//GO:0030554//GO:0016462//GO:0097367//GO:0008236//GO:0016787//GO:0000166//GO:0032559//GO:0035639//GO:0032553//GO:0004252//GO:0070011//GO:0032561//GO:0008233//GO:0032550//GO:0043167//GO:0003724//GO:0017111//GO:0004176//GO:0003678//GO:0016818//GO:0001883//GO:0043168//GO:0036094//GO:…	organic cyclic compound binding//molecular_function//nucleic acid binding//ATPase activity, coupled//purine nucleotide binding//nucleoside phosphate binding//binding//RNA binding//catalytic activity//endopeptidase activity//adenyl nucleotide binding//pyrophosphatase activity//carbohydrate derivative binding//serine-type peptidase activity//hydrolase activity//nucleotide binding//adenyl ribonucleo…	--	--	--	gnl|BL_ORD_ID|220235 sp|P74956|LON_VIBPA Lon protease OS=Vibrio parahaemolyticus serotype O3:K6 (strain RIMD 2210633) OX=223926 GN=lon PE=3 SV=2//0	LON_VIBPA	Lon protease
pgaptmp_004024	--	--	--	--	--	--	--	--	--	gnl|BL_ORD_ID|65189 sp|Q75J39|CKI4_ORYSJ Serine/threonine-protein kinase-like protein CR4 OS=Oryza sativa subsp. japonica OX=39947 GN=CR4 PE=1 SV=1//7.45755e-08	CKI4_ORYSJ	Serine/threonine-protein kinase-like protein CR4
pgaptmp_006639	GO:0090304//GO:0009058//GO:0006725//GO:0009059//GO:1901360//GO:0071704//GO:0006260//GO:0044249//GO:0006139//GO:0043170//GO:0034641//GO:1901576//GO:0034645//GO:0006259//GO:0006807//GO:0008150//GO:0009987//GO:0044238//GO:0008152//GO:0046483//GO:0044237//GO:0044260	nucleic acid metabolic process//biosynthetic process//cellular aromatic compound metabolic process//macromolecule biosynthetic process//organic cyclic compound metabolic process//organic substance metabolic process//DNA replication//cellular biosynthetic process//nucleobase-containing compound metabolic process//macromolecule metabolic process//cellular nitrogen compound metabolic process//organi…	--	--	GO:0005488//GO:0004527//GO:0008408//GO:0016787//GO:0003824//GO:0097159//GO:0003674//GO:0003676//GO:0016788//GO:0004518//GO:1901363	binding//exonuclease activity//3'-5' exonuclease activity//hydrolase activity//catalytic activity//organic cyclic compound binding//molecular_function//nucleic acid binding//hydrolase activity, acting on ester bonds//nuclease activity//heterocyclic compound binding	--	--	--	gnl|BL_ORD_ID|105228 sp|Q9HXZ1|DPO3A_PSEAE DNA polymerase III subunit alpha OS=Pseudomonas aeruginosa (strain ATCC 15692 / DSM 22644 / CIP 104116 / JCM 14847 / LMG 12228 / 1C / PRS 101 / PAO1) OX=208964 GN=dnaE PE=3 SV=1//0	DPO3A_PSEAE	DNA polymerase III subunit alpha
pgaptmp_002219	GO:0044699//GO:0055114//GO:0044710//GO:0008152//GO:0008150	single-organism process//oxidation-reduction process//single-organism metabolic process//metabolic process//biological_process	--	--	GO:0097159//GO:0003674//GO:0050660//GO:0050662//GO:0048037//GO:0000166//GO:0005488//GO:1901265//GO:0003824//GO:0036094//GO:0043168//GO:0043167//GO:0016491//GO:1901363	organic cyclic compound binding//molecular_function//flavin adenine dinucleotide binding//coenzyme binding//cofactor binding//nucleotide binding//binding//nucleoside phosphate binding//catalytic activity//small molecule binding//anion binding//ion binding//oxidoreductase activity//heterocyclic compound binding	--	--	--	gnl|BL_ORD_ID|149999 sp|P94534|GLCF_BACSU Probable glycolate oxidase iron-sulfur subunit OS=Bacillus subtilis (strain 168) OX=224308 GN=glcF PE=4 SV=1//3.72376e-14	GLCF_BACSU	Probable glycolate oxidase iron-sulfur subunit
pgaptmp_006311	GO:0008150//GO:0006811//GO:0015698//GO:0006810//GO:0051234//GO:0051179//GO:0044765//GO:1902578//GO:0006817//GO:0006820//GO:0044699	biological_process//ion transport//inorganic anion transport//transport//establishment of localization//localization//single-organism transport//single-organism localization//phosphate ion transport//anion transport//single-organism process	GO:0016020//GO:0005575	membrane//cellular_component	GO:0015291//GO:0022857//GO:0003674//GO:0022804//GO:1901677//GO:0005315//GO:0005215	secondary active transmembrane transporter activity//transmembrane transporter activity//molecular_function//active transmembrane transporter activity//phosphate transmembrane transporter activity//inorganic phosphate transmembrane transporter activity//transporter activity	--	--	--	gnl|BL_ORD_ID|542299 sp|Q9ZJC8|YE91_HELPJ Putative phosphate permease jhp_1384 OS=Helicobacter pylori (strain J99 / ATCC 700824) OX=85963 GN=jhp_1384 PE=3 SV=1//1.13623e-156	YE91_HELPJ	Putative phosphate permease jhp_1384
pgaptmp_000162	--	--	--	--	--	--	--	--	--	gnl|BL_ORD_ID|552639 sp|P54433|YRKF_BACSU Putative sulfur carrier protein YrkF OS=Bacillus subtilis (strain 168) OX=224308 GN=yrkF PE=3 SV=1//2.77076e-06	YRKF_BACSU	Putative sulfur carrier protein YrkF
pgaptmp_001934	--	--	--	--	--	--	--	--	--	-//-
pgaptmp_002215	GO:0008150//GO:0008152	biological_process//metabolic process	--	--	GO:0003824//GO:0003674	catalytic activity//molecular_function	--	--	--	gnl|BL_ORD_ID|2004 sp|P41636|4CL_PINTA 4-coumarate--CoA ligase OS=Pinus taeda OX=3352 GN=4CL PE=2 SV=1//3.39801e-130	4CL_PINTA	4-coumarate--CoA ligase
pgaptmp_002319	GO:0006812//GO:0044699//GO:0007165//GO:1902578//GO:0044763//GO:0065007//GO:0051321//GO:0050789//GO:1901564//GO:0007154//GO:0070838//GO:0071704//GO:0007264//GO:0006576//GO:0030001//GO:0044765//GO:0000041//GO:0044700//GO:0044106//GO:0051716//GO:0006826//GO:0051179//GO:0006807//GO:0000003//GO:0051234//GO:0050794//GO:0034641//GO:0035556//GO:0072511//GO:0044237//GO:0006811//GO:0009308//GO:0007049//GO:…	cation transport//single-organism process//signal transduction//single-organism localization//single-organism cellular process//biological regulation//meiotic cell cycle//regulation of biological process//organonitrogen compound metabolic process//cell communication//divalent metal ion transport//organic substance metabolic process//small GTPase mediated signal transduction//cellular biogenic ami…	GO:0005575//GO:0044425//GO:0031224//GO:0016020//GO:0016021	cellular_component//membrane part//intrinsic component of membrane//membrane//integral component of membrane	GO:0004222//GO:0005215//GO:0015075//GO:0035639//GO:0032553//GO:0008324//GO:0022892//GO:0032559//GO:0000166//GO:0008237//GO:0097367//GO:0030554//GO:0005488//GO:1901265//GO:0001882//GO:0036094//GO:0001883//GO:0043168//GO:0032550//GO:0043167//GO:0005524//GO:0005525//GO:0019001//GO:0032549//GO:0003924//GO:0016887//GO:0016817//GO:0015093//GO:0017076//GO:0005381//GO:0003674//GO:0097159//GO:0070011//GO:…	metalloendopeptidase activity//transporter activity//ion transmembrane transporter activity//purine ribonucleoside triphosphate binding//ribonucleotide binding//cation transmembrane transporter activity//substrate-specific transporter activity//adenyl ribonucleotide binding//nucleotide binding//metallopeptidase activity//carbohydrate derivative binding//adenyl nucleotide binding//binding//nucleos…	--	--	--	gnl|BL_ORD_ID|130989 sp|Q5X1N2|FEOB_LEGPA Fe(2+) transporter FeoB OS=Legionella pneumophila (strain Paris) OX=297246 GN=feoB PE=3 SV=1//0	FEOB_LEGPA	Fe(2+) transporter FeoB
pgaptmp_003091	--	--	--	--	--	--	--	--	--	gnl|BL_ORD_ID|324112 sp|P0DMR4|PSTS_PSEAI Phosphate-binding protein PstS OS=Pseudomonas aeruginosa OX=287 GN=pstS PE=1 SV=1//1.18584e-164	PSTS_PSEAI	Phosphate-binding protein PstS
pgaptmp_001719	GO:2000112//GO:0009065//GO:0019752//GO:0009058//GO:0043436//GO:0043649//GO:0016054//GO:0006351//GO:0044699//GO:0080090//GO:0044710//GO:0031323//GO:0046395//GO:0006725//GO:2001141//GO:1901576//GO:0044281//GO:0034645//GO:0097659//GO:0031326//GO:0051171//GO:0009059//GO:0018130//GO:1901575//GO:0006807//GO:0019438//GO:0090304//GO:0006106//GO:0006103//GO:0009063//GO:0060255//GO:0050789//GO:1901565//GO:…	regulation of cellular macromolecule biosynthetic process//glutamine family amino acid catabolic process//carboxylic acid metabolic process//biosynthetic process//oxoacid metabolic process//dicarboxylic acid catabolic process//organic acid catabolic process//transcription, DNA-templated//single-organism process//regulation of primary metabolic process//single-organism metabolic process//regulatio…	--	--	GO:0003676//GO:0003674//GO:0097159//GO:0016638//GO:0003824//GO:0005488//GO:0001071//GO:1901363//GO:0003700//GO:0016639//GO:0003677//GO:0016491//GO:0004352	nucleic acid binding//molecular_function//organic cyclic compound binding//oxidoreductase activity, acting on the CH-NH2 group of donors//catalytic activity//binding//nucleic acid binding transcription factor activity//heterocyclic compound binding//transcription factor activity, sequence-specific DNA binding//oxidoreductase activity, acting on the CH-NH2 group of donors, NAD or NADP as acceptor/…	--	--	--	-//-
pgaptmp_002136	GO:0044238//GO:0008152//GO:0046394//GO:0071704//GO:0044271//GO:0044237//GO:0006528//GO:1901605//GO:1901564//GO:0009067//GO:0008150//GO:1901566//GO:0009987//GO:1901607//GO:0006082//GO:0044711//GO:0044283//GO:0043436//GO:0044699//GO:0009058//GO:0019752//GO:1901576//GO:0044710//GO:0008652//GO:0044281//GO:0009066//GO:0006807//GO:0043604//GO:0006529//GO:0006520//GO:0044249//GO:0044763//GO:0043603//GO:…	primary metabolic process//metabolic process//carboxylic acid biosynthetic process//organic substance metabolic process//cellular nitrogen compound biosynthetic process//cellular metabolic process//asparagine metabolic process//alpha-amino acid metabolic process//organonitrogen compound metabolic process//aspartate family amino acid biosynthetic process//biological_process//organonitrogen compoun…	--	--	GO:0004066//GO:0003674//GO:0016884//GO:0016879//GO:0016874//GO:0003824	asparagine synthase (glutamine-hydrolyzing) activity//molecular_function//carbon-nitrogen ligase activity, with glutamine as amido-N-donor//ligase activity, forming carbon-nitrogen bonds//ligase activity//catalytic activity	--	--	--	gnl|BL_ORD_ID|29161 sp|P54420|ASNB_BACSU Asparagine synthetase [glutamine-hydrolyzing] 1 OS=Bacillus subtilis (strain 168) OX=224308 GN=asnB PE=1 SV=2//6.03599e-61	ASNB_BACSU	Asparagine synthetase [glutamine-hydrolyzing] 1
pgaptmp_005840	--	--	GO:0005737//GO:0005623//GO:0044444//GO:0005622//GO:0044424//GO:0005739//GO:0043227//GO:0043229//GO:0043231//GO:0043226//GO:0044464//GO:0005575	cytoplasm//cell//cytoplasmic part//intracellular//intracellular part//mitochondrion//membrane-bounded organelle//intracellular organelle//intracellular membrane-bounded organelle//organelle//cell part//cellular_component	--	--	--	--	--	gnl|BL_ORD_ID|8208 sp|Q606L6|ACP_METCA Acyl carrier protein OS=Methylococcus capsulatus (strain ATCC 33009 / NCIMB 11132 / Bath) OX=243233 GN=acpP PE=3 SV=1//3.574e-38	ACP_METCA	Acyl carrier protein
pgaptmp_007058	GO:0051234//GO:0051179//GO:0008150//GO:0006810	establishment of localization//localization//biological_process//transport	--	--	GO:0003824//GO:0017076//GO:0003676//GO:0003674//GO:0097159//GO:0032555//GO:1901363//GO:0032553//GO:0035639//GO:0032559//GO:0000166//GO:0016740//GO:0030554//GO:0005488//GO:1901265//GO:0097367//GO:0032549//GO:0005524//GO:0016301//GO:0003677//GO:0016772//GO:0043168//GO:0001883//GO:0001882//GO:0036094//GO:0032550//GO:0043167	catalytic activity//purine nucleotide binding//nucleic acid binding//molecular_function//organic cyclic compound binding//purine ribonucleotide binding//heterocyclic compound binding//ribonucleotide binding//purine ribonucleoside triphosphate binding//adenyl ribonucleotide binding//nucleotide binding//transferase activity//adenyl nucleotide binding//binding//nucleoside phosphate binding//carbohyd…	--	--	--	gnl|BL_ORD_ID|139414 sp|Q8PL00|FTSK_XANAC DNA translocase FtsK OS=Xanthomonas axonopodis pv. citri (strain 306) OX=190486 GN=ftsK PE=3 SV=1//0	FTSK_XANAC	DNA translocase FtsK
pgaptmp_005391	GO:0051179//GO:0006629//GO:1901576//GO:0055114//GO:0044710//GO:0044249//GO:0051234//GO:0006721//GO:0016116//GO:0046148//GO:0044237//GO:0006811//GO:0044238//GO:0016109//GO:0008152//GO:0006810//GO:0009987//GO:0008150//GO:0008299//GO:0044699//GO:0009058//GO:0006812//GO:0042440//GO:1902578//GO:0044763//GO:0016117//GO:0006720//GO:0044255//GO:0016114//GO:0071704//GO:0008610//GO:0030001//GO:0015672//GO:…	localization//lipid metabolic process//organic substance biosynthetic process//oxidation-reduction process//single-organism metabolic process//cellular biosynthetic process//establishment of localization//terpenoid metabolic process//carotenoid metabolic process//pigment biosynthetic process//cellular metabolic process//ion transport//primary metabolic process//tetraterpenoid biosynthetic process…	GO:0005575//GO:0019012	cellular_component//virion	GO:0016853//GO:0097159//GO:0003674//GO:0050660//GO:0003824//GO:0016705//GO:0016866//GO:0016491//GO:1901363//GO:0071949//GO:0016614//GO:0050662//GO:0008767//GO:0000166//GO:0048037//GO:1901265//GO:0005488//GO:0036094//GO:0043168//GO:0043167	isomerase activity//organic cyclic compound binding//molecular_function//flavin adenine dinucleotide binding//catalytic activity//oxidoreductase activity, acting on paired donors, with incorporation or reduction of molecular oxygen//intramolecular transferase activity//oxidoreductase activity//heterocyclic compound binding//FAD binding//oxidoreductase activity, acting on CH-OH group of donors//co…	--	--	--	gnl|BL_ORD_ID|150130 sp|Q48481|GLF8_KLEPN Probable UDP-galactopyranose mutase OS=Klebsiella pneumoniae OX=573 GN=rfbD PE=3 SV=1//1.67902e-73	GLF8_KLEPN	Probable UDP-galactopyranose mutase
pgaptmp_005572	GO:0008152//GO:0008150	metabolic process//biological_process	--	--	GO:0003674//GO:0003824//GO:0016491	molecular_function//catalytic activity//oxidoreductase activity	--	--	--	gnl|BL_ORD_ID|126680 sp|Q9ZFE4|FABI_PSEAE Enoyl-[acyl-carrier-protein] reductase [NADH] FabI OS=Pseudomonas aeruginosa (strain ATCC 15692 / DSM 22644 / CIP 104116 / JCM 14847 / LMG 12228 / 1C / PRS 101 / PAO1) OX=208964 GN=fabI PE=1 SV=1//1.29887e-127	FABI_PSEAE	Enoyl-[acyl-carrier-protein] reductase [NADH] FabI
[truncated: 390 more rows]

## Sheet: Top 10% host gene
Table S4 Feature count information of meta-transcriptome of host and symbionts
Gene ID	Biological process	Biological process description	Cellular component	Cellular component description	Molecular function	Molecular function description
CSbapl.46077	GO:0044763//GO:0050789//GO:0007154//GO:0044700//GO:0050896//GO:0009987//GO:0065007//GO:0044699//GO:0008150//GO:0050794//GO:0023052//GO:0007165//GO:0051716	single-organism cellular process//regulation of biological process//cell communication//single organism signaling//response to stimulus//cellular process//biological regulation//single-organism process//biological_process//regulation of cellular process//signaling//signal transduction//cellular response to stimulus	--	--	GO:0005515//GO:0003674//GO:0005488	protein binding//molecular_function//binding
[truncated: 4,718 more rows]
