# Supplementary material for: Function and Development of Deep-sea Mussel Bacteriocytes Revealed by snRNA-seq and Spatial Transcriptomics
Source: Genomics Proteomics Bioinformatics. 2025 Nov 25;24(1):qzaf109. doi: 10.1093/gpbjnl/qzaf109 (PMC13401447; doi:10.1093/gpbjnl/qzaf109)
Supplement: qzaf109_Supplementary_Data [file qzaf109_supplementary_data.zip › Table S5.xlsx]

## Sheet: Supplementary Table 5
Table S5 WGCNA sample expression pattern
Sample	Mod01	Mod02	Mod03	Mod04	Mod05	Mod06	Mod07	Mod08	Mod09	Mod10	Mod11	Mod12	Mod13	Mod14	Mod15	Mod16	Mod17	Mod18	Mod19	Mod20	Mod21	Mod22	Mod23
BC	-0.0418043	-0.104272	-0.038084	0.587082	0.940866	-0.0743609	-0.0373205	-0.0750501	-0.127187	-0.142629	-0.0601389	-0.047992	-0.113487	-0.158808	-0.0862666	-0.0943361	-0.194826	0.585991	-0.0443017	0.00802748	-0.0588137	-0.0318403	0.180578
DEPC	-0.0291969	0.120042	-0.058225	0.187275	-0.0467131	-0.059372	0.0312108	0.0990596	-0.0812433	0.0301022	-0.0270399	-0.0465891	-0.129855	-0.129935	-0.03625	-0.0426421	0.910488	-0.0472431	0.0453543	-0.0435802	-0.0365075	-0.0607964	0.455863
PEBZC	-0.0482631	0.00685442	-0.0531523	0.608864	0.0332198	-0.0288073	0.554755	0.840217	0.145712	0.0845345	-0.057078	-0.0430807	-0.122928	-0.144946	-0.0820983	-0.101731	-0.124876	0.0536599	-0.130237	0.00681961	-0.0555127	-0.0375308	0.00865175
ICC	-0.13603	0.310742	-0.0808541	-0.0239893	-0.16419	-0.0841517	0.124249	0.285153	0.35136	0.918754	-0.146543	-0.136837	-0.210564	-0.199455	-0.137366	-0.16621	0.0936267	-0.296141	-0.326608	-0.142294	-0.125724	-0.20377	-0.237202
MC	-0.120314	0.600167	0.95304	-0.074699	-0.024953	-0.129017	-0.178235	0.0118523	-0.105171	-0.0130327	-0.0966271	-0.0694306	-0.14422	-0.0742227	-0.108754	-0.177199	-0.1241	-0.250962	-0.312748	-0.142009	-0.0934126	-0.178978	0.0367927
BMC1	-0.0873539	-0.188141	-0.0477442	-0.165549	-0.0944675	-0.0619447	-0.175006	-0.185243	-0.18178	-0.170176	-0.000932467	0.950723	0.611557	0.631739	-0.0796186	-0.0531735	-0.128396	-0.0861997	-0.0195717	-0.0873617	-0.0852357	0.00472843	0.125964
VEPC	-0.0329201	-0.184765	-0.0255508	-0.200432	-0.060123	-0.0820618	-0.214088	-0.167857	-0.170442	-0.117805	-0.0234926	-0.0473207	-0.162373	-0.132431	0.0618636	0.0129027	0.0865364	0.319591	0.596252	0.0381156	0.952376	0.618448	0.249138
UnK	-0.0334454	-0.236089	-0.0891824	-0.155099	-0.0285665	-0.0609894	-0.185679	-0.137788	-0.146132	-0.137974	-0.0504528	-0.057102	-0.160192	-0.137532	-0.0477748	-0.095245	-0.00949507	0.503296	0.579859	0.936924	-0.0043843	0.00289554	-0.282617
LCC	-0.130919	-0.121246	-0.144269	-0.0807277	-0.147644	-0.091712	0.0722585	-0.0270471	0.789346	0.0207502	-0.132877	-0.115641	-0.207421	-0.192187	-0.110021	-0.163872	-0.177464	-0.220808	-0.243113	-0.110617	-0.103635	-0.216369	-0.132644
BMC2	-0.0709657	-0.168152	-0.066247	-0.144678	-0.0812474	-0.0694591	-0.148518	-0.164976	-0.166988	-0.160312	0.946463	-0.0404173	0.255473	0.319075	-0.0735162	-0.132614	-0.0972811	-0.108287	-0.0118272	-0.0934826	-0.0866155	-0.145241	0.182676
FGCC	-0.0438807	-0.259201	-0.132655	-0.112078	-0.0914668	0.956344	0.617616	-0.138312	0.0897379	-0.0539031	-0.0677645	-0.0597484	0.564778	-0.0359808	-0.0808567	0.648936	-0.0749319	-0.10165	-0.0339176	-0.0736339	-0.100268	0.628938	0.304827
ILC	-0.172709	-0.2467	-0.120037	-0.315507	-0.173208	-0.132439	-0.321823	-0.24342	-0.206765	-0.168227	-0.130512	-0.119657	-0.19133	-0.249207	0.943772	0.615954	-0.150254	-0.227797	0.0428662	-0.158211	-0.0534979	-0.158944	-0.411827
SMC	0.947802	0.47076	-0.0970399	-0.110463	-0.0615062	-0.0820281	-0.139421	-0.0965878	-0.190447	-0.0900818	-0.153005	-0.166907	0.0105625	0.503891	-0.163113	-0.250768	-0.00902726	-0.123451	-0.142008	-0.138697	-0.148769	-0.221539	-0.480201
