# Supplementary material for: Function and Development of Deep-sea Mussel Bacteriocytes Revealed by snRNA-seq and Spatial Transcriptomics
Source: Genomics Proteomics Bioinformatics. 2025 Nov 25;24(1):qzaf109. doi: 10.1093/gpbjnl/qzaf109 (PMC13401447; doi:10.1093/gpbjnl/qzaf109)
Supplement: qzaf109_Supplementary_Data [file qzaf109_supplementary_data.zip › Table S6.xlsx]

## Sheet: networks of module mod05
Table S6 WGCNA networks in bacteriocyte lineages
from Node	to Node	Weight	Direction	from AltName	to AltName
CSbapl.35366	CSbapl.80777	0.619847	undirected	NA	NA
CSbapl.35366	CSbapl.61126	0.615701	undirected	NA	NA
CSbapl.35366	CSbapl.89140	0.615162	undirected	NA	NA
CSbapl.35366	CSbapl.37883	0.613662	undirected	NA	NA
CSbapl.35366	CSbapl.77215	0.612634	undirected	NA	NA
CSbapl.35366	CSbapl.85866	0.612113	undirected	NA	NA
CSbapl.35366	CSbapl.42111	0.61183	undirected	NA	NA
CSbapl.35366	CSbapl.71740	0.611786	undirected	NA	NA
CSbapl.35366	CSbapl.52164	0.611116	undirected	NA	NA
CSbapl.35366	CSbapl.85185	0.610059	undirected	NA	NA
CSbapl.35366	CSbapl.97618	0.609087	undirected	NA	NA
CSbapl.35366	CSbapl.84467	0.609	undirected	NA	NA
CSbapl.35366	CSbapl.36270	0.608972	undirected	NA	NA
CSbapl.35366	CSbapl.37652	0.608911	undirected	NA	NA
CSbapl.35366	CSbapl.78780	0.608769	undirected	NA	NA
CSbapl.35366	CSbapl.50319	0.608547	undirected	NA	NA
CSbapl.35366	CSbapl.43547	0.608394	undirected	NA	NA
CSbapl.35366	CSbapl.65954	0.608377	undirected	NA	NA
CSbapl.35366	CSbapl.91537	0.608268	undirected	NA	NA
CSbapl.35366	CSbapl.66930	0.608076	undirected	NA	NA
CSbapl.35366	CSbapl.52842	0.607421	undirected	NA	NA
CSbapl.35366	CSbapl.69096	0.606953	undirected	NA	NA
CSbapl.35366	CSbapl.71334	0.60688	undirected	NA	NA
CSbapl.35366	CSbapl.65395	0.60662	undirected	NA	NA
CSbapl.35366	CSbapl.41160	0.60631	undirected	NA	NA
CSbapl.35366	CSbapl.66085	0.605731	undirected	NA	NA
CSbapl.35366	CSbapl.57539	0.605608	undirected	NA	NA
CSbapl.35366	CSbapl.82434	0.605564	undirected	NA	NA
CSbapl.35366	CSbapl.75410	0.605105	undirected	NA	NA
CSbapl.35366	CSbapl.78645	0.60504	undirected	NA	NA
CSbapl.35366	CSbapl.57531	0.604865	undirected	NA	NA
CSbapl.35366	CSbapl.37151	0.604468	undirected	NA	NA
CSbapl.35366	CSbapl.37326	0.604164	undirected	NA	NA
CSbapl.35366	CSbapl.42154	0.603896	undirected	NA	NA
CSbapl.35366	CSbapl.80496	0.603893	undirected	NA	NA
CSbapl.35366	CSbapl.81530	0.603888	undirected	NA	NA
CSbapl.35366	CSbapl.97821	0.603859	undirected	NA	NA
CSbapl.35366	CSbapl.68356	0.603846	undirected	NA	NA
CSbapl.35366	CSbapl.99647	0.603658	undirected	NA	NA
CSbapl.35366	CSbapl.65393	0.603532	undirected	NA	NA
CSbapl.35366	CSbapl.74688	0.603311	undirected	NA	NA
CSbapl.35366	CSbapl.71743	0.602879	undirected	NA	NA
CSbapl.35366	CSbapl.98036	0.602835	undirected	NA	NA
CSbapl.35366	CSbapl.38631	0.60241	undirected	NA	NA
CSbapl.35366	CSbapl.38356	0.602398	undirected	NA	NA
CSbapl.35366	CSbapl.65541	0.602195	undirected	NA	NA
CSbapl.35366	CSbapl.84478	0.602123	undirected	NA	NA
CSbapl.35366	CSbapl.78348	0.601921	undirected	NA	NA
CSbapl.35366	CSbapl.38915	0.601789	undirected	NA	NA
CSbapl.35366	CSbapl.51868	0.601685	undirected	NA	NA
CSbapl.35366	CSbapl.94232	0.601448	undirected	NA	NA
CSbapl.35366	CSbapl.56512	0.601318	undirected	NA	NA
CSbapl.35366	CSbapl.84479	0.601162	undirected	NA	NA
CSbapl.35366	CSbapl.69660	0.600608	undirected	NA	NA
CSbapl.35366	CSbapl.78778	0.600485	undirected	NA	NA
CSbapl.35366	CSbapl.52031	0.599959	undirected	NA	NA
CSbapl.35366	CSbapl.86713	0.599743	undirected	NA	NA
CSbapl.35366	CSbapl.65418	0.599734	undirected	NA	NA
CSbapl.35366	CSbapl.69368	0.599623	undirected	NA	NA
CSbapl.35366	CSbapl.46814	0.599133	undirected	NA	NA
CSbapl.35366	CSbapl.97005	0.598378	undirected	NA	NA
CSbapl.35366	CSbapl.97820	0.598313	undirected	NA	NA
CSbapl.35366	CSbapl.55990	0.597726	undirected	NA	NA
CSbapl.35366	CSbapl.99656	0.59741	undirected	NA	NA
CSbapl.35366	CSbapl.57204	0.597231	undirected	NA	NA
CSbapl.35366	CSbapl.77880	0.597198	undirected	NA	NA
CSbapl.35366	CSbapl.93823	0.596876	undirected	NA	NA
CSbapl.35366	CSbapl.97620	0.596756	undirected	NA	NA
CSbapl.35366	CSbapl.90529	0.59608	undirected	NA	NA
CSbapl.35366	CSbapl.39676	0.595831	undirected	NA	NA
CSbapl.35366	CSbapl.38637	0.595648	undirected	NA	NA
CSbapl.35366	CSbapl.44825	0.595572	undirected	NA	NA
CSbapl.35366	CSbapl.74958	0.595432	undirected	NA	NA
CSbapl.35366	CSbapl.53029	0.595334	undirected	NA	NA
CSbapl.35366	CSbapl.48650	0.594553	undirected	NA	NA
CSbapl.35366	CSbapl.100520	0.594318	undirected	NA	NA
CSbapl.35366	CSbapl.41903	0.594118	undirected	NA	NA
CSbapl.35366	CSbapl.38233	0.593614	undirected	NA	NA
CSbapl.35366	CSbapl.71796	0.593576	undirected	NA	NA
CSbapl.35366	CSbapl.70276	0.592636	undirected	NA	NA
CSbapl.35366	CSbapl.94748	0.591506	undirected	NA	NA
CSbapl.35366	CSbapl.44472	0.591375	undirected	NA	NA
CSbapl.35366	CSbapl.71335	0.59113	undirected	NA	NA
CSbapl.35366	CSbapl.63711	0.590865	undirected	NA	NA
CSbapl.35366	CSbapl.55574	0.590734	undirected	NA	NA
CSbapl.35366	CSbapl.90862	0.590494	undirected	NA	NA
CSbapl.35366	CSbapl.57528	0.589905	undirected	NA	NA
CSbapl.35366	CSbapl.63825	0.589664	undirected	NA	NA
CSbapl.35366	CSbapl.66772	0.589649	undirected	NA	NA
CSbapl.35366	CSbapl.90557	0.588866	undirected	NA	NA
CSbapl.35366	CSbapl.66422	0.588834	undirected	NA	NA
CSbapl.35366	CSbapl.80347	0.58863	undirected	NA	NA
CSbapl.35366	CSbapl.82836	0.588487	undirected	NA	NA
CSbapl.35366	CSbapl.71422	0.587708	undirected	NA	NA
CSbapl.35366	CSbapl.71336	0.58673	undirected	NA	NA
CSbapl.35366	CSbapl.74696	0.586647	undirected	NA	NA
CSbapl.35366	CSbapl.74888	0.586596	undirected	NA	NA
CSbapl.35366	CSbapl.67070	0.586352	undirected	NA	NA
CSbapl.35366	CSbapl.38908	0.586319	undirected	NA	NA
CSbapl.35366	CSbapl.97674	0.586284	undirected	NA	NA
CSbapl.35366	CSbapl.71913	0.586154	undirected	NA	NA
CSbapl.35366	CSbapl.49153	0.585929	undirected	NA	NA
CSbapl.35366	CSbapl.57265	0.585765	undirected	NA	NA
CSbapl.35366	CSbapl.67596	0.585724	undirected	NA	NA
CSbapl.35366	CSbapl.46920	0.585692	undirected	NA	NA
CSbapl.35366	CSbapl.63838	0.584856	undirected	NA	NA
CSbapl.35366	CSbapl.47259	0.584453	undirected	NA	NA
CSbapl.35366	CSbapl.44450	0.583718	undirected	NA	NA
CSbapl.35366	CSbapl.90838	0.583164	undirected	NA	NA
CSbapl.35366	CSbapl.90565	0.582542	undirected	NA	NA
CSbapl.35366	CSbapl.74687	0.581826	undirected	NA	NA
CSbapl.35366	CSbapl.70962	0.581726	undirected	NA	NA
CSbapl.35366	CSbapl.79273	0.580423	undirected	NA	NA
CSbapl.35366	CSbapl.77247	0.580368	undirected	NA	NA
CSbapl.35366	CSbapl.54136	0.580206	undirected	NA	NA
CSbapl.35366	CSbapl.70872	0.580103	undirected	NA	NA
CSbapl.35366	CSbapl.38910	0.580056	undirected	NA	NA
CSbapl.35366	CSbapl.74797	0.579616	undirected	NA	NA
CSbapl.35366	CSbapl.90979	0.579416	undirected	NA	NA
CSbapl.35366	CSbapl.93340	0.579083	undirected	NA	NA
CSbapl.35366	CSbapl.69848	0.579011	undirected	NA	NA
CSbapl.35366	CSbapl.74138	0.578937	undirected	NA	NA
CSbapl.35366	CSbapl.45057	0.57823	undirected	NA	NA
CSbapl.35366	CSbapl.96397	0.578087	undirected	NA	NA
CSbapl.35366	CSbapl.66939	0.577906	undirected	NA	NA
CSbapl.35366	CSbapl.90864	0.577151	undirected	NA	NA
CSbapl.35366	CSbapl.39880	0.576968	undirected	NA	NA
CSbapl.35366	CSbapl.77829	0.576256	undirected	NA	NA
CSbapl.35366	CSbapl.55586	0.575827	undirected	NA	NA
CSbapl.35366	CSbapl.37648	0.575337	undirected	NA	NA
CSbapl.35366	CSbapl.71078	0.575248	undirected	NA	NA
CSbapl.35366	CSbapl.89936	0.575208	undirected	NA	NA
CSbapl.35366	CSbapl.67149	0.574987	undirected	NA	NA
CSbapl.35366	CSbapl.44033	0.574849	undirected	NA	NA
CSbapl.35366	CSbapl.63982	0.574699	undirected	NA	NA
CSbapl.35366	CSbapl.77298	0.574402	undirected	NA	NA
CSbapl.35366	CSbapl.94251	0.574069	undirected	NA	NA
CSbapl.35366	CSbapl.83266	0.573717	undirected	NA	NA
CSbapl.35366	CSbapl.66839	0.573642	undirected	NA	NA
CSbapl.35366	CSbapl.82451	0.573544	undirected	NA	NA
CSbapl.35366	CSbapl.81070	0.573291	undirected	NA	NA
CSbapl.35366	CSbapl.94628	0.57304	undirected	NA	NA
CSbapl.35366	CSbapl.64367	0.572912	undirected	NA	NA
CSbapl.35366	CSbapl.74570	0.57224	undirected	NA	NA
CSbapl.35366	CSbapl.38364	0.571989	undirected	NA	NA
CSbapl.35366	CSbapl.90876	0.571711	undirected	NA	NA
CSbapl.35366	CSbapl.90969	0.571636	undirected	NA	NA
CSbapl.35366	CSbapl.62754	0.571549	undirected	NA	NA
CSbapl.35366	CSbapl.46939	0.571509	undirected	NA	NA
CSbapl.35366	CSbapl.52580	0.571379	undirected	NA	NA
CSbapl.35366	CSbapl.46960	0.570767	undirected	NA	NA
CSbapl.35366	CSbapl.76838	0.570351	undirected	NA	NA
CSbapl.35366	CSbapl.77830	0.570085	undirected	NA	NA
CSbapl.35366	CSbapl.41890	0.5693	undirected	NA	NA
CSbapl.35366	CSbapl.67035	0.569223	undirected	NA	NA
CSbapl.35366	CSbapl.93727	0.568889	undirected	NA	NA
CSbapl.35366	CSbapl.58175	0.567062	undirected	NA	NA
CSbapl.35366	CSbapl.51633	0.566303	undirected	NA	NA
CSbapl.35366	CSbapl.59872	0.565529	undirected	NA	NA
CSbapl.35366	CSbapl.99304	0.565249	undirected	NA	NA
CSbapl.35366	CSbapl.57453	0.565126	undirected	NA	NA
CSbapl.35366	CSbapl.85672	0.564888	undirected	NA	NA
CSbapl.35366	CSbapl.76155	0.564834	undirected	NA	NA
CSbapl.35366	CSbapl.78583	0.563976	undirected	NA	NA
CSbapl.35366	CSbapl.69256	0.563842	undirected	NA	NA
CSbapl.35366	CSbapl.49980	0.563749	undirected	NA	NA
CSbapl.35366	CSbapl.53588	0.56367	undirected	NA	NA
CSbapl.35366	CSbapl.68644	0.563491	undirected	NA	NA
CSbapl.35366	CSbapl.52596	0.562315	undirected	NA	NA
CSbapl.35366	CSbapl.77300	0.561393	undirected	NA	NA
CSbapl.35366	CSbapl.37435	0.561213	undirected	NA	NA
CSbapl.35366	CSbapl.68766	0.560991	undirected	NA	NA
CSbapl.35366	CSbapl.43200	0.560753	undirected	NA	NA
CSbapl.35366	CSbapl.97218	0.560691	undirected	NA	NA
CSbapl.35366	CSbapl.99077	0.56053	undirected	NA	NA
CSbapl.35366	CSbapl.54332	0.56015	undirected	NA	NA
CSbapl.35366	CSbapl.97358	0.560092	undirected	NA	NA
CSbapl.35366	CSbapl.69715	0.559847	undirected	NA	NA
CSbapl.35366	CSbapl.86712	0.559397	undirected	NA	NA
CSbapl.35366	CSbapl.96700	0.559064	undirected	NA	NA
CSbapl.35366	CSbapl.66515	0.558723	undirected	NA	NA
CSbapl.35366	CSbapl.71671	0.558	undirected	NA	NA
CSbapl.35366	CSbapl.65199	0.557879	undirected	NA	NA
CSbapl.35366	CSbapl.69686	0.556859	undirected	NA	NA
CSbapl.35366	CSbapl.86838	0.556479	undirected	NA	NA
CSbapl.35366	CSbapl.42359	0.556302	undirected	NA	NA
CSbapl.35366	CSbapl.78338	0.555695	undirected	NA	NA
CSbapl.35366	CSbapl.97497	0.555512	undirected	NA	NA
CSbapl.35366	CSbapl.62690	0.555317	undirected	NA	NA
CSbapl.35366	CSbapl.69935	0.555207	undirected	NA	NA
CSbapl.35366	CSbapl.83479	0.554222	undirected	NA	NA
CSbapl.35366	CSbapl.42795	0.554009	undirected	NA	NA
CSbapl.35366	CSbapl.46660	0.553071	undirected	NA	NA
CSbapl.35366	CSbapl.45865	0.552697	undirected	NA	NA
CSbapl.35366	CSbapl.100034	0.552217	undirected	NA	NA
CSbapl.35366	CSbapl.84942	0.552107	undirected	NA	NA
CSbapl.35366	CSbapl.70100	0.55145	undirected	NA	NA
CSbapl.35366	CSbapl.59700	0.550287	undirected	NA	NA
CSbapl.35366	CSbapl.86271	0.550279	undirected	NA	NA
CSbapl.35366	CSbapl.90731	0.549716	undirected	NA	NA
CSbapl.35366	CSbapl.40953	0.549191	undirected	NA	NA
CSbapl.35366	CSbapl.35722	0.548519	undirected	NA	NA
CSbapl.35366	CSbapl.67181	0.548297	undirected	NA	NA
CSbapl.35366	CSbapl.54812	0.548132	undirected	NA	NA
CSbapl.35366	CSbapl.46944	0.547936	undirected	NA	NA
CSbapl.35366	CSbapl.52962	0.54717	undirected	NA	NA
CSbapl.35366	CSbapl.38907	0.547144	undirected	NA	NA
CSbapl.35366	CSbapl.37083	0.544896	undirected	NA	NA
CSbapl.35366	CSbapl.76852	0.544839	undirected	NA	NA
CSbapl.35366	CSbapl.71083	0.544334	undirected	NA	NA
CSbapl.35366	CSbapl.69347	0.543586	undirected	NA	NA
CSbapl.35366	CSbapl.47820	0.543363	undirected	NA	NA
CSbapl.35366	CSbapl.88274	0.543344	undirected	NA	NA
CSbapl.35366	CSbapl.95378	0.543296	undirected	NA	NA
CSbapl.35366	CSbapl.73077	0.543228	undirected	NA	NA
CSbapl.35366	CSbapl.71403	0.542863	undirected	NA	NA
CSbapl.35366	CSbapl.62687	0.541414	undirected	NA	NA
CSbapl.35366	CSbapl.79058	0.541296	undirected	NA	NA
CSbapl.35366	CSbapl.84750	0.540547	undirected	NA	NA
CSbapl.35366	CSbapl.46986	0.539905	undirected	NA	NA
CSbapl.35366	CSbapl.42835	0.539209	undirected	NA	NA
CSbapl.35366	CSbapl.46921	0.538919	undirected	NA	NA
CSbapl.35366	CSbapl.38236	0.538912	undirected	NA	NA
CSbapl.35366	CSbapl.47757	0.538891	undirected	NA	NA
CSbapl.35366	CSbapl.40192	0.538266	undirected	NA	NA
CSbapl.35366	CSbapl.60067	0.537752	undirected	NA	NA
CSbapl.35366	CSbapl.67405	0.537208	undirected	NA	NA
CSbapl.35366	CSbapl.90257	0.535818	undirected	NA	NA
CSbapl.35366	CSbapl.68768	0.535625	undirected	NA	NA
CSbapl.35366	CSbapl.57672	0.53462	undirected	NA	NA
CSbapl.35366	CSbapl.77627	0.534567	undirected	NA	NA
CSbapl.35366	CSbapl.96066	0.534396	undirected	NA	NA
CSbapl.35366	CSbapl.94250	0.534323	undirected	NA	NA
CSbapl.35366	CSbapl.73952	0.53346	undirected	NA	NA
CSbapl.35366	CSbapl.64035	0.533322	undirected	NA	NA
CSbapl.35366	CSbapl.81097	0.531798	undirected	NA	NA
CSbapl.35366	CSbapl.90659	0.531153	undirected	NA	NA
CSbapl.35366	CSbapl.36971	0.530096	undirected	NA	NA
CSbapl.35366	CSbapl.46677	0.529976	undirected	NA	NA
CSbapl.35366	CSbapl.45464	0.529928	undirected	NA	NA
CSbapl.35366	CSbapl.69257	0.529834	undirected	NA	NA
CSbapl.35366	CSbapl.69041	0.529622	undirected	NA	NA
CSbapl.35366	CSbapl.48823	0.529613	undirected	NA	NA
CSbapl.35366	CSbapl.47097	0.529062	undirected	NA	NA
CSbapl.35366	CSbapl.47255	0.528715	undirected	NA	NA
CSbapl.35366	CSbapl.51693	0.528173	undirected	NA	NA
CSbapl.35366	CSbapl.100444	0.528028	undirected	NA	NA
CSbapl.35366	CSbapl.71914	0.527805	undirected	NA	NA
CSbapl.35366	CSbapl.46005	0.527548	undirected	NA	NA
CSbapl.35366	CSbapl.35568	0.527542	undirected	NA	NA
CSbapl.35366	CSbapl.100312	0.526731	undirected	NA	NA
CSbapl.35366	CSbapl.77625	0.526413	undirected	NA	NA
CSbapl.35366	CSbapl.91297	0.525508	undirected	NA	NA
CSbapl.35366	CSbapl.69556	0.525295	undirected	NA	NA
CSbapl.35366	CSbapl.79760	0.524649	undirected	NA	NA
CSbapl.35366	CSbapl.88173	0.524477	undirected	NA	NA
CSbapl.35366	CSbapl.46961	0.524424	undirected	NA	NA
CSbapl.35366	CSbapl.43748	0.524169	undirected	NA	NA
CSbapl.35366	CSbapl.94224	0.523713	undirected	NA	NA
CSbapl.35366	CSbapl.68352	0.523611	undirected	NA	NA
CSbapl.35366	CSbapl.77593	0.522891	undirected	NA	NA
CSbapl.35366	CSbapl.96888	0.522805	undirected	NA	NA
CSbapl.35366	CSbapl.42128	0.522637	undirected	NA	NA
CSbapl.35366	CSbapl.74801	0.522518	undirected	NA	NA
CSbapl.35366	CSbapl.69166	0.519601	undirected	NA	NA
CSbapl.35366	CSbapl.38235	0.518821	undirected	NA	NA
CSbapl.35366	CSbapl.44097	0.516933	undirected	NA	NA
CSbapl.35366	CSbapl.97780	0.51691	undirected	NA	NA
CSbapl.35366	CSbapl.89449	0.516881	undirected	NA	NA
CSbapl.35366	CSbapl.72260	0.515712	undirected	NA	NA
CSbapl.35366	CSbapl.67594	0.514907	undirected	NA	NA
CSbapl.35366	CSbapl.51738	0.514553	undirected	NA	NA
CSbapl.35366	CSbapl.98427	0.514509	undirected	NA	NA
CSbapl.35366	CSbapl.65045	0.514419	undirected	NA	NA
CSbapl.35366	CSbapl.61237	0.514209	undirected	NA	NA
CSbapl.35366	CSbapl.80880	0.514176	undirected	NA	NA
CSbapl.35366	CSbapl.96107	0.514128	undirected	NA	NA
CSbapl.35366	CSbapl.58845	0.514022	undirected	NA	NA
CSbapl.35366	CSbapl.84877	0.513411	undirected	NA	NA
CSbapl.35366	CSbapl.63900	0.513197	undirected	NA	NA
CSbapl.35366	CSbapl.46154	0.512644	undirected	NA	NA
CSbapl.35366	CSbapl.80388	0.512481	undirected	NA	NA
CSbapl.35366	CSbapl.66532	0.509875	undirected	NA	NA
CSbapl.35366	CSbapl.93229	0.509223	undirected	NA	NA
CSbapl.35366	CSbapl.76112	0.509206	undirected	NA	NA
CSbapl.35366	CSbapl.62552	0.507595	undirected	NA	NA
CSbapl.35366	CSbapl.97738	0.507439	undirected	NA	NA
CSbapl.35366	CSbapl.74862	0.507365	undirected	NA	NA
CSbapl.35366	CSbapl.50317	0.507293	undirected	NA	NA
CSbapl.35366	CSbapl.52656	0.507085	undirected	NA	NA
CSbapl.35366	CSbapl.92944	0.506029	undirected	NA	NA
CSbapl.35366	CSbapl.47970	0.505115	undirected	NA	NA
CSbapl.35366	CSbapl.36213	0.504529	undirected	NA	NA
CSbapl.35366	CSbapl.86703	0.503692	undirected	NA	NA
CSbapl.35366	CSbapl.73868	0.503303	undirected	NA	NA
CSbapl.35366	CSbapl.97112	0.501064	undirected	NA	NA
CSbapl.35366	CSbapl.64374	0.500407	undirected	NA	NA
CSbapl.35366	CSbapl.99262	0.500329	undirected	NA	NA
CSbapl.35366	CSbapl.41884	0.49999	undirected	NA	NA
CSbapl.35366	CSbapl.68753	0.499607	undirected	NA	NA
CSbapl.35366	CSbapl.90657	0.499605	undirected	NA	NA
CSbapl.35366	CSbapl.53330	0.498735	undirected	NA	NA
CSbapl.35366	CSbapl.57548	0.498424	undirected	NA	NA
CSbapl.35366	CSbapl.44030	0.498045	undirected	NA	NA
CSbapl.35366	CSbapl.57404	0.497613	undirected	NA	NA
CSbapl.35366	CSbapl.39359	0.497545	undirected	NA	NA
CSbapl.35366	CSbapl.85021	0.497255	undirected	NA	NA
CSbapl.35366	CSbapl.74487	0.496868	undirected	NA	NA
CSbapl.35366	CSbapl.88326	0.496865	undirected	NA	NA
CSbapl.35366	CSbapl.60393	0.496784	undirected	NA	NA
CSbapl.35366	CSbapl.84752	0.495159	undirected	NA	NA
CSbapl.35366	CSbapl.59699	0.495006	undirected	NA	NA
CSbapl.35366	CSbapl.61789	0.494598	undirected	NA	NA
CSbapl.35366	CSbapl.59752	0.494593	undirected	NA	NA
CSbapl.35366	CSbapl.71946	0.494168	undirected	NA	NA
CSbapl.35366	CSbapl.97789	0.492288	undirected	NA	NA
CSbapl.35366	CSbapl.97189	0.492197	undirected	NA	NA
CSbapl.35366	CSbapl.61682	0.491877	undirected	NA	NA
CSbapl.35366	CSbapl.38902	0.490831	undirected	NA	NA
CSbapl.35366	CSbapl.97947	0.490042	undirected	NA	NA
CSbapl.35366	CSbapl.69652	0.489724	undirected	NA	NA
CSbapl.35366	CSbapl.54124	0.489279	undirected	NA	NA
CSbapl.35366	CSbapl.43233	0.489069	undirected	NA	NA
CSbapl.35366	CSbapl.69244	0.48897	undirected	NA	NA
CSbapl.35366	CSbapl.73733	0.487571	undirected	NA	NA
CSbapl.35366	CSbapl.35718	0.485554	undirected	NA	NA
CSbapl.35366	CSbapl.43746	0.485338	undirected	NA	NA
CSbapl.35366	CSbapl.41866	0.48533	undirected	NA	NA
CSbapl.35366	CSbapl.55862	0.481333	undirected	NA	NA
CSbapl.35366	CSbapl.66511	0.480886	undirected	NA	NA
CSbapl.35366	CSbapl.66523	0.48022	undirected	NA	NA
CSbapl.35366	CSbapl.43769	0.47897	undirected	NA	NA
CSbapl.35366	CSbapl.70558	0.478375	undirected	NA	NA
CSbapl.35366	CSbapl.91891	0.47832	undirected	NA	NA
CSbapl.35366	CSbapl.53244	0.477145	undirected	NA	NA
CSbapl.35366	CSbapl.37088	0.476015	undirected	NA	NA
CSbapl.35366	CSbapl.97635	0.47561	undirected	NA	NA
CSbapl.35366	CSbapl.58542	0.475281	undirected	NA	NA
CSbapl.35366	CSbapl.51331	0.474882	undirected	NA	NA
CSbapl.35366	CSbapl.84883	0.474435	undirected	NA	NA
CSbapl.35366	CSbapl.63183	0.473644	undirected	NA	NA
CSbapl.35366	CSbapl.95639	0.472499	undirected	NA	NA
CSbapl.35366	CSbapl.47020	0.471979	undirected	NA	NA
CSbapl.35366	CSbapl.50748	0.471403	undirected	NA	NA
CSbapl.35366	CSbapl.97764	0.470606	undirected	NA	NA
CSbapl.35366	CSbapl.95737	0.469436	undirected	NA	NA
CSbapl.35366	CSbapl.64476	0.468815	undirected	NA	NA
CSbapl.35366	CSbapl.81750	0.467615	undirected	NA	NA
CSbapl.35366	CSbapl.39878	0.466656	undirected	NA	NA
CSbapl.35366	CSbapl.39718	0.466126	undirected	NA	NA
CSbapl.35366	CSbapl.60858	0.466109	undirected	NA	NA
CSbapl.35366	CSbapl.90811	0.464624	undirected	NA	NA
CSbapl.35366	CSbapl.58699	0.464202	undirected	NA	NA
CSbapl.35366	CSbapl.48922	0.461355	undirected	NA	NA
CSbapl.35366	CSbapl.72598	0.46098	undirected	NA	NA
CSbapl.35366	CSbapl.59709	0.460833	undirected	NA	NA
CSbapl.35366	CSbapl.39154	0.459701	undirected	NA	NA
CSbapl.35366	CSbapl.41632	0.457296	undirected	NA	NA
CSbapl.35366	CSbapl.62574	0.45714	undirected	NA	NA
CSbapl.35366	CSbapl.40341	0.456156	undirected	NA	NA
CSbapl.35366	CSbapl.80198	0.454444	undirected	NA	NA
CSbapl.35366	CSbapl.38082	0.450355	undirected	NA	NA
CSbapl.35366	CSbapl.40286	0.44974	undirected	NA	NA
CSbapl.35366	CSbapl.81274	0.44958	undirected	NA	NA
CSbapl.35366	CSbapl.54838	0.449175	undirected	NA	NA
CSbapl.35366	CSbapl.96691	0.448619	undirected	NA	NA
CSbapl.35366	CSbapl.83367	0.448547	undirected	NA	NA
CSbapl.35366	CSbapl.72413	0.448232	undirected	NA	NA
CSbapl.35366	CSbapl.79159	0.448136	undirected	NA	NA
CSbapl.35366	CSbapl.50120	0.446807	undirected	NA	NA
CSbapl.35366	CSbapl.97366	0.446752	undirected	NA	NA
CSbapl.35366	CSbapl.99604	0.445748	undirected	NA	NA
CSbapl.35366	CSbapl.45015	0.443034	undirected	NA	NA
CSbapl.35366	CSbapl.85704	0.442659	undirected	NA	NA
CSbapl.35366	CSbapl.84482	0.442551	undirected	NA	NA
CSbapl.35366	CSbapl.51256	0.442548	undirected	NA	NA
CSbapl.35366	CSbapl.79066	0.441933	undirected	NA	NA
CSbapl.35366	CSbapl.79804	0.438009	undirected	NA	NA
CSbapl.35366	CSbapl.48421	0.437635	undirected	NA	NA
CSbapl.35366	CSbapl.42362	0.436974	undirected	NA	NA
CSbapl.35366	CSbapl.92188	0.435881	undirected	NA	NA
CSbapl.35366	CSbapl.79271	0.435812	undirected	NA	NA
CSbapl.35366	CSbapl.68735	0.435421	undirected	NA	NA
CSbapl.35366	CSbapl.97029	0.435133	undirected	NA	NA
CSbapl.35366	CSbapl.81482	0.434644	undirected	NA	NA
CSbapl.35366	CSbapl.44029	0.434544	undirected	NA	NA
CSbapl.35366	CSbapl.85684	0.433671	undirected	NA	NA
CSbapl.35366	CSbapl.45016	0.433398	undirected	NA	NA
CSbapl.35366	CSbapl.87520	0.433018	undirected	NA	NA
CSbapl.35366	CSbapl.42081	0.431889	undirected	NA	NA
CSbapl.35366	CSbapl.43980	0.431447	undirected	NA	NA
CSbapl.35366	CSbapl.98557	0.431121	undirected	NA	NA
CSbapl.35366	CSbapl.39361	0.428618	undirected	NA	NA
CSbapl.35366	CSbapl.53373	0.427626	undirected	NA	NA
CSbapl.35366	CSbapl.37110	0.426918	undirected	NA	NA
CSbapl.35366	CSbapl.36681	0.426685	undirected	NA	NA
CSbapl.35366	CSbapl.61413	0.426101	undirected	NA	NA
CSbapl.35366	CSbapl.90740	0.425562	undirected	NA	NA
CSbapl.35366	CSbapl.89170	0.424815	undirected	NA	NA
CSbapl.35366	CSbapl.73738	0.42196	undirected	NA	NA
CSbapl.35366	CSbapl.56624	0.421655	undirected	NA	NA
CSbapl.35366	CSbapl.80881	0.421484	undirected	NA	NA
CSbapl.35366	CSbapl.63404	0.420735	undirected	NA	NA
CSbapl.35366	CSbapl.57205	0.419666	undirected	NA	NA
CSbapl.35366	CSbapl.96038	0.418855	undirected	NA	NA
CSbapl.35366	CSbapl.83515	0.418813	undirected	NA	NA
CSbapl.35366	CSbapl.89466	0.41809	undirected	NA	NA
CSbapl.35366	CSbapl.59007	0.418076	undirected	NA	NA
CSbapl.35366	CSbapl.63510	0.41774	undirected	NA	NA
CSbapl.35366	CSbapl.86646	0.417636	undirected	NA	NA
CSbapl.35366	CSbapl.58139	0.415986	undirected	NA	NA
CSbapl.35366	CSbapl.95532	0.415945	undirected	NA	NA
CSbapl.35366	CSbapl.85674	0.415731	undirected	NA	NA
CSbapl.35366	CSbapl.38629	0.415613	undirected	NA	NA
CSbapl.35366	CSbapl.77741	0.415013	undirected	NA	NA
CSbapl.35366	CSbapl.86164	0.413385	undirected	NA	NA
CSbapl.35366	CSbapl.51737	0.41326	undirected	NA	NA
CSbapl.35366	CSbapl.53480	0.41322	undirected	NA	NA
CSbapl.35366	CSbapl.66855	0.412734	undirected	NA	NA
CSbapl.35366	CSbapl.56511	0.412552	undirected	NA	NA
CSbapl.35366	CSbapl.68191	0.412318	undirected	NA	NA
CSbapl.35366	CSbapl.71769	0.411952	undirected	NA	NA
CSbapl.35366	CSbapl.40084	0.411737	undirected	NA	NA
CSbapl.35366	CSbapl.65203	0.411039	undirected	NA	NA
CSbapl.35366	CSbapl.74214	0.410919	undirected	NA	NA
CSbapl.35366	CSbapl.41842	0.408854	undirected	NA	NA
CSbapl.35366	CSbapl.71221	0.408114	undirected	NA	NA
CSbapl.35366	CSbapl.42355	0.404746	undirected	NA	NA
CSbapl.35366	CSbapl.66423	0.403349	undirected	NA	NA
CSbapl.35366	CSbapl.46079	0.403191	undirected	NA	NA
CSbapl.35366	CSbapl.67490	0.402435	undirected	NA	NA
CSbapl.35366	CSbapl.54073	0.402224	undirected	NA	NA
CSbapl.35366	CSbapl.78287	0.40179	undirected	NA	NA
CSbapl.35366	CSbapl.38422	0.401248	undirected	NA	NA
CSbapl.35366	CSbapl.46710	0.400757	undirected	NA	NA
CSbapl.35366	CSbapl.72606	0.400724	undirected	NA	NA
CSbapl.35366	CSbapl.45848	0.400559	undirected	NA	NA
CSbapl.35366	CSbapl.55155	0.399998	undirected	NA	NA
CSbapl.35366	CSbapl.64659	0.399931	undirected	NA	NA
CSbapl.35366	CSbapl.78776	0.399749	undirected	NA	NA
CSbapl.35366	CSbapl.53924	0.399724	undirected	NA	NA
CSbapl.35366	CSbapl.63095	0.39825	undirected	NA	NA
CSbapl.35366	CSbapl.100116	0.396725	undirected	NA	NA
CSbapl.35366	CSbapl.48853	0.395778	undirected	NA	NA
CSbapl.35366	CSbapl.85487	0.394889	undirected	NA	NA
CSbapl.35366	CSbapl.68740	0.393476	undirected	NA	NA
CSbapl.35366	CSbapl.45124	0.393149	undirected	NA	NA
CSbapl.35366	CSbapl.100099	0.393143	undirected	NA	NA
CSbapl.35366	CSbapl.48491	0.391843	undirected	NA	NA
CSbapl.35366	CSbapl.72171	0.391171	undirected	NA	NA
CSbapl.35366	CSbapl.58923	0.389423	undirected	NA	NA
CSbapl.35366	CSbapl.57733	0.389251	undirected	NA	NA
CSbapl.35366	CSbapl.51224	0.388549	undirected	NA	NA
CSbapl.35366	CSbapl.53727	0.387831	undirected	NA	NA
CSbapl.35366	CSbapl.43215	0.386914	undirected	NA	NA
CSbapl.35366	CSbapl.49949	0.386291	undirected	NA	NA
CSbapl.35366	CSbapl.68354	0.386275	undirected	NA	NA
CSbapl.35366	CSbapl.37523	0.38615	undirected	NA	NA
CSbapl.35366	CSbapl.55038	0.384614	undirected	NA	NA
CSbapl.35366	CSbapl.60148	0.383468	undirected	NA	NA
CSbapl.35366	CSbapl.55036	0.38195	undirected	NA	NA
CSbapl.35366	CSbapl.79836	0.381812	undirected	NA	NA
CSbapl.35366	CSbapl.73861	0.381247	undirected	NA	NA
CSbapl.35366	CSbapl.52309	0.379271	undirected	NA	NA
CSbapl.35366	CSbapl.74890	0.378729	undirected	NA	NA
CSbapl.35366	CSbapl.85402	0.378393	undirected	NA	NA
CSbapl.35366	CSbapl.93917	0.377429	undirected	NA	NA
CSbapl.35366	CSbapl.96425	0.376553	undirected	NA	NA
CSbapl.35366	CSbapl.98616	0.376339	undirected	NA	NA
CSbapl.35366	CSbapl.46139	0.376299	undirected	NA	NA
CSbapl.35366	CSbapl.47850	0.376163	undirected	NA	NA
CSbapl.35366	CSbapl.79376	0.374617	undirected	NA	NA
CSbapl.35366	CSbapl.75040	0.374343	undirected	NA	NA
CSbapl.35366	CSbapl.65499	0.373525	undirected	NA	NA
CSbapl.35366	CSbapl.57566	0.369405	undirected	NA	NA
CSbapl.35366	CSbapl.90072	0.367516	undirected	NA	NA
CSbapl.35366	CSbapl.49835	0.364972	undirected	NA	NA
CSbapl.35366	CSbapl.91212	0.362739	undirected	NA	NA
CSbapl.35366	CSbapl.90630	0.362598	undirected	NA	NA
CSbapl.35366	CSbapl.63259	0.360929	undirected	NA	NA
CSbapl.35366	CSbapl.41170	0.360674	undirected	NA	NA
CSbapl.35366	CSbapl.79483	0.359709	undirected	NA	NA
CSbapl.35366	CSbapl.61468	0.358504	undirected	NA	NA
CSbapl.35366	CSbapl.39134	0.35796	undirected	NA	NA
CSbapl.35366	CSbapl.76546	0.357268	undirected	NA	NA
CSbapl.35366	CSbapl.88857	0.356981	undirected	NA	NA
CSbapl.35366	CSbapl.46912	0.356323	undirected	NA	NA
CSbapl.35366	CSbapl.48073	0.355997	undirected	NA	NA
CSbapl.35366	CSbapl.98581	0.355207	undirected	NA	NA
CSbapl.35366	CSbapl.85171	0.35501	undirected	NA	NA
CSbapl.35366	CSbapl.93348	0.354512	undirected	NA	NA
CSbapl.35366	CSbapl.64100	0.354432	undirected	NA	NA
CSbapl.35366	CSbapl.40128	0.354346	undirected	NA	NA
CSbapl.35366	CSbapl.60548	0.353347	undirected	NA	NA
CSbapl.35366	CSbapl.96671	0.350818	undirected	NA	NA
CSbapl.35366	CSbapl.52243	0.350278	undirected	NA	NA
CSbapl.35366	CSbapl.66698	0.349035	undirected	NA	NA
CSbapl.35366	CSbapl.85685	0.348988	undirected	NA	NA
CSbapl.35366	CSbapl.67420	0.347645	undirected	NA	NA
CSbapl.35366	CSbapl.82678	0.347039	undirected	NA	NA
CSbapl.35366	CSbapl.61284	0.344695	undirected	NA	NA
CSbapl.35366	CSbapl.97317	0.342356	undirected	NA	NA
CSbapl.35366	CSbapl.77670	0.342034	undirected	NA	NA
CSbapl.35366	CSbapl.79761	0.341599	undirected	NA	NA
CSbapl.35366	CSbapl.74806	0.339872	undirected	NA	NA
CSbapl.35366	CSbapl.86645	0.338926	undirected	NA	NA
CSbapl.35366	CSbapl.71460	0.338035	undirected	NA	NA
CSbapl.35366	CSbapl.87768	0.337948	undirected	NA	NA
CSbapl.35366	CSbapl.85675	0.337658	undirected	NA	NA
CSbapl.35366	CSbapl.89927	0.33739	undirected	NA	NA
CSbapl.35366	CSbapl.85521	0.336999	undirected	NA	NA
CSbapl.35366	CSbapl.69978	0.336976	undirected	NA	NA
CSbapl.35366	CSbapl.74891	0.336782	undirected	NA	NA
CSbapl.35366	CSbapl.74865	0.336542	undirected	NA	NA
CSbapl.35366	CSbapl.70941	0.336219	undirected	NA	NA
CSbapl.35366	CSbapl.40700	0.336135	undirected	NA	NA
CSbapl.35366	CSbapl.89807	0.336061	undirected	NA	NA
CSbapl.35366	CSbapl.95310	0.335724	undirected	NA	NA
CSbapl.35366	CSbapl.53669	0.335583	undirected	NA	NA
CSbapl.35366	CSbapl.44476	0.334573	undirected	NA	NA
CSbapl.35366	CSbapl.59904	0.334164	undirected	NA	NA
CSbapl.35366	CSbapl.93492	0.333211	undirected	NA	NA
CSbapl.35366	CSbapl.79709	0.332892	undirected	NA	NA
CSbapl.35366	CSbapl.74733	0.332453	undirected	NA	NA
CSbapl.35366	CSbapl.66398	0.332416	undirected	NA	NA
CSbapl.35366	CSbapl.39979	0.332096	undirected	NA	NA
CSbapl.35366	CSbapl.60412	0.329702	undirected	NA	NA
CSbapl.35366	CSbapl.63607	0.328303	undirected	NA	NA
CSbapl.35366	CSbapl.100051	0.327832	undirected	NA	NA
CSbapl.35366	CSbapl.37829	0.32774	undirected	NA	NA
CSbapl.35366	CSbapl.81808	0.327728	undirected	NA	NA
CSbapl.35366	CSbapl.65703	0.327343	undirected	NA	NA
CSbapl.35366	CSbapl.55653	0.326951	undirected	NA	NA
CSbapl.35366	CSbapl.82373	0.325441	undirected	NA	NA
CSbapl.35366	CSbapl.88327	0.322374	undirected	NA	NA
CSbapl.35366	CSbapl.39755	0.321331	undirected	NA	NA
CSbapl.35366	CSbapl.94201	0.32105	undirected	NA	NA
CSbapl.35366	CSbapl.71220	0.320895	undirected	NA	NA
CSbapl.35366	CSbapl.57197	0.320535	undirected	NA	NA
CSbapl.35366	CSbapl.61538	0.319219	undirected	NA	NA
CSbapl.35366	CSbapl.63497	0.318642	undirected	NA	NA
CSbapl.35366	CSbapl.52038	0.318365	undirected	NA	NA
CSbapl.35366	CSbapl.89733	0.318236	undirected	NA	NA
CSbapl.35366	CSbapl.39769	0.317459	undirected	NA	NA
CSbapl.35366	CSbapl.78359	0.317157	undirected	NA	NA
CSbapl.35366	CSbapl.100470	0.316964	undirected	NA	NA
CSbapl.35366	CSbapl.46000	0.31667	undirected	NA	NA
CSbapl.35366	CSbapl.57650	0.314647	undirected	NA	NA
CSbapl.35366	CSbapl.71279	0.314419	undirected	NA	NA
CSbapl.35366	CSbapl.42615	0.314005	undirected	NA	NA
CSbapl.35366	CSbapl.73862	0.313685	undirected	NA	NA
CSbapl.35366	CSbapl.71966	0.312938	undirected	NA	NA
CSbapl.35366	CSbapl.72581	0.312835	undirected	NA	NA
CSbapl.35366	CSbapl.87209	0.312751	undirected	NA	NA
CSbapl.35366	CSbapl.65394	0.31271	undirected	NA	NA
CSbapl.35366	CSbapl.77423	0.31196	undirected	NA	NA
CSbapl.35366	CSbapl.40178	0.311875	undirected	NA	NA
CSbapl.35366	CSbapl.64477	0.309106	undirected	NA	NA
CSbapl.35366	CSbapl.83485	0.308804	undirected	NA	NA
CSbapl.35366	CSbapl.62957	0.306518	undirected	NA	NA
CSbapl.35366	CSbapl.60130	0.306135	undirected	NA	NA
CSbapl.35366	CSbapl.58925	0.30567	undirected	NA	NA
CSbapl.35366	CSbapl.70225	0.304831	undirected	NA	NA
CSbapl.35366	CSbapl.88713	0.304825	undirected	NA	NA
CSbapl.35366	CSbapl.73858	0.304557	undirected	NA	NA
CSbapl.35366	CSbapl.97027	0.30437	undirected	NA	NA
CSbapl.35366	CSbapl.78197	0.303641	undirected	NA	NA
CSbapl.35366	CSbapl.40691	0.303247	undirected	NA	NA
CSbapl.35366	CSbapl.43979	0.302021	undirected	NA	NA
CSbapl.35366	CSbapl.41534	0.30136	undirected	NA	NA
CSbapl.35366	CSbapl.54142	0.300997	undirected	NA	NA
CSbapl.35366	CSbapl.47101	0.30018	undirected	NA	NA
CSbapl.74688	CSbapl.80777	0.618727	undirected	NA	NA
CSbapl.74688	CSbapl.89140	0.617194	undirected	NA	NA
CSbapl.74688	CSbapl.85866	0.616018	undirected	NA	NA
CSbapl.74688	CSbapl.77215	0.61522	undirected	NA	NA
CSbapl.74688	CSbapl.84467	0.613495	undirected	NA	NA
CSbapl.74688	CSbapl.85185	0.611932	undirected	NA	NA
CSbapl.74688	CSbapl.97618	0.611796	undirected	NA	NA
CSbapl.74688	CSbapl.78780	0.611662	undirected	NA	NA
CSbapl.74688	CSbapl.91537	0.610877	undirected	NA	NA
CSbapl.74688	CSbapl.82434	0.609306	undirected	NA	NA
CSbapl.74688	CSbapl.78645	0.607802	undirected	NA	NA
CSbapl.74688	CSbapl.97821	0.607498	undirected	NA	NA
CSbapl.74688	CSbapl.99647	0.607322	undirected	NA	NA
CSbapl.74688	CSbapl.98036	0.606605	undirected	NA	NA
CSbapl.74688	CSbapl.81530	0.605526	undirected	NA	NA
CSbapl.74688	CSbapl.80496	0.605367	undirected	NA	NA
CSbapl.74688	CSbapl.84479	0.605244	undirected	NA	NA
CSbapl.74688	CSbapl.84478	0.605169	undirected	NA	NA
CSbapl.74688	CSbapl.78778	0.605149	undirected	NA	NA
CSbapl.74688	CSbapl.99656	0.604206	undirected	NA	NA
CSbapl.74688	CSbapl.97820	0.602675	undirected	NA	NA
CSbapl.74688	CSbapl.78348	0.601344	undirected	NA	NA
CSbapl.74688	CSbapl.93823	0.600988	undirected	NA	NA
CSbapl.74688	CSbapl.77880	0.600917	undirected	NA	NA
CSbapl.74688	CSbapl.97005	0.60086	undirected	NA	NA
CSbapl.74688	CSbapl.97620	0.600726	undirected	NA	NA
CSbapl.74688	CSbapl.90529	0.600507	undirected	NA	NA
CSbapl.74688	CSbapl.94232	0.599409	undirected	NA	NA
CSbapl.74688	CSbapl.75410	0.59835	undirected	NA	NA
CSbapl.74688	CSbapl.100520	0.598272	undirected	NA	NA
CSbapl.74688	CSbapl.86713	0.595215	undirected	NA	NA
CSbapl.74688	CSbapl.90557	0.59356	undirected	NA	NA
CSbapl.74688	CSbapl.74888	0.592213	undirected	NA	NA
CSbapl.74688	CSbapl.74696	0.592017	undirected	NA	NA
CSbapl.74688	CSbapl.94748	0.591982	undirected	NA	NA
CSbapl.74688	CSbapl.80347	0.591737	undirected	NA	NA
CSbapl.74688	CSbapl.82836	0.591517	undirected	NA	NA
CSbapl.74688	CSbapl.74958	0.589416	undirected	NA	NA
CSbapl.74688	CSbapl.97674	0.588887	undirected	NA	NA
CSbapl.74688	CSbapl.90862	0.587433	undirected	NA	NA
CSbapl.74688	CSbapl.90838	0.586128	undirected	NA	NA
CSbapl.74688	CSbapl.79273	0.585042	undirected	NA	NA
CSbapl.74688	CSbapl.90565	0.584549	undirected	NA	NA
CSbapl.74688	CSbapl.96397	0.583293	undirected	NA	NA
CSbapl.74688	CSbapl.90979	0.582855	undirected	NA	NA
CSbapl.74688	CSbapl.90864	0.582826	undirected	NA	NA
CSbapl.74688	CSbapl.77247	0.582799	undirected	NA	NA
CSbapl.74688	CSbapl.77829	0.582014	undirected	NA	NA
CSbapl.74688	CSbapl.93340	0.581503	undirected	NA	NA
CSbapl.74688	CSbapl.74797	0.58079	undirected	NA	NA
CSbapl.74688	CSbapl.81070	0.577906	undirected	NA	NA
CSbapl.74688	CSbapl.94251	0.576611	undirected	NA	NA
CSbapl.74688	CSbapl.77298	0.576592	undirected	NA	NA
CSbapl.74688	CSbapl.77830	0.576432	undirected	NA	NA
CSbapl.74688	CSbapl.76838	0.575286	undirected	NA	NA
CSbapl.74688	CSbapl.90876	0.574868	undirected	NA	NA
CSbapl.74688	CSbapl.94628	0.574809	undirected	NA	NA
CSbapl.74688	CSbapl.93727	0.574499	undirected	NA	NA
CSbapl.74688	CSbapl.82451	0.574292	undirected	NA	NA
CSbapl.74688	CSbapl.89936	0.574158	undirected	NA	NA
CSbapl.74688	CSbapl.85672	0.573533	undirected	NA	NA
CSbapl.74688	CSbapl.90969	0.572503	undirected	NA	NA
CSbapl.74688	CSbapl.83266	0.571286	undirected	NA	NA
CSbapl.74688	CSbapl.78583	0.568941	undirected	NA	NA
CSbapl.74688	CSbapl.86712	0.567174	undirected	NA	NA
CSbapl.74688	CSbapl.99077	0.567103	undirected	NA	NA
CSbapl.74688	CSbapl.99304	0.564458	undirected	NA	NA
CSbapl.74688	CSbapl.97497	0.563738	undirected	NA	NA
CSbapl.74688	CSbapl.96700	0.563198	undirected	NA	NA
CSbapl.74688	CSbapl.76155	0.562679	undirected	NA	NA
CSbapl.74688	CSbapl.77300	0.562534	undirected	NA	NA
CSbapl.74688	CSbapl.97358	0.561878	undirected	NA	NA
CSbapl.74688	CSbapl.86838	0.560963	undirected	NA	NA
CSbapl.74688	CSbapl.97218	0.558964	undirected	NA	NA
CSbapl.74688	CSbapl.100034	0.557766	undirected	NA	NA
CSbapl.74688	CSbapl.84942	0.557602	undirected	NA	NA
CSbapl.74688	CSbapl.90731	0.557552	undirected	NA	NA
CSbapl.74688	CSbapl.78338	0.557331	undirected	NA	NA
CSbapl.74688	CSbapl.86271	0.555025	undirected	NA	NA
CSbapl.74688	CSbapl.83479	0.553887	undirected	NA	NA
CSbapl.74688	CSbapl.76852	0.549741	undirected	NA	NA
CSbapl.74688	CSbapl.84750	0.548689	undirected	NA	NA
CSbapl.74688	CSbapl.95378	0.547746	undirected	NA	NA
CSbapl.74688	CSbapl.77627	0.542612	undirected	NA	NA
CSbapl.74688	CSbapl.88274	0.54069	undirected	NA	NA
CSbapl.74688	CSbapl.96066	0.540573	undirected	NA	NA
CSbapl.74688	CSbapl.81097	0.540392	undirected	NA	NA
CSbapl.74688	CSbapl.79058	0.539501	undirected	NA	NA
CSbapl.74688	CSbapl.100312	0.537283	undirected	NA	NA
CSbapl.74688	CSbapl.90659	0.534353	undirected	NA	NA
CSbapl.74688	CSbapl.90257	0.533925	undirected	NA	NA
CSbapl.74688	CSbapl.88173	0.531238	undirected	NA	NA
CSbapl.74688	CSbapl.94224	0.531228	undirected	NA	NA
CSbapl.74688	CSbapl.96888	0.531046	undirected	NA	NA
CSbapl.74688	CSbapl.77625	0.531003	undirected	NA	NA
CSbapl.74688	CSbapl.94250	0.530326	undirected	NA	NA
CSbapl.74688	CSbapl.79760	0.529519	undirected	NA	NA
CSbapl.74688	CSbapl.89449	0.528627	undirected	NA	NA
CSbapl.74688	CSbapl.77593	0.528542	undirected	NA	NA
CSbapl.74688	CSbapl.100444	0.5284	undirected	NA	NA
CSbapl.74688	CSbapl.91297	0.525997	undirected	NA	NA
CSbapl.74688	CSbapl.96107	0.524365	undirected	NA	NA
CSbapl.74688	CSbapl.80880	0.523527	undirected	NA	NA
CSbapl.74688	CSbapl.74801	0.521606	undirected	NA	NA
CSbapl.74688	CSbapl.97738	0.520548	undirected	NA	NA
CSbapl.74688	CSbapl.98427	0.5188	undirected	NA	NA
CSbapl.74688	CSbapl.93229	0.518115	undirected	NA	NA
CSbapl.74688	CSbapl.92944	0.517605	undirected	NA	NA
CSbapl.74688	CSbapl.74862	0.515975	undirected	NA	NA
CSbapl.74688	CSbapl.86703	0.515584	undirected	NA	NA
CSbapl.74688	CSbapl.80388	0.514328	undirected	NA	NA
CSbapl.74688	CSbapl.84877	0.514074	undirected	NA	NA
CSbapl.74688	CSbapl.76112	0.510014	undirected	NA	NA
CSbapl.74688	CSbapl.97780	0.50998	undirected	NA	NA
CSbapl.74688	CSbapl.84752	0.507496	undirected	NA	NA
CSbapl.74688	CSbapl.90657	0.50744	undirected	NA	NA
CSbapl.74688	CSbapl.99262	0.50695	undirected	NA	NA
CSbapl.74688	CSbapl.88326	0.506282	undirected	NA	NA
CSbapl.74688	CSbapl.85021	0.505319	undirected	NA	NA
CSbapl.74688	CSbapl.97189	0.505166	undirected	NA	NA
CSbapl.74688	CSbapl.97112	0.50266	undirected	NA	NA
CSbapl.74688	CSbapl.97947	0.499632	undirected	NA	NA
CSbapl.74688	CSbapl.91891	0.493053	undirected	NA	NA
CSbapl.74688	CSbapl.97789	0.491398	undirected	NA	NA
CSbapl.74688	CSbapl.95639	0.48782	undirected	NA	NA
CSbapl.74688	CSbapl.84883	0.487035	undirected	NA	NA
CSbapl.74688	CSbapl.97635	0.486802	undirected	NA	NA
CSbapl.74688	CSbapl.81750	0.481627	undirected	NA	NA
CSbapl.74688	CSbapl.97764	0.481617	undirected	NA	NA
CSbapl.74688	CSbapl.90811	0.480752	undirected	NA	NA
CSbapl.74688	CSbapl.95737	0.471968	undirected	NA	NA
CSbapl.74688	CSbapl.83367	0.461797	undirected	NA	NA
CSbapl.74688	CSbapl.96691	0.456102	undirected	NA	NA
CSbapl.74688	CSbapl.81274	0.455198	undirected	NA	NA
CSbapl.74688	CSbapl.97366	0.454041	undirected	NA	NA
CSbapl.74688	CSbapl.80198	0.453584	undirected	NA	NA
CSbapl.74688	CSbapl.85704	0.451418	undirected	NA	NA
CSbapl.74688	CSbapl.79159	0.451367	undirected	NA	NA
CSbapl.74688	CSbapl.99604	0.449821	undirected	NA	NA
CSbapl.74688	CSbapl.84482	0.449567	undirected	NA	NA
CSbapl.74688	CSbapl.81482	0.448392	undirected	NA	NA
CSbapl.74688	CSbapl.79271	0.447686	undirected	NA	NA
CSbapl.74688	CSbapl.98557	0.446736	undirected	NA	NA
CSbapl.74688	CSbapl.79804	0.443573	undirected	NA	NA
CSbapl.74688	CSbapl.90740	0.442019	undirected	NA	NA
CSbapl.74688	CSbapl.85684	0.441442	undirected	NA	NA
CSbapl.74688	CSbapl.92188	0.441216	undirected	NA	NA
CSbapl.74688	CSbapl.97029	0.43933	undirected	NA	NA
CSbapl.74688	CSbapl.79066	0.439076	undirected	NA	NA
CSbapl.74688	CSbapl.87520	0.434931	undirected	NA	NA
CSbapl.74688	CSbapl.85674	0.432031	undirected	NA	NA
CSbapl.74688	CSbapl.89170	0.431563	undirected	NA	NA
CSbapl.74688	CSbapl.86646	0.430942	undirected	NA	NA
CSbapl.74688	CSbapl.96038	0.42999	undirected	NA	NA
CSbapl.74688	CSbapl.80881	0.428855	undirected	NA	NA
CSbapl.74688	CSbapl.89466	0.422544	undirected	NA	NA
CSbapl.74688	CSbapl.83515	0.421351	undirected	NA	NA
CSbapl.74688	CSbapl.77741	0.419695	undirected	NA	NA
CSbapl.74688	CSbapl.78287	0.419685	undirected	NA	NA
CSbapl.74688	CSbapl.86164	0.417638	undirected	NA	NA
CSbapl.74688	CSbapl.95532	0.410484	undirected	NA	NA
CSbapl.74688	CSbapl.100116	0.409642	undirected	NA	NA
CSbapl.74688	CSbapl.100099	0.404626	undirected	NA	NA
CSbapl.74688	CSbapl.85487	0.402133	undirected	NA	NA
CSbapl.74688	CSbapl.79836	0.395452	undirected	NA	NA
CSbapl.74688	CSbapl.78776	0.393687	undirected	NA	NA
CSbapl.74688	CSbapl.93917	0.392877	undirected	NA	NA
CSbapl.74688	CSbapl.75040	0.389729	undirected	NA	NA
CSbapl.74688	CSbapl.98616	0.387863	undirected	NA	NA
CSbapl.74688	CSbapl.96425	0.387585	undirected	NA	NA
CSbapl.74688	CSbapl.74890	0.381281	undirected	NA	NA
CSbapl.74688	CSbapl.85402	0.381217	undirected	NA	NA
CSbapl.74688	CSbapl.90072	0.380206	undirected	NA	NA
CSbapl.74688	CSbapl.90630	0.374552	undirected	NA	NA
CSbapl.74688	CSbapl.79376	0.373677	undirected	NA	NA
CSbapl.74688	CSbapl.98581	0.37337	undirected	NA	NA
CSbapl.74688	CSbapl.88857	0.371182	undirected	NA	NA
CSbapl.74688	CSbapl.93348	0.367165	undirected	NA	NA
CSbapl.74688	CSbapl.85171	0.363819	undirected	NA	NA
CSbapl.74688	CSbapl.96671	0.362394	undirected	NA	NA
CSbapl.74688	CSbapl.91212	0.361854	undirected	NA	NA
CSbapl.74688	CSbapl.76546	0.358748	undirected	NA	NA
CSbapl.74688	CSbapl.79483	0.358547	undirected	NA	NA
CSbapl.74688	CSbapl.85675	0.354501	undirected	NA	NA
CSbapl.74688	CSbapl.85685	0.353982	undirected	NA	NA
CSbapl.74688	CSbapl.77670	0.352313	undirected	NA	NA
CSbapl.74688	CSbapl.85521	0.352153	undirected	NA	NA
CSbapl.74688	CSbapl.87768	0.351862	undirected	NA	NA
CSbapl.74688	CSbapl.95310	0.349584	undirected	NA	NA
CSbapl.74688	CSbapl.86645	0.348835	undirected	NA	NA
CSbapl.74688	CSbapl.79761	0.347515	undirected	NA	NA
CSbapl.74688	CSbapl.79709	0.346483	undirected	NA	NA
CSbapl.74688	CSbapl.82678	0.344183	undirected	NA	NA
CSbapl.74688	CSbapl.74733	0.34355	undirected	NA	NA
CSbapl.74688	CSbapl.74806	0.342889	undirected	NA	NA
CSbapl.74688	CSbapl.97317	0.340001	undirected	NA	NA
CSbapl.74688	CSbapl.81808	0.339928	undirected	NA	NA
CSbapl.74688	CSbapl.100051	0.339793	undirected	NA	NA
CSbapl.74688	CSbapl.74865	0.339542	undirected	NA	NA
CSbapl.74688	CSbapl.93492	0.338697	undirected	NA	NA
CSbapl.74688	CSbapl.88327	0.337663	undirected	NA	NA
CSbapl.74688	CSbapl.74891	0.335919	undirected	NA	NA
CSbapl.74688	CSbapl.89807	0.333211	undirected	NA	NA
CSbapl.74688	CSbapl.100470	0.332065	undirected	NA	NA
CSbapl.74688	CSbapl.89733	0.331911	undirected	NA	NA
CSbapl.74688	CSbapl.89927	0.330342	undirected	NA	NA
CSbapl.74688	CSbapl.87209	0.329517	undirected	NA	NA
CSbapl.74688	CSbapl.78359	0.328351	undirected	NA	NA
CSbapl.74688	CSbapl.82373	0.32578	undirected	NA	NA
CSbapl.74688	CSbapl.94201	0.316972	undirected	NA	NA
CSbapl.74688	CSbapl.77423	0.31345	undirected	NA	NA
CSbapl.74688	CSbapl.83485	0.312842	undirected	NA	NA
CSbapl.74688	CSbapl.88713	0.308745	undirected	NA	NA
CSbapl.74688	CSbapl.97027	0.305979	undirected	NA	NA
CSbapl.74688	CSbapl.78197	0.30457	undirected	NA	NA
CSbapl.74688	CSbapl.101091	0.303179	undirected	NA	NA
CSbapl.74688	CSbapl.85352	0.303027	undirected	NA	NA
CSbapl.74688	CSbapl.84568	0.300897	undirected	NA	NA
CSbapl.37883	CSbapl.75410	0.617564	undirected	NA	NA
CSbapl.37883	CSbapl.74688	0.614842	undirected	NA	NA
CSbapl.37883	CSbapl.68356	0.614392	undirected	NA	NA
CSbapl.37883	CSbapl.69660	0.613083	undirected	NA	NA
CSbapl.37883	CSbapl.97820	0.611975	undirected	NA	NA
CSbapl.37883	CSbapl.98036	0.61153	undirected	NA	NA
CSbapl.37883	CSbapl.86713	0.60904	undirected	NA	NA
CSbapl.37883	CSbapl.38637	0.60744	undirected	NA	NA
CSbapl.37883	CSbapl.84478	0.607367	undirected	NA	NA
CSbapl.37883	CSbapl.44825	0.607083	undirected	NA	NA
CSbapl.37883	CSbapl.93823	0.606445	undirected	NA	NA
CSbapl.37883	CSbapl.69096	0.606407	undirected	NA	NA
CSbapl.37883	CSbapl.99647	0.605957	undirected	NA	NA
CSbapl.37883	CSbapl.46814	0.605885	undirected	NA	NA
CSbapl.37883	CSbapl.74958	0.604162	undirected	NA	NA
CSbapl.37883	CSbapl.97821	0.602706	undirected	NA	NA
CSbapl.37883	CSbapl.90529	0.600795	undirected	NA	NA
CSbapl.37883	CSbapl.66930	0.600637	undirected	NA	NA
CSbapl.37883	CSbapl.82434	0.59996	undirected	NA	NA
CSbapl.37883	CSbapl.81530	0.599477	undirected	NA	NA
CSbapl.37883	CSbapl.91537	0.59886	undirected	NA	NA
CSbapl.37883	CSbapl.57539	0.598509	undirected	NA	NA
CSbapl.37883	CSbapl.69368	0.598431	undirected	NA	NA
CSbapl.37883	CSbapl.97618	0.598332	undirected	NA	NA
CSbapl.37883	CSbapl.38233	0.597314	undirected	NA	NA
CSbapl.37883	CSbapl.52842	0.597266	undirected	NA	NA
CSbapl.37883	CSbapl.42154	0.595991	undirected	NA	NA
CSbapl.37883	CSbapl.77215	0.594188	undirected	NA	NA
CSbapl.37883	CSbapl.71796	0.594158	undirected	NA	NA
CSbapl.37883	CSbapl.90838	0.593367	undirected	NA	NA
CSbapl.37883	CSbapl.46920	0.592103	undirected	NA	NA
CSbapl.37883	CSbapl.65954	0.591352	undirected	NA	NA
CSbapl.37883	CSbapl.90979	0.590708	undirected	NA	NA
CSbapl.37883	CSbapl.80347	0.590675	undirected	NA	NA
CSbapl.37883	CSbapl.78645	0.589495	undirected	NA	NA
CSbapl.37883	CSbapl.66085	0.588597	undirected	NA	NA
CSbapl.37883	CSbapl.74696	0.587871	undirected	NA	NA
CSbapl.37883	CSbapl.38631	0.587753	undirected	NA	NA
CSbapl.37883	CSbapl.65541	0.587215	undirected	NA	NA
CSbapl.37883	CSbapl.79273	0.584811	undirected	NA	NA
CSbapl.37883	CSbapl.43547	0.58421	undirected	NA	NA
CSbapl.37883	CSbapl.90864	0.582121	undirected	NA	NA
CSbapl.37883	CSbapl.84479	0.582115	undirected	NA	NA
CSbapl.37883	CSbapl.85185	0.579438	undirected	NA	NA
CSbapl.37883	CSbapl.71336	0.579359	undirected	NA	NA
CSbapl.37883	CSbapl.50319	0.578395	undirected	NA	NA
CSbapl.37883	CSbapl.51868	0.578301	undirected	NA	NA
CSbapl.37883	CSbapl.48650	0.578014	undirected	NA	NA
CSbapl.37883	CSbapl.78778	0.575479	undirected	NA	NA
CSbapl.37883	CSbapl.71335	0.574982	undirected	NA	NA
CSbapl.37883	CSbapl.71334	0.574941	undirected	NA	NA
CSbapl.37883	CSbapl.78780	0.574554	undirected	NA	NA
CSbapl.37883	CSbapl.52031	0.573753	undirected	NA	NA
CSbapl.37883	CSbapl.42111	0.572418	undirected	NA	NA
CSbapl.37883	CSbapl.41160	0.572105	undirected	NA	NA
CSbapl.37883	CSbapl.39676	0.571262	undirected	NA	NA
CSbapl.37883	CSbapl.65418	0.570104	undirected	NA	NA
CSbapl.37883	CSbapl.57204	0.569406	undirected	NA	NA
CSbapl.37883	CSbapl.67596	0.568592	undirected	NA	NA
CSbapl.37883	CSbapl.90557	0.56848	undirected	NA	NA
CSbapl.37883	CSbapl.69256	0.567214	undirected	NA	NA
CSbapl.37883	CSbapl.97218	0.567133	undirected	NA	NA
CSbapl.37883	CSbapl.86712	0.566097	undirected	NA	NA
CSbapl.37883	CSbapl.71671	0.566021	undirected	NA	NA
CSbapl.37883	CSbapl.77829	0.565669	undirected	NA	NA
CSbapl.37883	CSbapl.71422	0.565559	undirected	NA	NA
CSbapl.37883	CSbapl.85672	0.565378	undirected	NA	NA
CSbapl.37883	CSbapl.80777	0.56204	undirected	NA	NA
CSbapl.37883	CSbapl.61126	0.560505	undirected	NA	NA
CSbapl.37883	CSbapl.55990	0.559311	undirected	NA	NA
CSbapl.37883	CSbapl.84467	0.559171	undirected	NA	NA
CSbapl.37883	CSbapl.70962	0.558608	undirected	NA	NA
CSbapl.37883	CSbapl.74138	0.558289	undirected	NA	NA
CSbapl.37883	CSbapl.44450	0.557814	undirected	NA	NA
CSbapl.37883	CSbapl.100034	0.557713	undirected	NA	NA
CSbapl.37883	CSbapl.89140	0.557667	undirected	NA	NA
CSbapl.37883	CSbapl.71743	0.557235	undirected	NA	NA
CSbapl.37883	CSbapl.78583	0.557203	undirected	NA	NA
CSbapl.37883	CSbapl.74888	0.557099	undirected	NA	NA
CSbapl.37883	CSbapl.93340	0.556943	undirected	NA	NA
CSbapl.37883	CSbapl.85866	0.555867	undirected	NA	NA
CSbapl.37883	CSbapl.71740	0.554505	undirected	NA	NA
CSbapl.37883	CSbapl.52164	0.553462	undirected	NA	NA
CSbapl.37883	CSbapl.57531	0.552386	undirected	NA	NA
CSbapl.37883	CSbapl.94232	0.551676	undirected	NA	NA
CSbapl.37883	CSbapl.65395	0.550843	undirected	NA	NA
CSbapl.37883	CSbapl.96397	0.550409	undirected	NA	NA
CSbapl.37883	CSbapl.80496	0.550092	undirected	NA	NA
CSbapl.37883	CSbapl.65393	0.549514	undirected	NA	NA
CSbapl.37883	CSbapl.88274	0.549104	undirected	NA	NA
CSbapl.37883	CSbapl.77247	0.548678	undirected	NA	NA
CSbapl.37883	CSbapl.97620	0.547598	undirected	NA	NA
CSbapl.37883	CSbapl.39880	0.547362	undirected	NA	NA
CSbapl.37883	CSbapl.57453	0.546271	undirected	NA	NA
CSbapl.37883	CSbapl.38356	0.546093	undirected	NA	NA
CSbapl.37883	CSbapl.56512	0.545915	undirected	NA	NA
CSbapl.37883	CSbapl.38915	0.54477	undirected	NA	NA
CSbapl.37883	CSbapl.78348	0.543906	undirected	NA	NA
CSbapl.37883	CSbapl.54136	0.543894	undirected	NA	NA
CSbapl.37883	CSbapl.97005	0.542017	undirected	NA	NA
CSbapl.37883	CSbapl.100520	0.541872	undirected	NA	NA
CSbapl.37883	CSbapl.99656	0.541435	undirected	NA	NA
CSbapl.37883	CSbapl.41890	0.541218	undirected	NA	NA
CSbapl.37883	CSbapl.94251	0.540388	undirected	NA	NA
CSbapl.37883	CSbapl.77880	0.539981	undirected	NA	NA
CSbapl.37883	CSbapl.77627	0.539715	undirected	NA	NA
CSbapl.37883	CSbapl.68644	0.539404	undirected	NA	NA
CSbapl.37883	CSbapl.90731	0.538114	undirected	NA	NA
CSbapl.37883	CSbapl.82836	0.537611	undirected	NA	NA
CSbapl.37883	CSbapl.53029	0.53756	undirected	NA	NA
CSbapl.37883	CSbapl.70276	0.537339	undirected	NA	NA
CSbapl.37883	CSbapl.55574	0.536805	undirected	NA	NA
CSbapl.37883	CSbapl.66422	0.536496	undirected	NA	NA
CSbapl.37883	CSbapl.63825	0.536316	undirected	NA	NA
CSbapl.37883	CSbapl.44472	0.535906	undirected	NA	NA
CSbapl.37883	CSbapl.64367	0.535663	undirected	NA	NA
CSbapl.37883	CSbapl.94748	0.535658	undirected	NA	NA
CSbapl.37883	CSbapl.59700	0.53556	undirected	NA	NA
CSbapl.37883	CSbapl.90862	0.535542	undirected	NA	NA
CSbapl.37883	CSbapl.41903	0.535458	undirected	NA	NA
CSbapl.37883	CSbapl.63711	0.534137	undirected	NA	NA
CSbapl.37883	CSbapl.71913	0.534078	undirected	NA	NA
CSbapl.37883	CSbapl.70872	0.533226	undirected	NA	NA
CSbapl.37883	CSbapl.57528	0.532185	undirected	NA	NA
CSbapl.37883	CSbapl.67070	0.531832	undirected	NA	NA
CSbapl.37883	CSbapl.38908	0.531514	undirected	NA	NA
CSbapl.37883	CSbapl.84750	0.531439	undirected	NA	NA
CSbapl.37883	CSbapl.57265	0.531068	undirected	NA	NA
CSbapl.37883	CSbapl.70100	0.531	undirected	NA	NA
CSbapl.37883	CSbapl.77298	0.530619	undirected	NA	NA
CSbapl.37883	CSbapl.66772	0.530203	undirected	NA	NA
CSbapl.37883	CSbapl.90565	0.52906	undirected	NA	NA
CSbapl.37883	CSbapl.49153	0.528861	undirected	NA	NA
CSbapl.37883	CSbapl.63838	0.528532	undirected	NA	NA
CSbapl.37883	CSbapl.47259	0.527551	undirected	NA	NA
CSbapl.37883	CSbapl.97674	0.526603	undirected	NA	NA
CSbapl.37883	CSbapl.45057	0.52581	undirected	NA	NA
CSbapl.37883	CSbapl.38910	0.524993	undirected	NA	NA
CSbapl.37883	CSbapl.74687	0.524791	undirected	NA	NA
CSbapl.37883	CSbapl.74570	0.524032	undirected	NA	NA
CSbapl.37883	CSbapl.68766	0.523526	undirected	NA	NA
CSbapl.37883	CSbapl.74797	0.523211	undirected	NA	NA
CSbapl.37883	CSbapl.67149	0.523146	undirected	NA	NA
CSbapl.37883	CSbapl.69848	0.523095	undirected	NA	NA
CSbapl.37883	CSbapl.97497	0.52113	undirected	NA	NA
CSbapl.37883	CSbapl.66939	0.521127	undirected	NA	NA
CSbapl.37883	CSbapl.94628	0.52064	undirected	NA	NA
CSbapl.37883	CSbapl.100312	0.52047	undirected	NA	NA
CSbapl.37883	CSbapl.90876	0.519657	undirected	NA	NA
CSbapl.37883	CSbapl.55586	0.519559	undirected	NA	NA
CSbapl.37883	CSbapl.89936	0.519359	undirected	NA	NA
CSbapl.37883	CSbapl.96066	0.518967	undirected	NA	NA
CSbapl.37883	CSbapl.82451	0.518749	undirected	NA	NA
CSbapl.37883	CSbapl.69556	0.518734	undirected	NA	NA
CSbapl.37883	CSbapl.83266	0.518612	undirected	NA	NA
CSbapl.37883	CSbapl.71078	0.518569	undirected	NA	NA
CSbapl.37883	CSbapl.46939	0.518436	undirected	NA	NA
CSbapl.37883	CSbapl.63982	0.518378	undirected	NA	NA
CSbapl.37883	CSbapl.38364	0.518251	undirected	NA	NA
CSbapl.37883	CSbapl.44033	0.518118	undirected	NA	NA
CSbapl.37883	CSbapl.51633	0.518109	undirected	NA	NA
CSbapl.37883	CSbapl.90969	0.516341	undirected	NA	NA
CSbapl.37883	CSbapl.38236	0.515632	undirected	NA	NA
CSbapl.37883	CSbapl.62754	0.515173	undirected	NA	NA
CSbapl.37883	CSbapl.52580	0.514428	undirected	NA	NA
CSbapl.37883	CSbapl.44097	0.514423	undirected	NA	NA
CSbapl.37883	CSbapl.77830	0.514021	undirected	NA	NA
CSbapl.37883	CSbapl.46960	0.513873	undirected	NA	NA
CSbapl.37883	CSbapl.67035	0.513618	undirected	NA	NA
CSbapl.37883	CSbapl.93727	0.513479	undirected	NA	NA
CSbapl.37883	CSbapl.66839	0.513389	undirected	NA	NA
CSbapl.37883	CSbapl.76838	0.513188	undirected	NA	NA
CSbapl.37883	CSbapl.81070	0.512968	undirected	NA	NA
CSbapl.37883	CSbapl.46921	0.512787	undirected	NA	NA
CSbapl.37883	CSbapl.76155	0.511627	undirected	NA	NA
CSbapl.37883	CSbapl.52962	0.510293	undirected	NA	NA
CSbapl.37883	CSbapl.83479	0.509897	undirected	NA	NA
CSbapl.37883	CSbapl.58175	0.509698	undirected	NA	NA
CSbapl.37883	CSbapl.59872	0.508858	undirected	NA	NA
CSbapl.37883	CSbapl.99304	0.508266	undirected	NA	NA
CSbapl.37883	CSbapl.73952	0.507187	undirected	NA	NA
CSbapl.37883	CSbapl.99077	0.507176	undirected	NA	NA
CSbapl.37883	CSbapl.69715	0.506666	undirected	NA	NA
CSbapl.37883	CSbapl.53588	0.506654	undirected	NA	NA
CSbapl.37883	CSbapl.52596	0.506525	undirected	NA	NA
CSbapl.37883	CSbapl.43200	0.505879	undirected	NA	NA
CSbapl.37883	CSbapl.49980	0.5054	undirected	NA	NA
CSbapl.37883	CSbapl.97358	0.504641	undirected	NA	NA
CSbapl.37883	CSbapl.54332	0.503279	undirected	NA	NA
CSbapl.37883	CSbapl.77300	0.502946	undirected	NA	NA
CSbapl.37883	CSbapl.96700	0.502769	undirected	NA	NA
CSbapl.37883	CSbapl.84942	0.502027	undirected	NA	NA
CSbapl.37883	CSbapl.62690	0.501981	undirected	NA	NA
CSbapl.37883	CSbapl.69686	0.501856	undirected	NA	NA
CSbapl.37883	CSbapl.45865	0.50049	undirected	NA	NA
CSbapl.37883	CSbapl.66515	0.500326	undirected	NA	NA
CSbapl.37883	CSbapl.68352	0.500116	undirected	NA	NA
CSbapl.37883	CSbapl.65199	0.499982	undirected	NA	NA
CSbapl.37883	CSbapl.89449	0.499602	undirected	NA	NA
CSbapl.37883	CSbapl.69935	0.499587	undirected	NA	NA
CSbapl.37883	CSbapl.78338	0.49925	undirected	NA	NA
CSbapl.37883	CSbapl.86838	0.49805	undirected	NA	NA
CSbapl.37883	CSbapl.42359	0.497932	undirected	NA	NA
CSbapl.37883	CSbapl.54812	0.497782	undirected	NA	NA
CSbapl.37883	CSbapl.40192	0.497655	undirected	NA	NA
CSbapl.37883	CSbapl.46660	0.497381	undirected	NA	NA
CSbapl.37883	CSbapl.38907	0.496334	undirected	NA	NA
CSbapl.37883	CSbapl.86271	0.496252	undirected	NA	NA
CSbapl.37883	CSbapl.40953	0.495802	undirected	NA	NA
CSbapl.37883	CSbapl.67181	0.495296	undirected	NA	NA
CSbapl.37883	CSbapl.42795	0.494883	undirected	NA	NA
CSbapl.37883	CSbapl.46986	0.493911	undirected	NA	NA
CSbapl.37883	CSbapl.46944	0.492421	undirected	NA	NA
CSbapl.37883	CSbapl.47820	0.492259	undirected	NA	NA
CSbapl.37883	CSbapl.47757	0.488979	undirected	NA	NA
CSbapl.37883	CSbapl.71403	0.488044	undirected	NA	NA
CSbapl.37883	CSbapl.79058	0.487825	undirected	NA	NA
CSbapl.37883	CSbapl.76852	0.48765	undirected	NA	NA
CSbapl.37883	CSbapl.96107	0.48764	undirected	NA	NA
CSbapl.37883	CSbapl.71083	0.487567	undirected	NA	NA
CSbapl.37883	CSbapl.62687	0.487483	undirected	NA	NA
CSbapl.37883	CSbapl.73077	0.486451	undirected	NA	NA
CSbapl.37883	CSbapl.69347	0.486327	undirected	NA	NA
CSbapl.37883	CSbapl.94250	0.486186	undirected	NA	NA
CSbapl.37883	CSbapl.95378	0.484034	undirected	NA	NA
CSbapl.37883	CSbapl.42835	0.483301	undirected	NA	NA
CSbapl.37883	CSbapl.90659	0.482937	undirected	NA	NA
CSbapl.37883	CSbapl.60067	0.482122	undirected	NA	NA
CSbapl.37883	CSbapl.90257	0.481306	undirected	NA	NA
CSbapl.37883	CSbapl.67405	0.479762	undirected	NA	NA
CSbapl.37883	CSbapl.45464	0.479526	undirected	NA	NA
CSbapl.37883	CSbapl.77625	0.478936	undirected	NA	NA
CSbapl.37883	CSbapl.68768	0.477633	undirected	NA	NA
CSbapl.37883	CSbapl.46677	0.477083	undirected	NA	NA
CSbapl.37883	CSbapl.98427	0.476791	undirected	NA	NA
CSbapl.37883	CSbapl.64035	0.47618	undirected	NA	NA
CSbapl.37883	CSbapl.57672	0.475874	undirected	NA	NA
CSbapl.37883	CSbapl.47255	0.475071	undirected	NA	NA
CSbapl.37883	CSbapl.69257	0.47439	undirected	NA	NA
CSbapl.37883	CSbapl.100444	0.474286	undirected	NA	NA
CSbapl.37883	CSbapl.47097	0.47424	undirected	NA	NA
CSbapl.37883	CSbapl.69041	0.474141	undirected	NA	NA
CSbapl.37883	CSbapl.79760	0.473752	undirected	NA	NA
CSbapl.37883	CSbapl.81097	0.473288	undirected	NA	NA
CSbapl.37883	CSbapl.47970	0.473065	undirected	NA	NA
CSbapl.37883	CSbapl.51693	0.472763	undirected	NA	NA
CSbapl.37883	CSbapl.48823	0.472357	undirected	NA	NA
CSbapl.37883	CSbapl.91297	0.47207	undirected	NA	NA
CSbapl.37883	CSbapl.96888	0.471745	undirected	NA	NA
CSbapl.37883	CSbapl.71914	0.470946	undirected	NA	NA
CSbapl.37883	CSbapl.46005	0.470545	undirected	NA	NA
CSbapl.37883	CSbapl.76112	0.470508	undirected	NA	NA
CSbapl.37883	CSbapl.97780	0.470195	undirected	NA	NA
CSbapl.37883	CSbapl.65045	0.4686	undirected	NA	NA
CSbapl.37883	CSbapl.46961	0.468581	undirected	NA	NA
CSbapl.37883	CSbapl.94224	0.467872	undirected	NA	NA
CSbapl.37883	CSbapl.43748	0.46782	undirected	NA	NA
CSbapl.37883	CSbapl.77593	0.466414	undirected	NA	NA
CSbapl.37883	CSbapl.97189	0.466326	undirected	NA	NA
CSbapl.37883	CSbapl.69166	0.465746	undirected	NA	NA
CSbapl.37883	CSbapl.38235	0.465687	undirected	NA	NA
CSbapl.37883	CSbapl.80388	0.465442	undirected	NA	NA
CSbapl.37883	CSbapl.42128	0.465269	undirected	NA	NA
CSbapl.37883	CSbapl.88173	0.464654	undirected	NA	NA
CSbapl.37883	CSbapl.74801	0.464643	undirected	NA	NA
CSbapl.37883	CSbapl.93229	0.464068	undirected	NA	NA
CSbapl.37883	CSbapl.63900	0.463131	undirected	NA	NA
CSbapl.37883	CSbapl.80880	0.46302	undirected	NA	NA
CSbapl.37883	CSbapl.61237	0.461963	undirected	NA	NA
CSbapl.37883	CSbapl.61682	0.460941	undirected	NA	NA
CSbapl.37883	CSbapl.59752	0.459529	undirected	NA	NA
CSbapl.37883	CSbapl.84877	0.459144	undirected	NA	NA
CSbapl.37883	CSbapl.46154	0.459124	undirected	NA	NA
CSbapl.37883	CSbapl.67594	0.458257	undirected	NA	NA
CSbapl.37883	CSbapl.92944	0.458191	undirected	NA	NA
CSbapl.37883	CSbapl.72260	0.458077	undirected	NA	NA
CSbapl.37883	CSbapl.51738	0.45805	undirected	NA	NA
CSbapl.37883	CSbapl.58845	0.456371	undirected	NA	NA
CSbapl.37883	CSbapl.73868	0.455752	undirected	NA	NA
CSbapl.37883	CSbapl.62552	0.454637	undirected	NA	NA
CSbapl.37883	CSbapl.97738	0.454633	undirected	NA	NA
CSbapl.37883	CSbapl.57404	0.453587	undirected	NA	NA
CSbapl.37883	CSbapl.86703	0.453436	undirected	NA	NA
CSbapl.37883	CSbapl.69652	0.452409	undirected	NA	NA
CSbapl.37883	CSbapl.52656	0.452265	undirected	NA	NA
CSbapl.37883	CSbapl.39359	0.452218	undirected	NA	NA
CSbapl.37883	CSbapl.66532	0.451738	undirected	NA	NA
CSbapl.37883	CSbapl.74862	0.451194	undirected	NA	NA
CSbapl.37883	CSbapl.97112	0.450353	undirected	NA	NA
CSbapl.37883	CSbapl.99262	0.449751	undirected	NA	NA
CSbapl.37883	CSbapl.50317	0.449244	undirected	NA	NA
CSbapl.37883	CSbapl.41866	0.449219	undirected	NA	NA
CSbapl.37883	CSbapl.84752	0.448538	undirected	NA	NA
CSbapl.37883	CSbapl.90657	0.447368	undirected	NA	NA
CSbapl.37883	CSbapl.57548	0.446244	undirected	NA	NA
CSbapl.37883	CSbapl.54124	0.446196	undirected	NA	NA
CSbapl.37883	CSbapl.69244	0.445638	undirected	NA	NA
CSbapl.37883	CSbapl.64374	0.444663	undirected	NA	NA
CSbapl.37883	CSbapl.53330	0.444224	undirected	NA	NA
CSbapl.37883	CSbapl.41884	0.4435	undirected	NA	NA
CSbapl.37883	CSbapl.60393	0.442386	undirected	NA	NA
CSbapl.37883	CSbapl.66511	0.44206	undirected	NA	NA
CSbapl.37883	CSbapl.59699	0.441943	undirected	NA	NA
CSbapl.37883	CSbapl.85021	0.441539	undirected	NA	NA
CSbapl.37883	CSbapl.88326	0.441461	undirected	NA	NA
CSbapl.37883	CSbapl.97789	0.441417	undirected	NA	NA
CSbapl.37883	CSbapl.71946	0.44137	undirected	NA	NA
CSbapl.37883	CSbapl.44030	0.441248	undirected	NA	NA
CSbapl.37883	CSbapl.68753	0.440147	undirected	NA	NA
CSbapl.37883	CSbapl.97947	0.439387	undirected	NA	NA
CSbapl.37883	CSbapl.74487	0.438212	undirected	NA	NA
CSbapl.37883	CSbapl.43233	0.437815	undirected	NA	NA
CSbapl.37883	CSbapl.51331	0.437707	undirected	NA	NA
CSbapl.37883	CSbapl.38902	0.435966	undirected	NA	NA
CSbapl.37883	CSbapl.61789	0.434768	undirected	NA	NA
CSbapl.37883	CSbapl.73733	0.433206	undirected	NA	NA
CSbapl.37883	CSbapl.43746	0.430487	undirected	NA	NA
CSbapl.37883	CSbapl.91891	0.426826	undirected	NA	NA
CSbapl.37883	CSbapl.58542	0.42653	undirected	NA	NA
CSbapl.37883	CSbapl.97764	0.426269	undirected	NA	NA
CSbapl.37883	CSbapl.55862	0.425796	undirected	NA	NA
CSbapl.37883	CSbapl.84883	0.424635	undirected	NA	NA
CSbapl.37883	CSbapl.60858	0.424047	undirected	NA	NA
CSbapl.37883	CSbapl.43769	0.423859	undirected	NA	NA
CSbapl.37883	CSbapl.70558	0.423027	undirected	NA	NA
CSbapl.37883	CSbapl.39718	0.423024	undirected	NA	NA
CSbapl.37883	CSbapl.66523	0.421879	undirected	NA	NA
CSbapl.37883	CSbapl.53244	0.421713	undirected	NA	NA
CSbapl.37883	CSbapl.79159	0.421561	undirected	NA	NA
CSbapl.37883	CSbapl.63183	0.421399	undirected	NA	NA
CSbapl.37883	CSbapl.95737	0.421102	undirected	NA	NA
CSbapl.37883	CSbapl.97635	0.42081	undirected	NA	NA
CSbapl.37883	CSbapl.58699	0.420036	undirected	NA	NA
CSbapl.37883	CSbapl.95639	0.417192	undirected	NA	NA
CSbapl.37883	CSbapl.62574	0.416178	undirected	NA	NA
CSbapl.37883	CSbapl.39878	0.415938	undirected	NA	NA
CSbapl.37883	CSbapl.50748	0.415184	undirected	NA	NA
CSbapl.37883	CSbapl.47020	0.412699	undirected	NA	NA
CSbapl.37883	CSbapl.81750	0.412412	undirected	NA	NA
CSbapl.37883	CSbapl.64476	0.411284	undirected	NA	NA
CSbapl.37883	CSbapl.99604	0.411036	undirected	NA	NA
CSbapl.37883	CSbapl.90811	0.409959	undirected	NA	NA
CSbapl.37883	CSbapl.59709	0.408972	undirected	NA	NA
CSbapl.37883	CSbapl.39154	0.407029	undirected	NA	NA
CSbapl.37883	CSbapl.54838	0.404044	undirected	NA	NA
CSbapl.37883	CSbapl.72598	0.403772	undirected	NA	NA
CSbapl.37883	CSbapl.48922	0.402863	undirected	NA	NA
CSbapl.37883	CSbapl.96691	0.401882	undirected	NA	NA
CSbapl.37883	CSbapl.80198	0.40149	undirected	NA	NA
CSbapl.37883	CSbapl.45015	0.401029	undirected	NA	NA
CSbapl.37883	CSbapl.41632	0.400854	undirected	NA	NA
CSbapl.37883	CSbapl.38082	0.400802	undirected	NA	NA
CSbapl.37883	CSbapl.40341	0.400027	undirected	NA	NA
CSbapl.37883	CSbapl.81274	0.398744	undirected	NA	NA
CSbapl.37883	CSbapl.97366	0.396466	undirected	NA	NA
CSbapl.37883	CSbapl.83367	0.395592	undirected	NA	NA
CSbapl.37883	CSbapl.40286	0.395299	undirected	NA	NA
CSbapl.37883	CSbapl.72413	0.39364	undirected	NA	NA
CSbapl.37883	CSbapl.79066	0.393268	undirected	NA	NA
CSbapl.37883	CSbapl.92188	0.393223	undirected	NA	NA
CSbapl.37883	CSbapl.84482	0.392757	undirected	NA	NA
CSbapl.37883	CSbapl.48421	0.390598	undirected	NA	NA
CSbapl.37883	CSbapl.50120	0.389828	undirected	NA	NA
CSbapl.37883	CSbapl.85704	0.387434	undirected	NA	NA
CSbapl.37883	CSbapl.51256	0.386935	undirected	NA	NA
CSbapl.37883	CSbapl.79804	0.386633	undirected	NA	NA
CSbapl.37883	CSbapl.85684	0.386402	undirected	NA	NA
CSbapl.37883	CSbapl.39361	0.383958	undirected	NA	NA
CSbapl.37883	CSbapl.41842	0.383501	undirected	NA	NA
CSbapl.37883	CSbapl.43980	0.382994	undirected	NA	NA
CSbapl.37883	CSbapl.56624	0.382518	undirected	NA	NA
CSbapl.37883	CSbapl.61413	0.382508	undirected	NA	NA
CSbapl.37883	CSbapl.97029	0.38216	undirected	NA	NA
CSbapl.37883	CSbapl.45016	0.381809	undirected	NA	NA
CSbapl.37883	CSbapl.42362	0.381408	undirected	NA	NA
CSbapl.37883	CSbapl.68735	0.380856	undirected	NA	NA
CSbapl.37883	CSbapl.87520	0.380284	undirected	NA	NA
CSbapl.37883	CSbapl.44029	0.37983	undirected	NA	NA
CSbapl.37883	CSbapl.79271	0.379371	undirected	NA	NA
CSbapl.37883	CSbapl.81482	0.378211	undirected	NA	NA
CSbapl.37883	CSbapl.71221	0.377712	undirected	NA	NA
CSbapl.37883	CSbapl.38629	0.37758	undirected	NA	NA
CSbapl.37883	CSbapl.53373	0.376786	undirected	NA	NA
CSbapl.37883	CSbapl.98557	0.376726	undirected	NA	NA
CSbapl.37883	CSbapl.74214	0.375205	undirected	NA	NA
CSbapl.37883	CSbapl.57205	0.37509	undirected	NA	NA
CSbapl.37883	CSbapl.80881	0.374754	undirected	NA	NA
CSbapl.37883	CSbapl.73738	0.374729	undirected	NA	NA
CSbapl.37883	CSbapl.42081	0.374196	undirected	NA	NA
CSbapl.37883	CSbapl.56511	0.373494	undirected	NA	NA
CSbapl.37883	CSbapl.90740	0.372501	undirected	NA	NA
CSbapl.37883	CSbapl.77741	0.372409	undirected	NA	NA
CSbapl.37883	CSbapl.89170	0.371204	undirected	NA	NA
CSbapl.37883	CSbapl.83515	0.370856	undirected	NA	NA
CSbapl.37883	CSbapl.58139	0.370695	undirected	NA	NA
CSbapl.37883	CSbapl.95532	0.370664	undirected	NA	NA
CSbapl.37883	CSbapl.63404	0.369224	undirected	NA	NA
CSbapl.37883	CSbapl.53480	0.366932	undirected	NA	NA
CSbapl.37883	CSbapl.96038	0.36615	undirected	NA	NA
CSbapl.37883	CSbapl.59007	0.365036	undirected	NA	NA
CSbapl.37883	CSbapl.68191	0.364923	undirected	NA	NA
CSbapl.37883	CSbapl.66423	0.364889	undirected	NA	NA
CSbapl.37883	CSbapl.51737	0.364701	undirected	NA	NA
CSbapl.37883	CSbapl.63510	0.364559	undirected	NA	NA
CSbapl.37883	CSbapl.66855	0.364121	undirected	NA	NA
CSbapl.37883	CSbapl.89466	0.363422	undirected	NA	NA
CSbapl.37883	CSbapl.86646	0.362804	undirected	NA	NA
CSbapl.37883	CSbapl.85674	0.362787	undirected	NA	NA
CSbapl.37883	CSbapl.86164	0.362609	undirected	NA	NA
CSbapl.37883	CSbapl.71769	0.362241	undirected	NA	NA
CSbapl.37883	CSbapl.78776	0.361404	undirected	NA	NA
CSbapl.37883	CSbapl.42355	0.361004	undirected	NA	NA
CSbapl.37883	CSbapl.45848	0.360796	undirected	NA	NA
CSbapl.37883	CSbapl.78287	0.360609	undirected	NA	NA
CSbapl.37883	CSbapl.64659	0.359783	undirected	NA	NA
CSbapl.37883	CSbapl.40084	0.357738	undirected	NA	NA
CSbapl.37883	CSbapl.65203	0.357475	undirected	NA	NA
CSbapl.37883	CSbapl.53924	0.357043	undirected	NA	NA
CSbapl.37883	CSbapl.54073	0.356218	undirected	NA	NA
CSbapl.37883	CSbapl.57566	0.354274	undirected	NA	NA
CSbapl.37883	CSbapl.46079	0.353585	undirected	NA	NA
CSbapl.37883	CSbapl.55155	0.350832	undirected	NA	NA
CSbapl.37883	CSbapl.38422	0.350478	undirected	NA	NA
CSbapl.37883	CSbapl.48491	0.350307	undirected	NA	NA
CSbapl.37883	CSbapl.46710	0.349502	undirected	NA	NA
CSbapl.37883	CSbapl.67490	0.348594	undirected	NA	NA
CSbapl.37883	CSbapl.63095	0.348592	undirected	NA	NA
CSbapl.37883	CSbapl.45124	0.347535	undirected	NA	NA
CSbapl.37883	CSbapl.72606	0.347413	undirected	NA	NA
CSbapl.37883	CSbapl.73861	0.346948	undirected	NA	NA
CSbapl.37883	CSbapl.48853	0.346844	undirected	NA	NA
CSbapl.37883	CSbapl.85487	0.346656	undirected	NA	NA
CSbapl.37883	CSbapl.53727	0.346288	undirected	NA	NA
CSbapl.37883	CSbapl.43215	0.346078	undirected	NA	NA
CSbapl.37883	CSbapl.68740	0.345612	undirected	NA	NA
CSbapl.37883	CSbapl.57733	0.34442	undirected	NA	NA
CSbapl.37883	CSbapl.55036	0.344253	undirected	NA	NA
CSbapl.37883	CSbapl.100099	0.34301	undirected	NA	NA
CSbapl.37883	CSbapl.55038	0.341794	undirected	NA	NA
CSbapl.37883	CSbapl.60148	0.341596	undirected	NA	NA
CSbapl.37883	CSbapl.100116	0.341555	undirected	NA	NA
CSbapl.37883	CSbapl.72171	0.340673	undirected	NA	NA
CSbapl.37883	CSbapl.46139	0.340103	undirected	NA	NA
CSbapl.37883	CSbapl.68354	0.33808	undirected	NA	NA
CSbapl.37883	CSbapl.58923	0.33755	undirected	NA	NA
CSbapl.37883	CSbapl.51224	0.336928	undirected	NA	NA
CSbapl.37883	CSbapl.47850	0.336622	undirected	NA	NA
CSbapl.37883	CSbapl.98616	0.3362	undirected	NA	NA
CSbapl.37883	CSbapl.79376	0.336042	undirected	NA	NA
CSbapl.37883	CSbapl.85402	0.334215	undirected	NA	NA
CSbapl.37883	CSbapl.74890	0.333777	undirected	NA	NA
CSbapl.37883	CSbapl.49949	0.333317	undirected	NA	NA
CSbapl.37883	CSbapl.52309	0.332316	undirected	NA	NA
CSbapl.37883	CSbapl.79836	0.332251	undirected	NA	NA
CSbapl.37883	CSbapl.65499	0.329572	undirected	NA	NA
CSbapl.37883	CSbapl.93917	0.328626	undirected	NA	NA
CSbapl.37883	CSbapl.90072	0.325353	undirected	NA	NA
CSbapl.37883	CSbapl.96425	0.325172	undirected	NA	NA
CSbapl.37883	CSbapl.63259	0.324548	undirected	NA	NA
CSbapl.37883	CSbapl.75040	0.3227	undirected	NA	NA
CSbapl.37883	CSbapl.88857	0.322281	undirected	NA	NA
CSbapl.37883	CSbapl.52243	0.321549	undirected	NA	NA
CSbapl.37883	CSbapl.49835	0.321508	undirected	NA	NA
CSbapl.37883	CSbapl.46912	0.319862	undirected	NA	NA
CSbapl.37883	CSbapl.61468	0.318122	undirected	NA	NA
CSbapl.37883	CSbapl.39134	0.317493	undirected	NA	NA
CSbapl.37883	CSbapl.66698	0.31738	undirected	NA	NA
CSbapl.37883	CSbapl.79483	0.31706	undirected	NA	NA
CSbapl.37883	CSbapl.82678	0.316857	undirected	NA	NA
CSbapl.37883	CSbapl.91212	0.31589	undirected	NA	NA
CSbapl.37883	CSbapl.67420	0.315521	undirected	NA	NA
CSbapl.37883	CSbapl.41170	0.315509	undirected	NA	NA
CSbapl.37883	CSbapl.69978	0.314938	undirected	NA	NA
CSbapl.37883	CSbapl.48073	0.31294	undirected	NA	NA
CSbapl.37883	CSbapl.90630	0.312226	undirected	NA	NA
CSbapl.37883	CSbapl.40128	0.311627	undirected	NA	NA
CSbapl.37883	CSbapl.85685	0.310555	undirected	NA	NA
CSbapl.37883	CSbapl.85171	0.309569	undirected	NA	NA
CSbapl.37883	CSbapl.98581	0.308976	undirected	NA	NA
CSbapl.37883	CSbapl.76546	0.308664	undirected	NA	NA
CSbapl.37883	CSbapl.60548	0.308374	undirected	NA	NA
CSbapl.37883	CSbapl.96671	0.307294	undirected	NA	NA
CSbapl.37883	CSbapl.97317	0.304512	undirected	NA	NA
CSbapl.37883	CSbapl.61284	0.303558	undirected	NA	NA
CSbapl.37883	CSbapl.39755	0.302966	undirected	NA	NA
CSbapl.37883	CSbapl.93348	0.302319	undirected	NA	NA
CSbapl.37883	CSbapl.46000	0.30225	undirected	NA	NA
CSbapl.37883	CSbapl.64100	0.302192	undirected	NA	NA
CSbapl.37883	CSbapl.89927	0.30052	undirected	NA	NA
CSbapl.37883	CSbapl.66398	0.300242	undirected	NA	NA
CSbapl.68356	CSbapl.89140	0.616194	undirected	NA	NA
CSbapl.68356	CSbapl.85866	0.614137	undirected	NA	NA
CSbapl.68356	CSbapl.77215	0.614084	undirected	NA	NA
CSbapl.68356	CSbapl.80777	0.613194	undirected	NA	NA
CSbapl.68356	CSbapl.84467	0.612321	undirected	NA	NA
CSbapl.68356	CSbapl.97618	0.6108	undirected	NA	NA
CSbapl.68356	CSbapl.85185	0.610327	undirected	NA	NA
CSbapl.68356	CSbapl.78780	0.610067	undirected	NA	NA
CSbapl.68356	CSbapl.91537	0.609974	undirected	NA	NA
CSbapl.68356	CSbapl.69096	0.609092	undirected	NA	NA
CSbapl.68356	CSbapl.71740	0.608803	undirected	NA	NA
CSbapl.68356	CSbapl.82434	0.608737	undirected	NA	NA
CSbapl.68356	CSbapl.78645	0.608166	undirected	NA	NA
CSbapl.68356	CSbapl.71334	0.60793	undirected	NA	NA
CSbapl.68356	CSbapl.97821	0.607386	undirected	NA	NA
CSbapl.68356	CSbapl.99647	0.606995	undirected	NA	NA
CSbapl.68356	CSbapl.98036	0.606429	undirected	NA	NA
CSbapl.68356	CSbapl.84478	0.605499	undirected	NA	NA
CSbapl.68356	CSbapl.81530	0.605494	undirected	NA	NA
CSbapl.68356	CSbapl.84479	0.605479	undirected	NA	NA
CSbapl.68356	CSbapl.78778	0.604928	undirected	NA	NA
CSbapl.68356	CSbapl.71743	0.604441	undirected	NA	NA
CSbapl.68356	CSbapl.69660	0.604366	undirected	NA	NA
CSbapl.68356	CSbapl.99656	0.604239	undirected	NA	NA
CSbapl.68356	CSbapl.80496	0.60388	undirected	NA	NA
CSbapl.68356	CSbapl.69368	0.603867	undirected	NA	NA
CSbapl.68356	CSbapl.97820	0.603121	undirected	NA	NA
CSbapl.68356	CSbapl.97620	0.602539	undirected	NA	NA
CSbapl.68356	CSbapl.93823	0.601542	undirected	NA	NA
CSbapl.68356	CSbapl.90529	0.601298	undirected	NA	NA
CSbapl.68356	CSbapl.100520	0.600219	undirected	NA	NA
CSbapl.68356	CSbapl.94232	0.600172	undirected	NA	NA
CSbapl.68356	CSbapl.77880	0.599902	undirected	NA	NA
CSbapl.68356	CSbapl.75410	0.599672	undirected	NA	NA
CSbapl.68356	CSbapl.74688	0.597986	undirected	NA	NA
CSbapl.68356	CSbapl.71796	0.597643	undirected	NA	NA
CSbapl.68356	CSbapl.97005	0.596486	undirected	NA	NA
CSbapl.68356	CSbapl.71422	0.594822	undirected	NA	NA
CSbapl.68356	CSbapl.71335	0.594706	undirected	NA	NA
CSbapl.68356	CSbapl.74696	0.594583	undirected	NA	NA
CSbapl.68356	CSbapl.80347	0.594001	undirected	NA	NA
CSbapl.68356	CSbapl.90557	0.593844	undirected	NA	NA
CSbapl.68356	CSbapl.70276	0.593694	undirected	NA	NA
CSbapl.68356	CSbapl.82836	0.5932	undirected	NA	NA
CSbapl.68356	CSbapl.74888	0.592631	undirected	NA	NA
CSbapl.68356	CSbapl.71913	0.592245	undirected	NA	NA
CSbapl.68356	CSbapl.97674	0.591994	undirected	NA	NA
CSbapl.68356	CSbapl.71336	0.591759	undirected	NA	NA
CSbapl.68356	CSbapl.94748	0.59014	undirected	NA	NA
CSbapl.68356	CSbapl.78348	0.589984	undirected	NA	NA
CSbapl.68356	CSbapl.70872	0.589553	undirected	NA	NA
CSbapl.68356	CSbapl.79273	0.589352	undirected	NA	NA
CSbapl.68356	CSbapl.70962	0.588951	undirected	NA	NA
CSbapl.68356	CSbapl.90838	0.588031	undirected	NA	NA
CSbapl.68356	CSbapl.90862	0.586998	undirected	NA	NA
CSbapl.68356	CSbapl.90979	0.586701	undirected	NA	NA
CSbapl.68356	CSbapl.90565	0.586617	undirected	NA	NA
CSbapl.68356	CSbapl.74138	0.585596	undirected	NA	NA
CSbapl.68356	CSbapl.90864	0.585517	undirected	NA	NA
CSbapl.68356	CSbapl.77247	0.585315	undirected	NA	NA
CSbapl.68356	CSbapl.77829	0.585053	undirected	NA	NA
CSbapl.68356	CSbapl.93340	0.58405	undirected	NA	NA
CSbapl.68356	CSbapl.96397	0.583845	undirected	NA	NA
CSbapl.68356	CSbapl.74958	0.583271	undirected	NA	NA
CSbapl.68356	CSbapl.86713	0.582402	undirected	NA	NA
CSbapl.68356	CSbapl.77830	0.582356	undirected	NA	NA
CSbapl.68356	CSbapl.71078	0.582142	undirected	NA	NA
CSbapl.68356	CSbapl.74687	0.581027	undirected	NA	NA
CSbapl.68356	CSbapl.69848	0.580432	undirected	NA	NA
CSbapl.68356	CSbapl.77298	0.58005	undirected	NA	NA
CSbapl.68356	CSbapl.93727	0.580034	undirected	NA	NA
CSbapl.68356	CSbapl.74797	0.579969	undirected	NA	NA
CSbapl.68356	CSbapl.85672	0.578334	undirected	NA	NA
CSbapl.68356	CSbapl.81070	0.577727	undirected	NA	NA
CSbapl.68356	CSbapl.94251	0.577579	undirected	NA	NA
CSbapl.68356	CSbapl.94628	0.577272	undirected	NA	NA
CSbapl.68356	CSbapl.76838	0.575571	undirected	NA	NA
CSbapl.68356	CSbapl.69256	0.57543	undirected	NA	NA
CSbapl.68356	CSbapl.99077	0.573921	undirected	NA	NA
CSbapl.68356	CSbapl.82451	0.5732	undirected	NA	NA
CSbapl.68356	CSbapl.86712	0.573147	undirected	NA	NA
CSbapl.68356	CSbapl.78583	0.572286	undirected	NA	NA
CSbapl.68356	CSbapl.89936	0.571642	undirected	NA	NA
CSbapl.68356	CSbapl.74570	0.571336	undirected	NA	NA
CSbapl.68356	CSbapl.90969	0.570807	undirected	NA	NA
CSbapl.68356	CSbapl.90876	0.569943	undirected	NA	NA
CSbapl.68356	CSbapl.71671	0.569878	undirected	NA	NA
CSbapl.68356	CSbapl.68644	0.568299	undirected	NA	NA
CSbapl.68356	CSbapl.96700	0.56759	undirected	NA	NA
CSbapl.68356	CSbapl.97497	0.567585	undirected	NA	NA
CSbapl.68356	CSbapl.77300	0.567129	undirected	NA	NA
CSbapl.68356	CSbapl.68766	0.566355	undirected	NA	NA
CSbapl.68356	CSbapl.83266	0.56628	undirected	NA	NA
CSbapl.68356	CSbapl.97218	0.564639	undirected	NA	NA
CSbapl.68356	CSbapl.100034	0.564389	undirected	NA	NA
CSbapl.68356	CSbapl.76155	0.563938	undirected	NA	NA
CSbapl.68356	CSbapl.70100	0.563911	undirected	NA	NA
CSbapl.68356	CSbapl.69715	0.563536	undirected	NA	NA
CSbapl.68356	CSbapl.86838	0.563378	undirected	NA	NA
CSbapl.68356	CSbapl.99304	0.56295	undirected	NA	NA
CSbapl.68356	CSbapl.97358	0.562915	undirected	NA	NA
CSbapl.68356	CSbapl.90731	0.562157	undirected	NA	NA
CSbapl.68356	CSbapl.84942	0.561304	undirected	NA	NA
CSbapl.68356	CSbapl.69686	0.561251	undirected	NA	NA
CSbapl.68356	CSbapl.78338	0.559494	undirected	NA	NA
CSbapl.68356	CSbapl.69935	0.558295	undirected	NA	NA
CSbapl.68356	CSbapl.73077	0.557764	undirected	NA	NA
CSbapl.68356	CSbapl.69347	0.557665	undirected	NA	NA
CSbapl.68356	CSbapl.84750	0.557095	undirected	NA	NA
CSbapl.68356	CSbapl.76852	0.556316	undirected	NA	NA
CSbapl.68356	CSbapl.83479	0.554781	undirected	NA	NA
CSbapl.68356	CSbapl.71083	0.554073	undirected	NA	NA
CSbapl.68356	CSbapl.86271	0.552637	undirected	NA	NA
CSbapl.68356	CSbapl.95378	0.551412	undirected	NA	NA
CSbapl.68356	CSbapl.77627	0.550757	undirected	NA	NA
CSbapl.68356	CSbapl.71403	0.549055	undirected	NA	NA
CSbapl.68356	CSbapl.96066	0.548822	undirected	NA	NA
CSbapl.68356	CSbapl.88274	0.547823	undirected	NA	NA
CSbapl.68356	CSbapl.73952	0.547417	undirected	NA	NA
CSbapl.68356	CSbapl.69257	0.547293	undirected	NA	NA
CSbapl.68356	CSbapl.81097	0.545292	undirected	NA	NA
CSbapl.68356	CSbapl.100312	0.544402	undirected	NA	NA
CSbapl.68356	CSbapl.90659	0.544383	undirected	NA	NA
CSbapl.68356	CSbapl.68768	0.54321	undirected	NA	NA
CSbapl.68356	CSbapl.79058	0.543193	undirected	NA	NA
CSbapl.68356	CSbapl.69556	0.543106	undirected	NA	NA
CSbapl.68356	CSbapl.71914	0.541581	undirected	NA	NA
CSbapl.68356	CSbapl.96888	0.540339	undirected	NA	NA
CSbapl.68356	CSbapl.77625	0.538235	undirected	NA	NA
CSbapl.68356	CSbapl.90257	0.537189	undirected	NA	NA
CSbapl.68356	CSbapl.89449	0.536751	undirected	NA	NA
CSbapl.68356	CSbapl.88173	0.536251	undirected	NA	NA
CSbapl.68356	CSbapl.77593	0.535706	undirected	NA	NA
CSbapl.68356	CSbapl.94224	0.535053	undirected	NA	NA
CSbapl.68356	CSbapl.91297	0.53505	undirected	NA	NA
CSbapl.68356	CSbapl.94250	0.535013	undirected	NA	NA
CSbapl.68356	CSbapl.96107	0.53426	undirected	NA	NA
CSbapl.68356	CSbapl.79760	0.53419	undirected	NA	NA
CSbapl.68356	CSbapl.100444	0.533876	undirected	NA	NA
CSbapl.68356	CSbapl.72260	0.530712	undirected	NA	NA
CSbapl.68356	CSbapl.93229	0.527808	undirected	NA	NA
CSbapl.68356	CSbapl.69166	0.527715	undirected	NA	NA
CSbapl.68356	CSbapl.98427	0.525393	undirected	NA	NA
CSbapl.68356	CSbapl.73868	0.524011	undirected	NA	NA
CSbapl.68356	CSbapl.86703	0.52372	undirected	NA	NA
CSbapl.68356	CSbapl.69041	0.522184	undirected	NA	NA
CSbapl.68356	CSbapl.92944	0.521893	undirected	NA	NA
CSbapl.68356	CSbapl.90657	0.52179	undirected	NA	NA
CSbapl.68356	CSbapl.74862	0.521388	undirected	NA	NA
CSbapl.68356	CSbapl.80880	0.521167	undirected	NA	NA
CSbapl.68356	CSbapl.74801	0.519623	undirected	NA	NA
CSbapl.68356	CSbapl.84752	0.519424	undirected	NA	NA
CSbapl.68356	CSbapl.99262	0.516474	undirected	NA	NA
CSbapl.68356	CSbapl.97189	0.516224	undirected	NA	NA
CSbapl.68356	CSbapl.97738	0.515566	undirected	NA	NA
CSbapl.68356	CSbapl.74487	0.514369	undirected	NA	NA
CSbapl.68356	CSbapl.76112	0.51391	undirected	NA	NA
CSbapl.68356	CSbapl.84877	0.5127	undirected	NA	NA
CSbapl.68356	CSbapl.88326	0.510905	undirected	NA	NA
CSbapl.68356	CSbapl.97947	0.510465	undirected	NA	NA
CSbapl.68356	CSbapl.80388	0.510364	undirected	NA	NA
CSbapl.68356	CSbapl.85021	0.506926	undirected	NA	NA
CSbapl.68356	CSbapl.97780	0.505052	undirected	NA	NA
CSbapl.68356	CSbapl.68753	0.503335	undirected	NA	NA
CSbapl.68356	CSbapl.97112	0.503098	undirected	NA	NA
CSbapl.68356	CSbapl.71946	0.501926	undirected	NA	NA
CSbapl.68356	CSbapl.84883	0.501364	undirected	NA	NA
CSbapl.68356	CSbapl.69244	0.500617	undirected	NA	NA
CSbapl.68356	CSbapl.91891	0.499603	undirected	NA	NA
CSbapl.68356	CSbapl.69652	0.499533	undirected	NA	NA
CSbapl.68356	CSbapl.97635	0.499066	undirected	NA	NA
CSbapl.68356	CSbapl.73733	0.498487	undirected	NA	NA
CSbapl.68356	CSbapl.95639	0.49722	undirected	NA	NA
CSbapl.68356	CSbapl.97789	0.494945	undirected	NA	NA
CSbapl.68356	CSbapl.70558	0.493941	undirected	NA	NA
CSbapl.68356	CSbapl.81750	0.492789	undirected	NA	NA
CSbapl.68356	CSbapl.97764	0.490273	undirected	NA	NA
CSbapl.68356	CSbapl.90811	0.486219	undirected	NA	NA
CSbapl.68356	CSbapl.72598	0.478372	undirected	NA	NA
CSbapl.68356	CSbapl.72413	0.476902	undirected	NA	NA
CSbapl.68356	CSbapl.95737	0.46761	undirected	NA	NA
CSbapl.68356	CSbapl.97366	0.467518	undirected	NA	NA
CSbapl.68356	CSbapl.83367	0.466996	undirected	NA	NA
CSbapl.68356	CSbapl.79271	0.465232	undirected	NA	NA
CSbapl.68356	CSbapl.81482	0.464726	undirected	NA	NA
CSbapl.68356	CSbapl.85704	0.464226	undirected	NA	NA
CSbapl.68356	CSbapl.84482	0.46299	undirected	NA	NA
CSbapl.68356	CSbapl.98557	0.462378	undirected	NA	NA
CSbapl.68356	CSbapl.68735	0.4612	undirected	NA	NA
CSbapl.68356	CSbapl.79804	0.46017	undirected	NA	NA
CSbapl.68356	CSbapl.80198	0.457225	undirected	NA	NA
CSbapl.68356	CSbapl.81274	0.45625	undirected	NA	NA
CSbapl.68356	CSbapl.79159	0.456167	undirected	NA	NA
CSbapl.68356	CSbapl.90740	0.454128	undirected	NA	NA
CSbapl.68356	CSbapl.85684	0.45341	undirected	NA	NA
CSbapl.68356	CSbapl.92188	0.451541	undirected	NA	NA
CSbapl.68356	CSbapl.96691	0.451379	undirected	NA	NA
CSbapl.68356	CSbapl.97029	0.451021	undirected	NA	NA
CSbapl.68356	CSbapl.99604	0.450116	undirected	NA	NA
CSbapl.68356	CSbapl.86646	0.447508	undirected	NA	NA
CSbapl.68356	CSbapl.87520	0.446486	undirected	NA	NA
CSbapl.68356	CSbapl.85674	0.443515	undirected	NA	NA
CSbapl.68356	CSbapl.79066	0.443254	undirected	NA	NA
CSbapl.68356	CSbapl.96038	0.440809	undirected	NA	NA
CSbapl.68356	CSbapl.89170	0.434756	undirected	NA	NA
CSbapl.68356	CSbapl.89466	0.433354	undirected	NA	NA
CSbapl.68356	CSbapl.71769	0.432989	undirected	NA	NA
CSbapl.68356	CSbapl.77741	0.432297	undirected	NA	NA
CSbapl.68356	CSbapl.83515	0.42991	undirected	NA	NA
CSbapl.68356	CSbapl.72606	0.42899	undirected	NA	NA
CSbapl.68356	CSbapl.100116	0.428583	undirected	NA	NA
CSbapl.68356	CSbapl.86164	0.425492	undirected	NA	NA
CSbapl.68356	CSbapl.73738	0.424237	undirected	NA	NA
CSbapl.68356	CSbapl.78287	0.421973	undirected	NA	NA
CSbapl.68356	CSbapl.74214	0.42038	undirected	NA	NA
CSbapl.68356	CSbapl.71221	0.419862	undirected	NA	NA
CSbapl.68356	CSbapl.80881	0.419475	undirected	NA	NA
CSbapl.68356	CSbapl.95532	0.418388	undirected	NA	NA
CSbapl.68356	CSbapl.100099	0.418017	undirected	NA	NA
CSbapl.68356	CSbapl.79836	0.416749	undirected	NA	NA
CSbapl.68356	CSbapl.85487	0.412076	undirected	NA	NA
CSbapl.68356	CSbapl.68740	0.409014	undirected	NA	NA
CSbapl.68356	CSbapl.93917	0.406201	undirected	NA	NA
CSbapl.68356	CSbapl.75040	0.405806	undirected	NA	NA
CSbapl.68356	CSbapl.78776	0.402712	undirected	NA	NA
CSbapl.68356	CSbapl.90072	0.402475	undirected	NA	NA
CSbapl.68356	CSbapl.96425	0.395802	undirected	NA	NA
CSbapl.68356	CSbapl.73861	0.392295	undirected	NA	NA
CSbapl.68356	CSbapl.72171	0.390859	undirected	NA	NA
CSbapl.68356	CSbapl.98581	0.390269	undirected	NA	NA
CSbapl.68356	CSbapl.88857	0.38519	undirected	NA	NA
CSbapl.68356	CSbapl.74890	0.385188	undirected	NA	NA
CSbapl.68356	CSbapl.90630	0.384853	undirected	NA	NA
CSbapl.68356	CSbapl.85402	0.383382	undirected	NA	NA
CSbapl.68356	CSbapl.93348	0.381973	undirected	NA	NA
CSbapl.68356	CSbapl.85171	0.380649	undirected	NA	NA
CSbapl.68356	CSbapl.98616	0.380252	undirected	NA	NA
CSbapl.68356	CSbapl.76546	0.37394	undirected	NA	NA
CSbapl.68356	CSbapl.85685	0.371501	undirected	NA	NA
CSbapl.68356	CSbapl.87768	0.368766	undirected	NA	NA
CSbapl.68356	CSbapl.79376	0.367931	undirected	NA	NA
CSbapl.68356	CSbapl.91212	0.367557	undirected	NA	NA
CSbapl.68356	CSbapl.85675	0.367199	undirected	NA	NA
CSbapl.68356	CSbapl.85521	0.365841	undirected	NA	NA
CSbapl.68356	CSbapl.74733	0.365743	undirected	NA	NA
CSbapl.68356	CSbapl.79709	0.36486	undirected	NA	NA
CSbapl.68356	CSbapl.79761	0.364545	undirected	NA	NA
CSbapl.68356	CSbapl.79483	0.364334	undirected	NA	NA
CSbapl.68356	CSbapl.95310	0.363573	undirected	NA	NA
CSbapl.68356	CSbapl.86645	0.360535	undirected	NA	NA
CSbapl.68356	CSbapl.96671	0.360417	undirected	NA	NA
CSbapl.68356	CSbapl.77670	0.359215	undirected	NA	NA
CSbapl.68356	CSbapl.100051	0.355628	undirected	NA	NA
CSbapl.68356	CSbapl.81808	0.352834	undirected	NA	NA
CSbapl.68356	CSbapl.88327	0.35142	undirected	NA	NA
CSbapl.68356	CSbapl.93492	0.349815	undirected	NA	NA
CSbapl.68356	CSbapl.71460	0.347438	undirected	NA	NA
CSbapl.68356	CSbapl.74891	0.347391	undirected	NA	NA
CSbapl.68356	CSbapl.74806	0.347155	undirected	NA	NA
CSbapl.68356	CSbapl.100470	0.345124	undirected	NA	NA
CSbapl.68356	CSbapl.89733	0.344372	undirected	NA	NA
CSbapl.68356	CSbapl.71279	0.343613	undirected	NA	NA
CSbapl.68356	CSbapl.74865	0.342612	undirected	NA	NA
CSbapl.68356	CSbapl.82678	0.341315	undirected	NA	NA
CSbapl.68356	CSbapl.87209	0.341025	undirected	NA	NA
CSbapl.68356	CSbapl.73862	0.340338	undirected	NA	NA
CSbapl.68356	CSbapl.89807	0.339876	undirected	NA	NA
CSbapl.68356	CSbapl.73858	0.339108	undirected	NA	NA
CSbapl.68356	CSbapl.97317	0.338636	undirected	NA	NA
CSbapl.68356	CSbapl.69978	0.338356	undirected	NA	NA
CSbapl.68356	CSbapl.70225	0.336871	undirected	NA	NA
CSbapl.68356	CSbapl.71220	0.334773	undirected	NA	NA
CSbapl.68356	CSbapl.70941	0.331064	undirected	NA	NA
CSbapl.68356	CSbapl.82373	0.331003	undirected	NA	NA
CSbapl.68356	CSbapl.78359	0.327394	undirected	NA	NA
CSbapl.68356	CSbapl.89927	0.326838	undirected	NA	NA
CSbapl.68356	CSbapl.94201	0.326197	undirected	NA	NA
CSbapl.68356	CSbapl.101091	0.324684	undirected	NA	NA
CSbapl.68356	CSbapl.83485	0.322835	undirected	NA	NA
CSbapl.68356	CSbapl.88713	0.320537	undirected	NA	NA
CSbapl.68356	CSbapl.77423	0.316583	undirected	NA	NA
CSbapl.68356	CSbapl.84568	0.315235	undirected	NA	NA
CSbapl.68356	CSbapl.71966	0.314266	undirected	NA	NA
CSbapl.68356	CSbapl.74159	0.312234	undirected	NA	NA
CSbapl.68356	CSbapl.72581	0.312102	undirected	NA	NA
CSbapl.68356	CSbapl.93279	0.309115	undirected	NA	NA
CSbapl.68356	CSbapl.80509	0.309048	undirected	NA	NA
CSbapl.68356	CSbapl.85352	0.306743	undirected	NA	NA
CSbapl.68356	CSbapl.97027	0.304932	undirected	NA	NA
CSbapl.68356	CSbapl.78197	0.304144	undirected	NA	NA
CSbapl.68356	CSbapl.80097	0.302614	undirected	NA	NA
CSbapl.68356	CSbapl.83933	0.30167	undirected	NA	NA
CSbapl.69660	CSbapl.80777	0.615253	undirected	NA	NA
CSbapl.69660	CSbapl.89140	0.613663	undirected	NA	NA
CSbapl.69660	CSbapl.77215	0.612192	undirected	NA	NA
CSbapl.69660	CSbapl.85866	0.611388	undirected	NA	NA
CSbapl.69660	CSbapl.84467	0.610124	undirected	NA	NA
CSbapl.69660	CSbapl.85185	0.609806	undirected	NA	NA
CSbapl.69660	CSbapl.78780	0.609452	undirected	NA	NA
CSbapl.69660	CSbapl.97618	0.60917	undirected	NA	NA
CSbapl.69660	CSbapl.71740	0.608455	undirected	NA	NA
CSbapl.69660	CSbapl.91537	0.607278	undirected	NA	NA
CSbapl.69660	CSbapl.71334	0.606666	undirected	NA	NA
CSbapl.69660	CSbapl.82434	0.606065	undirected	NA	NA
CSbapl.69660	CSbapl.75410	0.605773	undirected	NA	NA
CSbapl.69660	CSbapl.78645	0.604982	undirected	NA	NA
CSbapl.69660	CSbapl.74688	0.604326	undirected	NA	NA
CSbapl.69660	CSbapl.97821	0.603746	undirected	NA	NA
CSbapl.69660	CSbapl.99647	0.603703	undirected	NA	NA
CSbapl.69660	CSbapl.81530	0.602941	undirected	NA	NA
CSbapl.69660	CSbapl.98036	0.602755	undirected	NA	NA
CSbapl.69660	CSbapl.78778	0.602502	undirected	NA	NA
CSbapl.69660	CSbapl.84478	0.602282	undirected	NA	NA
CSbapl.69660	CSbapl.80496	0.601237	undirected	NA	NA
CSbapl.69660	CSbapl.71743	0.600928	undirected	NA	NA
CSbapl.69660	CSbapl.84479	0.600855	undirected	NA	NA
CSbapl.69660	CSbapl.86713	0.600786	undirected	NA	NA
CSbapl.69660	CSbapl.99656	0.599981	undirected	NA	NA
CSbapl.69660	CSbapl.97820	0.599872	undirected	NA	NA
CSbapl.69660	CSbapl.94232	0.599441	undirected	NA	NA
CSbapl.69660	CSbapl.97620	0.598602	undirected	NA	NA
CSbapl.69660	CSbapl.97005	0.598459	undirected	NA	NA
CSbapl.69660	CSbapl.90529	0.59754	undirected	NA	NA
CSbapl.69660	CSbapl.93823	0.597273	undirected	NA	NA
CSbapl.69660	CSbapl.78348	0.596342	undirected	NA	NA
CSbapl.69660	CSbapl.74958	0.596278	undirected	NA	NA
CSbapl.69660	CSbapl.100520	0.595639	undirected	NA	NA
CSbapl.69660	CSbapl.77880	0.594652	undirected	NA	NA
CSbapl.69660	CSbapl.71335	0.592108	undirected	NA	NA
CSbapl.69660	CSbapl.71796	0.592107	undirected	NA	NA
CSbapl.69660	CSbapl.82836	0.589869	undirected	NA	NA
CSbapl.69660	CSbapl.90862	0.589808	undirected	NA	NA
CSbapl.69660	CSbapl.70276	0.589596	undirected	NA	NA
CSbapl.69660	CSbapl.94748	0.588931	undirected	NA	NA
CSbapl.69660	CSbapl.74888	0.588903	undirected	NA	NA
CSbapl.69660	CSbapl.80347	0.588835	undirected	NA	NA
CSbapl.69660	CSbapl.71913	0.588458	undirected	NA	NA
CSbapl.69660	CSbapl.71336	0.58844	undirected	NA	NA
CSbapl.69660	CSbapl.71422	0.588176	undirected	NA	NA
CSbapl.69660	CSbapl.90557	0.58755	undirected	NA	NA
CSbapl.69660	CSbapl.74696	0.586018	undirected	NA	NA
CSbapl.69660	CSbapl.90838	0.585213	undirected	NA	NA
CSbapl.69660	CSbapl.97674	0.584426	undirected	NA	NA
CSbapl.69660	CSbapl.90565	0.583733	undirected	NA	NA
CSbapl.69660	CSbapl.70962	0.582445	undirected	NA	NA
CSbapl.69660	CSbapl.90979	0.581327	undirected	NA	NA
CSbapl.69660	CSbapl.96397	0.58044	undirected	NA	NA
CSbapl.69660	CSbapl.79273	0.580055	undirected	NA	NA
CSbapl.69660	CSbapl.93340	0.580041	undirected	NA	NA
CSbapl.69660	CSbapl.69848	0.580022	undirected	NA	NA
CSbapl.69660	CSbapl.70872	0.579643	undirected	NA	NA
CSbapl.69660	CSbapl.77247	0.579349	undirected	NA	NA
CSbapl.69660	CSbapl.77829	0.57834	undirected	NA	NA
CSbapl.69660	CSbapl.74687	0.576521	undirected	NA	NA
CSbapl.69660	CSbapl.90864	0.576303	undirected	NA	NA
CSbapl.69660	CSbapl.74138	0.576298	undirected	NA	NA
CSbapl.69660	CSbapl.90876	0.575693	undirected	NA	NA
CSbapl.69660	CSbapl.74797	0.575036	undirected	NA	NA
CSbapl.69660	CSbapl.71078	0.574983	undirected	NA	NA
CSbapl.69660	CSbapl.77298	0.574672	undirected	NA	NA
CSbapl.69660	CSbapl.94628	0.574267	undirected	NA	NA
CSbapl.69660	CSbapl.81070	0.573848	undirected	NA	NA
CSbapl.69660	CSbapl.82451	0.573008	undirected	NA	NA
CSbapl.69660	CSbapl.94251	0.572285	undirected	NA	NA
CSbapl.69660	CSbapl.90969	0.57201	undirected	NA	NA
CSbapl.69660	CSbapl.77830	0.570906	undirected	NA	NA
CSbapl.69660	CSbapl.93727	0.570667	undirected	NA	NA
CSbapl.69660	CSbapl.74570	0.570028	undirected	NA	NA
CSbapl.69660	CSbapl.83266	0.569118	undirected	NA	NA
CSbapl.69660	CSbapl.89936	0.568917	undirected	NA	NA
CSbapl.69660	CSbapl.76838	0.567593	undirected	NA	NA
CSbapl.69660	CSbapl.85672	0.565767	undirected	NA	NA
CSbapl.69660	CSbapl.76155	0.565097	undirected	NA	NA
CSbapl.69660	CSbapl.78583	0.563758	undirected	NA	NA
CSbapl.69660	CSbapl.99077	0.563682	undirected	NA	NA
CSbapl.69660	CSbapl.99304	0.562757	undirected	NA	NA
CSbapl.69660	CSbapl.69715	0.562281	undirected	NA	NA
CSbapl.69660	CSbapl.97218	0.561736	undirected	NA	NA
CSbapl.69660	CSbapl.86712	0.561095	undirected	NA	NA
CSbapl.69660	CSbapl.77300	0.560127	undirected	NA	NA
CSbapl.69660	CSbapl.71671	0.559141	undirected	NA	NA
CSbapl.69660	CSbapl.97358	0.558289	undirected	NA	NA
CSbapl.69660	CSbapl.78338	0.558253	undirected	NA	NA
CSbapl.69660	CSbapl.69935	0.557772	undirected	NA	NA
CSbapl.69660	CSbapl.96700	0.557699	undirected	NA	NA
CSbapl.69660	CSbapl.84942	0.557246	undirected	NA	NA
CSbapl.69660	CSbapl.69686	0.556147	undirected	NA	NA
CSbapl.69660	CSbapl.97497	0.554892	undirected	NA	NA
CSbapl.69660	CSbapl.86838	0.55482	undirected	NA	NA
CSbapl.69660	CSbapl.100034	0.552061	undirected	NA	NA
CSbapl.69660	CSbapl.83479	0.55007	undirected	NA	NA
CSbapl.69660	CSbapl.71083	0.549457	undirected	NA	NA
CSbapl.69660	CSbapl.70100	0.549009	undirected	NA	NA
CSbapl.69660	CSbapl.86271	0.5485	undirected	NA	NA
CSbapl.69660	CSbapl.90731	0.548118	undirected	NA	NA
CSbapl.69660	CSbapl.76852	0.546214	undirected	NA	NA
CSbapl.69660	CSbapl.88274	0.5455	undirected	NA	NA
CSbapl.69660	CSbapl.73077	0.543005	undirected	NA	NA
CSbapl.69660	CSbapl.79058	0.541035	undirected	NA	NA
CSbapl.69660	CSbapl.95378	0.538445	undirected	NA	NA
CSbapl.69660	CSbapl.84750	0.538276	undirected	NA	NA
CSbapl.69660	CSbapl.71403	0.537556	undirected	NA	NA
CSbapl.69660	CSbapl.77627	0.536375	undirected	NA	NA
CSbapl.69660	CSbapl.96066	0.535775	undirected	NA	NA
CSbapl.69660	CSbapl.90257	0.535499	undirected	NA	NA
CSbapl.69660	CSbapl.73952	0.53539	undirected	NA	NA
CSbapl.69660	CSbapl.90659	0.534721	undirected	NA	NA
CSbapl.69660	CSbapl.94250	0.532225	undirected	NA	NA
CSbapl.69660	CSbapl.81097	0.531554	undirected	NA	NA
CSbapl.69660	CSbapl.77625	0.529807	undirected	NA	NA
CSbapl.69660	CSbapl.100444	0.52926	undirected	NA	NA
CSbapl.69660	CSbapl.79760	0.528372	undirected	NA	NA
CSbapl.69660	CSbapl.94224	0.527024	undirected	NA	NA
CSbapl.69660	CSbapl.91297	0.526571	undirected	NA	NA
CSbapl.69660	CSbapl.100312	0.525992	undirected	NA	NA
CSbapl.69660	CSbapl.96888	0.525658	undirected	NA	NA
CSbapl.69660	CSbapl.71914	0.525294	undirected	NA	NA
CSbapl.69660	CSbapl.88173	0.523112	undirected	NA	NA
CSbapl.69660	CSbapl.74801	0.518435	undirected	NA	NA
CSbapl.69660	CSbapl.77593	0.517714	undirected	NA	NA
CSbapl.69660	CSbapl.89449	0.516722	undirected	NA	NA
CSbapl.69660	CSbapl.84877	0.515461	undirected	NA	NA
CSbapl.69660	CSbapl.80880	0.515341	undirected	NA	NA
CSbapl.69660	CSbapl.96107	0.513956	undirected	NA	NA
CSbapl.69660	CSbapl.74862	0.512696	undirected	NA	NA
CSbapl.69660	CSbapl.72260	0.512692	undirected	NA	NA
CSbapl.69660	CSbapl.92944	0.512147	undirected	NA	NA
CSbapl.69660	CSbapl.98427	0.512021	undirected	NA	NA
CSbapl.69660	CSbapl.97738	0.510489	undirected	NA	NA
CSbapl.69660	CSbapl.80388	0.510465	undirected	NA	NA
CSbapl.69660	CSbapl.76112	0.507578	undirected	NA	NA
CSbapl.69660	CSbapl.93229	0.507296	undirected	NA	NA
CSbapl.69660	CSbapl.97780	0.506782	undirected	NA	NA
CSbapl.69660	CSbapl.99262	0.504513	undirected	NA	NA
CSbapl.69660	CSbapl.86703	0.503573	undirected	NA	NA
CSbapl.69660	CSbapl.73868	0.501967	undirected	NA	NA
CSbapl.69660	CSbapl.88326	0.500505	undirected	NA	NA
CSbapl.69660	CSbapl.90657	0.498323	undirected	NA	NA
CSbapl.69660	CSbapl.97112	0.496687	undirected	NA	NA
CSbapl.69660	CSbapl.84752	0.495836	undirected	NA	NA
CSbapl.69660	CSbapl.85021	0.494947	undirected	NA	NA
CSbapl.69660	CSbapl.97947	0.493871	undirected	NA	NA
CSbapl.69660	CSbapl.97189	0.492666	undirected	NA	NA
CSbapl.69660	CSbapl.74487	0.492524	undirected	NA	NA
CSbapl.69660	CSbapl.73733	0.486537	undirected	NA	NA
CSbapl.69660	CSbapl.71946	0.486269	undirected	NA	NA
CSbapl.69660	CSbapl.91891	0.481982	undirected	NA	NA
CSbapl.69660	CSbapl.97789	0.481828	undirected	NA	NA
CSbapl.69660	CSbapl.97635	0.478033	undirected	NA	NA
CSbapl.69660	CSbapl.70558	0.475614	undirected	NA	NA
CSbapl.69660	CSbapl.95639	0.475541	undirected	NA	NA
CSbapl.69660	CSbapl.97764	0.474494	undirected	NA	NA
CSbapl.69660	CSbapl.84883	0.474403	undirected	NA	NA
CSbapl.69660	CSbapl.95737	0.470828	undirected	NA	NA
CSbapl.69660	CSbapl.90811	0.470775	undirected	NA	NA
CSbapl.69660	CSbapl.81750	0.468384	undirected	NA	NA
CSbapl.69660	CSbapl.72598	0.463816	undirected	NA	NA
CSbapl.69660	CSbapl.79159	0.455658	undirected	NA	NA
CSbapl.69660	CSbapl.99604	0.453787	undirected	NA	NA
CSbapl.69660	CSbapl.96691	0.453759	undirected	NA	NA
CSbapl.69660	CSbapl.80198	0.452433	undirected	NA	NA
CSbapl.69660	CSbapl.83367	0.448494	undirected	NA	NA
CSbapl.69660	CSbapl.72413	0.448469	undirected	NA	NA
CSbapl.69660	CSbapl.81274	0.444403	undirected	NA	NA
CSbapl.69660	CSbapl.84482	0.443477	undirected	NA	NA
CSbapl.69660	CSbapl.85704	0.443106	undirected	NA	NA
CSbapl.69660	CSbapl.97366	0.441852	undirected	NA	NA
CSbapl.69660	CSbapl.79066	0.441719	undirected	NA	NA
CSbapl.69660	CSbapl.92188	0.438919	undirected	NA	NA
CSbapl.69660	CSbapl.79804	0.436883	undirected	NA	NA
CSbapl.69660	CSbapl.85684	0.435137	undirected	NA	NA
CSbapl.69660	CSbapl.79271	0.433196	undirected	NA	NA
CSbapl.69660	CSbapl.81482	0.432604	undirected	NA	NA
CSbapl.69660	CSbapl.97029	0.432279	undirected	NA	NA
CSbapl.69660	CSbapl.98557	0.430874	undirected	NA	NA
CSbapl.69660	CSbapl.87520	0.42856	undirected	NA	NA
CSbapl.69660	CSbapl.90740	0.427094	undirected	NA	NA
CSbapl.69660	CSbapl.73738	0.421811	undirected	NA	NA
CSbapl.69660	CSbapl.83515	0.42052	undirected	NA	NA
CSbapl.69660	CSbapl.89170	0.418971	undirected	NA	NA
CSbapl.69660	CSbapl.85674	0.417773	undirected	NA	NA
CSbapl.69660	CSbapl.89466	0.416132	undirected	NA	NA
CSbapl.69660	CSbapl.80881	0.414804	undirected	NA	NA
CSbapl.69660	CSbapl.96038	0.414445	undirected	NA	NA
CSbapl.69660	CSbapl.86646	0.413322	undirected	NA	NA
CSbapl.69660	CSbapl.74214	0.411929	undirected	NA	NA
CSbapl.69660	CSbapl.86164	0.411924	undirected	NA	NA
CSbapl.69660	CSbapl.77741	0.411667	undirected	NA	NA
CSbapl.69660	CSbapl.95532	0.411376	undirected	NA	NA
CSbapl.69660	CSbapl.71769	0.409993	undirected	NA	NA
CSbapl.69660	CSbapl.78287	0.407877	undirected	NA	NA
CSbapl.69660	CSbapl.71221	0.407329	undirected	NA	NA
CSbapl.69660	CSbapl.78776	0.397327	undirected	NA	NA
CSbapl.69660	CSbapl.72606	0.396699	undirected	NA	NA
CSbapl.69660	CSbapl.85487	0.396268	undirected	NA	NA
CSbapl.69660	CSbapl.100116	0.394879	undirected	NA	NA
CSbapl.69660	CSbapl.100099	0.389167	undirected	NA	NA
CSbapl.69660	CSbapl.73861	0.388758	undirected	NA	NA
CSbapl.69660	CSbapl.72171	0.384487	undirected	NA	NA
CSbapl.69660	CSbapl.74890	0.382048	undirected	NA	NA
CSbapl.69660	CSbapl.85402	0.381316	undirected	NA	NA
CSbapl.69660	CSbapl.79836	0.380231	undirected	NA	NA
CSbapl.69660	CSbapl.96425	0.379732	undirected	NA	NA
CSbapl.69660	CSbapl.93917	0.379193	undirected	NA	NA
CSbapl.69660	CSbapl.98616	0.378471	undirected	NA	NA
CSbapl.69660	CSbapl.75040	0.371514	undirected	NA	NA
CSbapl.69660	CSbapl.90072	0.36785	undirected	NA	NA
CSbapl.69660	CSbapl.79376	0.367085	undirected	NA	NA
CSbapl.69660	CSbapl.91212	0.360122	undirected	NA	NA
CSbapl.69660	CSbapl.88857	0.357666	undirected	NA	NA
CSbapl.69660	CSbapl.98581	0.357136	undirected	NA	NA
CSbapl.69660	CSbapl.90630	0.355354	undirected	NA	NA
CSbapl.69660	CSbapl.76546	0.354761	undirected	NA	NA
CSbapl.69660	CSbapl.93348	0.350331	undirected	NA	NA
CSbapl.69660	CSbapl.96671	0.350174	undirected	NA	NA
CSbapl.69660	CSbapl.85171	0.349681	undirected	NA	NA
CSbapl.69660	CSbapl.79483	0.348849	undirected	NA	NA
CSbapl.69660	CSbapl.85685	0.348843	undirected	NA	NA
CSbapl.69660	CSbapl.85521	0.343575	undirected	NA	NA
CSbapl.69660	CSbapl.74806	0.341399	undirected	NA	NA
CSbapl.69660	CSbapl.74891	0.341254	undirected	NA	NA
CSbapl.69660	CSbapl.82678	0.3412	undirected	NA	NA
CSbapl.69660	CSbapl.85675	0.340544	undirected	NA	NA
CSbapl.69660	CSbapl.86645	0.340304	undirected	NA	NA
CSbapl.69660	CSbapl.71460	0.340113	undirected	NA	NA
CSbapl.69660	CSbapl.70941	0.339209	undirected	NA	NA
CSbapl.69660	CSbapl.95310	0.337432	undirected	NA	NA
CSbapl.69660	CSbapl.77670	0.337336	undirected	NA	NA
CSbapl.69660	CSbapl.89807	0.335732	undirected	NA	NA
CSbapl.69660	CSbapl.69978	0.335017	undirected	NA	NA
CSbapl.69660	CSbapl.79761	0.334607	undirected	NA	NA
CSbapl.69660	CSbapl.97317	0.33453	undirected	NA	NA
CSbapl.69660	CSbapl.87768	0.333746	undirected	NA	NA
CSbapl.69660	CSbapl.93492	0.332573	undirected	NA	NA
CSbapl.69660	CSbapl.74865	0.331028	undirected	NA	NA
CSbapl.69660	CSbapl.79709	0.331014	undirected	NA	NA
CSbapl.69660	CSbapl.89927	0.330092	undirected	NA	NA
CSbapl.69660	CSbapl.74733	0.328735	undirected	NA	NA
CSbapl.69660	CSbapl.81808	0.32553	undirected	NA	NA
CSbapl.69660	CSbapl.89733	0.323632	undirected	NA	NA
CSbapl.69660	CSbapl.94201	0.322636	undirected	NA	NA
CSbapl.69660	CSbapl.100051	0.321809	undirected	NA	NA
CSbapl.69660	CSbapl.100470	0.321131	undirected	NA	NA
CSbapl.69660	CSbapl.73862	0.320077	undirected	NA	NA
CSbapl.69660	CSbapl.71279	0.318864	undirected	NA	NA
CSbapl.69660	CSbapl.88327	0.318815	undirected	NA	NA
CSbapl.69660	CSbapl.78359	0.31758	undirected	NA	NA
CSbapl.69660	CSbapl.87209	0.316341	undirected	NA	NA
CSbapl.69660	CSbapl.82373	0.316218	undirected	NA	NA
CSbapl.69660	CSbapl.71220	0.315436	undirected	NA	NA
CSbapl.69660	CSbapl.71966	0.315218	undirected	NA	NA
CSbapl.69660	CSbapl.77423	0.311828	undirected	NA	NA
CSbapl.69660	CSbapl.83485	0.311233	undirected	NA	NA
CSbapl.69660	CSbapl.72581	0.309897	undirected	NA	NA
CSbapl.69660	CSbapl.73858	0.306783	undirected	NA	NA
CSbapl.69660	CSbapl.88713	0.306163	undirected	NA	NA
CSbapl.69660	CSbapl.78197	0.305309	undirected	NA	NA
CSbapl.69660	CSbapl.97027	0.304283	undirected	NA	NA
CSbapl.69660	CSbapl.70225	0.303827	undirected	NA	NA
CSbapl.69660	CSbapl.85352	0.303697	undirected	NA	NA
CSbapl.20694	CSbapl.30357	0.614083	undirected	NA	NA
CSbapl.20694	CSbapl.75410	0.6119	undirected	NA	NA
CSbapl.20694	CSbapl.80777	0.61072	undirected	NA	NA
CSbapl.20694	CSbapl.74688	0.610177	undirected	NA	NA
CSbapl.20694	CSbapl.68356	0.609322	undirected	NA	NA
CSbapl.20694	CSbapl.34797	0.607824	undirected	NA	NA
CSbapl.20694	CSbapl.35366	0.607333	undirected	NA	NA
CSbapl.20694	CSbapl.69660	0.607134	undirected	NA	NA
CSbapl.20694	CSbapl.97820	0.606154	undirected	NA	NA
CSbapl.20694	CSbapl.89140	0.605464	undirected	NA	NA
CSbapl.20694	CSbapl.86713	0.605414	undirected	NA	NA
CSbapl.20694	CSbapl.98036	0.605308	undirected	NA	NA
CSbapl.20694	CSbapl.37883	0.604636	undirected	NA	NA
CSbapl.20694	CSbapl.32702	0.604302	undirected	NA	NA
CSbapl.20694	CSbapl.61126	0.603836	undirected	NA	NA
CSbapl.20694	CSbapl.77215	0.603725	undirected	NA	NA
CSbapl.20694	CSbapl.44825	0.602436	undirected	NA	NA
CSbapl.20694	CSbapl.38637	0.601814	undirected	NA	NA
CSbapl.20694	CSbapl.85866	0.601696	undirected	NA	NA
CSbapl.20694	CSbapl.84467	0.60143	undirected	NA	NA
CSbapl.20694	CSbapl.84478	0.601397	undirected	NA	NA
CSbapl.20694	CSbapl.85185	0.601372	undirected	NA	NA
CSbapl.20694	CSbapl.42111	0.601364	undirected	NA	NA
CSbapl.20694	CSbapl.71740	0.601206	undirected	NA	NA
CSbapl.20694	CSbapl.74958	0.601201	undirected	NA	NA
CSbapl.20694	CSbapl.52164	0.601122	undirected	NA	NA
CSbapl.20694	CSbapl.37652	0.60096	undirected	NA	NA
CSbapl.20694	CSbapl.93823	0.600819	undirected	NA	NA
CSbapl.20694	CSbapl.78780	0.600812	undirected	NA	NA
CSbapl.20694	CSbapl.65395	0.600596	undirected	NA	NA
CSbapl.20694	CSbapl.46814	0.600205	undirected	NA	NA
CSbapl.20694	CSbapl.36270	0.600173	undirected	NA	NA
CSbapl.20694	CSbapl.97618	0.600125	undirected	NA	NA
CSbapl.20694	CSbapl.57531	0.600028	undirected	NA	NA
CSbapl.20694	CSbapl.69096	0.599767	undirected	NA	NA
CSbapl.20694	CSbapl.30369	0.599742	undirected	NA	NA
CSbapl.20694	CSbapl.34223	0.599653	undirected	NA	NA
CSbapl.20694	CSbapl.66930	0.599394	undirected	NA	NA
CSbapl.20694	CSbapl.99647	0.599185	undirected	NA	NA
CSbapl.20694	CSbapl.52842	0.599005	undirected	NA	NA
CSbapl.20694	CSbapl.50319	0.598712	undirected	NA	NA
CSbapl.20694	CSbapl.65954	0.598422	undirected	NA	NA
CSbapl.20694	CSbapl.91537	0.598342	undirected	NA	NA
CSbapl.20694	CSbapl.43547	0.598029	undirected	NA	NA
CSbapl.20694	CSbapl.26510	0.598023	undirected	NA	NA
CSbapl.20694	CSbapl.71334	0.597949	undirected	NA	NA
CSbapl.20694	CSbapl.66085	0.59724	undirected	NA	NA
CSbapl.20694	CSbapl.57539	0.597113	undirected	NA	NA
CSbapl.20694	CSbapl.82434	0.596576	undirected	NA	NA
CSbapl.20694	CSbapl.27039	0.596336	undirected	NA	NA
CSbapl.20694	CSbapl.78645	0.59618	undirected	NA	NA
CSbapl.20694	CSbapl.90529	0.595983	undirected	NA	NA
CSbapl.20694	CSbapl.97821	0.595982	undirected	NA	NA
CSbapl.20694	CSbapl.65393	0.595609	undirected	NA	NA
CSbapl.20694	CSbapl.41160	0.595601	undirected	NA	NA
CSbapl.20694	CSbapl.37151	0.595529	undirected	NA	NA
CSbapl.20694	CSbapl.42154	0.595459	undirected	NA	NA
CSbapl.20694	CSbapl.37326	0.595281	undirected	NA	NA
CSbapl.20694	CSbapl.23055	0.595248	undirected	NA	NA
CSbapl.20694	CSbapl.22642	0.594943	undirected	NA	NA
CSbapl.20694	CSbapl.38915	0.59457	undirected	NA	NA
CSbapl.20694	CSbapl.81530	0.594217	undirected	NA	NA
CSbapl.20694	CSbapl.69368	0.594157	undirected	NA	NA
CSbapl.20694	CSbapl.38631	0.594109	undirected	NA	NA
CSbapl.20694	CSbapl.56512	0.5937	undirected	NA	NA
CSbapl.20694	CSbapl.30373	0.593661	undirected	NA	NA
CSbapl.20694	CSbapl.65541	0.593625	undirected	NA	NA
CSbapl.20694	CSbapl.38356	0.593087	undirected	NA	NA
CSbapl.20694	CSbapl.80496	0.593032	undirected	NA	NA
CSbapl.20694	CSbapl.38233	0.59299	undirected	NA	NA
CSbapl.20694	CSbapl.78778	0.592836	undirected	NA	NA
CSbapl.20694	CSbapl.65418	0.592206	undirected	NA	NA
CSbapl.20694	CSbapl.71743	0.591605	undirected	NA	NA
CSbapl.20694	CSbapl.52031	0.591581	undirected	NA	NA
CSbapl.20694	CSbapl.94232	0.591212	undirected	NA	NA
CSbapl.20694	CSbapl.23325	0.591006	undirected	NA	NA
CSbapl.20694	CSbapl.84479	0.59083	undirected	NA	NA
CSbapl.20694	CSbapl.51868	0.590771	undirected	NA	NA
CSbapl.20694	CSbapl.33798	0.590512	undirected	NA	NA
CSbapl.20694	CSbapl.78348	0.590288	undirected	NA	NA
CSbapl.20694	CSbapl.90838	0.590283	undirected	NA	NA
CSbapl.20694	CSbapl.99656	0.590118	undirected	NA	NA
CSbapl.20694	CSbapl.97005	0.58946	undirected	NA	NA
CSbapl.20694	CSbapl.97620	0.589141	undirected	NA	NA
CSbapl.20694	CSbapl.57204	0.589105	undirected	NA	NA
CSbapl.20694	CSbapl.39676	0.588437	undirected	NA	NA
CSbapl.20694	CSbapl.55990	0.588068	undirected	NA	NA
CSbapl.20694	CSbapl.77880	0.58771	undirected	NA	NA
CSbapl.20694	CSbapl.71796	0.587546	undirected	NA	NA
CSbapl.20694	CSbapl.29749	0.587405	undirected	NA	NA
CSbapl.20694	CSbapl.46920	0.587316	undirected	NA	NA
CSbapl.20694	CSbapl.26600	0.586871	undirected	NA	NA
CSbapl.20694	CSbapl.100520	0.586413	undirected	NA	NA
CSbapl.20694	CSbapl.90979	0.585888	undirected	NA	NA
CSbapl.20694	CSbapl.48650	0.585885	undirected	NA	NA
CSbapl.20694	CSbapl.80347	0.585685	undirected	NA	NA
CSbapl.20694	CSbapl.27325	0.585447	undirected	NA	NA
CSbapl.20694	CSbapl.22668	0.585335	undirected	NA	NA
CSbapl.20694	CSbapl.66422	0.585161	undirected	NA	NA
CSbapl.20694	CSbapl.33047	0.58439	undirected	NA	NA
CSbapl.20694	CSbapl.31055	0.583849	undirected	NA	NA
CSbapl.20694	CSbapl.33035	0.583552	undirected	NA	NA
CSbapl.20694	CSbapl.55574	0.583529	undirected	NA	NA
CSbapl.20694	CSbapl.74696	0.583025	undirected	NA	NA
CSbapl.20694	CSbapl.41903	0.582949	undirected	NA	NA
CSbapl.20694	CSbapl.53029	0.582685	undirected	NA	NA
CSbapl.20694	CSbapl.71335	0.582585	undirected	NA	NA
CSbapl.20694	CSbapl.90862	0.58221	undirected	NA	NA
CSbapl.20694	CSbapl.44472	0.581824	undirected	NA	NA
CSbapl.20694	CSbapl.70276	0.581318	undirected	NA	NA
CSbapl.20694	CSbapl.32709	0.58108	undirected	NA	NA
CSbapl.20694	CSbapl.94748	0.58093	undirected	NA	NA
CSbapl.20694	CSbapl.30374	0.580586	undirected	NA	NA
CSbapl.20694	CSbapl.57528	0.580457	undirected	NA	NA
CSbapl.20694	CSbapl.82836	0.580074	undirected	NA	NA
CSbapl.20694	CSbapl.32378	0.579923	undirected	NA	NA
CSbapl.20694	CSbapl.79273	0.57971	undirected	NA	NA
CSbapl.20694	CSbapl.63825	0.578831	undirected	NA	NA
CSbapl.20694	CSbapl.57265	0.578784	undirected	NA	NA
CSbapl.20694	CSbapl.71336	0.578641	undirected	NA	NA
CSbapl.20694	CSbapl.24991	0.578615	undirected	NA	NA
CSbapl.20694	CSbapl.71913	0.578544	undirected	NA	NA
CSbapl.20694	CSbapl.74888	0.578445	undirected	NA	NA
CSbapl.20694	CSbapl.90864	0.578396	undirected	NA	NA
CSbapl.20694	CSbapl.71422	0.578356	undirected	NA	NA
CSbapl.20694	CSbapl.67070	0.578191	undirected	NA	NA
CSbapl.20694	CSbapl.38908	0.578122	undirected	NA	NA
CSbapl.20694	CSbapl.49153	0.577735	undirected	NA	NA
CSbapl.20694	CSbapl.31280	0.577591	undirected	NA	NA
CSbapl.20694	CSbapl.90557	0.577574	undirected	NA	NA
CSbapl.20694	CSbapl.66772	0.57752	undirected	NA	NA
CSbapl.20694	CSbapl.27171	0.577255	undirected	NA	NA
CSbapl.20694	CSbapl.47259	0.57716	undirected	NA	NA
CSbapl.20694	CSbapl.63838	0.577091	undirected	NA	NA
CSbapl.20694	CSbapl.63711	0.576895	undirected	NA	NA
CSbapl.20694	CSbapl.23321	0.576571	undirected	NA	NA
CSbapl.20694	CSbapl.67596	0.576178	undirected	NA	NA
CSbapl.20694	CSbapl.97674	0.576058	undirected	NA	NA
CSbapl.20694	CSbapl.90565	0.575404	undirected	NA	NA
CSbapl.20694	CSbapl.34390	0.575299	undirected	NA	NA
CSbapl.20694	CSbapl.44450	0.574546	undirected	NA	NA
CSbapl.20694	CSbapl.38910	0.573609	undirected	NA	NA
CSbapl.20694	CSbapl.70962	0.573443	undirected	NA	NA
CSbapl.20694	CSbapl.69848	0.572722	undirected	NA	NA
CSbapl.20694	CSbapl.54136	0.571896	undirected	NA	NA
CSbapl.20694	CSbapl.93340	0.57053	undirected	NA	NA
CSbapl.20694	CSbapl.77247	0.570409	undirected	NA	NA
CSbapl.20694	CSbapl.96397	0.570319	undirected	NA	NA
CSbapl.20694	CSbapl.90876	0.569602	undirected	NA	NA
CSbapl.20694	CSbapl.66939	0.569378	undirected	NA	NA
CSbapl.20694	CSbapl.70872	0.568762	undirected	NA	NA
CSbapl.20694	CSbapl.44033	0.568457	undirected	NA	NA
CSbapl.20694	CSbapl.94628	0.568374	undirected	NA	NA
CSbapl.20694	CSbapl.74687	0.568121	undirected	NA	NA
CSbapl.20694	CSbapl.77829	0.56808	undirected	NA	NA
CSbapl.20694	CSbapl.45057	0.568057	undirected	NA	NA
CSbapl.20694	CSbapl.21339	0.567927	undirected	NA	NA
CSbapl.20694	CSbapl.74797	0.567541	undirected	NA	NA
[truncated: 55,331 more rows]

## Sheet: Abbreviations in Fig. 4A1
Table S6 WGCNA networks in bacteriocyte lineages
altName	DEG	Description	Name	Shared name	Symbol
development	NO	phosphatidylinositol phosphatase PTPRQ-like isoform X3 [Crassostrea virginica]	CSbapl.68356	CSbapl.68356	PTPRQ
development	NO	hemicentin-1 isoform X1 [Crassostrea gigas]	CSbapl.89449	CSbapl.89449	hemicentin-1
development	YES	"Hemicentin-1, partial [Araneus ventricosus]"	CSbapl.77215	CSbapl.77215	hemicentin-1
development	NO	Neurotrypsin [Mizuhopecten yessoensis]	CSbapl.77670	CSbapl.77670	Neurotrypsin
development	YES	protocadherin-9-like isoform X3 [Mizuhopecten yessoensis]	CSbapl.11433	CSbapl.11433	PCDH9
development	NO	poly [ADP-ribose] polymerase 14-like [Crassostrea virginica]	CSbapl.60067	CSbapl.60067	PARP9
development	NO	nucleolin 1-like isoform X4 [Priapulus caudatus]	CSbapl.14920	CSbapl.14920	nucleolin 1
development	NO	E3 ubiquitin-protein ligase MIB2-like isoform X2 [Crassostrea virginica]	CSbapl.49949	CSbapl.49949	MIB2
development	YES	autophagy-related protein 2 homolog A-like isoform X2 [Mizuhopecten yessoensis]	CSbapl.563	CSbapl.563	ATG2B
development	NO	protocadherin Fat 4 [Crassostrea gigas]	CSbapl.33997	CSbapl.33997	Fat 4
development	NO	autocrine proliferation repressor protein A-like [Crassostrea virginica]	CSbapl.78583	CSbapl.78583	aprA
development	YES	protocadherin Fat 4-like isoform X2 [Crassostrea virginica]	CSbapl.34030	CSbapl.34030	Fat 4
development	NO	leucine-rich repeat-containing protein 70-like [Octopus bimaculoides]	CSbapl.23054	CSbapl.23054	SLI
development	YES	"neuralized pats1, partial [Mytilus galloprovincialis]"	CSbapl.21733	CSbapl.21733	roco4
development	NO	carcinoembryonic antigen-related cell adhesion molecule 8-like isoform X3 [Mizuhopecten yessoensis]	CSbapl.77298	CSbapl.77298	CEACAM8
development	YES	girdin-like isoform X2 [Crassostrea virginica]	CSbapl.7995	CSbapl.7995	girdin
development	NO	von Willebrand factor D and EGF domain-containing protein-like [Mizuhopecten yessoensis]	CSbapl.50120	CSbapl.50120	VWDE
development	NO	Myophilin [Mizuhopecten yessoensis]	CSbapl.66772	CSbapl.66772	Myophilin
development	YES	neuroglian-like [Mizuhopecten yessoensis]	CSbapl.31055	CSbapl.31055	neuroglian
development	YES	chitin synthase chs-2-like [Octopus vulgaris]	CSbapl.55574	CSbapl.55574	chs-2
development	YES	leucine-rich repeat-containing protein 70-like [Octopus bimaculoides]	CSbapl.22668	CSbapl.22668	Lrig1
development	YES	aromatic-L-amino-acid decarboxylase [Crassostrea gigas]	CSbapl.26600	CSbapl.26600	Ddc
development	NO	protein slit [Ceratosolen solmsi marchali]	CSbapl.29749	CSbapl.29749	SLI
development	NO	cubilin-like [Pangasianodon hypophthalmus]	CSbapl.13896	CSbapl.13896	CUBN
development	YES	nephrin isoform X1 [Danio rerio]	CSbapl.61682	CSbapl.61682	nephrin
development	YES	chitin synthase [Sabellaria alveolata]	CSbapl.97189	CSbapl.97189	chs-2
development	YES	kinesin-like protein KIF16B isoform X1 [Crassostrea gigas]	CSbapl.51868	CSbapl.51868	Kif16b
development	YES	centrosomal protein of 290 kDa-like isoform X6 [Mizuhopecten yessoensis]	CSbapl.13286	CSbapl.13286	CEP290
matabolism	YES	phosphoethanolamine N-methyltransferase 3 isoform X1 [Crassostrea gigas]	CSbapl.92944	CSbapl.92944	NMT3
matabolism	NO	solute carrier family 40 member 1-like isoform X2 [Mizuhopecten yessoensis]	CSbapl.42154	CSbapl.42154	SLC40A1
matabolism	YES	dipeptidase 1-like isoform X1 [Mizuhopecten yessoensis]	CSbapl.37151	CSbapl.37151	DPEP1
matabolism	YES	24-hydroxycholesterol 7-alpha-hydroxylase-like [Mizuhopecten yessoensis]	CSbapl.66085	CSbapl.66085	CYP39A1
matabolism	YES	potassium voltage-gated channel protein Shaw-like [Mizuhopecten yessoensis]	CSbapl.63900	CSbapl.63900	Shaw
matabolism	YES	xaa-Pro aminopeptidase 1-like isoform X2 [Mizuhopecten yessoensis]	CSbapl.66930	CSbapl.66930	XPNPEP1
matabolism	YES	"phosphatidylinositol phosphatase PTPRQ-like, partial [Mizuhopecten yessoensis]"	CSbapl.67594	CSbapl.67594	PTPRQ
matabolism	YES	omega-amidase NIT2 [Rattus rattus]	CSbapl.36270	CSbapl.36270	Nit2
matabolism	YES	sodium-coupled monocarboxylate transporter 1-like isoform X1 [Mizuhopecten yessoensis]	CSbapl.97618	CSbapl.97618	SLC5A8
matabolism	YES	acetyl-CoA carboxylase-like isoform X2 [Crassostrea virginica]	CSbapl.69166	CSbapl.69166	ACAC
matabolism	YES	ammonium transporter Rh type A-like [Crassostrea virginica]	CSbapl.37883	CSbapl.37883	RHBG-A
matabolism	YES	elongation of very long chain fatty acids protein 4-like [Mizuhopecten yessoensis]	CSbapl.51693	CSbapl.51693	ELOVL4
matabolism	YES	importin-13-like [Mizuhopecten yessoensis]	CSbapl.52243	CSbapl.52243	Ipo13
matabolism	YES	Sugar phosphate exchanger 2 [Mizuhopecten yessoensis]	CSbapl.90257	CSbapl.90257	SLC37A2
matabolism	NO	ATP-binding cassette transporter sub-family A [Pecten maximus]	CSbapl.45124	CSbapl.45124	ABCA3
matabolism	YES	solute carrier family 12 member 2-like isoform X2 [Mizuhopecten yessoensis]	CSbapl.53924	CSbapl.53924	SLC12A2
matabolism	NO	aldose 1-epimerase isoform X1 [Crassostrea gigas]	CSbapl.662	CSbapl.662	GALM
matabolism	NO	cation-independent mannose-6-phosphate receptor [Crassostrea gigas]	CSbapl.68191	CSbapl.68191	IGF2R
matabolism	YES	Laccase-6 [Mizuhopecten yessoensis]	CSbapl.74218	CSbapl.74218	AAO
matabolism	NO	ABC transporter B family member 25 isoform X2 [Crassostrea gigas]	CSbapl.73738	CSbapl.73738	abcB1
matabolism	NO	solute carrier family 15 member 4-like [Crassostrea virginica]	CSbapl.79271	CSbapl.79271	SLC15A4
matabolism	YES	MFS-type transporter SLC18B1 [Amphibalanus amphitrite]	CSbapl.79066	CSbapl.79066	SLC18B1
matabolism	YES	chloride channel protein C-like isoform X1 [Mizuhopecten yessoensis]	CSbapl.93340	CSbapl.93340	clcC
matabolism	YES	"presequence protease, mitochondrial-like isoform X1 [Mizuhopecten yessoensis]"	CSbapl.23113	CSbapl.23113	pitrm1
matabolism	NO	monocarboxylate transporter 13-like [Mizuhopecten yessoensis]	CSbapl.90838	CSbapl.90838	SLC16A14
matabolism	YES	potassium voltage-gated channel protein Shaw-like [Mizuhopecten yessoensis]	CSbapl.63838	CSbapl.63838	Shaw
matabolism	YES	protein disulfide-isomerase A4-like [Crassostrea virginica]	CSbapl.39154	CSbapl.39154	PDIA4
matabolism	YES	ammonium transporter 1 [Tridacna squamosa]	CSbapl.21339	CSbapl.21339	AMT1
matabolism	YES	multidrug resistance-associated protein 1-like [Mizuhopecten yessoensis]	CSbapl.90811	CSbapl.90811	ABCC1
matabolism	YES	lecithin retinol acyltransferase-like [Pomacea canaliculata]	CSbapl.82836	CSbapl.82836	lrat
matabolism	YES	Aminopeptidase YwaD [Orchesella cincta]	CSbapl.90557	CSbapl.90557	YwaD
matabolism	NO	excitatory amino acid transporter 1-like isoform X1 [Crassostrea virginica]	CSbapl.50748	CSbapl.50748	SLC1A3
matabolism	NO	lysine histidine transporter-like 2 [Crassostrea gigas]	CSbapl.63825	CSbapl.63825	AVT1I
matabolism	NO	NEDD8-conjugating enzyme UBE2F [Platysternon megacephalum]	CSbapl.47020	CSbapl.47020	UBE2F
matabolism	YES	lysine histidine transporter-like 2 [Crassostrea gigas]	CSbapl.63711	CSbapl.63711	AVT1C
matabolism	NO	monocarboxylate transporter 12-like [Crassostrea virginica]	CSbapl.91891	CSbapl.91891	Slc16a14
matabolism	NO	long-chain-fatty-acid--CoA ligase ACSBG2-like isoform X2 [Crassostrea virginica]	CSbapl.55862	CSbapl.55862	acsbg2
matabolism	YES	organic cation transporter protein [Crassostrea gigas]	CSbapl.74958	CSbapl.74958	SLC22A21
matabolism	YES	solute carrier family 26 member 10-like isoform X2 [Mizuhopecten yessoensis]	CSbapl.20694	CSbapl.20694	SLC26A2
matabolism	YES	"all-trans-retinol 13,14-reductase-like [Crassostrea virginica]"	CSbapl.73733	CSbapl.73733	retsat
matabolism	YES	carboxylesterase 1C-like [Mizuhopecten yessoensis]	CSbapl.55990	CSbapl.55990	Ces5a
matabolism	YES	Transient receptor potential cation channel subfamily M member 2 [Mizuhopecten yessoensis]	CSbapl.85352	CSbapl.85352	TRPM2
matabolism	YES	ammonium transporter Rh type A-like [Mizuhopecten yessoensis]	CSbapl.69368	CSbapl.69368	RHBG-A
matabolism	YES	gamma-glutamyltranspeptidase 1 isoform X1 [Crassostrea gigas]	CSbapl.69660	CSbapl.69660	Ggt1
matabolism	YES	allene oxide synthase-lipoxygenase protein [Crassostrea gigas]	CSbapl.44030	CSbapl.44030	ALOX5
matabolism	YES	mitochondrial uncoupling protein 2-like [Octopus bimaculoides]	CSbapl.65541	CSbapl.65541	UCP2
matabolism	YES	sulfite oxidase-like [Mizuhopecten yessoensis]	CSbapl.90657	CSbapl.90657	SUOX
matabolism	NO	solute carrier family 13 member 5-like isoform X2 [Mizuhopecten yessoensis]	CSbapl.74688	CSbapl.74688	SLC13A5
phagocytosis	YES	receptor-transporting protein 3-like [Mizuhopecten yessoensis]	CSbapl.43547	CSbapl.43547	RTP3
phagocytosis	NO	cathepsin D [Pteria penguin]	CSbapl.18839	CSbapl.18839	cathepsin D
phagocytosis	YES	huntingtin-interacting protein 1-like isoform X3 [Mizuhopecten yessoensis]	CSbapl.69978	CSbapl.69978	Hip1
phagocytosis	YES	Cathepsin-L [Haliotis discus discus]	CSbapl.68768	CSbapl.68768	cathepsin L
phagocytosis	NO	sorting nexin-8 [Crassostrea gigas]	CSbapl.76546	CSbapl.76546	SNX8
phagocytosis	YES	vacuolar fusion protein CCZ1 homolog isoform X1 [Crassostrea virginica]	CSbapl.79058	CSbapl.79058	CCZ1
phagocytosis	NO	acid phosphatase type 7-like [Crassostrea virginica]	CSbapl.4513	CSbapl.4513	ACP7
phagocytosis	YES	exocyst complex component 5 isoform X2 [Cryptotermes secundus]	CSbapl.4267	CSbapl.4267	Sec10
phagocytosis	NO	low-density lipoprotein receptor-related protein 1-like [Crassostrea virginica]	CSbapl.22562	CSbapl.22562	LRP1
phagocytosis	NO	Cathepsin-L [Haliotis discus discus]	CSbapl.68766	CSbapl.68766	cathepsin L
phagocytosis	YES	beta-galactosidase-like [Mizuhopecten yessoensis]	CSbapl.37435	CSbapl.37435	GLB1
phagocytosis	NO	gastric triacylglycerol lipase [Crassostrea gigas]	CSbapl.68644	CSbapl.68644	LIPA
phagocytosis	NO	USP6 N-terminal-like protein isoform X2 [Crassostrea gigas]	CSbapl.68735	CSbapl.68735	USP6NL
phagocytosis	YES	caspase 2 L homeolog [Xenopus laevis]	CSbapl.25478	CSbapl.25478	CASP2
phagocytosis	YES	"toll-like 2 receptor, partial [Mytilus galloprovincialis]"	CSbapl.85704	CSbapl.85704	TLR2
phagocytosis	YES	early endosome antigen 1-like isoform X2 [Crassostrea virginica]	CSbapl.13269	CSbapl.13269	EEA1
phagocytosis	NO	cathepsin F [Haliotis discus discus]	CSbapl.8004	CSbapl.8004	cathepsin F
phagocytosis	NO	lysosomal acid phosphatase-like isoform X2 [Mizuhopecten yessoensis]	CSbapl.37088	CSbapl.37088	Acp2
phagocytosis	YES	rabenosyn-5 [Crassostrea gigas]	CSbapl.48650	CSbapl.48650	rabenosyn-5
phagocytosis	YES	plexin domain-containing protein 1-like isoform X4 [Crassostrea virginica]	CSbapl.44825	CSbapl.44825	PLXDC2
phagocytosis	NO	sorting nexin-27-like isoform X1 [Crassostrea virginica]	CSbapl.54142	CSbapl.54142	SNX27
phagocytosis	YES	Lysosomal-trafficking regulator [Mizuhopecten yessoensis]	CSbapl.6530	CSbapl.6530	LYST
phagocytosis	YES	phosphatidylinositol 4-phosphate 5-kinase type-1 gamma-like isoform X2 [Mizuhopecten yessoensis]	CSbapl.84478	CSbapl.84478	PIP5K1A
phagocytosis	NO	sorting nexin-12-like [Aplysia californica]	CSbapl.68753	CSbapl.68753	SNX12
signaling	YES	"neuralized pats1, partial [Mytilus galloprovincialis]"	CSbapl.74862	CSbapl.74862	pats1
signaling	YES	diacylglycerol kinase zeta isoform X8 [Crassostrea gigas]	CSbapl.66398	CSbapl.66398	Dgkz
signaling	NO	serine/threonine-protein phosphatase 6 regulatory ankyrin repeat subunit B-like [Crassostrea virginica]	CSbapl.96066	CSbapl.96066	ANKRD44
signaling	YES	DmX-like protein 2 [Mizuhopecten yessoensis]	CSbapl.61468	CSbapl.61468	DMXL1
signaling	YES	dedicator of cytokinesis protein 11-like isoform X8 [Mizuhopecten yessoensis]	CSbapl.1801	CSbapl.1801	DOCK9
signaling	YES	Aminopeptidase N [Mizuhopecten yessoensis]	CSbapl.38422	CSbapl.38422	ANPEP
signaling	YES	pleckstrin homology domain-containing family G member 5-like isoform X1 [Mizuhopecten yessoensis]	CSbapl.41842	CSbapl.41842	Plekhg5
signaling	YES	tripartite motif-containing protein 45-like [Crassostrea virginica]	CSbapl.33590	CSbapl.33590	TRIM45
signaling	YES	Cyclic GMP-AMP synthase [Mizuhopecten yessoensis]	CSbapl.31370	CSbapl.31370	Cgas
signaling	NO	corticotropin-releasing factor receptor 2-like isoform X1 [Crassostrea virginica]	CSbapl.38082	CSbapl.38082	Crhr1
signaling	YES	pleckstrin homology domain-containing family G member 7-like [Mizuhopecten yessoensis]	CSbapl.49153	CSbapl.49153	PLEKHG7
signaling	NO	ras-related protein Rab-13-like [Mizuhopecten yessoensis]	CSbapl.97674	CSbapl.97674	RABB1A
signaling	YES	baculoviral IAP repeat-containing protein 7-like [Mizuhopecten yessoensis]	CSbapl.48922	CSbapl.48922	Birc3
signaling	NO	pleckstrin homology domain-containing family G member 2-like isoform X5 [Octopus vulgaris]	CSbapl.8943	CSbapl.8943	PLEKHG1
signaling	YES	Connector enhancer of kinase suppressor of ras 1 [Mizuhopecten yessoensis]	CSbapl.44472	CSbapl.44472	CNKSR1
signaling	YES	serine/threonine-protein kinase Sgk1-like isoform X2 [Mizuhopecten yessoensis]	CSbapl.53244	CSbapl.53244	SGK3
signaling	YES	calcium-binding protein NCS-1 [Crassostrea gigas]	CSbapl.53029	CSbapl.53029	hpcal1
signaling	YES	dual serine/threonine and tyrosine protein kinase-like [Mizuhopecten yessoensis]	CSbapl.38902	CSbapl.38902	Dstyk
signaling	YES	nischarin [Crassostrea gigas]	CSbapl.46814	CSbapl.46814	NISCH
TF	NO	"hepatocyte growth factor receptor-like, partial [Mizuhopecten yessoensis]"	CSbapl.60402	CSbapl.60402	MET
TF	NO	helicase with zinc finger domain 2-like [Mizuhopecten yessoensis]	CSbapl.78776	CSbapl.78776	HELZ2
TF	NO	zinc finger MIZ domain-containing protein 1-like isoform X2 [Mizuhopecten yessoensis]	CSbapl.78287	CSbapl.78287	ZMIZ1
TF	YES	GATA zinc finger domain-containing protein 14 isoform X2 [Crassostrea gigas]	CSbapl.54136	CSbapl.54136	GATAD14
TF	YES	histone-lysine N-methyltransferase EZH2-like [Mizuhopecten yessoensis]	CSbapl.23055	CSbapl.23055	EZH2
TF	YES	zinc finger protein 431-like isoform X11 [Rattus norvegicus]	CSbapl.93823	CSbapl.93823	ZNF271
TF	NO	myoneurin-like [Mizuhopecten yessoensis]	CSbapl.10196	CSbapl.10196	MYNN
TF	NO	ETS-related transcription factor Elf-3 [Crassostrea gigas]	CSbapl.17533	CSbapl.17533	ELF-3
TF	NO	trihelix transcription factor GT-3b-like [Acropora millepora]	CSbapl.65394	CSbapl.65394	GT-3b
