# Supplementary material for: Function and Development of Deep-sea Mussel Bacteriocytes Revealed by snRNA-seq and Spatial Transcriptomics
Source: Genomics Proteomics Bioinformatics. 2025 Nov 25;24(1):qzaf109. doi: 10.1093/gpbjnl/qzaf109 (PMC13401447; doi:10.1093/gpbjnl/qzaf109)
Supplement: qzaf109_Supplementary_Data [file qzaf109_supplementary_data.zip › Table S7.xlsx]

## Sheet: GO enrichment of BC marker
Table S7 GO enrichment of WGCNA and all other markers in bacteriocytes
ID	Num	q value	Per	Ratio	Class	ID	Descrption	P value	Q value	Up	Down	fg_num	bg_num
GO:0098772 molecular function regulator	114	8.78224e-44	37.255	0.06	Molecular Function	GO:0098772	molecular function regulator	7.73085e-47	8.78224e-44	0	0	114	1900
GO:1901564 organonitrogen compound metabolic process	162	1.97973e-43	56.055	0.043	Biological Process	GO:1901564	organonitrogen compound metabolic process	8.57025e-47	1.97973e-43	0	0	162	3760
GO:0051704 multi-organism process	160	1.38903e-42	55.363	0.043	Biological Process	GO:0051704	multi-organism process	1.20262e-45	1.38903e-42	0	0	160	3736
GO:0044419 interspecies interaction between organisms	124	1.17099e-41	42.907	0.056	Biological Process	GO:0044419	interspecies interaction between organisms	1.52077e-44	1.17099e-41	0	0	124	2231
GO:0044403 symbiosis, encompassing mutualism through parasitism	123	3.15755e-41	42.561	0.055	Biological Process	GO:0044403	symbiosis, encompassing mutualism through parasitism	5.46762e-44	3.15755e-41	0	0	123	2219
GO:0003677 DNA binding	183	1.23865e-40	59.804	0.034	Molecular Function	GO:0003677	DNA binding	3.10315e-43	1.23865e-40	0	0	183	5462
GO:0046983 protein dimerization activity	92	1.23865e-40	30.065	0.072	Molecular Function	GO:0046983	protein dimerization activity	3.27108e-43	1.23865e-40	0	0	92	1282
GO:0044764 multi-organism cellular process	123	5.13541e-40	42.561	0.054	Biological Process	GO:0044764	multi-organism cellular process	1.11156e-42	5.13541e-40	0	0	123	2283
GO:0022857 transmembrane transporter activity	147	1.19465e-38	48.039	0.04	Molecular Function	GO:0022857	transmembrane transporter activity	4.20653e-41	1.19465e-38	0	0	147	3661
GO:0005215 transporter activity	158	1.34373e-38	51.634	0.037	Molecular Function	GO:0005215	transporter activity	6.1292e-41	1.34373e-38	0	0	158	4240
GO:0030234 enzyme regulator activity	95	1.34373e-38	31.046	0.065	Molecular Function	GO:0030234	enzyme regulator activity	7.09718e-41	1.34373e-38	0	0	95	1470
GO:0008324 cation transmembrane transporter activity	121	1.44687e-38	39.542	0.049	Molecular Function	GO:0008324	cation transmembrane transporter activity	8.91555e-41	1.44687e-38	0	0	121	2478
GO:1901566 organonitrogen compound biosynthetic process	137	3.91626e-38	47.405	0.046	Biological Process	GO:1901566	organonitrogen compound biosynthetic process	1.01721e-40	3.91626e-38	0	0	137	2976
GO:0071840 cellular component organization or biogenesis	167	4.24721e-38	57.785	0.038	Biological Process	GO:0071840	cellular component organization or biogenesis	1.28703e-40	4.24721e-38	0	0	167	4439
GO:0016043 cellular component organization	163	8.95873e-38	56.401	0.038	Biological Process	GO:0016043	cellular component organization	3.10259e-40	8.95873e-38	0	0	163	4258
GO:0044281 small molecule metabolic process	132	1.97386e-37	45.675	0.047	Biological Process	GO:0044281	small molecule metabolic process	7.69037e-40	1.97386e-37	0	0	132	2809
GO:0015075 ion transmembrane transporter activity	133	3.46857e-37	43.464	0.043	Molecular Function	GO:0015075	ion transmembrane transporter activity	2.44266e-39	3.46857e-37	0	0	133	3102
GO:0022892 substrate-specific transporter activity	141	1.84005e-36	46.078	0.04	Molecular Function	GO:0022892	substrate-specific transporter activity	1.60533e-38	1.84005e-36	0	0	141	3544
GO:0016740 transferase activity	179	1.84005e-36	58.497	0.032	Molecular Function	GO:0016740	transferase activity	1.61977e-38	1.84005e-36	0	0	179	5636
GO:0022891 substrate-specific transmembrane transporter activity	135	1.89034e-36	44.118	0.041	Molecular Function	GO:0022891	substrate-specific transmembrane transporter activity	1.83043e-38	1.89034e-36	0	0	135	3255
GO:0016032 viral process	111	2.49235e-36	38.408	0.055	Biological Process	GO:0016032	viral process	1.07894e-38	2.49235e-36	0	0	111	2016
GO:0044271 cellular nitrogen compound biosynthetic process	195	3.77011e-36	67.474	0.031	Biological Process	GO:0044271	cellular nitrogen compound biosynthetic process	1.79529e-38	3.77011e-36	0	0	195	6230
GO:0006811 ion transport	136	7.31258e-36	47.059	0.044	Biological Process	GO:0006811	ion transport	3.79874e-38	7.31258e-36	0	0	136	3090
GO:0019438 aromatic compound biosynthetic process	181	1.19661e-35	62.63	0.033	Biological Process	GO:0019438	aromatic compound biosynthetic process	6.73417e-38	1.19661e-35	0	0	181	5436
GO:0034654 nucleobase-containing compound biosynthetic process	176	2.06166e-35	60.9	0.034	Biological Process	GO:0034654	nucleobase-containing compound biosynthetic process	1.24949e-37	2.06166e-35	0	0	176	5171
GO:0018130 heterocycle biosynthetic process	181	4.01093e-35	62.63	0.033	Biological Process	GO:0018130	heterocycle biosynthetic process	2.73989e-37	4.01093e-35	0	0	181	5489
GO:0006259 DNA metabolic process	152	4.01093e-35	52.595	0.039	Biological Process	GO:0006259	DNA metabolic process	2.77813e-37	4.01093e-35	0	0	152	3914
GO:0003676 nucleic acid binding	200	6.53069e-35	65.359	0.028	Molecular Function	GO:0003676	nucleic acid binding	6.89862e-37	6.53069e-35	0	0	200	7142
GO:0044710 single-organism metabolic process	199	1.55632e-34	68.858	0.03	Biological Process	GO:0044710	single-organism metabolic process	1.14534e-36	1.55632e-34	0	0	199	6654
GO:1901362 organic cyclic compound biosynthetic process	181	1.91594e-34	62.63	0.033	Biological Process	GO:1901362	organic cyclic compound biosynthetic process	1.49294e-36	1.91594e-34	0	0	181	5554
GO:0008233 peptidase activity	120	1.92438e-34	39.216	0.045	Molecular Function	GO:0008233	peptidase activity	2.20219e-36	1.92438e-34	0	0	120	2694
GO:0015074 DNA integration	96	2.80783e-34	33.218	0.061	Biological Process	GO:0015074	DNA integration	2.30947e-36	2.80783e-34	0	0	96	1577
GO:0070011 peptidase activity, acting on L-amino acid peptides	114	3.11064e-34	37.255	0.047	Molecular Function	GO:0070011	peptidase activity, acting on L-amino acid peptides	3.83353e-36	3.11064e-34	0	0	114	2444
GO:0016772 transferase activity, transferring phosphorus-containing groups	133	4.51058e-34	43.464	0.04	Molecular Function	GO:0016772	transferase activity, transferring phosphorus-containing groups	5.95587e-36	4.51058e-34	0	0	133	3333
GO:0019637 organophosphate metabolic process	103	4.54696e-34	35.64	0.056	Biological Process	GO:0019637	organophosphate metabolic process	3.93676e-36	4.54696e-34	0	0	103	1840
GO:0006796 phosphate-containing compound metabolic process	122	4.68357e-34	42.215	0.047	Biological Process	GO:0006796	phosphate-containing compound metabolic process	4.35815e-36	4.68357e-34	0	0	122	2601
GO:0006351 transcription, DNA-templated	166	4.68357e-34	57.439	0.035	Biological Process	GO:0006351	transcription, DNA-templated	4.85251e-36	4.68357e-34	0	0	166	4746
GO:0097659 nucleic acid-templated transcription	166	4.68357e-34	57.439	0.035	Biological Process	GO:0097659	nucleic acid-templated transcription	4.85251e-36	4.68357e-34	0	0	166	4746
GO:0032774 RNA biosynthetic process	167	4.68357e-34	57.785	0.035	Biological Process	GO:0032774	RNA biosynthetic process	4.86604e-36	4.68357e-34	0	0	167	4801
GO:0080090 regulation of primary metabolic process	158	8.51231e-34	54.671	0.036	Biological Process	GO:0080090	regulation of primary metabolic process	9.21246e-36	8.51231e-34	0	0	158	4339
GO:0031323 regulation of cellular metabolic process	160	9.47704e-34	55.363	0.036	Biological Process	GO:0031323	regulation of cellular metabolic process	1.06668e-35	9.47704e-34	0	0	160	4450
GO:0090407 organophosphate biosynthetic process	90	1.26773e-33	31.142	0.064	Biological Process	GO:0090407	organophosphate biosynthetic process	1.48176e-35	1.26773e-33	0	0	90	1406
GO:0006793 phosphorus metabolic process	122	1.2752e-33	42.215	0.046	Biological Process	GO:0006793	phosphorus metabolic process	1.5457e-35	1.2752e-33	0	0	122	2634
GO:0019222 regulation of metabolic process	163	1.57145e-33	56.401	0.035	Biological Process	GO:0019222	regulation of metabolic process	1.97282e-35	1.57145e-33	0	0	163	4633
GO:0044711 single-organism biosynthetic process	122	1.8067e-33	42.215	0.046	Biological Process	GO:0044711	single-organism biosynthetic process	2.34637e-35	1.8067e-33	0	0	122	2645
GO:0006355 regulation of transcription, DNA-templated	153	2.37347e-33	52.941	0.037	Biological Process	GO:0006355	regulation of transcription, DNA-templated	3.28793e-35	2.37347e-33	0	0	153	4122
GO:1903506 regulation of nucleic acid-templated transcription	153	2.37347e-33	52.941	0.037	Biological Process	GO:1903506	regulation of nucleic acid-templated transcription	3.28793e-35	2.37347e-33	0	0	153	4122
GO:2001141 regulation of RNA biosynthetic process	153	3.27629e-33	52.941	0.037	Biological Process	GO:2001141	regulation of RNA biosynthetic process	4.68042e-35	3.27629e-33	0	0	153	4134
GO:0051252 regulation of RNA metabolic process	153	3.37224e-33	52.941	0.037	Biological Process	GO:0051252	regulation of RNA metabolic process	4.96347e-35	3.37224e-33	0	0	153	4136
GO:2000112 regulation of cellular macromolecule biosynthetic process	154	3.59659e-33	53.287	0.037	Biological Process	GO:2000112	regulation of cellular macromolecule biosynthetic process	5.44937e-35	3.59659e-33	0	0	154	4191
GO:0010468 regulation of gene expression	155	4.39486e-33	53.633	0.036	Biological Process	GO:0010468	regulation of gene expression	6.84914e-35	4.39486e-33	0	0	155	4251
GO:0010556 regulation of macromolecule biosynthetic process	154	4.69533e-33	53.287	0.037	Biological Process	GO:0010556	regulation of macromolecule biosynthetic process	7.72391e-35	4.69533e-33	0	0	154	4203
GO:0031326 regulation of cellular biosynthetic process	154	4.69533e-33	53.287	0.037	Biological Process	GO:0031326	regulation of cellular biosynthetic process	7.72391e-35	4.69533e-33	0	0	154	4203
GO:0009889 regulation of biosynthetic process	154	4.99073e-33	53.287	0.037	Biological Process	GO:0009889	regulation of biosynthetic process	8.4259e-35	4.99073e-33	0	0	154	4206
GO:0051171 regulation of nitrogen compound metabolic process	154	5.00903e-33	53.287	0.037	Biological Process	GO:0051171	regulation of nitrogen compound metabolic process	8.67364e-35	5.00903e-33	0	0	154	4207
GO:0019219 regulation of nucleobase-containing compound metabolic process	153	7.76493e-33	52.941	0.037	Biological Process	GO:0019219	regulation of nucleobase-containing compound metabolic process	1.37819e-34	7.76493e-33	0	0	153	4171
GO:0006310 DNA recombination	100	8.86269e-33	34.602	0.055	Biological Process	GO:0006310	DNA recombination	1.6114e-34	8.86269e-33	0	0	100	1807
GO:0060255 regulation of macromolecule metabolic process	157	1.01747e-32	54.325	0.036	Biological Process	GO:0060255	regulation of macromolecule metabolic process	1.89399e-34	1.01747e-32	0	0	157	4392
GO:0016491 oxidoreductase activity	130	1.59324e-32	42.484	0.039	Molecular Function	GO:0016491	oxidoreductase activity	2.244e-34	1.59324e-32	0	0	130	3300
GO:0022890 inorganic cation transmembrane transporter activity	108	2.06181e-32	35.294	0.047	Molecular Function	GO:0022890	inorganic cation transmembrane transporter activity	3.08545e-34	2.06181e-32	0	0	108	2299
GO:0006812 cation transport	112	2.22087e-32	38.754	0.049	Biological Process	GO:0006812	cation transport	4.23022e-34	2.22087e-32	0	0	112	2299
GO:0009059 macromolecule biosynthetic process	193	3.57354e-32	66.782	0.029	Biological Process	GO:0009059	macromolecule biosynthetic process	7.0758e-34	3.57354e-32	0	0	193	6543
GO:0015031 protein transport	111	3.57354e-32	38.408	0.049	Biological Process	GO:0015031	protein transport	7.11615e-34	3.57354e-32	0	0	111	2271
GO:0043168 anion binding	147	3.89831e-32	48.039	0.035	Molecular Function	GO:0043168	anion binding	6.1769e-34	3.89831e-32	0	0	147	4210
GO:0055114 oxidation-reduction process	132	4.27951e-32	45.675	0.041	Biological Process	GO:0055114	oxidation-reduction process	8.70724e-34	4.27951e-32	0	0	132	3196
GO:0005102 receptor binding	95	5.12645e-32	31.046	0.053	Molecular Function	GO:0005102	receptor binding	8.57416e-34	5.12645e-32	0	0	95	1792
GO:0045184 establishment of protein localization	112	5.97695e-32	38.754	0.048	Biological Process	GO:0045184	establishment of protein localization	1.24196e-33	5.97695e-32	0	0	112	2326
GO:0015077 monovalent inorganic cation transmembrane transporter activity	92	6.01048e-32	30.065	0.055	Molecular Function	GO:0015077	monovalent inorganic cation transmembrane transporter activity	1.05818e-33	6.01048e-32	0	0	92	1681
GO:0004175 endopeptidase activity	100	7.06457e-32	32.68	0.05	Molecular Function	GO:0004175	endopeptidase activity	1.30595e-33	7.06457e-32	0	0	100	2001
GO:0032501 multicellular organismal process	102	1.01494e-31	35.294	0.053	Biological Process	GO:0032501	multicellular organismal process	2.15291e-33	1.01494e-31	0	0	102	1940
GO:0008168 methyltransferase activity	81	1.19977e-31	26.471	0.062	Molecular Function	GO:0008168	methyltransferase activity	2.3235e-33	1.19977e-31	0	0	81	1297
GO:0016070 RNA metabolic process	178	3.11826e-31	61.592	0.031	Biological Process	GO:0016070	RNA metabolic process	6.74947e-33	3.11826e-31	0	0	178	5713
GO:0034645 cellular macromolecule biosynthetic process	190	3.36953e-31	65.744	0.029	Biological Process	GO:0034645	cellular macromolecule biosynthetic process	7.43921e-33	3.36953e-31	0	0	190	6455
GO:0010467 gene expression	188	4.35432e-31	65.052	0.03	Biological Process	GO:0010467	gene expression	9.80193e-33	4.35432e-31	0	0	188	6341
GO:0016741 transferase activity, transferring one-carbon groups	81	4.40495e-31	26.471	0.061	Molecular Function	GO:0016741	transferase activity, transferring one-carbon groups	8.91846e-33	4.40495e-31	0	0	81	1322
GO:0008104 protein localization	113	4.98731e-31	39.1	0.047	Biological Process	GO:0008104	protein localization	1.14428e-32	4.98731e-31	0	0	113	2425
GO:0015672 monovalent inorganic cation transport	90	7.68526e-31	31.142	0.058	Biological Process	GO:0015672	monovalent inorganic cation transport	1.79655e-32	7.68526e-31	0	0	90	1541
GO:0044765 single-organism transport	171	1.00145e-30	59.17	0.032	Biological Process	GO:0044765	single-organism transport	2.38441e-32	1.00145e-30	0	0	171	5353
GO:0016787 hydrolase activity	189	1.12355e-30	61.765	0.027	Molecular Function	GO:0016787	hydrolase activity	2.37369e-32	1.12355e-30	0	0	189	6892
GO:0044249 cellular biosynthetic process	206	1.80249e-30	71.28	0.027	Biological Process	GO:0044249	cellular biosynthetic process	4.36968e-32	1.80249e-30	0	0	206	7593
GO:0005975 carbohydrate metabolic process	103	1.95041e-30	35.64	0.05	Biological Process	GO:0005975	carbohydrate metabolic process	4.8127e-32	1.95041e-30	0	0	103	2052
GO:1902578 single-organism localization	172	1.97026e-30	59.516	0.032	Biological Process	GO:1902578	single-organism localization	4.94698e-32	1.97026e-30	0	0	172	5441
GO:0006996 organelle organization	120	2.1133e-30	41.522	0.043	Biological Process	GO:0006996	organelle organization	5.39761e-32	2.1133e-30	0	0	120	2771
GO:0036094 small molecule binding	146	2.15437e-30	47.712	0.034	Molecular Function	GO:0036094	small molecule binding	4.74113e-32	2.15437e-30	0	0	146	4318
GO:1901576 organic substance biosynthetic process	207	6.11043e-30	71.626	0.027	Biological Process	GO:1901576	organic substance biosynthetic process	1.58712e-31	6.11043e-30	0	0	207	7724
GO:0043412 macromolecule modification	123	6.46256e-30	42.561	0.042	Biological Process	GO:0043412	macromolecule modification	1.70656e-31	6.46256e-30	0	0	123	2940
GO:0044444 cytoplasmic part	164	1.1936e-29	60.073	0.04	Cellular Component	GO:0044444	cytoplasmic part	2.43592e-32	1.1936e-29	0	0	164	4069
GO:0006313 transposition, DNA-mediated	76	1.30842e-29	26.298	0.068	Biological Process	GO:0006313	transposition, DNA-mediated	3.56841e-31	1.30842e-29	0	0	76	1125
GO:0032196 transposition	76	1.30842e-29	26.298	0.068	Biological Process	GO:0032196	transposition	3.56841e-31	1.30842e-29	0	0	76	1125
GO:0043933 macromolecular complex subunit organization	102	1.70793e-29	35.294	0.049	Biological Process	GO:0043933	macromolecular complex subunit organization	4.73192e-31	1.70793e-29	0	0	102	2068
GO:0001882 nucleoside binding	131	1.92483e-29	42.81	0.036	Molecular Function	GO:0001882	nucleoside binding	4.40542e-31	1.92483e-29	0	0	131	3604
GO:0055085 transmembrane transport	116	2.04193e-29	40.138	0.044	Biological Process	GO:0055085	transmembrane transport	5.74569e-31	2.04193e-29	0	0	116	2662
GO:0005198 structural molecule activity	114	2.58313e-29	37.255	0.041	Molecular Function	GO:0005198	structural molecule activity	6.13947e-31	2.58313e-29	0	0	114	2781
GO:0031090 organelle membrane	120	3.41969e-29	43.956	0.052	Cellular Component	GO:0031090	organelle membrane	1.77622e-31	3.41969e-29	0	0	120	2293
GO:0098796 membrane protein complex	124	3.41969e-29	45.421	0.051	Cellular Component	GO:0098796	membrane protein complex	2.09368e-31	3.41969e-29	0	0	124	2446
GO:0009058 biosynthetic process	208	3.45505e-29	71.972	0.026	Biological Process	GO:0009058	biosynthetic process	9.87158e-31	3.45505e-29	0	0	208	7883
GO:0005739 mitochondrion	105	3.83319e-29	38.462	0.059	Cellular Component	GO:0005739	mitochondrion	3.12914e-31	3.83319e-29	0	0	105	1779
GO:0015979 photosynthesis	73	4.4157e-29	25.26	0.069	Biological Process	GO:0015979	photosynthesis	1.28075e-30	4.4157e-29	0	0	73	1052
GO:0016779 nucleotidyltransferase activity	91	4.47833e-29	29.739	0.051	Molecular Function	GO:0016779	nucleotidyltransferase activity	1.10381e-30	4.47833e-29	0	0	91	1799
GO:0051649 establishment of localization in cell	110	5.29595e-29	38.062	0.045	Biological Process	GO:0051649	establishment of localization in cell	1.55898e-30	5.29595e-29	0	0	110	2430
GO:0035639 purine ribonucleoside triphosphate binding	130	5.69675e-29	42.484	0.036	Molecular Function	GO:0035639	purine ribonucleoside triphosphate binding	1.45428e-30	5.69675e-29	0	0	130	3595
GO:0001883 purine nucleoside binding	130	5.77538e-29	42.484	0.036	Molecular Function	GO:0001883	purine nucleoside binding	1.62687e-30	5.77538e-29	0	0	130	3599
GO:0032549 ribonucleoside binding	130	5.77538e-29	42.484	0.036	Molecular Function	GO:0032549	ribonucleoside binding	1.62687e-30	5.77538e-29	0	0	130	3599
GO:0032550 purine ribonucleoside binding	130	5.77538e-29	42.484	0.036	Molecular Function	GO:0032550	purine ribonucleoside binding	1.62687e-30	5.77538e-29	0	0	130	3599
GO:0000166 nucleotide binding	141	5.90598e-29	46.078	0.034	Molecular Function	GO:0000166	nucleotide binding	1.79645e-30	5.90598e-29	0	0	141	4185
GO:1901265 nucleoside phosphate binding	141	5.90598e-29	46.078	0.034	Molecular Function	GO:1901265	nucleoside phosphate binding	1.79645e-30	5.90598e-29	0	0	141	4185
GO:0032555 purine ribonucleotide binding	130	5.90598e-29	42.484	0.036	Molecular Function	GO:0032555	purine ribonucleotide binding	1.81962e-30	5.90598e-29	0	0	130	3603
GO:0016788 hydrolase activity, acting on ester bonds	118	7.13513e-29	38.562	0.039	Molecular Function	GO:0016788	hydrolase activity, acting on ester bonds	2.26113e-30	7.13513e-29	0	0	118	3012
GO:0044085 cellular component biogenesis	113	8.78713e-29	39.1	0.044	Biological Process	GO:0044085	cellular component biogenesis	2.62473e-30	8.78713e-29	0	0	113	2574
GO:0044707 single-multicellular organism process	94	1.07659e-28	32.526	0.052	Biological Process	GO:0044707	single-multicellular organism process	3.26238e-30	1.07659e-28	0	0	94	1801
GO:0016798 hydrolase activity, acting on glycosyl bonds	70	1.22982e-28	22.876	0.066	Molecular Function	GO:0016798	hydrolase activity, acting on glycosyl bonds	4.00558e-30	1.22982e-28	0	0	70	1059
GO:0022607 cellular component assembly	107	1.47698e-28	37.024	0.046	Biological Process	GO:0022607	cellular component assembly	4.53963e-30	1.47698e-28	0	0	107	2332
GO:1901363 heterocyclic compound binding	219	1.95293e-28	71.569	0.023	Molecular Function	GO:1901363	heterocyclic compound binding	6.58738e-30	1.95293e-28	0	0	219	9338
GO:0097159 organic cyclic compound binding	219	1.95293e-28	71.569	0.023	Molecular Function	GO:0097159	organic cyclic compound binding	6.7046e-30	1.95293e-28	0	0	219	9339
GO:0006810 transport	186	1.96747e-28	64.36	0.029	Biological Process	GO:0006810	transport	6.13238e-30	1.96747e-28	0	0	186	6504
GO:0032553 ribonucleotide binding	130	2.24186e-28	42.484	0.036	Molecular Function	GO:0032553	ribonucleotide binding	7.89386e-30	2.24186e-28	0	0	130	3656
GO:0017076 purine nucleotide binding	130	2.26754e-28	42.484	0.036	Molecular Function	GO:0017076	purine nucleotide binding	8.33846e-30	2.26754e-28	0	0	130	3658
GO:0005524 ATP binding	121	2.26754e-28	39.542	0.038	Molecular Function	GO:0005524	ATP binding	8.3835e-30	2.26754e-28	0	0	121	3202
GO:0032559 adenyl ribonucleotide binding	121	2.56616e-28	39.542	0.038	Molecular Function	GO:0032559	adenyl ribonucleotide binding	9.71348e-30	2.56616e-28	0	0	121	3207
GO:0032502 developmental process	89	2.88395e-28	30.796	0.054	Biological Process	GO:0032502	developmental process	9.11378e-30	2.88395e-28	0	0	89	1636
GO:0051179 localization	189	3.09038e-28	65.398	0.028	Biological Process	GO:0051179	localization	9.89991e-30	3.09038e-28	0	0	189	6718
GO:0051234 establishment of localization	186	4.09983e-28	64.36	0.028	Biological Process	GO:0051234	establishment of localization	1.33111e-29	4.09983e-28	0	0	186	6540
GO:0071702 organic substance transport	127	4.27248e-28	43.945	0.039	Biological Process	GO:0071702	organic substance transport	1.40566e-29	4.27248e-28	0	0	127	3266
GO:0005737 cytoplasm	175	5.65223e-28	64.103	0.037	Cellular Component	GO:0005737	cytoplasm	5.76758e-30	5.65223e-28	0	0	175	4785
GO:0005261 cation channel activity	60	5.77401e-28	19.608	0.077	Molecular Function	GO:0005261	cation channel activity	2.23641e-29	5.77401e-28	0	0	60	775
GO:0004553 hydrolase activity, hydrolyzing O-glycosyl compounds	66	6.16799e-28	21.569	0.069	Molecular Function	GO:0004553	hydrolase activity, hydrolyzing O-glycosyl compounds	2.44331e-29	6.16799e-28	0	0	66	960
GO:0044767 single-organism developmental process	86	8.68664e-28	29.758	0.055	Biological Process	GO:0044767	single-organism developmental process	2.89555e-29	8.68664e-28	0	0	86	1551
GO:0030554 adenyl nucleotide binding	121	8.90031e-28	39.542	0.037	Molecular Function	GO:0030554	adenyl nucleotide binding	3.604e-29	8.90031e-28	0	0	121	3252
GO:0016829 lyase activity	75	9.79911e-28	24.51	0.059	Molecular Function	GO:0016829	lyase activity	4.05421e-29	9.79911e-28	0	0	75	1273
GO:0050794 regulation of cellular process	205	1.04885e-27	70.934	0.026	Biological Process	GO:0050794	regulation of cellular process	3.54159e-29	1.04885e-27	0	0	205	7852
GO:0043603 cellular amide metabolic process	98	1.18417e-27	33.91	0.049	Biological Process	GO:0043603	cellular amide metabolic process	4.04975e-29	1.18417e-27	0	0	98	2019
GO:0097367 carbohydrate derivative binding	132	1.29388e-27	43.137	0.034	Molecular Function	GO:0097367	carbohydrate derivative binding	5.46711e-29	1.29388e-27	0	0	132	3833
GO:0051641 cellular localization	111	1.41404e-27	38.408	0.043	Biological Process	GO:0051641	cellular localization	4.89711e-29	1.41404e-27	0	0	111	2571
GO:0043169 cation binding	176	1.83988e-27	57.516	0.027	Molecular Function	GO:0043169	cation binding	7.93609e-29	1.83988e-27	0	0	176	6436
GO:0006508 proteolysis	99	2.20314e-27	34.256	0.048	Biological Process	GO:0006508	proteolysis	7.72529e-29	2.20314e-27	0	0	99	2076
GO:0005515 protein binding	217	2.85508e-27	70.915	0.023	Molecular Function	GO:0005515	protein binding	1.25664e-28	2.85508e-27	0	0	217	9353
GO:0003735 structural constituent of ribosome	76	2.96216e-27	24.837	0.057	Molecular Function	GO:0003735	structural constituent of ribosome	1.32984e-28	2.96216e-27	0	0	76	1333
GO:0050789 regulation of biological process	208	3.11019e-27	71.972	0.026	Biological Process	GO:0050789	regulation of biological process	1.10405e-28	3.11019e-27	0	0	208	8121
GO:0046872 metal ion binding	175	3.54765e-27	57.19	0.027	Molecular Function	GO:0046872	metal ion binding	1.62393e-28	3.54765e-27	0	0	175	6407
GO:0065008 regulation of biological quality	93	5.04927e-27	32.18	0.05	Biological Process	GO:0065008	regulation of biological quality	1.81424e-28	5.04927e-27	0	0	93	1858
GO:0033036 macromolecule localization	120	5.47013e-27	41.522	0.04	Biological Process	GO:0033036	macromolecule localization	1.98914e-28	5.47013e-27	0	0	120	3022
GO:0009405 pathogenesis	86	5.57154e-27	29.758	0.054	Biological Process	GO:0009405	pathogenesis	2.05013e-28	5.57154e-27	0	0	86	1594
GO:0090304 nucleic acid metabolic process	200	6.3438e-27	69.204	0.026	Biological Process	GO:0090304	nucleic acid metabolic process	2.36176e-28	6.3438e-27	0	0	200	7603
GO:0016462 pyrophosphatase activity	99	6.91299e-27	32.353	0.043	Molecular Function	GO:0016462	pyrophosphatase activity	3.22525e-28	6.91299e-27	0	0	99	2285
GO:0043231 intracellular membrane-bounded organelle	191	9.7891e-27	69.963	0.033	Cellular Component	GO:0043231	intracellular membrane-bounded organelle	1.20046e-28	9.7891e-27	0	0	191	5740
GO:0043227 membrane-bounded organelle	191	9.7891e-27	69.963	0.033	Cellular Component	GO:0043227	membrane-bounded organelle	1.39844e-28	9.7891e-27	0	0	191	5746
GO:0005634 nucleus	156	1.18059e-26	57.143	0.039	Cellular Component	GO:0005634	nucleus	1.9275e-28	1.18059e-26	0	0	156	3990
GO:0016818 hydrolase activity, acting on acid anhydrides, in phosphorus-containing anhydrides	100	1.4139e-26	32.68	0.043	Molecular Function	GO:0016818	hydrolase activity, acting on acid anhydrides, in phosphorus-containing anhydrides	6.72102e-28	1.4139e-26	0	0	100	2351
GO:0006950 response to stress	115	1.78769e-26	39.792	0.041	Biological Process	GO:0006950	response to stress	6.73285e-28	1.78769e-26	0	0	115	2830
GO:0019058 viral life cycle	78	1.80278e-26	26.99	0.059	Biological Process	GO:0019058	viral life cycle	6.86771e-28	1.80278e-26	0	0	78	1332
GO:0005179 hormone activity	60	1.96454e-26	19.608	0.072	Molecular Function	GO:0005179	hormone activity	9.51144e-28	1.96454e-26	0	0	60	831
GO:0006807 nitrogen compound metabolic process	224	2.99251e-26	77.509	0.024	Biological Process	GO:0006807	nitrogen compound metabolic process	1.15296e-27	2.99251e-26	0	0	224	9431
GO:0042175 nuclear outer membrane-endoplasmic reticulum membrane network	77	3.87573e-26	28.205	0.073	Cellular Component	GO:0042175	nuclear outer membrane-endoplasmic reticulum membrane network	7.11869e-28	3.87573e-26	0	0	77	1058
GO:0016817 hydrolase activity, acting on acid anhydrides	104	4.24067e-26	33.987	0.04	Molecular Function	GO:0016817	hydrolase activity, acting on acid anhydrides	2.09047e-27	4.24067e-26	0	0	104	2568
GO:0044446 intracellular organelle part	160	4.86683e-26	58.608	0.038	Cellular Component	GO:0044446	intracellular organelle part	9.93232e-28	4.86683e-26	0	0	160	4234
GO:1901575 organic substance catabolic process	82	5.52796e-26	28.374	0.055	Biological Process	GO:1901575	organic substance catabolic process	2.15375e-27	5.52796e-26	0	0	82	1499
GO:0006725 cellular aromatic compound metabolic process	210	6.20716e-26	72.664	0.025	Biological Process	GO:0006725	cellular aromatic compound metabolic process	2.44524e-27	6.20716e-26	0	0	210	8427
GO:0046483 heterocycle metabolic process	210	6.37302e-26	72.664	0.025	Biological Process	GO:0046483	heterocycle metabolic process	2.53817e-27	6.37302e-26	0	0	210	8429
GO:0046907 intracellular transport	98	6.60616e-26	33.91	0.046	Biological Process	GO:0046907	intracellular transport	2.65962e-27	6.60616e-26	0	0	98	2129
GO:0002376 immune system process	63	7.06352e-26	21.799	0.072	Biological Process	GO:0002376	immune system process	2.87433e-27	7.06352e-26	0	0	63	871
GO:0044422 organelle part	161	7.43446e-26	58.974	0.037	Cellular Component	GO:0044422	organelle part	1.66896e-27	7.43446e-26	0	0	161	4300
GO:0044267 cellular protein metabolic process	136	7.89137e-26	47.059	0.035	Biological Process	GO:0044267	cellular protein metabolic process	3.24537e-27	7.89137e-26	0	0	136	3907
GO:0050896 response to stimulus	181	8.85895e-26	62.63	0.028	Biological Process	GO:0050896	response to stimulus	3.68164e-27	8.85895e-26	0	0	181	6491
GO:0098588 bounding membrane of organelle	98	1.0556e-25	35.897	0.056	Cellular Component	GO:0098588	bounding membrane of organelle	2.67311e-27	1.0556e-25	0	0	98	1736
GO:0044432 endoplasmic reticulum part	76	1.0556e-25	27.839	0.072	Cellular Component	GO:0044432	endoplasmic reticulum part	2.80058e-27	1.0556e-25	0	0	76	1052
GO:0065007 biological regulation	210	1.24739e-25	72.664	0.025	Biological Process	GO:0065007	biological regulation	5.23796e-27	1.24739e-25	0	0	210	8468
GO:0007275 multicellular organism development	67	1.54757e-25	23.183	0.066	Biological Process	GO:0007275	multicellular organism development	6.56544e-27	1.54757e-25	0	0	67	1008
GO:0006139 nucleobase-containing compound metabolic process	205	1.55246e-25	70.934	0.025	Biological Process	GO:0006139	nucleobase-containing compound metabolic process	6.6534e-27	1.55246e-25	0	0	205	8124
GO:0005216 ion channel activity	74	1.62847e-25	24.183	0.055	Molecular Function	GO:0005216	ion channel activity	8.31436e-27	1.62847e-25	0	0	74	1347
GO:0022838 substrate-specific channel activity	74	1.62847e-25	24.183	0.055	Molecular Function	GO:0022838	substrate-specific channel activity	8.31436e-27	1.62847e-25	0	0	74	1347
GO:0044700 single organism signaling	148	1.66784e-25	51.211	0.032	Biological Process	GO:0044700	single organism signaling	7.2201e-27	1.66784e-25	0	0	148	4577
GO:0071944 cell periphery	95	1.68494e-25	34.799	0.058	Cellular Component	GO:0071944	cell periphery	4.8141e-27	1.68494e-25	0	0	95	1648
GO:0006304 DNA modification	52	1.79069e-25	17.993	0.09	Biological Process	GO:0006304	DNA modification	7.82942e-27	1.79069e-25	0	0	52	579
GO:0046914 transition metal ion binding	144	1.8781e-25	47.059	0.031	Molecular Function	GO:0046914	transition metal ion binding	9.75423e-27	1.8781e-25	0	0	144	4710
GO:0017111 nucleoside-triphosphatase activity	96	2.07755e-25	31.373	0.043	Molecular Function	GO:0017111	nucleoside-triphosphatase activity	1.0973e-26	2.07755e-25	0	0	96	2255
GO:0071822 protein complex subunit organization	91	2.22327e-25	31.488	0.048	Biological Process	GO:0071822	protein complex subunit organization	9.81704e-27	2.22327e-25	0	0	91	1879
GO:1901360 organic cyclic compound metabolic process	210	2.28188e-25	72.664	0.025	Biological Process	GO:1901360	organic cyclic compound metabolic process	1.01746e-26	2.28188e-25	0	0	210	8504
GO:0023052 signaling	148	2.52605e-25	51.211	0.032	Biological Process	GO:0023052	signaling	1.13727e-26	2.52605e-25	0	0	148	4596
GO:0043226 organelle	207	2.9616e-25	75.824	0.03	Cellular Component	GO:0043226	organelle	9.59041e-27	2.9616e-25	0	0	207	6844
GO:0005789 endoplasmic reticulum membrane	75	2.9616e-25	27.473	0.072	Cellular Component	GO:0005789	endoplasmic reticulum membrane	9.67053e-27	2.9616e-25	0	0	75	1044
GO:0034641 cellular nitrogen compound metabolic process	217	3.51621e-25	75.087	0.024	Biological Process	GO:0034641	cellular nitrogen compound metabolic process	1.59828e-26	3.51621e-25	0	0	217	9044
GO:0005783 endoplasmic reticulum	84	4.09799e-25	30.769	0.064	Cellular Component	GO:0005783	endoplasmic reticulum	1.42175e-26	4.09799e-25	0	0	84	1317
GO:0008236 serine-type peptidase activity	62	4.18572e-25	20.261	0.065	Molecular Function	GO:0008236	serine-type peptidase activity	2.28446e-26	4.18572e-25	0	0	62	947
GO:0017171 serine hydrolase activity	62	4.18572e-25	20.261	0.065	Molecular Function	GO:0017171	serine hydrolase activity	2.28446e-26	4.18572e-25	0	0	62	947
GO:0006886 intracellular protein transport	87	4.44011e-25	30.104	0.05	Biological Process	GO:0006886	intracellular protein transport	2.03745e-26	4.44011e-25	0	0	87	1740
GO:0001071 nucleic acid binding transcription factor activity	88	4.45911e-25	28.758	0.046	Molecular Function	GO:0001071	nucleic acid binding transcription factor activity	2.51218e-26	4.45911e-25	0	0	88	1931
GO:0003700 transcription factor activity, sequence-specific DNA binding	88	4.45911e-25	28.758	0.046	Molecular Function	GO:0003700	transcription factor activity, sequence-specific DNA binding	2.51218e-26	4.45911e-25	0	0	88	1931
GO:0006260 DNA replication	84	4.62184e-25	29.066	0.052	Biological Process	GO:0006260	DNA replication	2.14085e-26	4.62184e-25	0	0	84	1626
GO:0003824 catalytic activity	253	5.60937e-25	82.68	0.02	Molecular Function	GO:0003824	catalytic activity	3.20959e-26	5.60937e-25	0	0	253	12735
GO:0051716 cellular response to stimulus	159	5.68118e-25	55.017	0.03	Biological Process	GO:0051716	cellular response to stimulus	2.65614e-26	5.68118e-25	0	0	159	5253
GO:0015267 channel activity	74	5.7735e-25	24.183	0.054	Molecular Function	GO:0015267	channel activity	3.40514e-26	5.7735e-25	0	0	74	1378
GO:0022803 passive transmembrane transporter activity	74	5.7735e-25	24.183	0.054	Molecular Function	GO:0022803	passive transmembrane transporter activity	3.40514e-26	5.7735e-25	0	0	74	1378
GO:0016021 integral component of membrane	199	5.90538e-25	72.894	0.031	Cellular Component	GO:0016021	integral component of membrane	2.16932e-26	5.90538e-25	0	0	199	6405
GO:0044425 membrane part	215	6.48379e-25	78.755	0.029	Cellular Component	GO:0044425	membrane part	2.51412e-26	6.48379e-25	0	0	215	7382
GO:0043229 intracellular organelle	204	6.67184e-25	74.725	0.03	Cellular Component	GO:0043229	intracellular organelle	2.7232e-26	6.67184e-25	0	0	204	6709
GO:0012505 endomembrane system	101	7.03947e-25	36.996	0.053	Cellular Component	GO:0012505	endomembrane system	3.01691e-26	7.03947e-25	0	0	101	1895
GO:0007165 signal transduction	146	7.29777e-25	50.519	0.032	Biological Process	GO:0007165	signal transduction	3.44354e-26	7.29777e-25	0	0	146	4533
GO:0007154 cell communication	149	7.73454e-25	51.557	0.032	Biological Process	GO:0007154	cell communication	3.68311e-26	7.73454e-25	0	0	149	4701
GO:0006518 peptide metabolic process	91	7.86974e-25	31.488	0.048	Biological Process	GO:0006518	peptide metabolic process	3.78156e-26	7.86974e-25	0	0	91	1914
GO:0043604 amide biosynthetic process	90	8.46074e-25	31.142	0.048	Biological Process	GO:0043604	amide biosynthetic process	4.10217e-26	8.46074e-25	0	0	90	1876
GO:0031224 intrinsic component of membrane	199	9.29561e-25	72.894	0.031	Cellular Component	GO:0031224	intrinsic component of membrane	4.17354e-26	9.29561e-25	0	0	199	6433
GO:1901135 carbohydrate derivative metabolic process	94	1.33166e-24	32.526	0.046	Biological Process	GO:1901135	carbohydrate derivative metabolic process	6.5142e-26	1.33166e-24	0	0	94	2051
GO:1901137 carbohydrate derivative biosynthetic process	80	1.95903e-24	27.682	0.053	Biological Process	GO:1901137	carbohydrate derivative biosynthetic process	9.66792e-26	1.95903e-24	0	0	80	1511
GO:0006629 lipid metabolic process	84	2.35766e-24	29.066	0.05	Biological Process	GO:0006629	lipid metabolic process	1.17373e-25	2.35766e-24	0	0	84	1667
GO:0008270 zinc ion binding	131	2.67768e-24	42.81	0.032	Molecular Function	GO:0008270	zinc ion binding	1.60284e-25	2.67768e-24	0	0	131	4100
GO:0019012 virion	113	3.06163e-24	41.392	0.048	Cellular Component	GO:0019012	virion	1.43709e-25	3.06163e-24	0	0	113	2376
GO:0043234 protein complex	164	3.65292e-24	60.073	0.036	Cellular Component	GO:0043234	protein complex	1.78919e-25	3.65292e-24	0	0	164	4618
GO:0004519 endonuclease activity	61	4.94716e-24	19.935	0.064	Molecular Function	GO:0004519	endonuclease activity	3.00488e-25	4.94716e-24	0	0	61	960
GO:0043232 intracellular non-membrane-bounded organelle	124	6.15282e-24	45.421	0.044	Cellular Component	GO:0043232	intracellular non-membrane-bounded organelle	3.1392e-25	6.15282e-24	0	0	124	2834
GO:0051186 cofactor metabolic process	59	8.19874e-24	20.415	0.071	Biological Process	GO:0051186	cofactor metabolic process	4.11712e-25	8.19874e-24	0	0	59	830
GO:0044763 single-organism cellular process	239	8.59163e-24	82.699	0.022	Biological Process	GO:0044763	single-organism cellular process	4.3516e-25	8.59163e-24	0	0	239	10989
GO:0005576 extracellular region	139	1.13738e-23	50.916	0.04	Cellular Component	GO:0005576	extracellular region	6.03509e-25	1.13738e-23	0	0	139	3493
GO:0004857 enzyme inhibitor activity	56	1.2368e-23	18.301	0.069	Molecular Function	GO:0004857	enzyme inhibitor activity	7.62112e-25	1.2368e-23	0	0	56	814
GO:0034613 cellular protein localization	89	1.313e-23	30.796	0.047	Biological Process	GO:0034613	cellular protein localization	6.76395e-25	1.313e-23	0	0	89	1910
GO:0070727 cellular macromolecule localization	89	1.313e-23	30.796	0.047	Biological Process	GO:0070727	cellular macromolecule localization	6.76395e-25	1.313e-23	0	0	89	1910
GO:0035556 intracellular signal transduction	87	2.02147e-23	30.104	0.047	Biological Process	GO:0035556	intracellular signal transduction	1.05011e-24	2.02147e-23	0	0	87	1841
GO:0030001 metal ion transport	80	2.64391e-23	27.682	0.051	Biological Process	GO:0030001	metal ion transport	1.3849e-24	2.64391e-23	0	0	80	1574
GO:0043228 non-membrane-bounded organelle	126	2.65142e-23	46.154	0.043	Cellular Component	GO:0043228	non-membrane-bounded organelle	1.46099e-24	2.65142e-23	0	0	126	2964
GO:0046873 metal ion transmembrane transporter activity	77	3.06549e-23	25.163	0.048	Molecular Function	GO:0046873	metal ion transmembrane transporter activity	1.91593e-24	3.06549e-23	0	0	77	1591
GO:0016192 vesicle-mediated transport	73	3.10679e-23	25.26	0.055	Biological Process	GO:0016192	vesicle-mediated transport	1.64082e-24	3.10679e-23	0	0	73	1319
GO:0043043 peptide biosynthetic process	86	3.48382e-23	29.758	0.047	Biological Process	GO:0043043	peptide biosynthetic process	1.85502e-24	3.48382e-23	0	0	86	1816
GO:0044428 nuclear part	101	4.06969e-23	36.996	0.05	Cellular Component	GO:0044428	nuclear part	2.32554e-24	4.06969e-23	0	0	101	2002
GO:0004190 aspartic-type endopeptidase activity	53	4.67656e-23	17.32	0.071	Molecular Function	GO:0004190	aspartic-type endopeptidase activity	3.01121e-24	4.67656e-23	0	0	53	743
GO:0070001 aspartic-type peptidase activity	53	4.67656e-23	17.32	0.071	Molecular Function	GO:0070001	aspartic-type peptidase activity	3.01121e-24	4.67656e-23	0	0	53	743
GO:0043167 ion binding	203	4.67656e-23	66.34	0.023	Molecular Function	GO:0043167	ion binding	3.04635e-24	4.67656e-23	0	0	203	8901
GO:0032991 macromolecular complex	176	4.73133e-23	64.469	0.033	Cellular Component	GO:0032991	macromolecular complex	2.80017e-24	4.73133e-23	0	0	176	5340
GO:0048518 positive regulation of biological process	64	4.75839e-23	22.145	0.063	Biological Process	GO:0048518	positive regulation of biological process	2.55429e-24	4.75839e-23	0	0	64	1019
GO:0009117 nucleotide metabolic process	70	6.49965e-23	24.221	0.057	Biological Process	GO:0009117	nucleotide metabolic process	3.51713e-24	6.49965e-23	0	0	70	1229
GO:0055086 nucleobase-containing small molecule metabolic process	73	7.4363e-23	25.26	0.055	Biological Process	GO:0055086	nucleobase-containing small molecule metabolic process	4.05617e-24	7.4363e-23	0	0	73	1339
GO:0005886 plasma membrane	78	8.65195e-23	28.571	0.063	Cellular Component	GO:0005886	plasma membrane	5.29711e-24	8.65195e-23	0	0	78	1246
GO:0034220 ion transmembrane transport	73	8.82306e-23	25.26	0.054	Biological Process	GO:0034220	ion transmembrane transport	4.85077e-24	8.82306e-23	0	0	73	1343
GO:0006464 cellular protein modification process	98	9.99703e-23	33.91	0.042	Biological Process	GO:0006464	cellular protein modification process	5.58276e-24	9.99703e-23	0	0	98	2352
GO:0036211 protein modification process	98	9.99703e-23	33.91	0.042	Biological Process	GO:0036211	protein modification process	5.58276e-24	9.99703e-23	0	0	98	2352
GO:0016746 transferase activity, transferring acyl groups	59	1.05443e-22	19.281	0.062	Molecular Function	GO:0016746	transferase activity, transferring acyl groups	6.96148e-24	1.05443e-22	0	0	59	951
GO:0006753 nucleoside phosphate metabolic process	70	1.20611e-22	24.221	0.056	Biological Process	GO:0006753	nucleoside phosphate metabolic process	6.78763e-24	1.20611e-22	0	0	70	1243
GO:0006955 immune response	51	1.38773e-22	17.647	0.079	Biological Process	GO:0006955	immune response	7.86982e-24	1.38773e-22	0	0	51	643
GO:0072521 purine-containing compound metabolic process	64	1.42287e-22	22.145	0.061	Biological Process	GO:0072521	purine-containing compound metabolic process	8.13067e-24	1.42287e-22	0	0	64	1041
GO:0000003 reproduction	61	1.56648e-22	21.107	0.065	Biological Process	GO:0000003	reproduction	9.01915e-24	1.56648e-22	0	0	61	945
GO:0006952 defense response	71	1.57423e-22	24.567	0.055	Biological Process	GO:0006952	defense response	9.13188e-24	1.57423e-22	0	0	71	1285
GO:0098660 inorganic ion transmembrane transport	70	1.60771e-22	24.221	0.056	Biological Process	GO:0098660	inorganic ion transmembrane transport	9.39569e-24	1.60771e-22	0	0	70	1250
GO:0004872 receptor activity	93	1.76394e-22	30.392	0.04	Molecular Function	GO:0004872	receptor activity	1.1801e-23	1.76394e-22	0	0	93	2336
GO:0044248 cellular catabolic process	81	1.9832e-22	28.028	0.049	Biological Process	GO:0044248	cellular catabolic process	1.1676e-23	1.9832e-22	0	0	81	1666
GO:0031981 nuclear lumen	88	2.11575e-22	32.234	0.055	Cellular Component	GO:0031981	nuclear lumen	1.33854e-23	2.11575e-22	0	0	88	1589
GO:0044260 cellular macromolecule metabolic process	219	2.35448e-22	75.779	0.023	Biological Process	GO:0044260	cellular macromolecule metabolic process	1.39638e-23	2.35448e-22	0	0	219	9587
GO:0048856 anatomical structure development	62	3.47349e-22	21.453	0.062	Biological Process	GO:0048856	anatomical structure development	2.08852e-23	3.47349e-22	0	0	62	993
GO:0051188 cofactor biosynthetic process	51	3.47349e-22	17.647	0.078	Biological Process	GO:0051188	cofactor biosynthetic process	2.09011e-23	3.47349e-22	0	0	51	657
GO:0006412 translation	82	3.63114e-22	28.374	0.048	Biological Process	GO:0006412	translation	2.20069e-23	3.63114e-22	0	0	82	1722
GO:0051276 chromosome organization	67	3.63175e-22	23.183	0.058	Biological Process	GO:0051276	chromosome organization	2.21678e-23	3.63175e-22	0	0	67	1163
GO:0042278 purine nucleoside metabolic process	59	3.69854e-22	20.415	0.066	Biological Process	GO:0042278	purine nucleoside metabolic process	2.28957e-23	3.69854e-22	0	0	59	898
GO:0046128 purine ribonucleoside metabolic process	59	3.69854e-22	20.415	0.066	Biological Process	GO:0046128	purine ribonucleoside metabolic process	2.28957e-23	3.69854e-22	0	0	59	898
GO:0009056 catabolic process	89	3.85017e-22	30.796	0.044	Biological Process	GO:0009056	catabolic process	2.40303e-23	3.85017e-22	0	0	89	2010
GO:0098662 inorganic cation transmembrane transport	69	3.85017e-22	23.875	0.056	Biological Process	GO:0098662	inorganic cation transmembrane transport	2.41677e-23	3.85017e-22	0	0	69	1235
GO:0006790 sulfur compound metabolic process	43	4.66013e-22	14.879	0.095	Biological Process	GO:0006790	sulfur compound metabolic process	2.94536e-23	4.66013e-22	0	0	43	451
GO:0098655 cation transmembrane transport	69	4.7795e-22	23.875	0.056	Biological Process	GO:0098655	cation transmembrane transport	3.0415e-23	4.7795e-22	0	0	69	1240
GO:0065003 macromolecular complex assembly	83	4.82137e-22	28.72	0.047	Biological Process	GO:0065003	macromolecular complex assembly	3.08901e-23	4.82137e-22	0	0	83	1771
GO:0009116 nucleoside metabolic process	61	5.71811e-22	21.107	0.063	Biological Process	GO:0009116	nucleoside metabolic process	3.68831e-23	5.71811e-22	0	0	61	971
GO:1901657 glycosyl compound metabolic process	61	7.80839e-22	21.107	0.062	Biological Process	GO:1901657	glycosyl compound metabolic process	5.07038e-23	7.80839e-22	0	0	61	977
GO:0009150 purine ribonucleotide metabolic process	62	8.18676e-22	21.453	0.061	Biological Process	GO:0009150	purine ribonucleotide metabolic process	5.35152e-23	8.18676e-22	0	0	62	1011
GO:1902494 catalytic complex	79	9.39432e-22	28.938	0.06	Cellular Component	GO:1902494	catalytic complex	6.13506e-23	9.39432e-22	0	0	79	1327
GO:0043233 organelle lumen	89	1.01918e-21	32.601	0.054	Cellular Component	GO:0043233	organelle lumen	7.07188e-23	1.01918e-21	0	0	89	1662
GO:0070013 intracellular organelle lumen	89	1.01918e-21	32.601	0.054	Cellular Component	GO:0070013	intracellular organelle lumen	7.07188e-23	1.01918e-21	0	0	89	1662
GO:0006461 protein complex assembly	81	1.02425e-21	28.028	0.047	Biological Process	GO:0006461	protein complex assembly	6.73964e-23	1.02425e-21	0	0	81	1712
GO:0009259 ribonucleotide metabolic process	62	1.04537e-21	21.453	0.061	Biological Process	GO:0009259	ribonucleotide metabolic process	6.92386e-23	1.04537e-21	0	0	62	1016
GO:0006163 purine nucleotide metabolic process	62	1.15078e-21	21.453	0.061	Biological Process	GO:0006163	purine nucleotide metabolic process	7.67186e-23	1.15078e-21	0	0	62	1018
GO:0019693 ribose phosphate metabolic process	62	1.26655e-21	21.453	0.061	Biological Process	GO:0019693	ribose phosphate metabolic process	8.49848e-23	1.26655e-21	0	0	62	1020
GO:0070271 protein complex biogenesis	81	1.39592e-21	28.028	0.047	Biological Process	GO:0070271	protein complex biogenesis	9.42699e-23	1.39592e-21	0	0	81	1721
GO:1902582 single-organism intracellular transport	75	1.56217e-21	25.952	0.05	Biological Process	GO:1902582	single-organism intracellular transport	1.06173e-22	1.56217e-21	0	0	75	1490
GO:0006732 coenzyme metabolic process	45	1.59039e-21	15.571	0.087	Biological Process	GO:0006732	coenzyme metabolic process	1.0878e-22	1.59039e-21	0	0	45	517
GO:0031974 membrane-enclosed lumen	89	2.0899e-21	32.601	0.053	Cellular Component	GO:0031974	membrane-enclosed lumen	1.49278e-22	2.0899e-21	0	0	89	1680
GO:0019538 protein metabolic process	150	2.36272e-21	51.903	0.029	Biological Process	GO:0019538	protein metabolic process	1.62629e-22	2.36272e-21	0	0	150	5141
GO:0009119 ribonucleoside metabolic process	59	2.51566e-21	20.415	0.063	Biological Process	GO:0009119	ribonucleoside metabolic process	1.74245e-22	2.51566e-21	0	0	59	935
GO:0009141 nucleoside triphosphate metabolic process	57	2.97463e-21	19.723	0.065	Biological Process	GO:0009141	nucleoside triphosphate metabolic process	2.07323e-22	2.97463e-21	0	0	57	874
GO:0044455 mitochondrial membrane part	64	3.02898e-21	23.443	0.071	Cellular Component	GO:0044455	mitochondrial membrane part	2.22537e-22	3.02898e-21	0	0	64	901
GO:0009579 thylakoid	68	5.97087e-21	24.908	0.066	Cellular Component	GO:0009579	thylakoid	4.63047e-22	5.97087e-21	0	0	68	1029
GO:0044436 thylakoid part	68	5.97087e-21	24.908	0.066	Cellular Component	GO:0044436	thylakoid part	4.63047e-22	5.97087e-21	0	0	68	1029
GO:0005743 mitochondrial inner membrane	63	6.43934e-21	23.077	0.071	Cellular Component	GO:0005743	mitochondrial inner membrane	5.12519e-22	6.43934e-21	0	0	63	887
GO:0009523 photosystem II	55	7.14072e-21	20.147	0.081	Cellular Component	GO:0009523	photosystem II	5.82916e-22	7.14072e-21	0	0	55	675
GO:0030529 intracellular ribonucleoprotein complex	85	7.95472e-21	31.136	0.054	Cellular Component	GO:0030529	intracellular ribonucleoprotein complex	6.81833e-22	7.95472e-21	0	0	85	1579
GO:1990904 ribonucleoprotein complex	85	7.95472e-21	31.136	0.054	Cellular Component	GO:1990904	ribonucleoprotein complex	6.81833e-22	7.95472e-21	0	0	85	1579
GO:0006082 organic acid metabolic process	77	7.99529e-21	26.644	0.048	Biological Process	GO:0006082	organic acid metabolic process	5.60709e-22	7.99529e-21	0	0	77	1610
GO:0019866 organelle inner membrane	63	1.25526e-20	23.077	0.07	Cellular Component	GO:0019866	organelle inner membrane	1.10156e-21	1.25526e-20	0	0	63	900
GO:0044423 virion part	102	1.27177e-20	37.363	0.046	Cellular Component	GO:0044423	virion part	1.142e-21	1.27177e-20	0	0	102	2208
GO:0038023 signaling receptor activity	80	1.31957e-20	26.144	0.042	Molecular Function	GO:0038023	signaling receptor activity	8.94424e-22	1.31957e-20	0	0	80	1888
GO:0042221 response to chemical	65	1.32322e-20	22.491	0.055	Biological Process	GO:0042221	response to chemical	9.33698e-22	1.32322e-20	0	0	65	1173
GO:0060089 molecular transducer activity	97	1.58752e-20	31.699	0.036	Molecular Function	GO:0060089	molecular transducer activity	1.09002e-21	1.58752e-20	0	0	97	2684
GO:0004518 nuclease activity	77	1.62048e-20	25.163	0.044	Molecular Function	GO:0004518	nuclease activity	1.12692e-21	1.62048e-20	0	0	77	1765
GO:0009229 thiamine diphosphate biosynthetic process	24	1.72264e-20	8.304	0.212	Biological Process	GO:0009229	thiamine diphosphate biosynthetic process	1.23046e-21	1.72264e-20	0	0	24	113
GO:0042357 thiamine diphosphate metabolic process	24	1.72264e-20	8.304	0.212	Biological Process	GO:0042357	thiamine diphosphate metabolic process	1.23046e-21	1.72264e-20	0	0	24	113
GO:0034622 cellular macromolecular complex assembly	72	1.7996e-20	24.913	0.05	Biological Process	GO:0034622	cellular macromolecular complex assembly	1.29322e-21	1.7996e-20	0	0	72	1438
GO:0009653 anatomical structure morphogenesis	52	1.83836e-20	17.993	0.069	Biological Process	GO:0009653	anatomical structure morphogenesis	1.32903e-21	1.83836e-20	0	0	52	751
GO:0031975 envelope	82	1.85788e-20	30.037	0.055	Cellular Component	GO:0031975	envelope	1.70622e-21	1.85788e-20	0	0	82	1499
GO:0034062 RNA polymerase activity	63	1.87505e-20	20.588	0.052	Molecular Function	GO:0034062	RNA polymerase activity	1.32046e-21	1.87505e-20	0	0	63	1204
GO:0016651 oxidoreductase activity, acting on NAD(P)H	50	1.99186e-20	16.34	0.067	Molecular Function	GO:0016651	oxidoreductase activity, acting on NAD(P)H	1.42026e-21	1.99186e-20	0	0	50	751
GO:0043436 oxoacid metabolic process	76	2.51127e-20	26.298	0.047	Biological Process	GO:0043436	oxoacid metabolic process	1.82638e-21	2.51127e-20	0	0	76	1602
GO:0072522 purine-containing compound biosynthetic process	53	2.9593e-20	18.339	0.067	Biological Process	GO:0072522	purine-containing compound biosynthetic process	2.16503e-21	2.9593e-20	0	0	53	790
GO:0016830 carbon-carbon lyase activity	46	3.04826e-20	15.033	0.073	Molecular Function	GO:0016830	carbon-carbon lyase activity	2.20033e-21	3.04826e-20	0	0	46	634
GO:0005740 mitochondrial envelope	76	3.21551e-20	27.839	0.058	Cellular Component	GO:0005740	mitochondrial envelope	3.01864e-21	3.21551e-20	0	0	76	1314
GO:0006396 RNA processing	73	3.25951e-20	25.26	0.049	Biological Process	GO:0006396	RNA processing	2.39877e-21	3.25951e-20	0	0	73	1492
GO:0043623 cellular protein complex assembly	68	3.65545e-20	23.529	0.052	Biological Process	GO:0043623	cellular protein complex assembly	2.70598e-21	3.65545e-20	0	0	68	1306
GO:0044237 cellular metabolic process	240	3.87115e-20	83.045	0.021	Biological Process	GO:0044237	cellular metabolic process	2.88241e-21	3.87115e-20	0	0	240	11625
GO:0019752 carboxylic acid metabolic process	75	3.88171e-20	25.952	0.048	Biological Process	GO:0019752	carboxylic acid metabolic process	2.90708e-21	3.88171e-20	0	0	75	1575
GO:0015078 hydrogen ion transmembrane transporter activity	60	4.33934e-20	19.608	0.054	Molecular Function	GO:0015078	hydrogen ion transmembrane transporter activity	3.17047e-21	4.33934e-20	0	0	60	1112
GO:1902589 single-organism organelle organization	83	5.07775e-20	28.72	0.044	Biological Process	GO:1902589	single-organism organelle organization	3.8248e-21	5.07775e-20	0	0	83	1908
GO:0009057 macromolecule catabolic process	57	5.76952e-20	19.723	0.061	Biological Process	GO:0009057	macromolecule catabolic process	4.37085e-21	5.76952e-20	0	0	57	931
GO:0044699 single-organism process	261	6.90708e-20	90.311	0.019	Biological Process	GO:0044699	single-organism process	5.26254e-21	6.90708e-20	0	0	261	13611
GO:0016757 transferase activity, transferring glycosyl groups	67	7.29308e-20	21.895	0.048	Molecular Function	GO:0016757	transferase activity, transferring glycosyl groups	5.39277e-21	7.29308e-20	0	0	67	1394
GO:0034357 photosynthetic membrane	62	1.08428e-19	22.711	0.068	Cellular Component	GO:0034357	photosynthetic membrane	1.05549e-20	1.08428e-19	0	0	62	911
GO:0031966 mitochondrial membrane	74	1.08428e-19	27.106	0.058	Cellular Component	GO:0031966	mitochondrial membrane	1.06215e-20	1.08428e-19	0	0	74	1277
GO:0044272 sulfur compound biosynthetic process	33	1.1763e-19	11.419	0.117	Biological Process	GO:0044272	sulfur compound biosynthetic process	9.01318e-21	1.1763e-19	0	0	33	282
GO:0006091 generation of precursor metabolites and energy	56	1.27901e-19	19.377	0.061	Biological Process	GO:0006091	generation of precursor metabolites and energy	9.93398e-21	1.27901e-19	0	0	56	914
GO:0009126 purine nucleoside monophosphate metabolic process	54	1.27901e-19	18.685	0.064	Biological Process	GO:0009126	purine nucleoside monophosphate metabolic process	9.9663e-21	1.27901e-19	0	0	54	849
GO:0009167 purine ribonucleoside monophosphate metabolic process	54	1.27901e-19	18.685	0.064	Biological Process	GO:0009167	purine ribonucleoside monophosphate metabolic process	9.9663e-21	1.27901e-19	0	0	54	849
GO:0009152 purine ribonucleotide biosynthetic process	51	1.37659e-19	17.647	0.067	Biological Process	GO:0009152	purine ribonucleotide biosynthetic process	1.07863e-20	1.37659e-19	0	0	51	756
GO:0022414 reproductive process	54	1.4085e-19	18.685	0.063	Biological Process	GO:0022414	reproductive process	1.10973e-20	1.4085e-19	0	0	54	851
GO:0031967 organelle envelope	77	1.46131e-19	28.205	0.056	Cellular Component	GO:0031967	organelle envelope	1.46131e-20	1.46131e-19	0	0	77	1382
GO:0009161 ribonucleoside monophosphate metabolic process	54	1.73511e-19	18.685	0.063	Biological Process	GO:0009161	ribonucleoside monophosphate metabolic process	1.37457e-20	1.73511e-19	0	0	54	855
GO:0009260 ribonucleotide biosynthetic process	51	1.79654e-19	17.647	0.067	Biological Process	GO:0009260	ribonucleotide biosynthetic process	1.43879e-20	1.79654e-19	0	0	51	761
GO:0046390 ribose phosphate biosynthetic process	51	1.79654e-19	17.647	0.067	Biological Process	GO:0046390	ribose phosphate biosynthetic process	1.43879e-20	1.79654e-19	0	0	51	761
GO:0032259 methylation	42	1.82503e-19	14.533	0.084	Biological Process	GO:0032259	methylation	1.46951e-20	1.82503e-19	0	0	42	502
GO:0006164 purine nucleotide biosynthetic process	51	1.9931e-19	17.647	0.067	Biological Process	GO:0006164	purine nucleotide biosynthetic process	1.61346e-20	1.9931e-19	0	0	51	763
GO:0042451 purine nucleoside biosynthetic process	47	2.14732e-19	16.263	0.073	Biological Process	GO:0042451	purine nucleoside biosynthetic process	1.7569e-20	2.14732e-19	0	0	47	644
GO:0046129 purine ribonucleoside biosynthetic process	47	2.14732e-19	16.263	0.073	Biological Process	GO:0046129	purine ribonucleoside biosynthetic process	1.7569e-20	2.14732e-19	0	0	47	644
GO:0005840 ribosome	75	2.19736e-19	27.473	0.057	Cellular Component	GO:0005840	ribosome	2.24221e-20	2.19736e-19	0	0	75	1326
GO:0043170 macromolecule metabolic process	226	2.28377e-19	78.201	0.021	Biological Process	GO:0043170	macromolecule metabolic process	1.87843e-20	2.28377e-19	0	0	226	10588
GO:0044429 mitochondrial part	77	2.46405e-19	28.205	0.055	Cellular Component	GO:0044429	mitochondrial part	2.56462e-20	2.46405e-19	0	0	77	1395
GO:0043414 macromolecule methylation	41	2.47362e-19	14.187	0.085	Biological Process	GO:0043414	macromolecule methylation	2.04529e-20	2.47362e-19	0	0	41	480
GO:0003723 RNA binding	79	2.78323e-19	25.817	0.041	Molecular Function	GO:0003723	RNA binding	2.08252e-20	2.78323e-19	0	0	79	1942
GO:0009605 response to external stimulus	65	3.50616e-19	22.491	0.052	Biological Process	GO:0009605	response to external stimulus	2.91421e-20	3.50616e-19	0	0	65	1252
GO:0051701 interaction with host	53	3.70659e-19	18.339	0.063	Biological Process	GO:0051701	interaction with host	3.09685e-20	3.70659e-19	0	0	53	838
GO:0004871 signal transducer activity	86	3.87044e-19	28.105	0.038	Molecular Function	GO:0004871	signal transducer activity	2.93009e-20	3.87044e-19	0	0	86	2275
GO:0044723 single-organism carbohydrate metabolic process	65	3.93198e-19	22.491	0.052	Biological Process	GO:0044723	single-organism carbohydrate metabolic process	3.30219e-20	3.93198e-19	0	0	65	1255
GO:0016758 transferase activity, transferring hexosyl groups	57	3.94169e-19	18.627	0.054	Molecular Function	GO:0016758	transferase activity, transferring hexosyl groups	3.01873e-20	3.94169e-19	0	0	57	1052
GO:0042578 phosphoric ester hydrolase activity	54	4.9672e-19	17.647	0.057	Molecular Function	GO:0042578	phosphoric ester hydrolase activity	3.84783e-20	4.9672e-19	0	0	54	949
GO:0044424 intracellular part	212	5.17105e-19	77.656	0.027	Cellular Component	GO:0044424	intracellular part	5.48765e-20	5.17105e-19	0	0	212	7892
GO:0006974 cellular response to DNA damage stimulus	66	5.61439e-19	22.837	0.051	Biological Process	GO:0006974	cellular response to DNA damage stimulus	4.73942e-20	5.61439e-19	0	0	66	1301
GO:0009144 purine nucleoside triphosphate metabolic process	52	6.20753e-19	17.993	0.064	Biological Process	GO:0009144	purine nucleoside triphosphate metabolic process	5.32074e-20	6.20753e-19	0	0	52	816
GO:0009199 ribonucleoside triphosphate metabolic process	52	6.20753e-19	17.993	0.064	Biological Process	GO:0009199	ribonucleoside triphosphate metabolic process	5.32074e-20	6.20753e-19	0	0	52	816
GO:0009205 purine ribonucleoside triphosphate metabolic process	52	6.20753e-19	17.993	0.064	Biological Process	GO:0009205	purine ribonucleoside triphosphate metabolic process	5.32074e-20	6.20753e-19	0	0	52	816
GO:0009108 coenzyme biosynthetic process	37	6.90708e-19	12.803	0.094	Biological Process	GO:0009108	coenzyme biosynthetic process	5.95026e-20	6.90708e-19	0	0	37	392
GO:0016831 carboxy-lyase activity	42	7.8662e-19	13.725	0.074	Molecular Function	GO:0016831	carboxy-lyase activity	6.16278e-20	7.8662e-19	0	0	42	566
GO:0006281 DNA repair	63	7.9376e-19	21.799	0.053	Biological Process	GO:0006281	DNA repair	6.87238e-20	7.9376e-19	0	0	63	1199
GO:0043565 sequence-specific DNA binding	60	8.40255e-19	19.608	0.051	Molecular Function	GO:0043565	sequence-specific DNA binding	6.65695e-20	8.40255e-19	0	0	60	1183
GO:0009123 nucleoside monophosphate metabolic process	54	9.26667e-19	18.685	0.061	Biological Process	GO:0009123	nucleoside monophosphate metabolic process	8.06321e-20	9.26667e-19	0	0	54	889
GO:0072527 pyrimidine-containing compound metabolic process	37	1.04617e-18	12.803	0.093	Biological Process	GO:0072527	pyrimidine-containing compound metabolic process	9.14831e-20	1.04617e-18	0	0	37	397
GO:0009163 nucleoside biosynthetic process	47	1.27376e-18	16.263	0.07	Biological Process	GO:0009163	nucleoside biosynthetic process	1.12488e-19	1.27376e-18	0	0	47	674
GO:0042455 ribonucleoside biosynthetic process	47	1.27376e-18	16.263	0.07	Biological Process	GO:0042455	ribonucleoside biosynthetic process	1.12488e-19	1.27376e-18	0	0	47	674
GO:0048522 positive regulation of cellular process	53	1.43367e-18	18.339	0.061	Biological Process	GO:0048522	positive regulation of cellular process	1.27231e-19	1.43367e-18	0	0	53	865
GO:0098798 mitochondrial protein complex	58	1.57068e-18	21.245	0.069	Cellular Component	GO:0098798	mitochondrial protein complex	1.6989e-19	1.57068e-18	0	0	58	846
GO:0033554 cellular response to stress	69	1.60374e-18	23.875	0.048	Biological Process	GO:0033554	cellular response to stress	1.43017e-19	1.60374e-18	0	0	69	1444
GO:1901659 glycosyl compound biosynthetic process	47	1.79744e-18	16.263	0.069	Biological Process	GO:1901659	glycosyl compound biosynthetic process	1.61069e-19	1.79744e-18	0	0	47	680
GO:0009127 purine nucleoside monophosphate biosynthetic process	45	1.95075e-18	15.571	0.072	Biological Process	GO:0009127	purine nucleoside monophosphate biosynthetic process	1.76496e-19	1.95075e-18	0	0	45	622
GO:0009168 purine ribonucleoside monophosphate biosynthetic process	45	1.95075e-18	15.571	0.072	Biological Process	GO:0009168	purine ribonucleoside monophosphate biosynthetic process	1.76496e-19	1.95075e-18	0	0	45	622
GO:0004386 helicase activity	49	2.04748e-18	16.013	0.061	Molecular Function	GO:0004386	helicase activity	1.64015e-19	2.04748e-18	0	0	49	805
GO:0006520 cellular amino acid metabolic process	60	2.08115e-18	20.761	0.054	Biological Process	GO:0006520	cellular amino acid metabolic process	1.89196e-19	2.08115e-18	0	0	60	1114
GO:0007010 cytoskeleton organization	63	2.31968e-18	21.799	0.051	Biological Process	GO:0007010	cytoskeleton organization	2.11884e-19	2.31968e-18	0	0	63	1226
GO:0009156 ribonucleoside monophosphate biosynthetic process	45	2.79882e-18	15.571	0.072	Biological Process	GO:0009156	ribonucleoside monophosphate biosynthetic process	2.56862e-19	2.79882e-18	0	0	45	628
GO:0009521 photosystem	57	3.10955e-18	20.879	0.069	Cellular Component	GO:0009521	photosystem	3.42686e-19	3.10955e-18	0	0	57	830
GO:0006605 protein targeting	51	3.1958e-18	17.647	0.062	Biological Process	GO:0006605	protein targeting	2.94678e-19	3.1958e-18	0	0	51	816
GO:0005057 receptor signaling protein activity	36	3.92074e-18	11.765	0.086	Molecular Function	GO:0005057	receptor signaling protein activity	3.17525e-19	3.92074e-18	0	0	36	420
GO:0000988 transcription factor activity, protein binding	60	4.58751e-18	19.608	0.049	Molecular Function	GO:0000988	transcription factor activity, protein binding	3.75562e-19	4.58751e-18	0	0	60	1226
GO:0016301 kinase activity	75	4.58888e-18	24.51	0.04	Molecular Function	GO:0016301	kinase activity	3.79714e-19	4.58888e-18	0	0	75	1857
GO:0016791 phosphatase activity	48	4.66955e-18	15.686	0.061	Molecular Function	GO:0016791	phosphatase activity	3.90499e-19	4.66955e-18	0	0	48	788
GO:0048869 cellular developmental process	52	4.88679e-18	17.993	0.061	Biological Process	GO:0048869	cellular developmental process	4.52715e-19	4.88679e-18	0	0	52	857
GO:0004252 serine-type endopeptidase activity	46	5.59084e-18	15.033	0.063	Molecular Function	GO:0004252	serine-type endopeptidase activity	4.72465e-19	5.59084e-18	0	0	46	725
GO:0016853 isomerase activity	50	7.61409e-18	16.34	0.058	Molecular Function	GO:0016853	isomerase activity	6.50147e-19	7.61409e-18	0	0	50	867
GO:0046034 ATP metabolic process	50	9.6941e-18	17.301	0.062	Biological Process	GO:0046034	ATP metabolic process	9.02265e-19	9.6941e-18	0	0	50	805
GO:1902580 single-organism cellular localization	52	1.37866e-17	17.993	0.059	Biological Process	GO:1902580	single-organism cellular localization	1.28913e-18	1.37866e-17	0	0	52	878
GO:0009124 nucleoside monophosphate biosynthetic process	45	1.88082e-17	15.571	0.068	Biological Process	GO:0009124	nucleoside monophosphate biosynthetic process	1.76683e-18	1.88082e-17	0	0	45	660
GO:0040029 regulation of gene expression, epigenetic	28	2.0545e-17	9.689	0.124	Biological Process	GO:0040029	regulation of gene expression, epigenetic	1.93888e-18	2.0545e-17	0	0	28	226
GO:0044255 cellular lipid metabolic process	62	2.07233e-17	21.453	0.05	Biological Process	GO:0044255	cellular lipid metabolic process	1.96468e-18	2.07233e-17	0	0	62	1244
GO:0040011 locomotion	53	2.10677e-17	18.339	0.058	Biological Process	GO:0040011	locomotion	2.00645e-18	2.10677e-17	0	0	53	921
GO:0044238 primary metabolic process	239	2.11392e-17	82.699	0.02	Biological Process	GO:0044238	primary metabolic process	2.0224e-18	2.11392e-17	0	0	239	11983
GO:0044712 single-organism catabolic process	49	2.20724e-17	16.955	0.062	Biological Process	GO:0044712	single-organism catabolic process	2.12125e-18	2.20724e-17	0	0	49	789
GO:0031300 intrinsic component of organelle membrane	46	2.256e-17	16.85	0.081	Cellular Component	GO:0031300	intrinsic component of organelle membrane	2.57828e-18	2.256e-17	0	0	46	567
GO:0031301 integral component of organelle membrane	46	2.256e-17	16.85	0.081	Cellular Component	GO:0031301	integral component of organelle membrane	2.57828e-18	2.256e-17	0	0	46	567
GO:0071704 organic substance metabolic process	245	2.42593e-17	84.775	0.02	Biological Process	GO:0071704	organic substance metabolic process	2.34192e-18	2.42593e-17	0	0	245	12517
GO:1901605 alpha-amino acid metabolic process	43	2.4527e-17	14.879	0.071	Biological Process	GO:1901605	alpha-amino acid metabolic process	2.37837e-18	2.4527e-17	0	0	43	605
GO:0009607 response to biotic stimulus	52	3.1641e-17	17.993	0.058	Biological Process	GO:0009607	response to biotic stimulus	3.08191e-18	3.1641e-17	0	0	52	896
GO:0016482 cytoplasmic transport	55	3.19889e-17	19.031	0.055	Biological Process	GO:0016482	cytoplasmic transport	3.12965e-18	3.19889e-17	0	0	55	1000
GO:0009142 nucleoside triphosphate biosynthetic process	42	4.28106e-17	14.533	0.072	Biological Process	GO:0009142	nucleoside triphosphate biosynthetic process	4.26253e-18	4.28106e-17	0	0	42	585
GO:0009145 purine nucleoside triphosphate biosynthetic process	42	4.28106e-17	14.533	0.072	Biological Process	GO:0009145	purine nucleoside triphosphate biosynthetic process	4.26253e-18	4.28106e-17	0	0	42	585
GO:0009201 ribonucleoside triphosphate biosynthetic process	42	4.28106e-17	14.533	0.072	Biological Process	GO:0009201	ribonucleoside triphosphate biosynthetic process	4.26253e-18	4.28106e-17	0	0	42	585
GO:0009206 purine ribonucleoside triphosphate biosynthetic process	42	4.28106e-17	14.533	0.072	Biological Process	GO:0009206	purine ribonucleoside triphosphate biosynthetic process	4.26253e-18	4.28106e-17	0	0	42	585
GO:0006305 DNA alkylation	27	5.63741e-17	9.343	0.126	Biological Process	GO:0006305	DNA alkylation	5.68622e-18	5.63741e-17	0	0	27	215
GO:0006306 DNA methylation	27	5.63741e-17	9.343	0.126	Biological Process	GO:0006306	DNA methylation	5.68622e-18	5.63741e-17	0	0	27	215
GO:0044728 DNA methylation or demethylation	27	5.63741e-17	9.343	0.126	Biological Process	GO:0044728	DNA methylation or demethylation	5.68622e-18	5.63741e-17	0	0	27	215
GO:0072528 pyrimidine-containing compound biosynthetic process	30	5.64205e-17	10.381	0.108	Biological Process	GO:0072528	pyrimidine-containing compound biosynthetic process	5.71533e-18	5.64205e-17	0	0	30	278
GO:0044703 multi-organism reproductive process	37	5.95045e-17	12.803	0.082	Biological Process	GO:0044703	multi-organism reproductive process	6.05349e-18	5.95045e-17	0	0	37	450
GO:0016773 phosphotransferase activity, alcohol group as acceptor	70	7.80309e-17	22.876	0.041	Molecular Function	GO:0016773	phosphotransferase activity, alcohol group as acceptor	6.73154e-18	7.80309e-17	0	0	70	1728
GO:0030154 cell differentiation	45	8.05057e-17	15.571	0.066	Biological Process	GO:0030154	cell differentiation	8.22482e-18	8.05057e-17	0	0	45	687
GO:0009165 nucleotide biosynthetic process	51	8.91839e-17	17.647	0.058	Biological Process	GO:0009165	nucleotide biosynthetic process	9.18864e-18	8.91839e-17	0	0	51	885
GO:1901293 nucleoside phosphate biosynthetic process	51	8.91839e-17	17.647	0.058	Biological Process	GO:1901293	nucleoside phosphate biosynthetic process	9.18864e-18	8.91839e-17	0	0	51	885
GO:0016247 channel regulator activity	41	8.97384e-17	13.399	0.067	Molecular Function	GO:0016247	channel regulator activity	7.82051e-18	8.97384e-17	0	0	41	614
GO:0008757 S-adenosylmethionine-dependent methyltransferase activity	40	1.01984e-16	13.072	0.068	Molecular Function	GO:0008757	S-adenosylmethionine-dependent methyltransferase activity	8.97743e-18	1.01984e-16	0	0	40	585
GO:0035821 modification of morphology or physiology of other organism	41	1.28561e-16	14.187	0.071	Biological Process	GO:0035821	modification of morphology or physiology of other organism	1.33013e-17	1.28561e-16	0	0	41	574
GO:0006818 hydrogen transport	52	1.31688e-16	17.993	0.056	Biological Process	GO:0006818	hydrogen transport	1.37388e-17	1.31688e-16	0	0	52	928
GO:0015992 proton transport	52	1.31688e-16	17.993	0.056	Biological Process	GO:0015992	proton transport	1.37388e-17	1.31688e-16	0	0	52	928
GO:0016020 membrane	242	1.4315e-16	88.645	0.024	Cellular Component	GO:0016020	membrane	1.66521e-17	1.4315e-16	0	0	242	10297
GO:1902600 hydrogen ion transmembrane transport	50	1.62207e-16	17.301	0.058	Biological Process	GO:1902600	hydrogen ion transmembrane transport	1.69931e-17	1.62207e-16	0	0	50	864
GO:0007049 cell cycle	73	2.03993e-16	25.26	0.042	Biological Process	GO:0007049	cell cycle	2.1459e-17	2.03993e-16	0	0	73	1754
GO:0003712 transcription cofactor activity	51	2.0697e-16	16.667	0.052	Molecular Function	GO:0003712	transcription cofactor activity	1.84014e-17	2.0697e-16	0	0	51	977
GO:0030975 thiamine binding	18	2.12472e-16	5.882	0.22	Molecular Function	GO:0030975	thiamine binding	1.90776e-17	2.12472e-16	0	0	18	82
GO:0006644 phospholipid metabolic process	45	2.72046e-16	15.571	0.063	Biological Process	GO:0006644	phospholipid metabolic process	2.87356e-17	2.72046e-16	0	0	45	710
GO:0003899 DNA-directed RNA polymerase activity	49	2.72683e-16	16.013	0.054	Molecular Function	GO:0003899	DNA-directed RNA polymerase activity	2.47239e-17	2.72683e-16	0	0	49	910
GO:0000989 transcription factor activity, transcription factor binding	51	2.81869e-16	16.667	0.052	Molecular Function	GO:0000989	transcription factor activity, transcription factor binding	2.58049e-17	2.81869e-16	0	0	51	985
GO:0004888 transmembrane signaling receptor activity	68	2.85804e-16	22.222	0.04	Molecular Function	GO:0004888	transmembrane signaling receptor activity	2.64167e-17	2.85804e-16	0	0	68	1684
GO:0004803 transposase activity	39	2.98911e-16	12.745	0.068	Molecular Function	GO:0004803	transposase activity	2.78914e-17	2.98911e-16	0	0	39	573
GO:0008654 phospholipid biosynthetic process	41	3.51502e-16	14.187	0.069	Biological Process	GO:0008654	phospholipid biosynthetic process	3.73058e-17	3.51502e-16	0	0	41	591
GO:0016051 carbohydrate biosynthetic process	43	3.51502e-16	14.879	0.066	Biological Process	GO:0016051	carbohydrate biosynthetic process	3.74326e-17	3.51502e-16	0	0	43	652
GO:0008610 lipid biosynthetic process	55	4.36209e-16	19.031	0.052	Biological Process	GO:0008610	lipid biosynthetic process	4.66422e-17	4.36209e-16	0	0	55	1063
GO:0016747 transferase activity, transferring acyl groups other than amino-acyl groups	43	4.86297e-16	14.052	0.06	Molecular Function	GO:0016747	transferase activity, transferring acyl groups other than amino-acyl groups	4.58044e-17	4.86297e-16	0	0	43	712
GO:0043207 response to external biotic stimulus	48	6.46792e-16	16.609	0.058	Biological Process	GO:0043207	response to external biotic stimulus	6.97192e-17	6.46792e-16	0	0	48	826
GO:0051707 response to other organism	48	6.46792e-16	16.609	0.058	Biological Process	GO:0051707	response to other organism	6.97192e-17	6.46792e-16	0	0	48	826
GO:0061024 membrane organization	53	6.95545e-16	18.339	0.053	Biological Process	GO:0061024	membrane organization	7.52754e-17	6.95545e-16	0	0	53	1002
GO:1901681 sulfur compound binding	26	7.01665e-16	8.497	0.111	Molecular Function	GO:1901681	sulfur compound binding	6.67076e-17	7.01665e-16	0	0	26	234
GO:0006754 ATP biosynthetic process	40	7.41083e-16	13.841	0.07	Biological Process	GO:0006754	ATP biosynthetic process	8.05246e-17	7.41083e-16	0	0	40	574
GO:0009725 response to hormone	32	1.01084e-15	11.073	0.089	Biological Process	GO:0009725	response to hormone	1.10273e-16	1.01084e-15	0	0	32	358
GO:0016820 hydrolase activity, acting on acid anhydrides, catalyzing transmembrane movement of substances	40	1.0793e-15	13.072	0.064	Molecular Function	GO:0016820	hydrolase activity, acting on acid anhydrides, catalyzing transmembrane movement of substances	1.03559e-16	1.0793e-15	0	0	40	628
GO:0007186 G-protein coupled receptor signaling pathway	68	1.11294e-15	23.529	0.043	Biological Process	GO:0007186	G-protein coupled receptor signaling pathway	1.21893e-16	1.11294e-15	0	0	68	1599
GO:0019953 sexual reproduction	35	1.20602e-15	12.111	0.08	Biological Process	GO:0019953	sexual reproduction	1.3261e-16	1.20602e-15	0	0	35	439
GO:0060589 nucleoside-triphosphatase regulator activity	36	1.31537e-15	11.765	0.071	Molecular Function	GO:0060589	nucleoside-triphosphatase regulator activity	1.27369e-16	1.31537e-15	0	0	36	506
GO:0016887 ATPase activity	55	1.55891e-15	17.974	0.046	Molecular Function	GO:0016887	ATPase activity	1.52324e-16	1.55891e-15	0	0	55	1186
GO:0007017 microtubule-based process	47	1.61728e-15	16.263	0.058	Biological Process	GO:0007017	microtubule-based process	1.78531e-16	1.61728e-15	0	0	47	812
GO:0008047 enzyme activator activity	33	1.65702e-15	10.784	0.078	Molecular Function	GO:0008047	enzyme activator activity	1.63368e-16	1.65702e-15	0	0	33	422
GO:0044003 modification by symbiont of host morphology or physiology	38	1.70804e-15	13.149	0.072	Biological Process	GO:0044003	modification by symbiont of host morphology or physiology	1.89289e-16	1.70804e-15	0	0	38	529
GO:0034470 ncRNA processing	48	2.53861e-15	16.609	0.056	Biological Process	GO:0034470	ncRNA processing	2.82434e-16	2.53861e-15	0	0	48	856
GO:0009719 response to endogenous stimulus	32	2.76715e-15	11.073	0.086	Biological Process	GO:0009719	response to endogenous stimulus	3.09059e-16	2.76715e-15	0	0	32	371
GO:0009007 site-specific DNA-methyltransferase (adenine-specific) activity	22	4.08936e-15	7.19	0.133	Molecular Function	GO:0009007	site-specific DNA-methyltransferase (adenine-specific) activity	4.10376e-16	4.08936e-15	0	0	22	166
GO:0009008 DNA-methyltransferase activity	22	4.08936e-15	7.19	0.133	Molecular Function	GO:0009008	DNA-methyltransferase activity	4.10376e-16	4.08936e-15	0	0	22	166
GO:0098800 inner mitochondrial membrane protein complex	48	4.13745e-15	17.582	0.068	Cellular Component	GO:0098800	inner mitochondrial membrane protein complex	4.89739e-16	4.13745e-15	0	0	48	705
GO:0022804 active transmembrane transporter activity	45	4.24594e-15	14.706	0.054	Molecular Function	GO:0022804	active transmembrane transporter activity	4.29827e-16	4.24594e-15	0	0	45	829
GO:0071103 DNA conformation change	40	4.57393e-15	13.841	0.066	Biological Process	GO:0071103	DNA conformation change	5.12835e-16	4.57393e-15	0	0	40	606
GO:0044283 small molecule biosynthetic process	54	4.57853e-15	18.685	0.05	Biological Process	GO:0044283	small molecule biosynthetic process	5.15332e-16	4.57853e-15	0	0	54	1086
GO:0051817 modification of morphology or physiology of other organism involved in symbiotic interaction	38	4.71769e-15	13.149	0.07	Biological Process	GO:0051817	modification of morphology or physiology of other organism involved in symbiotic interaction	5.33037e-16	4.71769e-15	0	0	38	546
GO:0048583 regulation of response to stimulus	43	6.44967e-15	14.879	0.061	Biological Process	GO:0048583	regulation of response to stimulus	7.31521e-16	6.44967e-15	0	0	43	708
GO:0009055 electron carrier activity	41	7.78467e-15	13.399	0.058	Molecular Function	GO:0009055	electron carrier activity	7.94913e-16	7.78467e-15	0	0	41	701
GO:0016893 endonuclease activity, active with either ribo- or deoxyribonucleic acids and producing 5'-phosphomonoesters	39	7.97265e-15	12.745	0.062	Molecular Function	GO:0016893	endonuclease activity, active with either ribo- or deoxyribonucleic acids and producing 5'-phosphomonoesters	8.21127e-16	7.97265e-15	0	0	39	634
GO:0009877 nodulation	26	1.10713e-14	8.997	0.107	Biological Process	GO:0009877	nodulation	1.2605e-15	1.10713e-14	0	0	26	243
GO:0044802 single-organism membrane organization	47	1.12307e-14	16.263	0.055	Biological Process	GO:0044802	single-organism membrane organization	1.28351e-15	1.12307e-14	0	0	47	855
GO:0000228 nuclear chromosome	49	1.15516e-14	17.949	0.065	Cellular Component	GO:0000228	nuclear chromosome	1.3909e-15	1.15516e-14	0	0	49	753
GO:0005694 chromosome	64	1.60252e-14	23.443	0.052	Cellular Component	GO:0005694	chromosome	1.96226e-15	1.60252e-14	0	0	64	1234
GO:0030414 peptidase inhibitor activity	34	1.68314e-14	11.111	0.07	Molecular Function	GO:0030414	peptidase inhibitor activity	1.76315e-15	1.68314e-14	0	0	34	488
GO:0061134 peptidase regulator activity	34	1.68314e-14	11.111	0.07	Molecular Function	GO:0061134	peptidase regulator activity	1.76315e-15	1.68314e-14	0	0	34	488
GO:0051128 regulation of cellular component organization	42	1.7115e-14	14.533	0.06	Biological Process	GO:0051128	regulation of cellular component organization	1.96341e-15	1.7115e-14	0	0	42	695
GO:0015985 energy coupled proton transport, down electrochemical gradient	38	1.75776e-14	13.149	0.067	Biological Process	GO:0015985	energy coupled proton transport, down electrochemical gradient	2.0317e-15	1.75776e-14	0	0	38	569
GO:0015986 ATP synthesis coupled proton transport	38	1.75776e-14	13.149	0.067	Biological Process	GO:0015986	ATP synthesis coupled proton transport	2.0317e-15	1.75776e-14	0	0	38	569
GO:0008565 protein transporter activity	34	1.77338e-14	11.111	0.07	Molecular Function	GO:0008565	protein transporter activity	1.87328e-15	1.77338e-14	0	0	34	489
GO:0006928 movement of cell or subcellular component	44	1.82384e-14	15.225	0.058	Biological Process	GO:0006928	movement of cell or subcellular component	2.11597e-15	1.82384e-14	0	0	44	763
GO:0004222 metalloendopeptidase activity	37	1.98498e-14	12.092	0.063	Molecular Function	GO:0004222	metalloendopeptidase activity	2.11429e-15	1.98498e-14	0	0	37	586
GO:0032775 DNA methylation on adenine	22	2.01797e-14	7.612	0.133	Biological Process	GO:0032775	DNA methylation on adenine	2.34993e-15	2.01797e-14	0	0	22	166
GO:0005856 cytoskeleton	67	2.0564e-14	24.542	0.05	Cellular Component	GO:0005856	cytoskeleton	2.56001e-15	2.0564e-14	0	0	67	1344
GO:0034660 ncRNA metabolic process	54	2.25771e-14	18.685	0.048	Biological Process	GO:0034660	ncRNA metabolic process	2.63888e-15	2.25771e-14	0	0	54	1129
GO:0033643 host cell part	46	2.32459e-14	16.85	0.068	Cellular Component	GO:0033643	host cell part	2.94132e-15	2.32459e-14	0	0	46	681
GO:0019867 outer membrane	57	2.35977e-14	20.879	0.056	Cellular Component	GO:0019867	outer membrane	3.03398e-15	2.35977e-14	0	0	57	1014
GO:0098805 whole membrane	53	2.9836e-14	19.414	0.059	Cellular Component	GO:0098805	whole membrane	3.92946e-15	2.9836e-14	0	0	53	894
GO:0005622 intracellular	212	2.9836e-14	77.656	0.025	Cellular Component	GO:0005622	intracellular	4.02037e-15	2.9836e-14	0	0	212	8519
GO:0018995 host	46	2.9836e-14	16.85	0.067	Cellular Component	GO:0018995	host	4.07962e-15	2.9836e-14	0	0	46	687
GO:0043657 host cell	46	2.9836e-14	16.85	0.067	Cellular Component	GO:0043657	host cell	4.07962e-15	2.9836e-14	0	0	46	687
GO:0044215 other organism	46	3.01465e-14	16.85	0.067	Cellular Component	GO:0044215	other organism	4.30664e-15	3.01465e-14	0	0	46	688
GO:0044216 other organism cell	46	3.01465e-14	16.85	0.067	Cellular Component	GO:0044216	other organism cell	4.30664e-15	3.01465e-14	0	0	46	688
GO:0044217 other organism part	46	3.01465e-14	16.85	0.067	Cellular Component	GO:0044217	other organism part	4.30664e-15	3.01465e-14	0	0	46	688
GO:0005217 intracellular ligand-gated ion channel activity	21	3.16815e-14	6.863	0.129	Molecular Function	GO:0005217	intracellular ligand-gated ion channel activity	3.48608e-15	3.16815e-14	0	0	21	163
GO:0005219 ryanodine-sensitive calcium-release channel activity	21	3.16815e-14	6.863	0.129	Molecular Function	GO:0005219	ryanodine-sensitive calcium-release channel activity	3.48608e-15	3.16815e-14	0	0	21	163
GO:0015278 calcium-release channel activity	21	3.16815e-14	6.863	0.129	Molecular Function	GO:0015278	calcium-release channel activity	3.48608e-15	3.16815e-14	0	0	21	163
GO:0099604 ligand-gated calcium channel activity	21	3.16815e-14	6.863	0.129	Molecular Function	GO:0099604	ligand-gated calcium channel activity	3.48608e-15	3.16815e-14	0	0	21	163
GO:0008092 cytoskeletal protein binding	48	3.4618e-14	15.686	0.048	Molecular Function	GO:0008092	cytoskeletal protein binding	3.83967e-15	3.4618e-14	0	0	48	995
GO:0030030 cell projection organization	32	3.68646e-14	11.073	0.079	Biological Process	GO:0030030	cell projection organization	4.3248e-15	3.68646e-14	0	0	32	407
GO:0044430 cytoskeletal part	63	3.96539e-14	23.077	0.051	Cellular Component	GO:0044430	cytoskeletal part	5.74577e-15	3.96539e-14	0	0	63	1228
GO:0009966 regulation of signal transduction	36	4.23142e-14	12.457	0.069	Biological Process	GO:0009966	regulation of signal transduction	4.98245e-15	4.23142e-14	0	0	36	524
GO:0004536 deoxyribonuclease activity	47	4.30265e-14	15.359	0.049	Molecular Function	GO:0004536	deoxyribonuclease activity	4.81018e-15	4.30265e-14	0	0	47	962
GO:0022836 gated channel activity	43	6.19788e-14	14.052	0.052	Molecular Function	GO:0022836	gated channel activity	6.98352e-15	6.19788e-14	0	0	43	820
GO:0004672 protein kinase activity	55	6.63327e-14	17.974	0.042	Molecular Function	GO:0004672	protein kinase activity	7.53249e-15	6.63327e-14	0	0	55	1300
GO:0048037 cofactor binding	49	6.69759e-14	16.013	0.047	Molecular Function	GO:0048037	cofactor binding	7.6645e-15	6.69759e-14	0	0	49	1053
GO:0008234 cysteine-type peptidase activity	43	7.17482e-14	14.052	0.052	Molecular Function	GO:0008234	cysteine-type peptidase activity	8.27378e-15	7.17482e-14	0	0	43	824
GO:0005623 cell	220	7.57442e-14	80.586	0.024	Cellular Component	GO:0005623	cell	1.12843e-14	7.57442e-14	0	0	220	9107
GO:0044464 cell part	220	7.57442e-14	80.586	0.024	Cellular Component	GO:0044464	cell part	1.12843e-14	7.57442e-14	0	0	220	9107
GO:0010033 response to organic substance	32	7.74373e-14	11.073	0.077	Biological Process	GO:0010033	response to organic substance	9.15168e-15	7.74373e-14	0	0	32	418
GO:0099600 transmembrane receptor activity	69	8.66078e-14	22.549	0.035	Molecular Function	GO:0099600	transmembrane receptor activity	1.00636e-14	8.66078e-14	0	0	69	1944
GO:0016874 ligase activity	45	8.96348e-14	14.706	0.05	Molecular Function	GO:0016874	ligase activity	1.04942e-14	8.96348e-14	0	0	45	905
GO:0005654 nucleoplasm	55	1.05772e-13	20.147	0.056	Cellular Component	GO:0005654	nucleoplasm	1.61896e-14	1.05772e-13	0	0	55	989
GO:0044451 nucleoplasm part	55	1.05772e-13	20.147	0.056	Cellular Component	GO:0044451	nucleoplasm part	1.61896e-14	1.05772e-13	0	0	55	989
GO:0015980 energy derivation by oxidation of organic compounds	37	1.25292e-13	12.803	0.064	Biological Process	GO:0015980	energy derivation by oxidation of organic compounds	1.48614e-14	1.25292e-13	0	0	37	574
GO:1901361 organic cyclic compound catabolic process	33	1.34629e-13	11.419	0.073	Biological Process	GO:1901361	organic cyclic compound catabolic process	1.60273e-14	1.34629e-13	0	0	33	455
GO:0044459 plasma membrane part	46	1.41476e-13	16.85	0.064	Cellular Component	GO:0044459	plasma membrane part	2.19432e-14	1.41476e-13	0	0	46	719
GO:0004520 endodeoxyribonuclease activity	33	1.48893e-13	10.784	0.067	Molecular Function	GO:0004520	endodeoxyribonuclease activity	1.75631e-14	1.48893e-13	0	0	33	496
GO:0005262 calcium channel activity	24	1.5731e-13	7.843	0.098	Molecular Function	GO:0005262	calcium channel activity	1.86945e-14	1.5731e-13	0	0	24	245
GO:0016469 proton-transporting two-sector ATPase complex	49	1.58453e-13	17.949	0.06	Cellular Component	GO:0016469	proton-transporting two-sector ATPase complex	2.48998e-14	1.58453e-13	0	0	49	811
GO:0016667 oxidoreductase activity, acting on a sulfur group of donors	37	1.69043e-13	12.092	0.059	Molecular Function	GO:0016667	oxidoreductase activity, acting on a sulfur group of donors	2.02376e-14	1.69043e-13	0	0	37	630
GO:0005509 calcium ion binding	51	1.78932e-13	16.667	0.044	Molecular Function	GO:0005509	calcium ion binding	2.15789e-14	1.78932e-13	0	0	51	1164
GO:0044262 cellular carbohydrate metabolic process	35	2.24988e-13	12.111	0.067	Biological Process	GO:0044262	cellular carbohydrate metabolic process	2.68817e-14	2.24988e-13	0	0	35	523
GO:0016655 oxidoreductase activity, acting on NAD(P)H, quinone or similar compound as acceptor	29	2.31368e-13	9.477	0.076	Molecular Function	GO:0016655	oxidoreductase activity, acting on NAD(P)H, quinone or similar compound as acceptor	2.81063e-14	2.31368e-13	0	0	29	383
GO:0016071 mRNA metabolic process	42	2.34669e-13	14.533	0.056	Biological Process	GO:0016071	mRNA metabolic process	2.81399e-14	2.34669e-13	0	0	42	751
GO:0006575 cellular modified amino acid metabolic process	27	2.72904e-13	9.343	0.089	Biological Process	GO:0006575	cellular modified amino acid metabolic process	3.29612e-14	2.72904e-13	0	0	27	303
GO:0019835 cytolysis	27	2.72904e-13	9.343	0.089	Biological Process	GO:0019835	cytolysis	3.29612e-14	2.72904e-13	0	0	27	303
GO:0006820 anion transport	39	2.77715e-13	13.495	0.06	Biological Process	GO:0006820	anion transport	3.36624e-14	2.77715e-13	0	0	39	654
GO:0008200 ion channel inhibitor activity	33	2.8049e-13	10.784	0.065	Molecular Function	GO:0008200	ion channel inhibitor activity	3.45675e-14	2.8049e-13	0	0	33	508
GO:0016248 channel inhibitor activity	33	2.8049e-13	10.784	0.065	Molecular Function	GO:0016248	channel inhibitor activity	3.45675e-14	2.8049e-13	0	0	33	508
GO:0046488 phosphatidylinositol metabolic process	31	2.83393e-13	10.727	0.076	Biological Process	GO:0046488	phosphatidylinositol metabolic process	3.44734e-14	2.83393e-13	0	0	31	410
GO:0055082 cellular chemical homeostasis	25	2.83886e-13	8.651	0.098	Biological Process	GO:0055082	cellular chemical homeostasis	3.46563e-14	2.83886e-13	0	0	25	255
GO:0008237 metallopeptidase activity	38	2.92469e-13	12.418	0.056	Molecular Function	GO:0008237	metallopeptidase activity	3.64035e-14	2.92469e-13	0	0	38	677
GO:0019842 vitamin binding	21	2.92469e-13	6.863	0.115	Molecular Function	GO:0019842	vitamin binding	3.65586e-14	2.92469e-13	0	0	21	183
GO:0008194 UDP-glycosyltransferase activity	31	2.99413e-13	10.131	0.069	Molecular Function	GO:0008194	UDP-glycosyltransferase activity	3.76902e-14	2.99413e-13	0	0	31	447
GO:0015399 primary active transmembrane transporter activity	33	3.02584e-13	10.784	0.065	Molecular Function	GO:0015399	primary active transmembrane transporter activity	3.8622e-14	3.02584e-13	0	0	33	510
GO:0015405 P-P-bond-hydrolysis-driven transmembrane transporter activity	33	3.02584e-13	10.784	0.065	Molecular Function	GO:0015405	P-P-bond-hydrolysis-driven transmembrane transporter activity	3.8622e-14	3.02584e-13	0	0	33	510
GO:0045259 proton-transporting ATP synthase complex	38	3.1704e-13	13.919	0.074	Cellular Component	GO:0045259	proton-transporting ATP synthase complex	5.04676e-14	3.1704e-13	0	0	38	511
GO:0042592 homeostatic process	39	3.34093e-13	13.495	0.059	Biological Process	GO:0042592	homeostatic process	4.093e-14	3.34093e-13	0	0	39	658
GO:0071705 nitrogen compound transport	40	3.44063e-13	13.841	0.058	Biological Process	GO:0071705	nitrogen compound transport	4.23767e-14	3.44063e-13	0	0	40	692
GO:0044265 cellular macromolecule catabolic process	38	3.44063e-13	13.149	0.061	Biological Process	GO:0044265	cellular macromolecule catabolic process	4.24494e-14	3.44063e-13	0	0	38	626
GO:0007166 cell surface receptor signaling pathway	34	3.91663e-13	11.765	0.068	Biological Process	GO:0007166	cell surface receptor signaling pathway	4.84916e-14	3.91663e-13	0	0	34	503
GO:0006874 cellular calcium ion homeostasis	22	4.05807e-13	7.612	0.115	Biological Process	GO:0006874	cellular calcium ion homeostasis	5.09454e-14	4.05807e-13	0	0	22	192
GO:0055074 calcium ion homeostasis	22	4.05807e-13	7.612	0.115	Biological Process	GO:0055074	calcium ion homeostasis	5.09454e-14	4.05807e-13	0	0	22	192
GO:0072503 cellular divalent inorganic cation homeostasis	22	4.05807e-13	7.612	0.115	Biological Process	GO:0072503	cellular divalent inorganic cation homeostasis	5.09454e-14	4.05807e-13	0	0	22	192
GO:0072507 divalent inorganic cation homeostasis	22	4.05807e-13	7.612	0.115	Biological Process	GO:0072507	divalent inorganic cation homeostasis	5.09454e-14	4.05807e-13	0	0	22	192
GO:0009893 positive regulation of metabolic process	38	4.77566e-13	13.149	0.06	Biological Process	GO:0009893	positive regulation of metabolic process	6.01609e-14	4.77566e-13	0	0	38	633
GO:0010646 regulation of cell communication	36	5.36785e-13	12.457	0.063	Biological Process	GO:0010646	regulation of cell communication	6.78534e-14	5.36785e-13	0	0	36	571
GO:0005976 polysaccharide metabolic process	31	5.54993e-13	10.727	0.074	Biological Process	GO:0005976	polysaccharide metabolic process	7.03953e-14	5.54993e-13	0	0	31	421
GO:0005996 monosaccharide metabolic process	26	5.76658e-13	8.997	0.09	Biological Process	GO:0005996	monosaccharide metabolic process	7.40022e-14	5.76658e-13	0	0	26	288
GO:0006873 cellular ion homeostasis	24	5.76658e-13	8.304	0.1	Biological Process	GO:0006873	cellular ion homeostasis	7.41417e-14	5.76658e-13	0	0	24	240
GO:0006875 cellular metal ion homeostasis	24	5.76658e-13	8.304	0.1	Biological Process	GO:0006875	cellular metal ion homeostasis	7.41417e-14	5.76658e-13	0	0	24	240
GO:0030003 cellular cation homeostasis	24	5.76658e-13	8.304	0.1	Biological Process	GO:0030003	cellular cation homeostasis	7.41417e-14	5.76658e-13	0	0	24	240
GO:0044270 cellular nitrogen compound catabolic process	31	5.81603e-13	10.727	0.073	Biological Process	GO:0044270	cellular nitrogen compound catabolic process	7.50293e-14	5.81603e-13	0	0	31	422
GO:0015085 calcium ion transmembrane transporter activity	24	5.9323e-13	7.843	0.092	Molecular Function	GO:0015085	calcium ion transmembrane transporter activity	7.62426e-14	5.9323e-13	0	0	24	261
GO:0009892 negative regulation of metabolic process	36	6.4642e-13	12.457	0.063	Biological Process	GO:0009892	negative regulation of metabolic process	8.36708e-14	6.4642e-13	0	0	36	575
GO:0048193 Golgi vesicle transport	39	7.45457e-13	13.495	0.058	Biological Process	GO:0048193	Golgi vesicle transport	9.68125e-14	7.45457e-13	0	0	39	676
GO:0023051 regulation of signaling	36	7.90339e-13	12.457	0.062	Biological Process	GO:0023051	regulation of signaling	1.02984e-13	7.90339e-13	0	0	36	579
GO:0034061 DNA polymerase activity	34	8.29317e-13	11.111	0.06	Molecular Function	GO:0034061	DNA polymerase activity	1.07315e-13	8.29317e-13	0	0	34	562
GO:0048519 negative regulation of biological process	46	8.91825e-13	15.917	0.05	Biological Process	GO:0048519	negative regulation of biological process	1.16594e-13	8.91825e-13	0	0	46	928
GO:0048878 chemical homeostasis	26	9.14335e-13	8.997	0.088	Biological Process	GO:0048878	chemical homeostasis	1.20162e-13	9.14335e-13	0	0	26	294
GO:0000902 cell morphogenesis	30	9.14335e-13	10.381	0.075	Biological Process	GO:0000902	cell morphogenesis	1.20724e-13	9.14335e-13	0	0	30	401
GO:0032989 cellular component morphogenesis	30	9.14335e-13	10.381	0.075	Biological Process	GO:0032989	cellular component morphogenesis	1.20724e-13	9.14335e-13	0	0	30	401
GO:0009064 glutamine family amino acid metabolic process	20	9.40524e-13	6.92	0.126	Biological Process	GO:0009064	glutamine family amino acid metabolic process	1.24589e-13	9.40524e-13	0	0	20	159
GO:0019725 cellular homeostasis	29	9.62695e-13	10.035	0.078	Biological Process	GO:0019725	cellular homeostasis	1.27943e-13	9.62695e-13	0	0	29	374
GO:0044454 nuclear chromosome part	42	1.25065e-12	15.385	0.065	Cellular Component	GO:0044454	nuclear chromosome part	2.01635e-13	1.25065e-12	0	0	42	646
GO:0022402 cell cycle process	55	1.32898e-12	19.031	0.043	Biological Process	GO:0022402	cell cycle process	1.77197e-13	1.32898e-12	0	0	55	1292
GO:0006650 glycerophospholipid metabolic process	31	1.42765e-12	10.727	0.071	Biological Process	GO:0006650	glycerophospholipid metabolic process	1.90972e-13	1.42765e-12	0	0	31	437
GO:0046486 glycerolipid metabolic process	31	1.60695e-12	10.727	0.071	Biological Process	GO:0046486	glycerolipid metabolic process	2.15651e-13	1.60695e-12	0	0	31	439
GO:0055065 metal ion homeostasis	24	1.61752e-12	8.304	0.095	Biological Process	GO:0055065	metal ion homeostasis	2.1777e-13	1.61752e-12	0	0	24	252
GO:0022610 biological adhesion	49	1.68264e-12	16.955	0.046	Biological Process	GO:0022610	biological adhesion	2.27266e-13	1.68264e-12	0	0	49	1060
GO:0008375 acetylglucosaminyltransferase activity	24	1.84489e-12	7.843	0.087	Molecular Function	GO:0008375	acetylglucosaminyltransferase activity	2.40356e-13	1.84489e-12	0	0	24	275
GO:0044702 single organism reproductive process	39	2.25015e-12	13.495	0.056	Biological Process	GO:0044702	single organism reproductive process	3.04891e-13	2.25015e-12	0	0	39	701
GO:0001076 transcription factor activity, RNA polymerase II transcription factor binding	35	2.35621e-12	11.438	0.057	Molecular Function	GO:0001076	transcription factor activity, RNA polymerase II transcription factor binding	3.11119e-13	2.35621e-12	0	0	35	618
GO:0001104 RNA polymerase II transcription cofactor activity	35	2.35621e-12	11.438	0.057	Molecular Function	GO:0001104	RNA polymerase II transcription cofactor activity	3.11119e-13	2.35621e-12	0	0	35	618
GO:0045333 cellular respiration	34	2.44619e-12	11.765	0.063	Biological Process	GO:0045333	cellular respiration	3.32688e-13	2.44619e-12	0	0	34	538
GO:0072657 protein localization to membrane	30	2.44619e-12	10.381	0.072	Biological Process	GO:0072657	protein localization to membrane	3.33572e-13	2.44619e-12	0	0	30	417
GO:0006366 transcription from RNA polymerase II promoter	42	2.7067e-12	14.533	0.052	Biological Process	GO:0006366	transcription from RNA polymerase II promoter	3.70268e-13	2.7067e-12	0	0	42	811
GO:0046700 heterocycle catabolic process	30	2.75061e-12	10.381	0.072	Biological Process	GO:0046700	heterocycle catabolic process	3.77465e-13	2.75061e-12	0	0	30	419
GO:0015079 potassium ion transmembrane transporter activity	28	2.85378e-12	9.15	0.071	Molecular Function	GO:0015079	potassium ion transmembrane transporter activity	3.80607e-13	2.85378e-12	0	0	28	394
GO:0017176 phosphatidylinositol N-acetylglucosaminyltransferase activity	20	2.85378e-12	6.536	0.109	Molecular Function	GO:0017176	phosphatidylinositol N-acetylglucosaminyltransferase activity	3.81844e-13	2.85378e-12	0	0	20	183
GO:0006813 potassium ion transport	30	3.10048e-12	10.381	0.071	Biological Process	GO:0006813	potassium ion transport	4.26819e-13	3.10048e-12	0	0	30	421
GO:0007059 chromosome segregation	36	3.34488e-12	12.457	0.059	Biological Process	GO:0007059	chromosome segregation	4.61911e-13	3.34488e-12	0	0	36	609
GO:0050801 ion homeostasis	24	3.66169e-12	8.304	0.092	Biological Process	GO:0050801	ion homeostasis	5.10418e-13	3.66169e-12	0	0	24	262
GO:0055080 cation homeostasis	24	3.66169e-12	8.304	0.092	Biological Process	GO:0055080	cation homeostasis	5.10418e-13	3.66169e-12	0	0	24	262
GO:0098771 inorganic ion homeostasis	24	3.66169e-12	8.304	0.092	Biological Process	GO:0098771	inorganic ion homeostasis	5.10418e-13	3.66169e-12	0	0	24	262
GO:0030176 integral component of endoplasmic reticulum membrane	32	3.85246e-12	11.722	0.081	Cellular Component	GO:0030176	integral component of endoplasmic reticulum membrane	6.36835e-13	3.85246e-12	0	0	32	396
GO:0031227 intrinsic component of endoplasmic reticulum membrane	32	3.85246e-12	11.722	0.081	Cellular Component	GO:0031227	intrinsic component of endoplasmic reticulum membrane	6.36835e-13	3.85246e-12	0	0	32	396
GO:0019318 hexose metabolic process	24	3.96633e-12	8.304	0.091	Biological Process	GO:0019318	hexose metabolic process	5.546e-13	3.96633e-12	0	0	24	263
GO:0072509 divalent inorganic cation transmembrane transporter activity	31	4.00083e-12	10.131	0.063	Molecular Function	GO:0072509	divalent inorganic cation transmembrane transporter activity	5.38844e-13	4.00083e-12	0	0	31	494
GO:0016888 endodeoxyribonuclease activity, producing 5'-phosphomonoesters	29	4.13228e-12	9.477	0.067	Molecular Function	GO:0016888	endodeoxyribonuclease activity, producing 5'-phosphomonoesters	5.60186e-13	4.13228e-12	0	0	29	431
GO:0043248 proteasome assembly	26	4.27073e-12	8.997	0.083	Biological Process	GO:0043248	proteasome assembly	5.99011e-13	4.27073e-12	0	0	26	315
GO:0072594 establishment of protein localization to organelle	37	4.29478e-12	12.803	0.057	Biological Process	GO:0072594	establishment of protein localization to organelle	6.04243e-13	4.29478e-12	0	0	37	648
GO:0007155 cell adhesion	47	5.03991e-12	16.263	0.046	Biological Process	GO:0007155	cell adhesion	7.1126e-13	5.03991e-12	0	0	47	1015
GO:0042626 ATPase activity, coupled to transmembrane movement of substances	30	5.52407e-12	9.804	0.064	Molecular Function	GO:0042626	ATPase activity, coupled to transmembrane movement of substances	7.58587e-13	5.52407e-12	0	0	30	468
GO:0043492 ATPase activity, coupled to movement of substances	30	5.52407e-12	9.804	0.064	Molecular Function	GO:0043492	ATPase activity, coupled to movement of substances	7.58587e-13	5.52407e-12	0	0	30	468
GO:0006352 DNA-templated transcription, initiation	38	5.58474e-12	13.149	0.055	Biological Process	GO:0006352	DNA-templated transcription, initiation	7.90567e-13	5.58474e-12	0	0	38	688
GO:0019068 virion assembly	27	6.05301e-12	9.343	0.078	Biological Process	GO:0019068	virion assembly	8.59476e-13	6.05301e-12	0	0	27	347
GO:0008152 metabolic process	254	6.53564e-12	87.889	0.018	Biological Process	GO:0008152	metabolic process	9.30834e-13	6.53564e-12	0	0	254	14315
GO:0022900 electron transport chain	31	6.89665e-12	10.727	0.067	Biological Process	GO:0022900	electron transport chain	9.85236e-13	6.89665e-12	0	0	31	465
GO:0098687 chromosomal region	46	6.95202e-12	16.85	0.057	Cellular Component	GO:0098687	chromosomal region	1.1634e-12	6.95202e-12	0	0	46	803
GO:0046903 secretion	33	7.98916e-12	11.419	0.062	Biological Process	GO:0046903	secretion	1.14477e-12	7.98916e-12	0	0	33	530
GO:0015081 sodium ion transmembrane transporter activity	31	8.9773e-12	10.131	0.061	Molecular Function	GO:0015081	sodium ion transmembrane transporter activity	1.2407e-12	8.9773e-12	0	0	31	510
GO:0090150 establishment of protein localization to membrane	29	8.98627e-12	10.035	0.071	Biological Process	GO:0090150	establishment of protein localization to membrane	1.29153e-12	8.98627e-12	0	0	29	410
GO:0004866 endopeptidase inhibitor activity	28	1.01726e-11	9.15	0.067	Molecular Function	GO:0004866	endopeptidase inhibitor activity	1.42381e-12	1.01726e-11	0	0	28	416
GO:0061135 endopeptidase regulator activity	28	1.01726e-11	9.15	0.067	Molecular Function	GO:0061135	endopeptidase regulator activity	1.42381e-12	1.01726e-11	0	0	28	416
GO:0032504 multicellular organism reproduction	25	1.02753e-11	8.651	0.083	Biological Process	GO:0032504	multicellular organism reproduction	1.48125e-12	1.02753e-11	0	0	25	301
GO:0006497 protein lipidation	25	1.09304e-11	8.651	0.083	Biological Process	GO:0006497	protein lipidation	1.59461e-12	1.09304e-11	0	0	25	302
GO:0006506 GPI anchor biosynthetic process	25	1.09304e-11	8.651	0.083	Biological Process	GO:0006506	GPI anchor biosynthetic process	1.59461e-12	1.09304e-11	0	0	25	302
GO:0006661 phosphatidylinositol biosynthetic process	25	1.09304e-11	8.651	0.083	Biological Process	GO:0006661	phosphatidylinositol biosynthetic process	1.59461e-12	1.09304e-11	0	0	25	302
GO:0034655 nucleobase-containing compound catabolic process	25	1.09304e-11	8.651	0.083	Biological Process	GO:0034655	nucleobase-containing compound catabolic process	1.59461e-12	1.09304e-11	0	0	25	302
GO:0006505 GPI anchor metabolic process	26	1.11274e-11	8.997	0.079	Biological Process	GO:0006505	GPI anchor metabolic process	1.62816e-12	1.11274e-11	0	0	26	329
GO:0044427 chromosomal part	52	1.148e-11	19.048	0.051	Cellular Component	GO:0044427	chromosomal part	1.94457e-12	1.148e-11	0	0	52	1010
GO:0009539 photosystem II reaction center	33	1.16968e-11	12.088	0.075	Cellular Component	GO:0009539	photosystem II reaction center	2.00517e-12	1.16968e-11	0	0	33	439
GO:0019048 modulation by virus of host morphology or physiology	30	1.20035e-11	10.381	0.067	Biological Process	GO:0019048	modulation by virus of host morphology or physiology	1.76532e-12	1.20035e-11	0	0	30	445
GO:0016310 phosphorylation	50	1.20035e-11	17.301	0.043	Biological Process	GO:0016310	phosphorylation	1.76675e-12	1.20035e-11	0	0	50	1161
GO:0008033 tRNA processing	37	1.26596e-11	12.803	0.055	Biological Process	GO:0008033	tRNA processing	1.8688e-12	1.26596e-11	0	0	37	673
GO:0019439 aromatic compound catabolic process	30	1.33626e-11	10.381	0.067	Biological Process	GO:0019439	aromatic compound catabolic process	1.97836e-12	1.33626e-11	0	0	30	447
GO:0048468 cell development	24	1.4486e-11	8.304	0.086	Biological Process	GO:0048468	cell development	2.15095e-12	1.4486e-11	0	0	24	280
GO:0006399 tRNA metabolic process	45	1.48293e-11	15.571	0.046	Biological Process	GO:0006399	tRNA metabolic process	2.20834e-12	1.48293e-11	0	0	45	970
GO:0004197 cysteine-type endopeptidase activity	34	1.58727e-11	11.111	0.054	Molecular Function	GO:0004197	cysteine-type endopeptidase activity	2.23559e-12	1.58727e-11	0	0	34	626
GO:0009247 glycolipid biosynthetic process	28	1.59768e-11	9.689	0.072	Biological Process	GO:0009247	glycolipid biosynthetic process	2.39306e-12	1.59768e-11	0	0	28	391
GO:0046467 membrane lipid biosynthetic process	28	1.59768e-11	9.689	0.072	Biological Process	GO:0046467	membrane lipid biosynthetic process	2.39306e-12	1.59768e-11	0	0	28	391
GO:0042158 lipoprotein biosynthetic process	25	1.64216e-11	8.651	0.081	Biological Process	GO:0042158	lipoprotein biosynthetic process	2.46679e-12	1.64216e-11	0	0	25	308
GO:0032561 guanyl ribonucleotide binding	47	1.70035e-11	15.359	0.041	Molecular Function	GO:0032561	guanyl ribonucleotide binding	2.40983e-12	1.70035e-11	0	0	47	1142
GO:0003916 DNA topoisomerase activity	22	1.71485e-11	7.19	0.087	Molecular Function	GO:0003916	DNA topoisomerase activity	2.44548e-12	1.71485e-11	0	0	22	252
GO:0031324 negative regulation of cellular metabolic process	32	1.80927e-11	11.073	0.062	Biological Process	GO:0031324	negative regulation of cellular metabolic process	2.72565e-12	1.80927e-11	0	0	32	515
GO:0010605 negative regulation of macromolecule metabolic process	33	1.88373e-11	11.419	0.06	Biological Process	GO:0010605	negative regulation of macromolecule metabolic process	2.84598e-12	1.88373e-11	0	0	33	548
GO:0046474 glycerophospholipid biosynthetic process	25	2.01709e-11	8.651	0.08	Biological Process	GO:0046474	glycerophospholipid biosynthetic process	3.0562e-12	2.01709e-11	0	0	25	311
GO:0042623 ATPase activity, coupled	35	2.0888e-11	11.438	0.052	Molecular Function	GO:0042623	ATPase activity, coupled	2.99713e-12	2.0888e-11	0	0	35	669
GO:0016879 ligase activity, forming carbon-nitrogen bonds	26	2.16189e-11	8.497	0.071	Molecular Function	GO:0016879	ligase activity, forming carbon-nitrogen bonds	3.12103e-12	2.16189e-11	0	0	26	368
GO:0005184 neuropeptide hormone activity	24	2.19989e-11	7.843	0.077	Molecular Function	GO:0005184	neuropeptide hormone activity	3.19526e-12	2.19989e-11	0	0	24	310
GO:0033365 protein localization to organelle	38	2.33582e-11	13.149	0.053	Biological Process	GO:0033365	protein localization to organelle	3.54923e-12	2.33582e-11	0	0	38	723
GO:0005753 mitochondrial proton-transporting ATP synthase complex	33	2.41671e-11	12.088	0.073	Cellular Component	GO:0005753	mitochondrial proton-transporting ATP synthase complex	4.19225e-12	2.41671e-11	0	0	33	451
GO:0045017 glycerolipid biosynthetic process	25	2.47859e-11	8.651	0.08	Biological Process	GO:0045017	glycerolipid biosynthetic process	3.77689e-12	2.47859e-11	0	0	25	314
GO:0000150 recombinase activity	24	2.50781e-11	7.843	0.077	Molecular Function	GO:0000150	recombinase activity	3.66459e-12	2.50781e-11	0	0	24	312
GO:0004867 serine-type endopeptidase inhibitor activity	24	2.66853e-11	7.843	0.077	Molecular Function	GO:0004867	serine-type endopeptidase inhibitor activity	3.92293e-12	2.66853e-11	0	0	24	313
GO:0019001 guanyl nucleotide binding	47	2.73164e-11	15.359	0.041	Molecular Function	GO:0019001	guanyl nucleotide binding	4.03975e-12	2.73164e-11	0	0	47	1159
GO:0006664 glycolipid metabolic process	29	3.25383e-11	10.035	0.067	Biological Process	GO:0006664	glycolipid metabolic process	4.9723e-12	3.25383e-11	0	0	29	433
GO:1990234 transferase complex	46	3.75499e-11	16.85	0.055	Cellular Component	GO:1990234	transferase complex	6.59039e-12	3.75499e-11	0	0	46	844
GO:0006643 membrane lipid metabolic process	30	3.89737e-11	10.381	0.064	Biological Process	GO:0006643	membrane lipid metabolic process	5.97259e-12	3.89737e-11	0	0	30	467
GO:0007224 smoothened signaling pathway	16	4.37912e-11	5.536	0.14	Biological Process	GO:0007224	smoothened signaling pathway	6.72981e-12	4.37912e-11	0	0	16	114
GO:0005525 GTP binding	46	4.5567e-11	15.033	0.041	Molecular Function	GO:0005525	GTP binding	6.7789e-12	4.5567e-11	0	0	46	1133
GO:0004673 protein histidine kinase activity	24	4.75533e-11	7.843	0.075	Molecular Function	GO:0004673	protein histidine kinase activity	7.15811e-12	4.75533e-11	0	0	24	322
GO:0016775 phosphotransferase activity, nitrogenous group as acceptor	24	4.75533e-11	7.843	0.075	Molecular Function	GO:0016775	phosphotransferase activity, nitrogenous group as acceptor	7.15811e-12	4.75533e-11	0	0	24	322
GO:1903509 liposaccharide metabolic process	31	4.89878e-11	10.727	0.062	Biological Process	GO:1903509	liposaccharide metabolic process	7.54964e-12	4.89878e-11	0	0	31	503
GO:0065009 regulation of molecular function	32	5.58245e-11	11.073	0.059	Biological Process	GO:0065009	regulation of molecular function	8.62742e-12	5.58245e-11	0	0	32	538
GO:0048523 negative regulation of cellular process	39	5.73528e-11	13.495	0.05	Biological Process	GO:0048523	negative regulation of cellular process	8.88844e-12	5.73528e-11	0	0	39	782
GO:0003779 actin binding	31	6.01529e-11	10.131	0.056	Molecular Function	GO:0003779	actin binding	9.10766e-12	6.01529e-11	0	0	31	551
GO:0009615 response to virus	27	6.67312e-11	9.343	0.07	Biological Process	GO:0009615	response to virus	1.03708e-11	6.67312e-11	0	0	27	386
GO:0033177 proton-transporting two-sector ATPase complex, proton-transporting domain	39	7.00114e-11	14.286	0.061	Cellular Component	GO:0033177	proton-transporting two-sector ATPase complex, proton-transporting domain	1.24306e-11	7.00114e-11	0	0	39	641
GO:0009791 post-embryonic development	20	8.00167e-11	6.92	0.099	Biological Process	GO:0009791	post-embryonic development	1.24701e-11	8.00167e-11	0	0	20	203
GO:0045263 proton-transporting ATP synthase complex, coupling factor F(o)	32	8.00832e-11	11.722	0.072	Cellular Component	GO:0045263	proton-transporting ATP synthase complex, coupling factor F(o)	1.43823e-11	8.00832e-11	0	0	32	445
GO:0009878 nodule morphogenesis	19	8.58085e-11	6.574	0.105	Biological Process	GO:0009878	nodule morphogenesis	1.34842e-11	8.58085e-11	0	0	19	181
GO:0009886 post-embryonic morphogenesis	19	8.58085e-11	6.574	0.105	Biological Process	GO:0009886	post-embryonic morphogenesis	1.34842e-11	8.58085e-11	0	0	19	181
GO:0044111 development involved in symbiotic interaction	19	8.58085e-11	6.574	0.105	Biological Process	GO:0044111	development involved in symbiotic interaction	1.34842e-11	8.58085e-11	0	0	19	181
GO:0048609 multicellular organismal reproductive process	22	8.79283e-11	7.612	0.087	Biological Process	GO:0048609	multicellular organismal reproductive process	1.38554e-11	8.79283e-11	0	0	22	253
GO:0019028 viral capsid	67	9.368e-11	24.542	0.041	Cellular Component	GO:0019028	viral capsid	1.70153e-11	9.368e-11	0	0	67	1620
GO:0005267 potassium channel activity	24	9.53864e-11	7.843	0.072	Molecular Function	GO:0005267	potassium channel activity	1.45263e-11	9.53864e-11	0	0	24	333
GO:0032940 secretion by cell	31	9.63133e-11	10.727	0.06	Biological Process	GO:0032940	secretion by cell	1.52183e-11	9.63133e-11	0	0	31	517
GO:0050790 regulation of catalytic activity	30	9.68816e-11	10.381	0.062	Biological Process	GO:0050790	regulation of catalytic activity	1.53501e-11	9.68816e-11	0	0	30	485
GO:0006814 sodium ion transport	31	1.05665e-10	10.727	0.06	Biological Process	GO:0006814	sodium ion transport	1.67875e-11	1.05665e-10	0	0	31	519
GO:0015711 organic anion transport	28	1.36505e-10	9.689	0.065	Biological Process	GO:0015711	organic anion transport	2.17462e-11	1.36505e-10	0	0	28	429
GO:0033014 tetrapyrrole biosynthetic process	27	1.38961e-10	9.343	0.068	Biological Process	GO:0033014	tetrapyrrole biosynthetic process	2.21976e-11	1.38961e-10	0	0	27	399
GO:0000775 chromosome, centromeric region	42	1.56337e-10	15.385	0.056	Cellular Component	GO:0000775	chromosome, centromeric region	2.8715e-11	1.56337e-10	0	0	42	752
GO:0007610 behavior	20	1.58222e-10	6.92	0.095	Biological Process	GO:0007610	behavior	2.53429e-11	1.58222e-10	0	0	20	211
GO:0009452 7-methylguanosine RNA capping	14	1.82027e-10	4.844	0.157	Biological Process	GO:0009452	7-methylguanosine RNA capping	2.93135e-11	1.82027e-10	0	0	14	89
GO:0036260 RNA capping	14	1.82027e-10	4.844	0.157	Biological Process	GO:0036260	RNA capping	2.93135e-11	1.82027e-10	0	0	14	89
GO:0000226 microtubule cytoskeleton organization	34	2.02439e-10	11.765	0.054	Biological Process	GO:0000226	microtubule cytoskeleton organization	3.26882e-11	2.02439e-10	0	0	34	635
GO:0015630 microtubule cytoskeleton	45	2.16551e-10	16.484	0.053	Cellular Component	GO:0015630	microtubule cytoskeleton	4.02166e-11	2.16551e-10	0	0	45	857
GO:0005543 phospholipid binding	20	2.21068e-10	6.536	0.086	Molecular Function	GO:0005543	phospholipid binding	3.38607e-11	2.21068e-10	0	0	20	233
GO:0005488 binding	270	2.29539e-10	88.235	0.016	Molecular Function	GO:0005488	binding	3.53604e-11	2.29539e-10	0	0	270	17138
GO:0042330 taxis	26	2.42446e-10	8.997	0.069	Biological Process	GO:0042330	taxis	3.92532e-11	2.42446e-10	0	0	26	379
GO:0034637 cellular carbohydrate biosynthetic process	27	2.83061e-10	9.343	0.066	Biological Process	GO:0034637	cellular carbohydrate biosynthetic process	4.60739e-11	2.83061e-10	0	0	27	412
GO:0070838 divalent metal ion transport	27	2.83061e-10	9.343	0.066	Biological Process	GO:0070838	divalent metal ion transport	4.60739e-11	2.83061e-10	0	0	27	412
GO:0030182 neuron differentiation	20	3.04945e-10	6.92	0.091	Biological Process	GO:0030182	neuron differentiation	4.99002e-11	3.04945e-10	0	0	20	219
GO:0048699 generation of neurons	20	3.04945e-10	6.92	0.091	Biological Process	GO:0048699	generation of neurons	4.99002e-11	3.04945e-10	0	0	20	219
GO:0015849 organic acid transport	27	3.48592e-10	9.343	0.065	Biological Process	GO:0015849	organic acid transport	5.73441e-11	3.48592e-10	0	0	27	416
GO:0046942 carboxylic acid transport	27	3.48592e-10	9.343	0.065	Biological Process	GO:0046942	carboxylic acid transport	5.73441e-11	3.48592e-10	0	0	27	416
GO:0051301 cell division	34	3.70946e-10	11.765	0.052	Biological Process	GO:0051301	cell division	6.11819e-11	3.70946e-10	0	0	34	650
GO:0009987 cellular process	271	4.02888e-10	93.772	0.017	Biological Process	GO:0009987	cellular process	6.66247e-11	4.02888e-10	0	0	271	16346
GO:0030170 pyridoxal phosphate binding	16	4.06531e-10	5.229	0.112	Molecular Function	GO:0030170	pyridoxal phosphate binding	6.29836e-11	4.06531e-10	0	0	16	143
GO:0006612 protein targeting to membrane	20	4.1765e-10	6.92	0.09	Biological Process	GO:0006612	protein targeting to membrane	6.92468e-11	4.1765e-10	0	0	20	223
GO:0003678 DNA helicase activity	26	4.45326e-10	8.497	0.061	Molecular Function	GO:0003678	DNA helicase activity	6.93862e-11	4.45326e-10	0	0	26	423
GO:0009110 vitamin biosynthetic process	21	4.70453e-10	7.266	0.084	Biological Process	GO:0009110	vitamin biosynthetic process	7.84089e-11	4.70453e-10	0	0	21	250
GO:0042364 water-soluble vitamin biosynthetic process	21	4.70453e-10	7.266	0.084	Biological Process	GO:0042364	water-soluble vitamin biosynthetic process	7.84089e-11	4.70453e-10	0	0	21	250
GO:0008643 carbohydrate transport	23	4.75104e-10	7.958	0.076	Biological Process	GO:0008643	carbohydrate transport	7.93897e-11	4.75104e-10	0	0	23	304
GO:0032990 cell part morphogenesis	20	4.84368e-10	6.92	0.089	Biological Process	GO:0032990	cell part morphogenesis	8.1357e-11	4.84368e-10	0	0	20	225
GO:0048858 cell projection morphogenesis	20	4.84368e-10	6.92	0.089	Biological Process	GO:0048858	cell projection morphogenesis	8.1357e-11	4.84368e-10	0	0	20	225
GO:0022008 neurogenesis	20	5.23327e-10	6.92	0.088	Biological Process	GO:0022008	neurogenesis	8.81273e-11	5.23327e-10	0	0	20	226
GO:0003887 DNA-directed DNA polymerase activity	26	5.43922e-10	8.497	0.061	Molecular Function	GO:0003887	DNA-directed DNA polymerase activity	8.52271e-11	5.43922e-10	0	0	26	427
GO:0098813 nuclear chromosome segregation	29	5.5298e-10	10.035	0.059	Biological Process	GO:0098813	nuclear chromosome segregation	9.33603e-11	5.5298e-10	0	0	29	489
GO:0009890 negative regulation of biosynthetic process	26	6.42524e-10	8.997	0.065	Biological Process	GO:0009890	negative regulation of biosynthetic process	1.08756e-10	6.42524e-10	0	0	26	397
GO:0006935 chemotaxis	25	6.48814e-10	8.651	0.068	Biological Process	GO:0006935	chemotaxis	1.10102e-10	6.48814e-10	0	0	25	367
GO:0006323 DNA packaging	26	7.13301e-10	8.997	0.065	Biological Process	GO:0006323	DNA packaging	1.21354e-10	7.13301e-10	0	0	26	399
GO:0006766 vitamin metabolic process	21	7.13807e-10	7.266	0.082	Biological Process	GO:0006766	vitamin metabolic process	1.22058e-10	7.13807e-10	0	0	21	256
GO:0006767 water-soluble vitamin metabolic process	21	7.13807e-10	7.266	0.082	Biological Process	GO:0006767	water-soluble vitamin metabolic process	1.22058e-10	7.13807e-10	0	0	21	256
GO:0032801 receptor catabolic process	17	7.17814e-10	5.882	0.107	Biological Process	GO:0032801	receptor catabolic process	1.23054e-10	7.17814e-10	0	0	17	159
GO:0007399 nervous system development	20	7.59901e-10	6.92	0.087	Biological Process	GO:0007399	nervous system development	1.30598e-10	7.59901e-10	0	0	20	231
GO:0019076 viral release from host cell	17	9.60814e-10	5.882	0.105	Biological Process	GO:0019076	viral release from host cell	1.65543e-10	9.60814e-10	0	0	17	162
GO:0009451 RNA modification	32	9.81115e-10	11.073	0.053	Biological Process	GO:0009451	RNA modification	1.69465e-10	9.81115e-10	0	0	32	604
GO:0098542 defense response to other organism	33	1.0433e-09	11.419	0.051	Biological Process	GO:0098542	defense response to other organism	1.80658e-10	1.0433e-09	0	0	33	641
GO:0005246 calcium channel regulator activity	19	1.1203e-09	6.209	0.083	Molecular Function	GO:0005246	calcium channel regulator activity	1.76527e-10	1.1203e-09	0	0	19	228
GO:0044877 macromolecular complex binding	32	1.1972e-09	10.458	0.048	Molecular Function	GO:0044877	macromolecular complex binding	1.89698e-10	1.1972e-09	0	0	32	660
GO:0033013 tetrapyrrole metabolic process	28	1.20433e-09	9.689	0.059	Biological Process	GO:0033013	tetrapyrrole metabolic process	2.09064e-10	1.20433e-09	0	0	28	473
GO:0031175 neuron projection development	19	1.21721e-09	6.574	0.09	Biological Process	GO:0031175	neuron projection development	2.12352e-10	1.21721e-09	0	0	19	212
GO:0048666 neuron development	19	1.21721e-09	6.574	0.09	Biological Process	GO:0048666	neuron development	2.12352e-10	1.21721e-09	0	0	19	212
GO:0006525 arginine metabolic process	13	1.44648e-09	4.498	0.151	Biological Process	GO:0006525	arginine metabolic process	2.52977e-10	1.44648e-09	0	0	13	86
GO:0006325 chromatin organization	24	1.65793e-09	8.304	0.068	Biological Process	GO:0006325	chromatin organization	2.90676e-10	1.65793e-09	0	0	24	354
GO:0032879 regulation of localization	25	1.81351e-09	8.651	0.065	Biological Process	GO:0032879	regulation of localization	3.18739e-10	1.81351e-09	0	0	25	386
GO:0044264 cellular polysaccharide metabolic process	22	1.88173e-09	7.612	0.074	Biological Process	GO:0044264	cellular polysaccharide metabolic process	3.31542e-10	1.88173e-09	0	0	22	298
GO:0019031 viral envelope	57	2.04744e-09	20.879	0.042	Cellular Component	GO:0019031	viral envelope	3.88596e-10	2.04744e-09	0	0	57	1351
GO:0036338 viral membrane	57	2.04744e-09	20.879	0.042	Cellular Component	GO:0036338	viral membrane	3.88596e-10	2.04744e-09	0	0	57	1351
GO:0008948 oxaloacetate decarboxylase activity	22	2.0673e-09	7.19	0.068	Molecular Function	GO:0008948	oxaloacetate decarboxylase activity	3.29386e-10	2.0673e-09	0	0	22	324
GO:0000276 mitochondrial proton-transporting ATP synthase complex, coupling factor F(o)	28	2.13827e-09	10.256	0.071	Cellular Component	GO:0000276	mitochondrial proton-transporting ATP synthase complex, coupling factor F(o)	4.10198e-10	2.13827e-09	0	0	28	395
GO:0010256 endomembrane system organization	24	2.18732e-09	8.304	0.067	Biological Process	GO:0010256	endomembrane system organization	3.86332e-10	2.18732e-09	0	0	24	359
GO:0031554 regulation of DNA-templated transcription, termination	17	2.19181e-09	5.882	0.099	Biological Process	GO:0031554	regulation of DNA-templated transcription, termination	3.88073e-10	2.19181e-09	0	0	17	171
GO:0005819 spindle	35	2.19557e-09	12.821	0.059	Cellular Component	GO:0005819	spindle	4.25672e-10	2.19557e-09	0	0	35	597
GO:0006265 DNA topological change	20	2.25621e-09	6.92	0.081	Biological Process	GO:0006265	DNA topological change	4.00453e-10	2.25621e-09	0	0	20	246
GO:0000271 polysaccharide biosynthetic process	21	2.40608e-09	7.266	0.077	Biological Process	GO:0000271	polysaccharide biosynthetic process	4.28094e-10	2.40608e-09	0	0	21	274
GO:0006073 cellular glucan metabolic process	18	2.41279e-09	6.228	0.092	Biological Process	GO:0006073	cellular glucan metabolic process	4.31377e-10	2.41279e-09	0	0	18	196
GO:0044042 glucan metabolic process	18	2.41279e-09	6.228	0.092	Biological Process	GO:0044042	glucan metabolic process	4.31377e-10	2.41279e-09	0	0	18	196
GO:0008170 N-methyltransferase activity	19	2.45992e-09	6.209	0.079	Molecular Function	GO:0008170	N-methyltransferase activity	3.94107e-10	2.45992e-09	0	0	19	239
GO:0004565 beta-galactosidase activity	13	2.5797e-09	4.248	0.134	Molecular Function	GO:0004565	beta-galactosidase activity	4.15567e-10	2.5797e-09	0	0	13	97
GO:0005085 guanyl-nucleotide exchange factor activity	17	2.63587e-09	5.556	0.091	Molecular Function	GO:0005085	guanyl-nucleotide exchange factor activity	4.26936e-10	2.63587e-09	0	0	17	187
GO:0016592 mediator complex	36	2.85784e-09	13.187	0.057	Cellular Component	GO:0016592	mediator complex	5.59904e-10	2.85784e-09	0	0	36	634
GO:0048731 system development	23	3.02257e-09	7.958	0.069	Biological Process	GO:0048731	system development	5.41707e-10	3.02257e-09	0	0	23	335
GO:0010629 negative regulation of gene expression	25	3.02337e-09	8.651	0.063	Biological Process	GO:0010629	negative regulation of gene expression	5.4316e-10	3.02337e-09	0	0	25	396
GO:0061695 transferase complex, transferring phosphorus-containing groups	27	3.07666e-09	9.89	0.072	Cellular Component	GO:0061695	transferase complex, transferring phosphorus-containing groups	6.09053e-10	3.07666e-09	0	0	27	375
GO:0043112 receptor metabolic process	17	3.09369e-09	5.882	0.097	Biological Process	GO:0043112	receptor metabolic process	5.57132e-10	3.09369e-09	0	0	17	175
GO:0007264 small GTPase mediated signal transduction	32	3.15978e-09	11.073	0.05	Biological Process	GO:0007264	small GTPase mediated signal transduction	5.70401e-10	3.15978e-09	0	0	32	634
GO:0006816 calcium ion transport	19	3.23729e-09	6.574	0.084	Biological Process	GO:0006816	calcium ion transport	5.85795e-10	3.23729e-09	0	0	19	225
GO:0033644 host cell membrane	24	3.2881e-09	8.791	0.08	Cellular Component	GO:0033644	host cell membrane	6.57619e-10	3.2881e-09	0	0	24	299
GO:0009271 phage shock	18	3.29798e-09	6.228	0.09	Biological Process	GO:0009271	phage shock	5.99633e-10	3.29798e-09	0	0	18	200
GO:0098586 cellular response to virus	18	3.29798e-09	6.228	0.09	Biological Process	GO:0098586	cellular response to virus	5.99633e-10	3.29798e-09	0	0	18	200
GO:0045892 negative regulation of transcription, DNA-templated	23	3.31488e-09	7.958	0.068	Biological Process	GO:0045892	negative regulation of transcription, DNA-templated	6.08445e-10	3.31488e-09	0	0	23	337
GO:0051253 negative regulation of RNA metabolic process	23	3.31488e-09	7.958	0.068	Biological Process	GO:0051253	negative regulation of RNA metabolic process	6.08445e-10	3.31488e-09	0	0	23	337
GO:1902679 negative regulation of RNA biosynthetic process	23	3.31488e-09	7.958	0.068	Biological Process	GO:1902679	negative regulation of RNA biosynthetic process	6.08445e-10	3.31488e-09	0	0	23	337
GO:1903507 negative regulation of nucleic acid-templated transcription	23	3.31488e-09	7.958	0.068	Biological Process	GO:1903507	negative regulation of nucleic acid-templated transcription	6.08445e-10	3.31488e-09	0	0	23	337
GO:0005096 GTPase activator activity	19	3.4356e-09	6.209	0.078	Molecular Function	GO:0005096	GTPase activator activity	5.59495e-10	3.4356e-09	0	0	19	244
GO:0005779 integral component of peroxisomal membrane	12	3.47196e-09	4.396	0.194	Cellular Component	GO:0005779	integral component of peroxisomal membrane	7.08563e-10	3.47196e-09	0	0	12	62
GO:0031231 intrinsic component of peroxisomal membrane	12	3.47196e-09	4.396	0.194	Cellular Component	GO:0031231	intrinsic component of peroxisomal membrane	7.08563e-10	3.47196e-09	0	0	12	62
GO:0044218 other organism cell membrane	24	3.61575e-09	8.791	0.08	Cellular Component	GO:0044218	other organism cell membrane	7.52666e-10	3.61575e-09	0	0	24	301
GO:0044279 other organism membrane	24	3.61575e-09	8.791	0.08	Cellular Component	GO:0044279	other organism membrane	7.52666e-10	3.61575e-09	0	0	24	301
GO:0000904 cell morphogenesis involved in differentiation	18	3.83118e-09	6.228	0.089	Biological Process	GO:0000904	cell morphogenesis involved in differentiation	7.0487e-10	3.83118e-09	0	0	18	202
GO:0072511 divalent inorganic cation transport	27	4.26896e-09	9.343	0.058	Biological Process	GO:0072511	divalent inorganic cation transport	7.87263e-10	4.26896e-09	0	0	27	468
GO:0005778 peroxisomal membrane	13	4.45141e-09	4.762	0.167	Cellular Component	GO:0005778	peroxisomal membrane	9.62957e-10	4.45141e-09	0	0	13	78
GO:0031903 microbody membrane	13	4.45141e-09	4.762	0.167	Cellular Component	GO:0031903	microbody membrane	9.62957e-10	4.45141e-09	0	0	13	78
GO:0044438 microbody part	13	4.45141e-09	4.762	0.167	Cellular Component	GO:0044438	microbody part	9.62957e-10	4.45141e-09	0	0	13	78
GO:0044439 peroxisomal part	13	4.45141e-09	4.762	0.167	Cellular Component	GO:0044439	peroxisomal part	9.62957e-10	4.45141e-09	0	0	13	78
GO:0003954 NADH dehydrogenase activity	21	4.49345e-09	6.863	0.068	Molecular Function	GO:0003954	NADH dehydrogenase activity	7.35724e-10	4.49345e-09	0	0	21	307
GO:0000746 conjugation	16	4.82565e-09	5.536	0.102	Biological Process	GO:0000746	conjugation	8.92014e-10	4.82565e-09	0	0	16	157
GO:0000428 DNA-directed RNA polymerase complex	24	5.03834e-09	8.791	0.078	Cellular Component	GO:0000428	DNA-directed RNA polymerase complex	1.12077e-09	5.03834e-09	0	0	24	307
GO:0030880 RNA polymerase complex	24	5.03834e-09	8.791	0.078	Cellular Component	GO:0030880	RNA polymerase complex	1.12077e-09	5.03834e-09	0	0	24	307
GO:0055029 nuclear DNA-directed RNA polymerase complex	24	5.03834e-09	8.791	0.078	Cellular Component	GO:0055029	nuclear DNA-directed RNA polymerase complex	1.12077e-09	5.03834e-09	0	0	24	307
GO:0000940 condensed chromosome outer kinetochore	32	5.52222e-09	11.722	0.06	Cellular Component	GO:0000940	condensed chromosome outer kinetochore	1.23968e-09	5.52222e-09	0	0	32	530
GO:0016705 oxidoreductase activity, acting on paired donors, with incorporation or reduction of molecular oxygen	29	6.06957e-09	9.477	0.049	Molecular Function	GO:0016705	oxidoreductase activity, acting on paired donors, with incorporation or reduction of molecular oxygen	9.99128e-10	6.06957e-09	0	0	29	589
GO:0006613 cotranslational protein targeting to membrane	18	6.59812e-09	6.228	0.086	Biological Process	GO:0006613	cotranslational protein targeting to membrane	1.22295e-09	6.59812e-09	0	0	18	209
GO:0007031 peroxisome organization	15	6.59812e-09	5.19	0.109	Biological Process	GO:0007031	peroxisome organization	1.22822e-09	6.59812e-09	0	0	15	138
GO:0043085 positive regulation of catalytic activity	15	6.59812e-09	5.19	0.109	Biological Process	GO:0043085	positive regulation of catalytic activity	1.22822e-09	6.59812e-09	0	0	15	138
GO:0010558 negative regulation of macromolecule biosynthetic process	24	6.78907e-09	8.304	0.063	Biological Process	GO:0010558	negative regulation of macromolecule biosynthetic process	1.27552e-09	6.78907e-09	0	0	24	381
GO:0031327 negative regulation of cellular biosynthetic process	24	6.78907e-09	8.304	0.063	Biological Process	GO:0031327	negative regulation of cellular biosynthetic process	1.27552e-09	6.78907e-09	0	0	24	381
GO:0051172 negative regulation of nitrogen compound metabolic process	24	6.78907e-09	8.304	0.063	Biological Process	GO:0051172	negative regulation of nitrogen compound metabolic process	1.27552e-09	6.78907e-09	0	0	24	381
GO:2000113 negative regulation of cellular macromolecule biosynthetic process	24	6.78907e-09	8.304	0.063	Biological Process	GO:2000113	negative regulation of cellular macromolecule biosynthetic process	1.27552e-09	6.78907e-09	0	0	24	381
GO:0006397 mRNA processing	30	6.92006e-09	10.381	0.051	Biological Process	GO:0006397	mRNA processing	1.30313e-09	6.92006e-09	0	0	30	583
GO:0098797 plasma membrane protein complex	27	7.07373e-09	9.89	0.069	Cellular Component	GO:0098797	plasma membrane protein complex	1.61118e-09	7.07373e-09	0	0	27	392
GO:0070469 respiratory chain	22	7.07373e-09	8.059	0.084	Cellular Component	GO:0070469	respiratory chain	1.61685e-09	7.07373e-09	0	0	22	263
GO:0043934 sporulation	21	7.21197e-09	7.266	0.072	Biological Process	GO:0043934	sporulation	1.36122e-09	7.21197e-09	0	0	21	292
GO:0050662 coenzyme binding	36	7.45413e-09	11.765	0.041	Molecular Function	GO:0050662	coenzyme binding	1.23361e-09	7.45413e-09	0	0	36	877
GO:0015925 galactosidase activity	13	7.68144e-09	4.248	0.123	Molecular Function	GO:0015925	galactosidase activity	1.27799e-09	7.68144e-09	0	0	13	106
GO:0006289 nucleotide-excision repair	17	8.23212e-09	5.882	0.091	Biological Process	GO:0006289	nucleotide-excision repair	1.55733e-09	8.23212e-09	0	0	17	187
GO:0035725 sodium ion transmembrane transport	22	8.42671e-09	7.612	0.068	Biological Process	GO:0035725	sodium ion transmembrane transport	1.60144e-09	8.42671e-09	0	0	22	324
GO:0071436 sodium ion export	22	8.42671e-09	7.612	0.068	Biological Process	GO:0071436	sodium ion export	1.60144e-09	8.42671e-09	0	0	22	324
GO:0000778 condensed nuclear chromosome kinetochore	30	8.84883e-09	10.989	0.062	Cellular Component	GO:0000778	condensed nuclear chromosome kinetochore	2.09483e-09	8.84883e-09	0	0	30	482
GO:0000780 condensed nuclear chromosome, centromeric region	30	8.84883e-09	10.989	0.062	Cellular Component	GO:0000780	condensed nuclear chromosome, centromeric region	2.09483e-09	8.84883e-09	0	0	30	482
GO:0000942 condensed nuclear chromosome outer kinetochore	30	8.84883e-09	10.989	0.062	Cellular Component	GO:0000942	condensed nuclear chromosome outer kinetochore	2.09483e-09	8.84883e-09	0	0	30	482
GO:0042729 DASH complex	30	8.84883e-09	10.989	0.062	Cellular Component	GO:0042729	DASH complex	2.09483e-09	8.84883e-09	0	0	30	482
GO:0016881 acid-amino acid ligase activity	17	9.08566e-09	5.556	0.084	Molecular Function	GO:0016881	acid-amino acid ligase activity	1.51961e-09	9.08566e-09	0	0	17	203
GO:0045934 negative regulation of nucleobase-containing compound metabolic process	23	9.74893e-09	7.958	0.064	Biological Process	GO:0045934	negative regulation of nucleobase-containing compound metabolic process	1.85694e-09	9.74893e-09	0	0	23	357
GO:0043244 regulation of protein complex disassembly	18	1.00941e-08	6.228	0.084	Biological Process	GO:0043244	regulation of protein complex disassembly	1.92706e-09	1.00941e-08	0	0	18	215
GO:0007409 axonogenesis	17	1.0278e-08	5.882	0.089	Biological Process	GO:0007409	axonogenesis	1.98887e-09	1.0278e-08	0	0	17	190
GO:0007411 axon guidance	17	1.0278e-08	5.882	0.089	Biological Process	GO:0007411	axon guidance	1.98887e-09	1.0278e-08	0	0	17	190
GO:0048667 cell morphogenesis involved in neuron differentiation	17	1.0278e-08	5.882	0.089	Biological Process	GO:0048667	cell morphogenesis involved in neuron differentiation	1.98887e-09	1.0278e-08	0	0	17	190
GO:0048812 neuron projection morphogenesis	17	1.0278e-08	5.882	0.089	Biological Process	GO:0048812	neuron projection morphogenesis	1.98887e-09	1.0278e-08	0	0	17	190
GO:0061564 axon development	17	1.0278e-08	5.882	0.089	Biological Process	GO:0061564	axon development	1.98887e-09	1.0278e-08	0	0	17	190
GO:0097485 neuron projection guidance	17	1.0278e-08	5.882	0.089	Biological Process	GO:0097485	neuron projection guidance	1.98887e-09	1.0278e-08	0	0	17	190
GO:0016810 hydrolase activity, acting on carbon-nitrogen (but not peptide) bonds	21	1.09294e-08	6.863	0.065	Molecular Function	GO:0016810	hydrolase activity, acting on carbon-nitrogen (but not peptide) bonds	1.83761e-09	1.09294e-08	0	0	21	323
GO:0008652 cellular amino acid biosynthetic process	27	1.09959e-08	9.343	0.055	Biological Process	GO:0008652	cellular amino acid biosynthetic process	2.13254e-09	1.09959e-08	0	0	27	490
GO:0005746 mitochondrial respiratory chain	21	1.10825e-08	7.692	0.085	Cellular Component	GO:0005746	mitochondrial respiratory chain	2.67421e-09	1.10825e-08	0	0	21	246
GO:0000777 condensed chromosome kinetochore	32	1.10825e-08	11.722	0.059	Cellular Component	GO:0000777	condensed chromosome kinetochore	2.69146e-09	1.10825e-08	0	0	32	547
GO:0000779 condensed chromosome, centromeric region	32	1.10825e-08	11.722	0.059	Cellular Component	GO:0000779	condensed chromosome, centromeric region	2.69146e-09	1.10825e-08	0	0	32	547
GO:0042398 cellular modified amino acid biosynthetic process	17	1.109e-08	5.882	0.089	Biological Process	GO:0042398	cellular modified amino acid biosynthetic process	2.15558e-09	1.109e-08	0	0	17	191
GO:0016053 organic acid biosynthetic process	34	1.13826e-08	11.765	0.046	Biological Process	GO:0016053	organic acid biosynthetic process	2.22232e-09	1.13826e-08	0	0	34	746
GO:0046394 carboxylic acid biosynthetic process	34	1.13826e-08	11.765	0.046	Biological Process	GO:0046394	carboxylic acid biosynthetic process	2.22232e-09	1.13826e-08	0	0	34	746
GO:0044033 multi-organism metabolic process	24	1.20556e-08	8.304	0.061	Biological Process	GO:0044033	multi-organism metabolic process	2.35894e-09	1.20556e-08	0	0	24	393
GO:0022411 cellular component disassembly	21	1.27096e-08	7.266	0.07	Biological Process	GO:0022411	cellular component disassembly	2.4924e-09	1.27096e-08	0	0	21	302
GO:0004930 G-protein coupled receptor activity	43	1.32878e-08	14.052	0.036	Molecular Function	GO:0004930	G-protein coupled receptor activity	2.24582e-09	1.32878e-08	0	0	43	1211
GO:0016568 chromatin modification	19	1.33125e-08	6.574	0.077	Biological Process	GO:0016568	chromatin modification	2.61639e-09	1.33125e-08	0	0	19	246
GO:0016410 N-acyltransferase activity	23	1.36744e-08	7.516	0.059	Molecular Function	GO:0016410	N-acyltransferase activity	2.32321e-09	1.36744e-08	0	0	23	393
GO:0030076 light-harvesting complex	16	1.40959e-08	5.861	0.114	Cellular Component	GO:0030076	light-harvesting complex	3.45205e-09	1.40959e-08	0	0	16	140
GO:0016485 protein processing	24	1.45896e-08	8.304	0.06	Biological Process	GO:0016485	protein processing	2.88002e-09	1.45896e-08	0	0	24	397
GO:0051604 protein maturation	24	1.45896e-08	8.304	0.06	Biological Process	GO:0051604	protein maturation	2.88002e-09	1.45896e-08	0	0	24	397
GO:0005244 voltage-gated ion channel activity	17	1.59781e-08	5.556	0.081	Molecular Function	GO:0005244	voltage-gated ion channel activity	2.74272e-09	1.59781e-08	0	0	17	211
GO:0022832 voltage-gated channel activity	17	1.59781e-08	5.556	0.081	Molecular Function	GO:0022832	voltage-gated channel activity	2.74272e-09	1.59781e-08	0	0	17	211
GO:1901607 alpha-amino acid biosynthetic process	24	1.68796e-08	8.304	0.06	Biological Process	GO:1901607	alpha-amino acid biosynthetic process	3.33938e-09	1.68796e-08	0	0	24	400
GO:0048646 anatomical structure formation involved in morphogenesis	20	1.70319e-08	6.92	0.072	Biological Process	GO:0048646	anatomical structure formation involved in morphogenesis	3.37689e-09	1.70319e-08	0	0	20	278
GO:0006353 DNA-templated transcription, termination	18	1.73694e-08	6.228	0.081	Biological Process	GO:0006353	DNA-templated transcription, termination	3.45133e-09	1.73694e-08	0	0	18	223
GO:0042254 ribosome biogenesis	23	1.94401e-08	7.958	0.062	Biological Process	GO:0042254	ribosome biogenesis	3.87118e-09	1.94401e-08	0	0	23	371
GO:0000155 phosphorelay sensor kinase activity	17	1.96998e-08	5.556	0.079	Molecular Function	GO:0000155	phosphorelay sensor kinase activity	3.39891e-09	1.96998e-08	0	0	17	214
GO:0044093 positive regulation of molecular function	16	2.02029e-08	5.536	0.092	Biological Process	GO:0044093	positive regulation of molecular function	4.03184e-09	2.02029e-08	0	0	16	174
GO:0010604 positive regulation of macromolecule metabolic process	23	2.03709e-08	7.958	0.062	Biological Process	GO:0010604	positive regulation of macromolecule metabolic process	4.07417e-09	2.03709e-08	0	0	23	372
GO:0016407 acetyltransferase activity	23	2.16011e-08	7.516	0.057	Molecular Function	GO:0016407	acetyltransferase activity	3.74597e-09	2.16011e-08	0	0	23	403
GO:1990204 oxidoreductase complex	21	2.21207e-08	7.692	0.082	Cellular Component	GO:1990204	oxidoreductase complex	5.46245e-09	2.21207e-08	0	0	21	256
GO:0016903 oxidoreductase activity, acting on the aldehyde or oxo group of donors	16	2.4587e-08	5.229	0.084	Molecular Function	GO:0016903	oxidoreductase activity, acting on the aldehyde or oxo group of donors	4.28542e-09	2.4587e-08	0	0	16	190
GO:0016627 oxidoreductase activity, acting on the CH-CH group of donors	20	2.48947e-08	6.536	0.065	Molecular Function	GO:0016627	oxidoreductase activity, acting on the CH-CH group of donors	4.36096e-09	2.48947e-08	0	0	20	307
GO:0000793 condensed chromosome	35	2.56524e-08	12.821	0.053	Cellular Component	GO:0000793	condensed chromosome	6.38693e-09	2.56524e-08	0	0	35	662
GO:0007005 mitochondrion organization	31	2.57166e-08	10.727	0.047	Biological Process	GO:0007005	mitochondrion organization	5.16326e-09	2.57166e-08	0	0	31	656
GO:0030435 sporulation resulting in formation of a cellular spore	16	2.57166e-08	5.536	0.09	Biological Process	GO:0030435	sporulation resulting in formation of a cellular spore	5.16558e-09	2.57166e-08	0	0	16	177
GO:0005249 voltage-gated potassium channel activity	14	2.75961e-08	4.575	0.099	Molecular Function	GO:0005249	voltage-gated potassium channel activity	4.85846e-09	2.75961e-08	0	0	14	141
GO:0030695 GTPase regulator activity	19	2.77298e-08	6.209	0.068	Molecular Function	GO:0030695	GTPase regulator activity	4.90641e-09	2.77298e-08	0	0	19	278
GO:0031325 positive regulation of cellular metabolic process	28	3.00324e-08	9.689	0.051	Biological Process	GO:0031325	positive regulation of cellular metabolic process	6.04548e-09	3.00324e-08	0	0	28	550
GO:0030312 external encapsulating structure	26	3.03205e-08	9.524	0.066	Cellular Component	GO:0030312	external encapsulating structure	7.61106e-09	3.03205e-08	0	0	26	393
GO:0022904 respiratory electron transport chain	21	3.09127e-08	7.266	0.066	Biological Process	GO:0022904	respiratory electron transport chain	6.23607e-09	3.09127e-08	0	0	21	318
GO:0008509 anion transmembrane transporter activity	22	3.25636e-08	7.19	0.058	Molecular Function	GO:0008509	anion transmembrane transporter activity	5.79035e-09	3.25636e-08	0	0	22	378
GO:0019954 asexual reproduction	22	3.28627e-08	7.612	0.063	Biological Process	GO:0019954	asexual reproduction	6.64368e-09	3.28627e-08	0	0	22	350
GO:0000278 mitotic cell cycle	31	3.62201e-08	10.727	0.047	Biological Process	GO:0000278	mitotic cell cycle	7.35379e-09	3.62201e-08	0	0	31	666
GO:1903047 mitotic cell cycle process	31	3.62201e-08	10.727	0.047	Biological Process	GO:1903047	mitotic cell cycle process	7.35379e-09	3.62201e-08	0	0	31	666
GO:1901565 organonitrogen compound catabolic process	24	3.6973e-08	8.304	0.058	Biological Process	GO:1901565	organonitrogen compound catabolic process	7.52265e-09	3.6973e-08	0	0	24	417
GO:0030031 cell projection assembly	16	3.78669e-08	5.536	0.088	Biological Process	GO:0030031	cell projection assembly	7.72092e-09	3.78669e-08	0	0	16	182
GO:0006888 ER to Golgi vesicle-mediated transport	17	3.851e-08	5.882	0.082	Biological Process	GO:0006888	ER to Golgi vesicle-mediated transport	7.8687e-09	3.851e-08	0	0	17	208
GO:0060590 ATPase regulator activity	18	3.99231e-08	5.882	0.071	Molecular Function	GO:0060590	ATPase regulator activity	7.13415e-09	3.99231e-08	0	0	18	254
GO:0000990 transcription factor activity, core RNA polymerase binding	22	4.25152e-08	7.19	0.057	Molecular Function	GO:0000990	transcription factor activity, core RNA polymerase binding	7.70962e-09	4.25152e-08	0	0	22	384
GO:0000996 core DNA-dependent RNA polymerase binding promoter specificity activity	22	4.25152e-08	7.19	0.057	Molecular Function	GO:0000996	core DNA-dependent RNA polymerase binding promoter specificity activity	7.70962e-09	4.25152e-08	0	0	22	384
GO:0016987 sigma factor activity	22	4.25152e-08	7.19	0.057	Molecular Function	GO:0016987	sigma factor activity	7.70962e-09	4.25152e-08	0	0	22	384
GO:0006357 regulation of transcription from RNA polymerase II promoter	28	4.53424e-08	9.689	0.05	Biological Process	GO:0006357	regulation of transcription from RNA polymerase II promoter	9.2844e-09	4.53424e-08	0	0	28	561
GO:0030246 carbohydrate binding	25	4.60014e-08	8.17	0.051	Molecular Function	GO:0030246	carbohydrate binding	8.38581e-09	4.60014e-08	0	0	25	493
GO:0016835 carbon-oxygen lyase activity	21	4.60014e-08	6.863	0.06	Molecular Function	GO:0016835	carbon-oxygen lyase activity	8.42278e-09	4.60014e-08	0	0	21	352
GO:0000776 kinetochore	34	4.74887e-08	12.454	0.053	Cellular Component	GO:0000776	kinetochore	1.20176e-08	4.74887e-08	0	0	34	646
GO:0000956 nuclear-transcribed mRNA catabolic process	13	4.79407e-08	4.498	0.113	Biological Process	GO:0000956	nuclear-transcribed mRNA catabolic process	9.83719e-09	4.79407e-08	0	0	13	115
GO:0008137 NADH dehydrogenase (ubiquinone) activity	19	4.99957e-08	6.209	0.066	Molecular Function	GO:0008137	NADH dehydrogenase (ubiquinone) activity	9.24216e-09	4.99957e-08	0	0	19	289
GO:0050136 NADH dehydrogenase (quinone) activity	19	4.99957e-08	6.209	0.066	Molecular Function	GO:0050136	NADH dehydrogenase (quinone) activity	9.24216e-09	4.99957e-08	0	0	19	289
GO:0016755 transferase activity, transferring amino-acyl groups	13	5.30997e-08	4.248	0.104	Molecular Function	GO:0016755	transferase activity, transferring amino-acyl groups	9.86272e-09	5.30997e-08	0	0	13	125
GO:0008083 growth factor activity	17	5.3925e-08	5.556	0.074	Molecular Function	GO:0008083	growth factor activity	1.00635e-08	5.3925e-08	0	0	17	230
GO:0019080 viral gene expression	21	5.51042e-08	7.266	0.064	Biological Process	GO:0019080	viral gene expression	1.1331e-08	5.51042e-08	0	0	21	329
GO:0019684 photosynthesis, light reaction	16	5.52721e-08	5.536	0.086	Biological Process	GO:0019684	photosynthesis, light reaction	1.13894e-08	5.52721e-08	0	0	16	187
GO:0006066 alcohol metabolic process	20	5.64781e-08	6.92	0.067	Biological Process	GO:0006066	alcohol metabolic process	1.16624e-08	5.64781e-08	0	0	20	299
GO:0022843 voltage-gated cation channel activity	14	5.78327e-08	4.575	0.093	Molecular Function	GO:0022843	voltage-gated cation channel activity	1.08436e-08	5.78327e-08	0	0	14	150
GO:0017038 protein import	27	5.90959e-08	9.343	0.051	Biological Process	GO:0017038	protein import	1.22285e-08	5.90959e-08	0	0	27	532
GO:1901068 guanosine-containing compound metabolic process	11	6.35015e-08	3.806	0.141	Biological Process	GO:1901068	guanosine-containing compound metabolic process	1.31676e-08	6.35015e-08	0	0	11	78
GO:0000160 phosphorelay signal transduction system	18	6.39962e-08	6.228	0.074	Biological Process	GO:0000160	phosphorelay signal transduction system	1.33256e-08	6.39962e-08	0	0	18	243
GO:0002682 regulation of immune system process	18	6.39962e-08	6.228	0.074	Biological Process	GO:0002682	regulation of immune system process	1.33256e-08	6.39962e-08	0	0	18	243
GO:0043548 phosphatidylinositol 3-kinase binding	7	6.40987e-08	2.288	0.304	Molecular Function	GO:0043548	phosphatidylinositol 3-kinase binding	1.20749e-08	6.40987e-08	0	0	7	23
GO:0019087 transformation of host cell by virus	19	6.48757e-08	6.574	0.07	Biological Process	GO:0019087	transformation of host cell by virus	1.3593e-08	6.48757e-08	0	0	19	272
GO:0030029 actin filament-based process	19	6.48757e-08	6.574	0.07	Biological Process	GO:0030029	actin filament-based process	1.3593e-08	6.48757e-08	0	0	19	272
GO:0030036 actin cytoskeleton organization	19	6.48757e-08	6.574	0.07	Biological Process	GO:0030036	actin cytoskeleton organization	1.3593e-08	6.48757e-08	0	0	19	272
GO:1901615 organic hydroxy compound metabolic process	21	6.66368e-08	7.266	0.063	Biological Process	GO:1901615	organic hydroxy compound metabolic process	1.39908e-08	6.66368e-08	0	0	21	333
GO:0008289 lipid binding	36	6.72208e-08	11.765	0.038	Molecular Function	GO:0008289	lipid binding	1.27222e-08	6.72208e-08	0	0	36	959
GO:0051235 maintenance of location	15	6.90584e-08	5.19	0.091	Biological Process	GO:0051235	maintenance of location	1.45292e-08	6.90584e-08	0	0	15	165
GO:0043241 protein complex disassembly	19	7.25905e-08	6.574	0.069	Biological Process	GO:0043241	protein complex disassembly	1.53037e-08	7.25905e-08	0	0	19	274
GO:0042030 ATPase inhibitor activity	14	7.3481e-08	4.575	0.092	Molecular Function	GO:0042030	ATPase inhibitor activity	1.39932e-08	7.3481e-08	0	0	14	153
GO:0004674 protein serine/threonine kinase activity	25	7.3481e-08	8.17	0.049	Molecular Function	GO:0004674	protein serine/threonine kinase activity	1.40364e-08	7.3481e-08	0	0	25	506
GO:0006401 RNA catabolic process	16	7.85455e-08	5.536	0.083	Biological Process	GO:0006401	RNA catabolic process	1.65932e-08	7.85455e-08	0	0	16	192
GO:0043900 regulation of multi-organism process	19	8.61871e-08	6.574	0.069	Biological Process	GO:0043900	regulation of multi-organism process	1.82448e-08	8.61871e-08	0	0	19	277
GO:0000042 protein targeting to Golgi	10	8.84053e-08	3.46	0.159	Biological Process	GO:0000042	protein targeting to Golgi	1.88675e-08	8.84053e-08	0	0	10	63
GO:0000301 retrograde transport, vesicle recycling within Golgi	10	8.84053e-08	3.46	0.159	Biological Process	GO:0000301	retrograde transport, vesicle recycling within Golgi	1.88675e-08	8.84053e-08	0	0	10	63
GO:0034067 protein localization to Golgi apparatus	10	8.84053e-08	3.46	0.159	Biological Process	GO:0034067	protein localization to Golgi apparatus	1.88675e-08	8.84053e-08	0	0	10	63
GO:0072600 establishment of protein localization to Golgi	10	8.84053e-08	3.46	0.159	Biological Process	GO:0072600	establishment of protein localization to Golgi	1.88675e-08	8.84053e-08	0	0	10	63
GO:0031226 intrinsic component of plasma membrane	25	8.96424e-08	9.158	0.065	Cellular Component	GO:0031226	intrinsic component of plasma membrane	2.2868e-08	8.96424e-08	0	0	25	386
GO:0032984 macromolecular complex disassembly	19	9.5795e-08	6.574	0.068	Biological Process	GO:0032984	macromolecular complex disassembly	2.0486e-08	9.5795e-08	0	0	19	279
GO:0045595 regulation of cell differentiation	14	9.59826e-08	4.844	0.097	Biological Process	GO:0045595	regulation of cell differentiation	2.05677e-08	9.59826e-08	0	0	14	145
GO:0014065 phosphatidylinositol 3-kinase signaling	7	1.01282e-07	2.422	0.304	Biological Process	GO:0014065	phosphatidylinositol 3-kinase signaling	2.19225e-08	1.01282e-07	0	0	7	23
GO:0014066 regulation of phosphatidylinositol 3-kinase signaling	7	1.01282e-07	2.422	0.304	Biological Process	GO:0014066	regulation of phosphatidylinositol 3-kinase signaling	2.19225e-08	1.01282e-07	0	0	7	23
GO:0014068 positive regulation of phosphatidylinositol 3-kinase signaling	7	1.01282e-07	2.422	0.304	Biological Process	GO:0014068	positive regulation of phosphatidylinositol 3-kinase signaling	2.19225e-08	1.01282e-07	0	0	7	23
GO:0048015 phosphatidylinositol-mediated signaling	7	1.01282e-07	2.422	0.304	Biological Process	GO:0048015	phosphatidylinositol-mediated signaling	2.19225e-08	1.01282e-07	0	0	7	23
GO:0048017 inositol lipid-mediated signaling	7	1.01282e-07	2.422	0.304	Biological Process	GO:0048017	inositol lipid-mediated signaling	2.19225e-08	1.01282e-07	0	0	7	23
GO:0009401 phosphoenolpyruvate-dependent sugar phosphotransferase system	16	1.02507e-07	5.536	0.082	Biological Process	GO:0009401	phosphoenolpyruvate-dependent sugar phosphotransferase system	2.2232e-08	1.02507e-07	0	0	16	196
GO:1901606 alpha-amino acid catabolic process	12	1.07286e-07	4.152	0.118	Biological Process	GO:1901606	alpha-amino acid catabolic process	2.3315e-08	1.07286e-07	0	0	12	102
GO:0008192 RNA guanylyltransferase activity	10	1.07349e-07	3.268	0.145	Molecular Function	GO:0008192	RNA guanylyltransferase activity	2.06949e-08	1.07349e-07	0	0	10	69
GO:0070568 guanylyltransferase activity	10	1.07349e-07	3.268	0.145	Molecular Function	GO:0070568	guanylyltransferase activity	2.06949e-08	1.07349e-07	0	0	10	69
GO:0048285 organelle fission	27	1.08082e-07	9.343	0.049	Biological Process	GO:0048285	organelle fission	2.35348e-08	1.08082e-07	0	0	27	549
GO:0016298 lipase activity	13	1.18465e-07	4.248	0.097	Molecular Function	GO:0016298	lipase activity	2.29422e-08	1.18465e-07	0	0	13	134
GO:0022613 ribonucleoprotein complex biogenesis	23	1.20455e-07	7.958	0.056	Biological Process	GO:0022613	ribonucleoprotein complex biogenesis	2.62811e-08	1.20455e-07	0	0	23	411
GO:0031555 transcriptional attenuation	13	1.24019e-07	4.498	0.104	Biological Process	GO:0031555	transcriptional attenuation	2.71661e-08	1.24019e-07	0	0	13	125
GO:0031556 transcriptional attenuation by ribosome	13	1.24019e-07	4.498	0.104	Biological Process	GO:0031556	transcriptional attenuation by ribosome	2.71661e-08	1.24019e-07	0	0	13	125
GO:0015276 ligand-gated ion channel activity	26	1.24119e-07	8.497	0.047	Molecular Function	GO:0015276	ligand-gated ion channel activity	2.42557e-08	1.24119e-07	0	0	26	559
GO:0022834 ligand-gated channel activity	26	1.24119e-07	8.497	0.047	Molecular Function	GO:0022834	ligand-gated channel activity	2.42557e-08	1.24119e-07	0	0	26	559
GO:0009063 cellular amino acid catabolic process	16	1.25546e-07	5.536	0.08	Biological Process	GO:0009063	cellular amino acid catabolic process	2.7555e-08	1.25546e-07	0	0	16	199
GO:0007276 gamete generation	17	1.4035e-07	5.882	0.075	Biological Process	GO:0007276	gamete generation	3.08649e-08	1.4035e-07	0	0	17	228
GO:0009065 glutamine family amino acid catabolic process	9	1.42157e-07	3.114	0.18	Biological Process	GO:0009065	glutamine family amino acid catabolic process	3.13237e-08	1.42157e-07	0	0	9	50
GO:0005741 mitochondrial outer membrane	29	1.46845e-07	10.623	0.056	Cellular Component	GO:0005741	mitochondrial outer membrane	3.80597e-08	1.46845e-07	0	0	29	516
GO:0031968 organelle outer membrane	29	1.46845e-07	10.623	0.056	Cellular Component	GO:0031968	organelle outer membrane	3.80597e-08	1.46845e-07	0	0	29	516
GO:0042173 regulation of sporulation resulting in formation of a cellular spore	13	1.48738e-07	4.498	0.102	Biological Process	GO:0042173	regulation of sporulation resulting in formation of a cellular spore	3.29027e-08	1.48738e-07	0	0	13	127
GO:0043937 regulation of sporulation	13	1.48738e-07	4.498	0.102	Biological Process	GO:0043937	regulation of sporulation	3.29027e-08	1.48738e-07	0	0	13	127
GO:0020037 heme binding	23	1.49131e-07	7.516	0.051	Molecular Function	GO:0020037	heme binding	2.92748e-08	1.49131e-07	0	0	23	450
GO:0046906 tetrapyrrole binding	24	1.52828e-07	7.843	0.049	Molecular Function	GO:0046906	tetrapyrrole binding	3.01351e-08	1.52828e-07	0	0	24	488
GO:0019083 viral transcription	18	1.60988e-07	6.228	0.069	Biological Process	GO:0019083	viral transcription	3.56823e-08	1.60988e-07	0	0	18	259
GO:0050776 regulation of immune response	13	1.62834e-07	4.498	0.102	Biological Process	GO:0050776	regulation of immune response	3.61618e-08	1.62834e-07	0	0	13	128
GO:0000794 condensed nuclear chromosome	31	1.63595e-07	11.355	0.053	Cellular Component	GO:0000794	condensed nuclear chromosome	4.27351e-08	1.63595e-07	0	0	31	582
GO:1902495 transmembrane transporter complex	16	1.65716e-07	5.861	0.096	Cellular Component	GO:1902495	transmembrane transporter complex	4.39654e-08	1.65716e-07	0	0	16	167
GO:1990351 transporter complex	16	1.65716e-07	5.861	0.096	Cellular Component	GO:1990351	transporter complex	4.39654e-08	1.65716e-07	0	0	16	167
GO:0007029 endoplasmic reticulum organization	14	1.68781e-07	4.844	0.092	Biological Process	GO:0007029	endoplasmic reticulum organization	3.75557e-08	1.68781e-07	0	0	14	152
GO:0006402 mRNA catabolic process	15	1.95119e-07	5.19	0.084	Biological Process	GO:0006402	mRNA catabolic process	4.35005e-08	1.95119e-07	0	0	15	179
GO:0050793 regulation of developmental process	19	2.00593e-07	6.574	0.065	Biological Process	GO:0050793	regulation of developmental process	4.48078e-08	2.00593e-07	0	0	19	293
GO:0004540 ribonuclease activity	24	2.06661e-07	7.843	0.048	Molecular Function	GO:0004540	ribonuclease activity	4.0932e-08	2.06661e-07	0	0	24	496
GO:0004484 mRNA guanylyltransferase activity	9	2.11391e-07	2.941	0.161	Molecular Function	GO:0004484	mRNA guanylyltransferase activity	4.20549e-08	2.11391e-07	0	0	9	56
GO:0009072 aromatic amino acid family metabolic process	13	2.13388e-07	4.498	0.099	Biological Process	GO:0009072	aromatic amino acid family metabolic process	4.77584e-08	2.13388e-07	0	0	13	131
GO:0033646 host intracellular part	27	2.21157e-07	9.89	0.058	Cellular Component	GO:0033646	host intracellular part	5.95769e-08	2.21157e-07	0	0	27	465
GO:0043656 intracellular region of host	27	2.21157e-07	9.89	0.058	Cellular Component	GO:0043656	intracellular region of host	5.95769e-08	2.21157e-07	0	0	27	465
GO:0044282 small molecule catabolic process	18	2.25778e-07	6.228	0.068	Biological Process	GO:0044282	small molecule catabolic process	5.0629e-08	2.25778e-07	0	0	18	265
GO:0043903 regulation of symbiosis, encompassing mutualism through parasitism	14	2.32338e-07	4.844	0.09	Biological Process	GO:0043903	regulation of symbiosis, encompassing mutualism through parasitism	5.22006e-08	2.32338e-07	0	0	14	156
GO:0016886 ligase activity, forming phosphoric ester bonds	12	2.36689e-07	3.922	0.102	Molecular Function	GO:0016886	ligase activity, forming phosphoric ester bonds	4.72962e-08	2.36689e-07	0	0	12	118
GO:0010496 intercellular transport	15	2.38848e-07	5.19	0.082	Biological Process	GO:0010496	intercellular transport	5.42836e-08	2.38848e-07	0	0	15	182
GO:0044000 movement in host	15	2.38848e-07	5.19	0.082	Biological Process	GO:0044000	movement in host	5.42836e-08	2.38848e-07	0	0	15	182
GO:0046739 transport of virus in multicellular host	15	2.38848e-07	5.19	0.082	Biological Process	GO:0046739	transport of virus in multicellular host	5.42836e-08	2.38848e-07	0	0	15	182
GO:0046740 transport of virus in host, cell to cell	15	2.38848e-07	5.19	0.082	Biological Process	GO:0046740	transport of virus in host, cell to cell	5.42836e-08	2.38848e-07	0	0	15	182
GO:0051814 movement in other organism involved in symbiotic interaction	15	2.38848e-07	5.19	0.082	Biological Process	GO:0051814	movement in other organism involved in symbiotic interaction	5.42836e-08	2.38848e-07	0	0	15	182
GO:1902586 multi-organism intercellular transport	15	2.38848e-07	5.19	0.082	Biological Process	GO:1902586	multi-organism intercellular transport	5.42836e-08	2.38848e-07	0	0	15	182
GO:0003909 DNA ligase activity	11	2.48547e-07	3.595	0.115	Molecular Function	GO:0003909	DNA ligase activity	4.98843e-08	2.48547e-07	0	0	11	96
GO:0019079 viral genome replication	20	2.64189e-07	6.92	0.061	Biological Process	GO:0019079	viral genome replication	6.01572e-08	2.64189e-07	0	0	20	330
GO:0098803 respiratory chain complex	18	2.66976e-07	6.593	0.082	Cellular Component	GO:0098803	respiratory chain complex	7.2465e-08	2.66976e-07	0	0	18	220
GO:0015144 carbohydrate transmembrane transporter activity	15	2.68105e-07	4.902	0.076	Molecular Function	GO:0015144	carbohydrate transmembrane transporter activity	5.42818e-08	2.68105e-07	0	0	15	198
GO:1901476 carbohydrate transporter activity	15	2.68105e-07	4.902	0.076	Molecular Function	GO:1901476	carbohydrate transporter activity	5.42818e-08	2.68105e-07	0	0	15	198
GO:0042157 lipoprotein metabolic process	32	3.10768e-07	11.073	0.041	Biological Process	GO:0042157	lipoprotein metabolic process	7.08981e-08	3.10768e-07	0	0	32	776
GO:0070887 cellular response to chemical stimulus	22	3.1632e-07	7.612	0.055	Biological Process	GO:0070887	cellular response to chemical stimulus	7.23018e-08	3.1632e-07	0	0	22	400
GO:0016054 organic acid catabolic process	17	3.21482e-07	5.882	0.07	Biological Process	GO:0016054	organic acid catabolic process	7.376e-08	3.21482e-07	0	0	17	242
GO:0046395 carboxylic acid catabolic process	17	3.21482e-07	5.882	0.07	Biological Process	GO:0046395	carboxylic acid catabolic process	7.376e-08	3.21482e-07	0	0	17	242
GO:0009617 response to bacterium	21	3.22579e-07	7.266	0.057	Biological Process	GO:0009617	response to bacterium	7.4291e-08	3.22579e-07	0	0	21	367
GO:0042742 defense response to bacterium	21	3.22579e-07	7.266	0.057	Biological Process	GO:0042742	defense response to bacterium	7.4291e-08	3.22579e-07	0	0	21	367
GO:0005791 rough endoplasmic reticulum	13	3.51182e-07	4.762	0.115	Cellular Component	GO:0005791	rough endoplasmic reticulum	9.67542e-08	3.51182e-07	0	0	13	113
GO:0030867 rough endoplasmic reticulum membrane	13	3.51182e-07	4.762	0.115	Cellular Component	GO:0030867	rough endoplasmic reticulum membrane	9.67542e-08	3.51182e-07	0	0	13	113
GO:0006915 apoptotic process	29	3.58081e-07	10.035	0.044	Biological Process	GO:0006915	apoptotic process	8.27771e-08	3.58081e-07	0	0	29	661
GO:0012501 programmed cell death	29	3.58081e-07	10.035	0.044	Biological Process	GO:0012501	programmed cell death	8.27771e-08	3.58081e-07	0	0	29	661
GO:0008982 protein-N(PI)-phosphohistidine-sugar phosphotransferase activity	13	3.70116e-07	4.248	0.088	Molecular Function	GO:0008982	protein-N(PI)-phosphohistidine-sugar phosphotransferase activity	7.52613e-08	3.70116e-07	0	0	13	148
GO:0044431 Golgi apparatus part	25	3.70371e-07	9.158	0.06	Cellular Component	GO:0044431	Golgi apparatus part	1.02797e-07	3.70371e-07	0	0	25	417
GO:0042651 thylakoid membrane	16	3.84609e-07	5.861	0.09	Cellular Component	GO:0042651	thylakoid membrane	1.07534e-07	3.84609e-07	0	0	16	178
GO:0008608 attachment of spindle microtubules to kinetochore	20	4.0309e-07	6.92	0.059	Biological Process	GO:0008608	attachment of spindle microtubules to kinetochore	9.33564e-08	4.0309e-07	0	0	20	339
GO:0016679 oxidoreductase activity, acting on diphenols and related substances as donors	18	4.06664e-07	5.882	0.06	Molecular Function	GO:0016679	oxidoreductase activity, acting on diphenols and related substances as donors	8.30511e-08	4.06664e-07	0	0	18	298
GO:0051259 protein oligomerization	22	4.40221e-07	7.612	0.054	Biological Process	GO:0051259	protein oligomerization	1.02147e-07	4.40221e-07	0	0	22	408
GO:0071107 response to parathyroid hormone	10	4.53059e-07	3.46	0.133	Biological Process	GO:0071107	response to parathyroid hormone	1.05321e-07	4.53059e-07	0	0	10	75
GO:0016778 diphosphotransferase activity	8	5.17979e-07	2.614	0.178	Molecular Function	GO:0016778	diphosphotransferase activity	1.0624e-07	5.17979e-07	0	0	8	45
GO:0016765 transferase activity, transferring alkyl or aryl (other than methyl) groups	16	5.28918e-07	5.229	0.067	Molecular Function	GO:0016765	transferase activity, transferring alkyl or aryl (other than methyl) groups	1.0895e-07	5.28918e-07	0	0	16	239
GO:0006576 cellular biogenic amine metabolic process	15	5.40559e-07	5.19	0.077	Biological Process	GO:0006576	cellular biogenic amine metabolic process	1.2613e-07	5.40559e-07	0	0	15	194
GO:0044106 cellular amine metabolic process	15	5.40559e-07	5.19	0.077	Biological Process	GO:0044106	cellular amine metabolic process	1.2613e-07	5.40559e-07	0	0	15	194
GO:1901617 organic hydroxy compound biosynthetic process	16	5.40773e-07	5.536	0.072	Biological Process	GO:1901617	organic hydroxy compound biosynthetic process	1.26415e-07	5.40773e-07	0	0	16	222
GO:0031647 regulation of protein stability	12	5.6324e-07	4.152	0.101	Biological Process	GO:0031647	regulation of protein stability	1.32154e-07	5.6324e-07	0	0	12	119
GO:0050821 protein stabilization	12	5.6324e-07	4.152	0.101	Biological Process	GO:0050821	protein stabilization	1.32154e-07	5.6324e-07	0	0	12	119
GO:0022603 regulation of anatomical structure morphogenesis	15	5.73961e-07	5.19	0.077	Biological Process	GO:0022603	regulation of anatomical structure morphogenesis	1.34918e-07	5.73961e-07	0	0	15	195
GO:0032403 protein complex binding	24	5.8947e-07	7.843	0.046	Molecular Function	GO:0032403	protein complex binding	1.21941e-07	5.8947e-07	0	0	24	526
GO:0001906 cell killing	14	6.04583e-07	4.844	0.083	Biological Process	GO:0001906	cell killing	1.42378e-07	6.04583e-07	0	0	14	169
GO:0044766 multi-organism transport	15	6.09201e-07	5.19	0.077	Biological Process	GO:0044766	multi-organism transport	1.44257e-07	6.09201e-07	0	0	15	196
GO:0046794 transport of virus	15	6.09201e-07	5.19	0.077	Biological Process	GO:0046794	transport of virus	1.44257e-07	6.09201e-07	0	0	15	196
GO:1902579 multi-organism localization	15	6.09201e-07	5.19	0.077	Biological Process	GO:1902579	multi-organism localization	1.44257e-07	6.09201e-07	0	0	15	196
GO:0016278 lysine N-methyltransferase activity	13	6.1681e-07	4.248	0.084	Molecular Function	GO:0016278	lysine N-methyltransferase activity	1.29769e-07	6.1681e-07	0	0	13	155
GO:0016279 protein-lysine N-methyltransferase activity	13	6.1681e-07	4.248	0.084	Molecular Function	GO:0016279	protein-lysine N-methyltransferase activity	1.29769e-07	6.1681e-07	0	0	13	155
GO:0018024 histone-lysine N-methyltransferase activity	13	6.1681e-07	4.248	0.084	Molecular Function	GO:0018024	histone-lysine N-methyltransferase activity	1.29769e-07	6.1681e-07	0	0	13	155
GO:0042054 histone methyltransferase activity	13	6.1681e-07	4.248	0.084	Molecular Function	GO:0042054	histone methyltransferase activity	1.29769e-07	6.1681e-07	0	0	13	155
GO:0019089 transmission of virus	9	6.85589e-07	3.114	0.15	Biological Process	GO:0019089	transmission of virus	1.63236e-07	6.85589e-07	0	0	9	60
GO:0044007 dissemination or transmission of symbiont from host	9	6.85589e-07	3.114	0.15	Biological Process	GO:0044007	dissemination or transmission of symbiont from host	1.63236e-07	6.85589e-07	0	0	9	60
GO:0051821 dissemination or transmission of organism from other organism involved in symbiotic interaction	9	6.85589e-07	3.114	0.15	Biological Process	GO:0051821	dissemination or transmission of organism from other organism involved in symbiotic interaction	1.63236e-07	6.85589e-07	0	0	9	60
GO:0034453 microtubule anchoring	20	6.87138e-07	6.92	0.057	Biological Process	GO:0034453	microtubule anchoring	1.63902e-07	6.87138e-07	0	0	20	351
GO:0006022 aminoglycan metabolic process	19	7.11778e-07	6.574	0.06	Biological Process	GO:0006022	aminoglycan metabolic process	1.70087e-07	7.11778e-07	0	0	19	319
GO:0006527 arginine catabolic process	8	7.1576e-07	2.768	0.182	Biological Process	GO:0006527	arginine catabolic process	1.71349e-07	7.1576e-07	0	0	8	44
GO:0016591 DNA-directed RNA polymerase II, holoenzyme	19	7.46536e-07	6.96	0.073	Cellular Component	GO:0016591	DNA-directed RNA polymerase II, holoenzyme	2.10249e-07	7.46536e-07	0	0	19	262
GO:0000910 cytokinesis	20	7.83588e-07	6.92	0.056	Biological Process	GO:0000910	cytokinesis	1.87925e-07	7.83588e-07	0	0	20	354
GO:0019013 viral nucleocapsid	17	7.93197e-07	6.227	0.08	Cellular Component	GO:0019013	viral nucleocapsid	2.25009e-07	7.93197e-07	0	0	17	212
GO:0008219 cell death	29	8.49206e-07	10.035	0.042	Biological Process	GO:0008219	cell death	2.04398e-07	8.49206e-07	0	0	29	690
GO:0016265 death	29	8.49206e-07	10.035	0.042	Biological Process	GO:0016265	death	2.04398e-07	8.49206e-07	0	0	29	690
GO:0003743 translation initiation factor activity	15	8.54698e-07	4.902	0.069	Molecular Function	GO:0003743	translation initiation factor activity	1.8057e-07	8.54698e-07	0	0	15	217
GO:0005887 integral component of plasma membrane	23	9.18256e-07	8.425	0.061	Cellular Component	GO:0005887	integral component of plasma membrane	2.62359e-07	9.18256e-07	0	0	23	378
GO:0009306 protein secretion	19	9.40775e-07	6.574	0.058	Biological Process	GO:0009306	protein secretion	2.26845e-07	9.40775e-07	0	0	19	325
GO:0043566 structure-specific DNA binding	20	9.46329e-07	6.536	0.052	Molecular Function	GO:0043566	structure-specific DNA binding	2.00762e-07	9.46329e-07	0	0	20	387
GO:0006468 protein phosphorylation	33	9.81674e-07	11.419	0.038	Biological Process	GO:0006468	protein phosphorylation	2.37132e-07	9.81674e-07	0	0	33	861
GO:0005777 peroxisome	15	1.01935e-06	5.495	0.089	Cellular Component	GO:0005777	peroxisome	2.95405e-07	1.01935e-06	0	0	15	168
GO:0042579 microbody	15	1.01935e-06	5.495	0.089	Cellular Component	GO:0042579	microbody	2.95405e-07	1.01935e-06	0	0	15	168
GO:0016645 oxidoreductase activity, acting on the CH-NH group of donors	13	1.02057e-06	4.248	0.08	Molecular Function	GO:0016645	oxidoreductase activity, acting on the CH-NH group of donors	2.1741e-07	1.02057e-06	0	0	13	162
GO:0050792 regulation of viral process	13	1.05692e-06	4.498	0.086	Biological Process	GO:0050792	regulation of viral process	2.55764e-07	1.05692e-06	0	0	13	151
GO:0003724 RNA helicase activity	20	1.06168e-06	6.536	0.051	Molecular Function	GO:0003724	RNA helicase activity	2.27102e-07	1.06168e-06	0	0	20	390
GO:0004521 endoribonuclease activity	18	1.0676e-06	5.882	0.056	Molecular Function	GO:0004521	endoribonuclease activity	2.29308e-07	1.0676e-06	0	0	18	319
GO:0044433 cytoplasmic vesicle part	22	1.09869e-06	8.059	0.062	Cellular Component	GO:0044433	cytoplasmic vesicle part	3.20639e-07	1.09869e-06	0	0	22	353
GO:0005742 mitochondrial outer membrane translocase complex	16	1.19533e-06	5.861	0.082	Cellular Component	GO:0005742	mitochondrial outer membrane translocase complex	3.51281e-07	1.19533e-06	0	0	16	194
GO:0051705 multi-organism behavior	11	1.36554e-06	3.806	0.104	Biological Process	GO:0051705	multi-organism behavior	3.31041e-07	1.36554e-06	0	0	11	106
GO:0031640 killing of cells of other organism	13	1.42397e-06	4.498	0.084	Biological Process	GO:0031640	killing of cells of other organism	3.46437e-07	1.42397e-06	0	0	13	155
GO:0044364 disruption of cells of other organism	13	1.42397e-06	4.498	0.084	Biological Process	GO:0044364	disruption of cells of other organism	3.46437e-07	1.42397e-06	0	0	13	155
GO:0098799 outer mitochondrial membrane protein complex	16	1.46182e-06	5.861	0.081	Cellular Component	GO:0098799	outer mitochondrial membrane protein complex	4.32578e-07	1.46182e-06	0	0	16	197
GO:0019207 kinase regulator activity	14	1.54077e-06	4.575	0.071	Molecular Function	GO:0019207	kinase regulator activity	3.32297e-07	1.54077e-06	0	0	14	197
GO:0006897 endocytosis	12	1.55856e-06	4.152	0.092	Biological Process	GO:0006897	endocytosis	3.79856e-07	1.55856e-06	0	0	12	131
GO:0003924 GTPase activity	32	1.56988e-06	10.458	0.035	Molecular Function	GO:0003924	GTPase activity	3.39956e-07	1.56988e-06	0	0	32	906
GO:0004788 thiamine diphosphokinase activity	7	1.63028e-06	2.288	0.194	Molecular Function	GO:0004788	thiamine diphosphokinase activity	3.55665e-07	1.63028e-06	0	0	7	36
GO:0003968 RNA-directed RNA polymerase activity	21	1.63028e-06	6.863	0.048	Molecular Function	GO:0003968	RNA-directed RNA polymerase activity	3.55907e-07	1.63028e-06	0	0	21	439
GO:0016796 exonuclease activity, active with either ribo- or deoxyribonucleic acids and producing 5'-phosphomonoesters	25	1.66425e-06	8.17	0.042	Molecular Function	GO:0016796	exonuclease activity, active with either ribo- or deoxyribonucleic acids and producing 5'-phosphomonoesters	3.64786e-07	1.66425e-06	0	0	25	600
GO:0016151 nickel cation binding	14	1.70766e-06	4.575	0.07	Molecular Function	GO:0016151	nickel cation binding	3.75806e-07	1.70766e-06	0	0	14	199
GO:0005784 Sec61 translocon complex	11	1.71172e-06	4.029	0.122	Cellular Component	GO:0005784	Sec61 translocon complex	5.13516e-07	1.71172e-06	0	0	11	90
GO:0071256 translocon complex	11	1.71172e-06	4.029	0.122	Cellular Component	GO:0071256	translocon complex	5.13516e-07	1.71172e-06	0	0	11	90
GO:0045156 electron transporter, transferring electrons within the cyclic electron transport pathway of photosynthesis activity	9	1.78237e-06	2.941	0.125	Molecular Function	GO:0045156	electron transporter, transferring electrons within the cyclic electron transport pathway of photosynthesis activity	3.93815e-07	1.78237e-06	0	0	9	72
GO:0006891 intra-Golgi vesicle-mediated transport	15	1.84158e-06	5.19	0.07	Biological Process	GO:0006891	intra-Golgi vesicle-mediated transport	4.49633e-07	1.84158e-06	0	0	15	214
GO:0051213 dioxygenase activity	18	1.85856e-06	5.882	0.054	Molecular Function	GO:0051213	dioxygenase activity	4.12286e-07	1.85856e-06	0	0	18	332
GO:0016670 oxidoreductase activity, acting on a sulfur group of donors, oxygen as acceptor	16	1.8869e-06	5.229	0.061	Molecular Function	GO:0016670	oxidoreductase activity, acting on a sulfur group of donors, oxygen as acceptor	4.20233e-07	1.8869e-06	0	0	16	264
GO:0016972 thiol oxidase activity	14	1.89797e-06	4.575	0.07	Molecular Function	GO:0016972	thiol oxidase activity	4.24371e-07	1.89797e-06	0	0	14	201
GO:0006779 porphyrin-containing compound biosynthetic process	14	2.01873e-06	4.844	0.075	Biological Process	GO:0006779	porphyrin-containing compound biosynthetic process	4.93758e-07	2.01873e-06	0	0	14	187
GO:0001510 RNA methylation	14	2.1499e-06	4.844	0.074	Biological Process	GO:0001510	RNA methylation	5.26773e-07	2.1499e-06	0	0	14	188
GO:0045321 leukocyte activation	11	2.15628e-06	3.806	0.099	Biological Process	GO:0045321	leukocyte activation	5.29268e-07	2.15628e-06	0	0	11	111
GO:0000280 nuclear division	24	2.16756e-06	8.304	0.046	Biological Process	GO:0000280	nuclear division	5.32976e-07	2.16756e-06	0	0	24	524
GO:0051049 regulation of transport	16	2.18135e-06	5.536	0.065	Biological Process	GO:0051049	regulation of transport	5.37311e-07	2.18135e-06	0	0	16	247
GO:0072686 mitotic spindle	23	2.34252e-06	8.425	0.058	Cellular Component	GO:0072686	mitotic spindle	7.07537e-07	2.34252e-06	0	0	23	400
GO:0006400 tRNA modification	21	2.40439e-06	7.266	0.05	Biological Process	GO:0006400	tRNA modification	5.93291e-07	2.40439e-06	0	0	21	416
GO:0030163 protein catabolic process	22	2.46756e-06	7.612	0.049	Biological Process	GO:0030163	protein catabolic process	6.09947e-07	2.46756e-06	0	0	22	453
GO:0033692 cellular polysaccharide biosynthetic process	15	2.58367e-06	5.19	0.068	Biological Process	GO:0033692	cellular polysaccharide biosynthetic process	6.39766e-07	2.58367e-06	0	0	15	220
GO:0000041 transition metal ion transport	21	2.79277e-06	7.266	0.05	Biological Process	GO:0000041	transition metal ion transport	6.92752e-07	2.79277e-06	0	0	21	420
GO:0016042 lipid catabolic process	16	2.82469e-06	5.536	0.063	Biological Process	GO:0016042	lipid catabolic process	7.01892e-07	2.82469e-06	0	0	16	252
GO:0004512 inositol-3-phosphate synthase activity	13	2.86503e-06	4.248	0.073	Molecular Function	GO:0004512	inositol-3-phosphate synthase activity	6.43118e-07	2.86503e-06	0	0	13	178
GO:0007283 spermatogenesis	12	2.89285e-06	4.152	0.086	Biological Process	GO:0007283	spermatogenesis	7.21334e-07	2.89285e-06	0	0	12	139
GO:0048232 male gamete generation	12	2.89285e-06	4.152	0.086	Biological Process	GO:0048232	male gamete generation	7.21334e-07	2.89285e-06	0	0	12	139
GO:0005794 Golgi apparatus	25	2.93619e-06	9.158	0.053	Cellular Component	GO:0005794	Golgi apparatus	8.92843e-07	2.93619e-06	0	0	25	468
GO:0006835 dicarboxylic acid transport	15	3.04145e-06	5.19	0.067	Biological Process	GO:0006835	dicarboxylic acid transport	7.59705e-07	3.04145e-06	0	0	15	223
GO:0005507 copper ion binding	18	3.19506e-06	5.882	0.052	Molecular Function	GO:0005507	copper ion binding	7.20013e-07	3.19506e-06	0	0	18	345
GO:0030493 bacteriochlorophyll metabolic process	9	3.23084e-06	3.114	0.125	Biological Process	GO:0030493	bacteriochlorophyll metabolic process	8.09808e-07	3.23084e-06	0	0	9	72
GO:0030494 bacteriochlorophyll biosynthetic process	9	3.23084e-06	3.114	0.125	Biological Process	GO:0030494	bacteriochlorophyll biosynthetic process	8.09808e-07	3.23084e-06	0	0	9	72
GO:0009250 glucan biosynthetic process	11	3.28847e-06	3.806	0.095	Biological Process	GO:0009250	glucan biosynthetic process	8.25675e-07	3.28847e-06	0	0	11	116
GO:0048870 cell motility	21	3.32801e-06	7.266	0.049	Biological Process	GO:0048870	cell motility	8.38486e-07	3.32801e-06	0	0	21	425
GO:0051674 localization of cell	21	3.32801e-06	7.266	0.049	Biological Process	GO:0051674	localization of cell	8.38486e-07	3.32801e-06	0	0	21	425
GO:0019033 viral tegument	12	3.4706e-06	4.396	0.103	Cellular Component	GO:0019033	viral tegument	1.06243e-06	3.4706e-06	0	0	12	117
GO:0004529 exodeoxyribonuclease activity	23	3.49983e-06	7.516	0.042	Molecular Function	GO:0004529	exodeoxyribonuclease activity	7.94855e-07	3.49983e-06	0	0	23	542
GO:0016895 exodeoxyribonuclease activity, producing 5'-phosphomonoesters	23	3.49983e-06	7.516	0.042	Molecular Function	GO:0016895	exodeoxyribonuclease activity, producing 5'-phosphomonoesters	7.94855e-07	3.49983e-06	0	0	23	542
GO:0008374 O-acyltransferase activity	10	3.55472e-06	3.268	0.099	Molecular Function	GO:0008374	O-acyltransferase activity	8.10452e-07	3.55472e-06	0	0	10	101
GO:0003911 DNA ligase (NAD+) activity	8	3.565e-06	2.614	0.138	Molecular Function	GO:0003911	DNA ligase (NAD+) activity	8.15933e-07	3.565e-06	0	0	8	58
GO:0046165 alcohol biosynthetic process	14	3.66839e-06	4.844	0.071	Biological Process	GO:0046165	alcohol biosynthetic process	9.25831e-07	3.66839e-06	0	0	14	197
GO:0007015 actin filament organization	13	3.69253e-06	4.498	0.077	Biological Process	GO:0007015	actin filament organization	9.33523e-07	3.69253e-06	0	0	13	169
GO:0005186 pheromone activity	11	3.8328e-06	3.595	0.087	Molecular Function	GO:0005186	pheromone activity	8.80598e-07	3.8328e-06	0	0	11	127
GO:0009036 Type II site-specific deoxyribonuclease activity	15	3.87688e-06	4.902	0.061	Molecular Function	GO:0009036	Type II site-specific deoxyribonuclease activity	8.97552e-07	3.87688e-06	0	0	15	246
GO:0015666 restriction endodeoxyribonuclease activity	15	3.87688e-06	4.902	0.061	Molecular Function	GO:0015666	restriction endodeoxyribonuclease activity	8.97552e-07	3.87688e-06	0	0	15	246
GO:0010628 positive regulation of gene expression	17	3.96165e-06	5.882	0.058	Biological Process	GO:0010628	positive regulation of gene expression	1.00328e-06	3.96165e-06	0	0	17	291
GO:0007218 neuropeptide signaling pathway	16	4.39416e-06	5.536	0.061	Biological Process	GO:0007218	neuropeptide signaling pathway	1.11661e-06	4.39416e-06	0	0	16	261
GO:0009308 amine metabolic process	16	4.39416e-06	5.536	0.061	Biological Process	GO:0009308	amine metabolic process	1.11661e-06	4.39416e-06	0	0	16	261
GO:1901070 guanosine-containing compound biosynthetic process	7	4.44779e-06	2.422	0.179	Biological Process	GO:1901070	guanosine-containing compound biosynthetic process	1.13217e-06	4.44779e-06	0	0	7	39
GO:0016891 endoribonuclease activity, producing 5'-phosphomonoesters	15	4.49743e-06	4.902	0.06	Molecular Function	GO:0016891	endoribonuclease activity, producing 5'-phosphomonoesters	1.04518e-06	4.49743e-06	0	0	15	249
GO:0004523 RNA-DNA hybrid ribonuclease activity	13	4.52201e-06	4.248	0.07	Molecular Function	GO:0004523	RNA-DNA hybrid ribonuclease activity	1.05885e-06	4.52201e-06	0	0	13	186
GO:0005125 cytokine activity	13	4.52201e-06	4.248	0.07	Molecular Function	GO:0005125	cytokine activity	1.05885e-06	4.52201e-06	0	0	13	186
GO:0004527 exonuclease activity	30	4.55462e-06	9.804	0.035	Molecular Function	GO:0004527	exonuclease activity	1.0705e-06	4.55462e-06	0	0	30	861
GO:0008135 translation factor activity, RNA binding	18	5.18859e-06	5.882	0.05	Molecular Function	GO:0008135	translation factor activity, RNA binding	1.22407e-06	5.18859e-06	0	0	18	358
GO:0045893 positive regulation of transcription, DNA-templated	16	5.31157e-06	5.536	0.06	Biological Process	GO:0045893	positive regulation of transcription, DNA-templated	1.36353e-06	5.31157e-06	0	0	16	265
GO:0045935 positive regulation of nucleobase-containing compound metabolic process	16	5.31157e-06	5.536	0.06	Biological Process	GO:0045935	positive regulation of nucleobase-containing compound metabolic process	1.36353e-06	5.31157e-06	0	0	16	265
GO:0051254 positive regulation of RNA metabolic process	16	5.31157e-06	5.536	0.06	Biological Process	GO:0051254	positive regulation of RNA metabolic process	1.36353e-06	5.31157e-06	0	0	16	265
GO:1902680 positive regulation of RNA biosynthetic process	16	5.31157e-06	5.536	0.06	Biological Process	GO:1902680	positive regulation of RNA biosynthetic process	1.36353e-06	5.31157e-06	0	0	16	265
GO:1903508 positive regulation of nucleic acid-templated transcription	16	5.31157e-06	5.536	0.06	Biological Process	GO:1903508	positive regulation of nucleic acid-templated transcription	1.36353e-06	5.31157e-06	0	0	16	265
GO:0016763 transferase activity, transferring pentosyl groups	16	5.36545e-06	5.229	0.056	Molecular Function	GO:0016763	transferase activity, transferring pentosyl groups	1.27052e-06	5.36545e-06	0	0	16	287
GO:0005667 transcription factor complex	18	5.421e-06	6.593	0.066	Cellular Component	GO:0005667	transcription factor complex	1.67055e-06	5.421e-06	0	0	18	272
GO:0016559 peroxisome fission	6	5.50337e-06	2.076	0.231	Biological Process	GO:0016559	peroxisome fission	1.41515e-06	5.50337e-06	0	0	6	26
GO:0050661 NADP binding	12	5.52769e-06	3.922	0.075	Molecular Function	GO:0050661	NADP binding	1.3138e-06	5.52769e-06	0	0	12	160
GO:0042995 cell projection	26	5.53402e-06	9.524	0.05	Cellular Component	GO:0042995	cell projection	1.71668e-06	5.53402e-06	0	0	26	518
GO:0046148 pigment biosynthetic process	15	5.70164e-06	5.19	0.064	Biological Process	GO:0046148	pigment biosynthetic process	1.46861e-06	5.70164e-06	0	0	15	235
GO:0044743 intracellular protein transmembrane import	14	5.75993e-06	4.844	0.068	Biological Process	GO:0044743	intracellular protein transmembrane import	1.48861e-06	5.75993e-06	0	0	14	205
GO:0065002 intracellular protein transmembrane transport	14	5.75993e-06	4.844	0.068	Biological Process	GO:0065002	intracellular protein transmembrane transport	1.48861e-06	5.75993e-06	0	0	14	205
GO:0010876 lipid localization	30	5.82769e-06	10.381	0.037	Biological Process	GO:0010876	lipid localization	1.50864e-06	5.82769e-06	0	0	30	804
GO:0008380 RNA splicing	18	6.17563e-06	6.228	0.054	Biological Process	GO:0008380	RNA splicing	1.60139e-06	6.17563e-06	0	0	18	335
GO:0009147 pyrimidine nucleoside triphosphate metabolic process	11	6.18609e-06	3.806	0.089	Biological Process	GO:0009147	pyrimidine nucleoside triphosphate metabolic process	1.60678e-06	6.18609e-06	0	0	11	124
GO:0032268 regulation of cellular protein metabolic process	20	6.202e-06	6.92	0.049	Biological Process	GO:0032268	regulation of cellular protein metabolic process	1.61359e-06	6.202e-06	0	0	20	406
GO:0044257 cellular protein catabolic process	20	6.40043e-06	6.92	0.049	Biological Process	GO:0044257	cellular protein catabolic process	1.67551e-06	6.40043e-06	0	0	20	407
GO:0051603 proteolysis involved in cellular protein catabolic process	20	6.40043e-06	6.92	0.049	Biological Process	GO:0051603	proteolysis involved in cellular protein catabolic process	1.67551e-06	6.40043e-06	0	0	20	407
GO:0006021 inositol biosynthetic process	13	6.40043e-06	4.498	0.073	Biological Process	GO:0006021	inositol biosynthetic process	1.6763e-06	6.40043e-06	0	0	13	178
GO:0046173 polyol biosynthetic process	13	6.40043e-06	4.498	0.073	Biological Process	GO:0046173	polyol biosynthetic process	1.6763e-06	6.40043e-06	0	0	13	178
GO:0008080 N-acetyltransferase activity	17	6.46965e-06	5.556	0.052	Molecular Function	GO:0008080	N-acetyltransferase activity	1.54338e-06	6.46965e-06	0	0	17	327
GO:0042025 host cell nucleus	22	6.46997e-06	8.059	0.056	Cellular Component	GO:0042025	host cell nucleus	2.02022e-06	6.46997e-06	0	0	22	394
GO:0015631 tubulin binding	19	6.71811e-06	6.209	0.047	Molecular Function	GO:0015631	tubulin binding	1.60856e-06	6.71811e-06	0	0	19	403
GO:0003697 single-stranded DNA binding	11	6.72446e-06	3.595	0.081	Molecular Function	GO:0003697	single-stranded DNA binding	1.616e-06	6.72446e-06	0	0	11	135
GO:0048584 positive regulation of response to stimulus	14	6.74018e-06	4.844	0.067	Biological Process	GO:0048584	positive regulation of response to stimulus	1.7682e-06	6.74018e-06	0	0	14	208
GO:0009891 positive regulation of biosynthetic process	16	6.91775e-06	5.536	0.059	Biological Process	GO:0009891	positive regulation of biosynthetic process	1.82677e-06	6.91775e-06	0	0	16	271
GO:0010557 positive regulation of macromolecule biosynthetic process	16	6.91775e-06	5.536	0.059	Biological Process	GO:0010557	positive regulation of macromolecule biosynthetic process	1.82677e-06	6.91775e-06	0	0	16	271
GO:0031328 positive regulation of cellular biosynthetic process	16	6.91775e-06	5.536	0.059	Biological Process	GO:0031328	positive regulation of cellular biosynthetic process	1.82677e-06	6.91775e-06	0	0	16	271
GO:0051173 positive regulation of nitrogen compound metabolic process	16	6.91775e-06	5.536	0.059	Biological Process	GO:0051173	positive regulation of nitrogen compound metabolic process	1.82677e-06	6.91775e-06	0	0	16	271
GO:0003950 NAD+ ADP-ribosyltransferase activity	11	7.20621e-06	3.595	0.081	Molecular Function	GO:0003950	NAD+ ADP-ribosyltransferase activity	1.73812e-06	7.20621e-06	0	0	11	136
GO:0015238 drug transmembrane transporter activity	10	7.34607e-06	3.268	0.091	Molecular Function	GO:0015238	drug transmembrane transporter activity	1.78479e-06	7.34607e-06	0	0	10	110
GO:0090484 drug transporter activity	10	7.34607e-06	3.268	0.091	Molecular Function	GO:0090484	drug transporter activity	1.78479e-06	7.34607e-06	0	0	10	110
GO:0009307 DNA restriction-modification system	15	7.58582e-06	5.19	0.062	Biological Process	GO:0009307	DNA restriction-modification system	2.00975e-06	7.58582e-06	0	0	15	241
GO:0044355 clearance of foreign intracellular DNA	15	7.58582e-06	5.19	0.062	Biological Process	GO:0044355	clearance of foreign intracellular DNA	2.00975e-06	7.58582e-06	0	0	15	241
GO:0016706 oxidoreductase activity, acting on paired donors, with incorporation or reduction of molecular oxygen, 2-oxoglutarate as one donor, and incorporation of one atom each of oxygen into both donors	13	7.81311e-06	4.248	0.066	Molecular Function	GO:0016706	oxidoreductase activity, acting on paired donors, with incorporation or reduction of molecular oxygen, 2-oxoglutarate as one donor, and incorporation of one atom each of oxygen into both donors	1.90513e-06	7.81311e-06	0	0	13	196
GO:0030261 chromosome condensation	11	8.27438e-06	3.806	0.086	Biological Process	GO:0030261	chromosome condensation	2.19901e-06	8.27438e-06	0	0	11	128
GO:0016311 dephosphorylation	16	8.27438e-06	5.536	0.058	Biological Process	GO:0016311	dephosphorylation	2.20978e-06	8.27438e-06	0	0	16	275
GO:0000723 telomere maintenance	14	8.27438e-06	4.844	0.066	Biological Process	GO:0000723	telomere maintenance	2.21366e-06	8.27438e-06	0	0	14	212
GO:0032200 telomere organization	14	8.27438e-06	4.844	0.066	Biological Process	GO:0032200	telomere organization	2.21366e-06	8.27438e-06	0	0	14	212
GO:0051130 positive regulation of cellular component organization	14	8.27438e-06	4.844	0.066	Biological Process	GO:0051130	positive regulation of cellular component organization	2.21366e-06	8.27438e-06	0	0	14	212
GO:0060249 anatomical structure homeostasis	14	8.27438e-06	4.844	0.066	Biological Process	GO:0060249	anatomical structure homeostasis	2.21366e-06	8.27438e-06	0	0	14	212
GO:0006370 7-methylguanosine mRNA capping	7	8.41848e-06	2.422	0.163	Biological Process	GO:0006370	7-methylguanosine mRNA capping	2.2595e-06	8.41848e-06	0	0	7	43
GO:0044706 multi-multicellular organism process	7	8.41848e-06	2.422	0.163	Biological Process	GO:0044706	multi-multicellular organism process	2.2595e-06	8.41848e-06	0	0	7	43
GO:0006511 ubiquitin-dependent protein catabolic process	19	8.50796e-06	6.574	0.05	Biological Process	GO:0006511	ubiquitin-dependent protein catabolic process	2.28721e-06	8.50796e-06	0	0	19	379
GO:0003964 RNA-directed DNA polymerase activity	11	8.80378e-06	3.595	0.079	Molecular Function	GO:0003964	RNA-directed DNA polymerase activity	2.15445e-06	8.80378e-06	0	0	11	139
GO:0019941 modification-dependent protein catabolic process	19	8.81409e-06	6.574	0.05	Biological Process	GO:0019941	modification-dependent protein catabolic process	2.37713e-06	8.81409e-06	0	0	19	380
GO:0043632 modification-dependent macromolecule catabolic process	19	8.81409e-06	6.574	0.05	Biological Process	GO:0043632	modification-dependent macromolecule catabolic process	2.37713e-06	8.81409e-06	0	0	19	380
GO:0005516 calmodulin binding	10	9.29663e-06	3.268	0.088	Molecular Function	GO:0005516	calmodulin binding	2.28324e-06	9.29663e-06	0	0	10	113
GO:0035091 phosphatidylinositol binding	11	9.37785e-06	3.595	0.079	Molecular Function	GO:0035091	phosphatidylinositol binding	2.31144e-06	9.37785e-06	0	0	11	140
GO:0032787 monocarboxylic acid metabolic process	23	9.4009e-06	7.958	0.043	Biological Process	GO:0032787	monocarboxylic acid metabolic process	2.53946e-06	9.4009e-06	0	0	23	533
GO:0019887 protein kinase regulator activity	12	9.4472e-06	3.922	0.071	Molecular Function	GO:0019887	protein kinase regulator activity	2.33685e-06	9.4472e-06	0	0	12	169
GO:0042493 response to drug	11	9.46622e-06	3.806	0.085	Biological Process	GO:0042493	response to drug	2.56121e-06	9.46622e-06	0	0	11	130
GO:0031410 cytoplasmic vesicle	26	9.54223e-06	9.524	0.049	Cellular Component	GO:0031410	cytoplasmic vesicle	2.99899e-06	9.54223e-06	0	0	26	534
GO:0008276 protein methyltransferase activity	14	9.86261e-06	4.575	0.06	Molecular Function	GO:0008276	protein methyltransferase activity	2.47066e-06	9.86261e-06	0	0	14	233
GO:0042302 structural constituent of cuticle	14	9.86261e-06	4.575	0.06	Molecular Function	GO:0042302	structural constituent of cuticle	2.47066e-06	9.86261e-06	0	0	14	233
GO:0005185 neurohypophyseal hormone activity	10	9.86261e-06	3.268	0.088	Molecular Function	GO:0005185	neurohypophyseal hormone activity	2.47433e-06	9.86261e-06	0	0	10	114
GO:0016646 oxidoreductase activity, acting on the CH-NH group of donors, NAD or NADP as acceptor	10	9.86261e-06	3.268	0.088	Molecular Function	GO:0016646	oxidoreductase activity, acting on the CH-NH group of donors, NAD or NADP as acceptor	2.47433e-06	9.86261e-06	0	0	10	114
GO:0006020 inositol metabolic process	13	1.01001e-05	4.498	0.07	Biological Process	GO:0006020	inositol metabolic process	2.73707e-06	1.01001e-05	0	0	13	186
GO:0017004 cytochrome complex assembly	14	1.01562e-05	4.844	0.065	Biological Process	GO:0017004	cytochrome complex assembly	2.75669e-06	1.01562e-05	0	0	14	216
GO:0051246 regulation of protein metabolic process	20	1.02899e-05	6.92	0.048	Biological Process	GO:0051246	regulation of protein metabolic process	2.80183e-06	1.02899e-05	0	0	20	421
GO:0003006 developmental process involved in reproduction	12	1.02899e-05	4.152	0.076	Biological Process	GO:0003006	developmental process involved in reproduction	2.80635e-06	1.02899e-05	0	0	12	158
GO:0048511 rhythmic process	12	1.02899e-05	4.152	0.076	Biological Process	GO:0048511	rhythmic process	2.80635e-06	1.02899e-05	0	0	12	158
GO:0044462 external encapsulating structure part	14	1.06288e-05	5.128	0.079	Cellular Component	GO:0044462	external encapsulating structure part	3.36217e-06	1.06288e-05	0	0	14	178
GO:0071554 cell wall organization or biogenesis	16	1.06914e-05	5.536	0.057	Biological Process	GO:0071554	cell wall organization or biogenesis	2.92046e-06	1.06914e-05	0	0	16	281
GO:0016668 oxidoreductase activity, acting on a sulfur group of donors, NAD(P) as acceptor	15	1.07921e-05	4.902	0.056	Molecular Function	GO:0016668	oxidoreductase activity, acting on a sulfur group of donors, NAD(P) as acceptor	2.72653e-06	1.07921e-05	0	0	15	269
GO:0047134 protein-disulfide reductase activity	15	1.07921e-05	4.902	0.056	Molecular Function	GO:0047134	protein-disulfide reductase activity	2.72653e-06	1.07921e-05	0	0	15	269
GO:0007067 mitotic nuclear division	19	1.09192e-05	6.574	0.049	Biological Process	GO:0007067	mitotic nuclear division	2.98742e-06	1.09192e-05	0	0	19	386
GO:0009755 hormone-mediated signaling pathway	15	1.09569e-05	5.19	0.06	Biological Process	GO:0009755	hormone-mediated signaling pathway	3.00721e-06	1.09569e-05	0	0	15	249
GO:0032870 cellular response to hormone stimulus	15	1.09569e-05	5.19	0.06	Biological Process	GO:0032870	cellular response to hormone stimulus	3.00721e-06	1.09569e-05	0	0	15	249
GO:0051052 regulation of DNA metabolic process	14	1.17821e-05	4.844	0.064	Biological Process	GO:0051052	regulation of DNA metabolic process	3.23881e-06	1.17821e-05	0	0	14	219
GO:0005126 cytokine receptor binding	16	1.25102e-05	5.229	0.052	Molecular Function	GO:0005126	cytokine receptor binding	3.1716e-06	1.25102e-05	0	0	16	308
GO:0044179 hemolysis in other organism	11	1.25142e-05	3.806	0.082	Biological Process	GO:0044179	hemolysis in other organism	3.44546e-06	1.25142e-05	0	0	11	134
GO:0030313 cell envelope	15	1.28607e-05	5.495	0.072	Cellular Component	GO:0030313	cell envelope	4.14643e-06	1.28607e-05	0	0	15	207
GO:0030117 membrane coat	23	1.28607e-05	8.425	0.052	Cellular Component	GO:0030117	membrane coat	4.15504e-06	1.28607e-05	0	0	23	444
GO:0048475 coated membrane	23	1.28607e-05	8.425	0.052	Cellular Component	GO:0048475	coated membrane	4.15504e-06	1.28607e-05	0	0	23	444
GO:0030089 phycobilisome	9	1.28607e-05	3.297	0.127	Cellular Component	GO:0030089	phycobilisome	4.17317e-06	1.28607e-05	0	0	9	71
GO:0016872 intramolecular lyase activity	13	1.29968e-05	4.248	0.063	Molecular Function	GO:0016872	intramolecular lyase activity	3.30641e-06	1.29968e-05	0	0	13	206
GO:0009847 spore germination	13	1.40955e-05	4.498	0.068	Biological Process	GO:0009847	spore germination	3.88694e-06	1.40955e-05	0	0	13	192
GO:0070647 protein modification by small protein conjugation or removal	17	1.43461e-05	5.882	0.053	Biological Process	GO:0070647	protein modification by small protein conjugation or removal	3.96224e-06	1.43461e-05	0	0	17	322
GO:0006526 arginine biosynthetic process	5	1.48816e-05	1.73	0.278	Biological Process	GO:0006526	arginine biosynthetic process	4.11661e-06	1.48816e-05	0	0	5	18
GO:0016624 oxidoreductase activity, acting on the aldehyde or oxo group of donors, disulfide as acceptor	6	1.4897e-05	1.961	0.182	Molecular Function	GO:0016624	oxidoreductase activity, acting on the aldehyde or oxo group of donors, disulfide as acceptor	3.80293e-06	1.4897e-05	0	0	6	33
GO:0032505 reproduction of a single-celled organism	15	1.52365e-05	5.19	0.059	Biological Process	GO:0032505	reproduction of a single-celled organism	4.22136e-06	1.52365e-05	0	0	15	256
GO:0031982 vesicle	26	1.56553e-05	9.524	0.047	Cellular Component	GO:0031982	vesicle	5.11194e-06	1.56553e-05	0	0	26	550
GO:0070925 organelle assembly	20	1.59026e-05	6.92	0.046	Biological Process	GO:0070925	organelle assembly	4.42344e-06	1.59026e-05	0	0	20	434
GO:0071495 cellular response to endogenous stimulus	15	1.59026e-05	5.19	0.058	Biological Process	GO:0071495	cellular response to endogenous stimulus	4.42656e-06	1.59026e-05	0	0	15	257
GO:1902531 regulation of intracellular signal transduction	15	1.59026e-05	5.19	0.058	Biological Process	GO:1902531	regulation of intracellular signal transduction	4.42656e-06	1.59026e-05	0	0	15	257
GO:0007600 sensory perception	16	1.63673e-05	5.536	0.055	Biological Process	GO:0007600	sensory perception	4.5701e-06	1.63673e-05	0	0	16	291
GO:0050877 neurological system process	16	1.63673e-05	5.536	0.055	Biological Process	GO:0050877	neurological system process	4.5701e-06	1.63673e-05	0	0	16	291
GO:0051536 iron-sulfur cluster binding	21	1.64875e-05	6.863	0.041	Molecular Function	GO:0051536	iron-sulfur cluster binding	4.23798e-06	1.64875e-05	0	0	21	513
GO:0051540 metal cluster binding	21	1.64875e-05	6.863	0.041	Molecular Function	GO:0051540	metal cluster binding	4.23798e-06	1.64875e-05	0	0	21	513
GO:0046915 transition metal ion transmembrane transporter activity	20	1.67473e-05	6.536	0.042	Molecular Function	GO:0046915	transition metal ion transmembrane transporter activity	4.31951e-06	1.67473e-05	0	0	20	472
GO:0018193 peptidyl-amino acid modification	16	1.70713e-05	5.536	0.055	Biological Process	GO:0018193	peptidyl-amino acid modification	4.77406e-06	1.70713e-05	0	0	16	292
GO:0006760 folic acid-containing compound metabolic process	7	1.73388e-05	2.422	0.146	Biological Process	GO:0006760	folic acid-containing compound metabolic process	4.85885e-06	1.73388e-05	0	0	7	48
GO:0006778 porphyrin-containing compound metabolic process	15	1.73388e-05	5.19	0.058	Biological Process	GO:0006778	porphyrin-containing compound metabolic process	4.86388e-06	1.73388e-05	0	0	15	259
GO:0052126 movement in host environment	16	1.772e-05	5.536	0.055	Biological Process	GO:0052126	movement in host environment	4.98613e-06	1.772e-05	0	0	16	293
GO:0052192 movement in environment of other organism involved in symbiotic interaction	16	1.772e-05	5.536	0.055	Biological Process	GO:0052192	movement in environment of other organism involved in symbiotic interaction	4.98613e-06	1.772e-05	0	0	16	293
GO:0051715 cytolysis in other organism	11	1.87045e-05	3.806	0.079	Biological Process	GO:0051715	cytolysis in other organism	5.27128e-06	1.87045e-05	0	0	11	140
GO:0005868 cytoplasmic dynein complex	7	2.02452e-05	2.564	0.171	Cellular Component	GO:0005868	cytoplasmic dynein complex	6.652e-06	2.02452e-05	0	0	7	41
GO:0006465 signal peptide processing	13	2.03835e-05	4.498	0.065	Biological Process	GO:0006465	signal peptide processing	5.75327e-06	2.03835e-05	0	0	13	199
GO:0006364 rRNA processing	15	2.06836e-05	5.19	0.057	Biological Process	GO:0006364	rRNA processing	5.85589e-06	2.06836e-05	0	0	15	263
GO:0016072 rRNA metabolic process	15	2.06836e-05	5.19	0.057	Biological Process	GO:0016072	rRNA metabolic process	5.85589e-06	2.06836e-05	0	0	15	263
GO:0004611 phosphoenolpyruvate carboxykinase activity	6	2.10159e-05	1.961	0.171	Molecular Function	GO:0004611	phosphoenolpyruvate carboxykinase activity	5.45271e-06	2.10159e-05	0	0	6	35
GO:0008121 ubiquinol-cytochrome-c reductase activity	11	2.10159e-05	3.595	0.072	Molecular Function	GO:0008121	ubiquinol-cytochrome-c reductase activity	5.47597e-06	2.10159e-05	0	0	11	153
GO:0016681 oxidoreductase activity, acting on diphenols and related substances as donors, cytochrome as acceptor	11	2.10159e-05	3.595	0.072	Molecular Function	GO:0016681	oxidoreductase activity, acting on diphenols and related substances as donors, cytochrome as acceptor	5.47597e-06	2.10159e-05	0	0	11	153
GO:0033647 host intracellular organelle	22	2.13663e-05	8.059	0.052	Cellular Component	GO:0033647	host intracellular organelle	7.10757e-06	2.13663e-05	0	0	22	426
GO:0033648 host intracellular membrane-bounded organelle	22	2.13663e-05	8.059	0.052	Cellular Component	GO:0033648	host intracellular membrane-bounded organelle	7.10757e-06	2.13663e-05	0	0	22	426
GO:0070069 cytochrome complex	16	2.13805e-05	5.861	0.066	Cellular Component	GO:0070069	cytochrome complex	7.15592e-06	2.13805e-05	0	0	16	244
GO:0045095 keratin filament	11	2.26797e-05	4.029	0.093	Cellular Component	GO:0045095	keratin filament	7.63706e-06	2.26797e-05	0	0	11	118
GO:0070585 protein localization to mitochondrion	12	2.37866e-05	4.152	0.07	Biological Process	GO:0070585	protein localization to mitochondrion	6.75498e-06	2.37866e-05	0	0	12	172
GO:0072655 establishment of protein localization to mitochondrion	12	2.37866e-05	4.152	0.07	Biological Process	GO:0072655	establishment of protein localization to mitochondrion	6.75498e-06	2.37866e-05	0	0	12	172
GO:0000981 RNA polymerase II transcription factor activity, sequence-specific DNA binding	11	2.52369e-05	3.595	0.071	Molecular Function	GO:0000981	RNA polymerase II transcription factor activity, sequence-specific DNA binding	6.59803e-06	2.52369e-05	0	0	11	156
GO:0010167 response to nitrate	5	2.55484e-05	1.73	0.25	Biological Process	GO:0010167	response to nitrate	7.27743e-06	2.55484e-05	0	0	5	20
GO:0015706 nitrate transport	5	2.55484e-05	1.73	0.25	Biological Process	GO:0015706	nitrate transport	7.27743e-06	2.55484e-05	0	0	5	20
GO:0006270 DNA replication initiation	16	2.55831e-05	5.536	0.053	Biological Process	GO:0006270	DNA replication initiation	7.30946e-06	2.55831e-05	0	0	16	302
GO:0042440 pigment metabolic process	16	2.55831e-05	5.536	0.053	Biological Process	GO:0042440	pigment metabolic process	7.30946e-06	2.55831e-05	0	0	16	302
GO:0006308 DNA catabolic process	7	2.57461e-05	2.422	0.137	Biological Process	GO:0006308	DNA catabolic process	7.36718e-06	2.57461e-05	0	0	7	51
GO:0099512 supramolecular fiber	22	2.79607e-05	8.059	0.051	Cellular Component	GO:0099512	supramolecular fiber	9.52947e-06	2.79607e-05	0	0	22	434
GO:0099513 polymeric cytoskeletal fiber	22	2.79607e-05	8.059	0.051	Cellular Component	GO:0099513	polymeric cytoskeletal fiber	9.52947e-06	2.79607e-05	0	0	22	434
GO:0010035 response to inorganic substance	11	2.93922e-05	3.806	0.075	Biological Process	GO:0010035	response to inorganic substance	8.42323e-06	2.93922e-05	0	0	11	147
GO:0046527 glucosyltransferase activity	12	2.98274e-05	3.922	0.063	Molecular Function	GO:0046527	glucosyltransferase activity	7.82444e-06	2.98274e-05	0	0	12	190
GO:0033178 proton-transporting two-sector ATPase complex, catalytic domain	15	2.98425e-05	5.495	0.067	Cellular Component	GO:0033178	proton-transporting two-sector ATPase complex, catalytic domain	1.02317e-05	2.98425e-05	0	0	15	223
GO:0015698 inorganic anion transport	14	3.08832e-05	4.844	0.059	Biological Process	GO:0015698	inorganic anion transport	8.86388e-06	3.08832e-05	0	0	14	239
GO:0015995 chlorophyll biosynthetic process	9	3.1833e-05	3.114	0.094	Biological Process	GO:0015995	chlorophyll biosynthetic process	9.16404e-06	3.1833e-05	0	0	9	96
GO:0046649 lymphocyte activation	9	3.1833e-05	3.114	0.094	Biological Process	GO:0046649	lymphocyte activation	9.16404e-06	3.1833e-05	0	0	9	96
GO:0001653 peptide receptor activity	10	3.26979e-05	3.268	0.076	Molecular Function	GO:0001653	peptide receptor activity	8.63501e-06	3.26979e-05	0	0	10	131
GO:0008528 G-protein coupled peptide receptor activity	10	3.26979e-05	3.268	0.076	Molecular Function	GO:0008528	G-protein coupled peptide receptor activity	8.63501e-06	3.26979e-05	0	0	10	131
GO:0019205 nucleobase-containing compound kinase activity	15	3.27517e-05	4.902	0.051	Molecular Function	GO:0019205	nucleobase-containing compound kinase activity	8.67805e-06	3.27517e-05	0	0	15	296
GO:0008017 microtubule binding	15	3.39825e-05	4.902	0.051	Molecular Function	GO:0008017	microtubule binding	9.03407e-06	3.39825e-05	0	0	15	297
GO:0033043 regulation of organelle organization	19	3.46867e-05	6.574	0.045	Biological Process	GO:0033043	regulation of organelle organization	1.00006e-05	3.46867e-05	0	0	19	420
GO:0051336 regulation of hydrolase activity	12	3.51246e-05	4.152	0.067	Biological Process	GO:0051336	regulation of hydrolase activity	1.0142e-05	3.51246e-05	0	0	12	179
GO:0019751 polyol metabolic process	13	3.56096e-05	4.498	0.062	Biological Process	GO:0019751	polyol metabolic process	1.02975e-05	3.56096e-05	0	0	13	210
GO:0000439 core TFIIH complex	11	3.56501e-05	4.029	0.089	Cellular Component	GO:0000439	core TFIIH complex	1.22956e-05	3.56501e-05	0	0	11	124
GO:0071310 cellular response to organic substance	15	3.76451e-05	5.19	0.054	Biological Process	GO:0071310	cellular response to organic substance	1.09024e-05	3.76451e-05	0	0	15	277
GO:0006486 protein glycosylation	18	3.79599e-05	6.228	0.047	Biological Process	GO:0006486	protein glycosylation	1.10264e-05	3.79599e-05	0	0	18	385
GO:0043413 macromolecule glycosylation	18	3.79599e-05	6.228	0.047	Biological Process	GO:0043413	macromolecule glycosylation	1.10264e-05	3.79599e-05	0	0	18	385
GO:0042301 phosphate ion binding	9	3.87226e-05	2.941	0.085	Molecular Function	GO:0042301	phosphate ion binding	1.03283e-05	3.87226e-05	0	0	9	106
GO:0000917 barrier septum assembly	15	3.89421e-05	5.19	0.054	Biological Process	GO:0000917	barrier septum assembly	1.13792e-05	3.89421e-05	0	0	15	278
GO:0032506 cytokinetic process	15	3.89421e-05	5.19	0.054	Biological Process	GO:0032506	cytokinetic process	1.13792e-05	3.89421e-05	0	0	15	278
GO:0090529 cell septum assembly	15	3.89421e-05	5.19	0.054	Biological Process	GO:0090529	cell septum assembly	1.13792e-05	3.89421e-05	0	0	15	278
GO:1902410 mitotic cytokinetic process	15	3.89421e-05	5.19	0.054	Biological Process	GO:1902410	mitotic cytokinetic process	1.13792e-05	3.89421e-05	0	0	15	278
GO:0009311 oligosaccharide metabolic process	13	3.89535e-05	4.498	0.061	Biological Process	GO:0009311	oligosaccharide metabolic process	1.13994e-05	3.89535e-05	0	0	13	212
GO:0008514 organic anion transmembrane transporter activity	13	3.90026e-05	4.248	0.057	Molecular Function	GO:0008514	organic anion transmembrane transporter activity	1.04373e-05	3.90026e-05	0	0	13	229
GO:0003690 double-stranded DNA binding	15	3.94493e-05	4.902	0.05	Molecular Function	GO:0003690	double-stranded DNA binding	1.05916e-05	3.94493e-05	0	0	15	301
GO:0032446 protein modification by small protein conjugation	14	4.00565e-05	4.844	0.057	Biological Process	GO:0032446	protein modification by small protein conjugation	1.17395e-05	4.00565e-05	0	0	14	245
GO:0006383 transcription from RNA polymerase III promoter	9	4.01083e-05	3.114	0.091	Biological Process	GO:0006383	transcription from RNA polymerase III promoter	1.17894e-05	4.01083e-05	0	0	9	99
GO:0007618 mating	9	4.01083e-05	3.114	0.091	Biological Process	GO:0007618	mating	1.17894e-05	4.01083e-05	0	0	9	99
GO:0052689 carboxylic ester hydrolase activity	14	4.02718e-05	4.575	0.053	Molecular Function	GO:0052689	carboxylic ester hydrolase activity	1.08479e-05	4.02718e-05	0	0	14	265
GO:0019748 secondary metabolic process	17	4.03027e-05	5.882	0.049	Biological Process	GO:0019748	secondary metabolic process	1.1864e-05	4.03027e-05	0	0	17	350
GO:0000281 mitotic cytokinesis	15	4.19615e-05	5.19	0.054	Biological Process	GO:0000281	mitotic cytokinesis	1.23886e-05	4.19615e-05	0	0	15	280
GO:0061640 cytoskeleton-dependent cytokinesis	15	4.19615e-05	5.19	0.054	Biological Process	GO:0061640	cytoskeleton-dependent cytokinesis	1.23886e-05	4.19615e-05	0	0	15	280
GO:0007606 sensory perception of chemical stimulus	14	4.35163e-05	4.844	0.057	Biological Process	GO:0007606	sensory perception of chemical stimulus	1.28665e-05	4.35163e-05	0	0	14	247
GO:0071806 protein transmembrane transport	15	4.3642e-05	5.19	0.053	Biological Process	GO:0071806	protein transmembrane transport	1.29226e-05	4.3642e-05	0	0	15	281
GO:0012507 ER to Golgi transport vesicle membrane	13	4.5049e-05	4.762	0.073	Cellular Component	GO:0012507	ER to Golgi transport vesicle membrane	1.58131e-05	4.5049e-05	0	0	13	177
GO:0030127 COPII vesicle coat	13	4.5049e-05	4.762	0.073	Cellular Component	GO:0030127	COPII vesicle coat	1.58131e-05	4.5049e-05	0	0	13	177
GO:0030134 ER to Golgi transport vesicle	13	4.5049e-05	4.762	0.073	Cellular Component	GO:0030134	ER to Golgi transport vesicle	1.58131e-05	4.5049e-05	0	0	13	177
GO:0009101 glycoprotein biosynthetic process	18	4.73957e-05	6.228	0.046	Biological Process	GO:0009101	glycoprotein biosynthetic process	1.40546e-05	4.73957e-05	0	0	18	392
GO:0008173 RNA methyltransferase activity	14	4.95364e-05	4.575	0.052	Molecular Function	GO:0008173	RNA methyltransferase activity	1.3387e-05	4.95364e-05	0	0	14	270
GO:0070085 glycosylation	19	4.99476e-05	6.574	0.044	Biological Process	GO:0070085	glycosylation	1.48329e-05	4.99476e-05	0	0	19	432
GO:0016748 succinyltransferase activity	7	5.19195e-05	2.288	0.115	Molecular Function	GO:0016748	succinyltransferase activity	1.40768e-05	5.19195e-05	0	0	7	61
GO:0003873 6-phosphofructo-2-kinase activity	6	5.20076e-05	1.961	0.146	Molecular Function	GO:0003873	6-phosphofructo-2-kinase activity	1.41464e-05	5.20076e-05	0	0	6	41
GO:0000287 magnesium ion binding	14	5.32869e-05	4.575	0.051	Molecular Function	GO:0000287	magnesium ion binding	1.45413e-05	5.32869e-05	0	0	14	272
GO:0004129 cytochrome-c oxidase activity	14	5.4988e-05	4.575	0.051	Molecular Function	GO:0004129	cytochrome-c oxidase activity	1.51508e-05	5.4988e-05	0	0	14	273
GO:0016675 oxidoreductase activity, acting on a heme group of donors	14	5.4988e-05	4.575	0.051	Molecular Function	GO:0016675	oxidoreductase activity, acting on a heme group of donors	1.51508e-05	5.4988e-05	0	0	14	273
GO:0016676 oxidoreductase activity, acting on a heme group of donors, oxygen as acceptor	14	5.4988e-05	4.575	0.051	Molecular Function	GO:0016676	oxidoreductase activity, acting on a heme group of donors, oxygen as acceptor	1.51508e-05	5.4988e-05	0	0	14	273
GO:0007617 mating behavior	8	5.50201e-05	2.768	0.101	Biological Process	GO:0007617	mating behavior	1.64108e-05	5.50201e-05	0	0	8	79
GO:0019098 reproductive behavior	8	5.50201e-05	2.768	0.101	Biological Process	GO:0019098	reproductive behavior	1.64108e-05	5.50201e-05	0	0	8	79
GO:0044705 multi-organism reproductive behavior	8	5.50201e-05	2.768	0.101	Biological Process	GO:0044705	multi-organism reproductive behavior	1.64108e-05	5.50201e-05	0	0	8	79
GO:0005747 mitochondrial respiratory chain complex I	12	5.56194e-05	4.396	0.077	Cellular Component	GO:0005747	mitochondrial respiratory chain complex I	1.98641e-05	5.56194e-05	0	0	12	155
GO:0030964 NADH dehydrogenase complex	12	5.56194e-05	4.396	0.077	Cellular Component	GO:0030964	NADH dehydrogenase complex	1.98641e-05	5.56194e-05	0	0	12	155
GO:0045271 respiratory chain complex I	12	5.56194e-05	4.396	0.077	Cellular Component	GO:0045271	respiratory chain complex I	1.98641e-05	5.56194e-05	0	0	12	155
GO:0017080 sodium channel regulator activity	12	5.77786e-05	3.922	0.059	Molecular Function	GO:0017080	sodium channel regulator activity	1.60214e-05	5.77786e-05	0	0	12	204
GO:0019871 sodium channel inhibitor activity	12	5.77786e-05	3.922	0.059	Molecular Function	GO:0019871	sodium channel inhibitor activity	1.60214e-05	5.77786e-05	0	0	12	204
GO:0030151 molybdenum ion binding	6	5.86872e-05	1.961	0.143	Molecular Function	GO:0030151	molybdenum ion binding	1.6325e-05	5.86872e-05	0	0	6	42
GO:0010941 regulation of cell death	21	6.51855e-05	7.266	0.04	Biological Process	GO:0010941	regulation of cell death	1.95274e-05	6.51855e-05	0	0	21	521
GO:0042981 regulation of apoptotic process	21	6.51855e-05	7.266	0.04	Biological Process	GO:0042981	regulation of apoptotic process	1.95274e-05	6.51855e-05	0	0	21	521
GO:0043067 regulation of programmed cell death	21	6.51855e-05	7.266	0.04	Biological Process	GO:0043067	regulation of programmed cell death	1.95274e-05	6.51855e-05	0	0	21	521
GO:0006749 glutathione metabolic process	8	6.58093e-05	2.768	0.099	Biological Process	GO:0006749	glutathione metabolic process	1.97428e-05	6.58093e-05	0	0	8	81
GO:0009100 glycoprotein metabolic process	18	6.76781e-05	6.228	0.045	Biological Process	GO:0009100	glycoprotein metabolic process	2.03327e-05	6.76781e-05	0	0	18	403
GO:0008023 transcription elongation factor complex	8	7.00092e-05	2.93	0.118	Cellular Component	GO:0008023	transcription elongation factor complex	2.51462e-05	7.00092e-05	0	0	8	68
GO:0015850 organic hydroxy compound transport	7	7.32468e-05	2.422	0.117	Biological Process	GO:0015850	organic hydroxy compound transport	2.20375e-05	7.32468e-05	0	0	7	60
GO:0009066 aspartate family amino acid metabolic process	10	7.36835e-05	3.46	0.075	Biological Process	GO:0009066	aspartate family amino acid metabolic process	2.22007e-05	7.36835e-05	0	0	10	134
GO:0015740 C4-dicarboxylate transport	11	7.39963e-05	3.806	0.067	Biological Process	GO:0015740	C4-dicarboxylate transport	2.2327e-05	7.39963e-05	0	0	11	163
GO:0006261 DNA-dependent DNA replication	17	7.47283e-05	5.882	0.046	Biological Process	GO:0006261	DNA-dependent DNA replication	2.25802e-05	7.47283e-05	0	0	17	368
GO:0003774 motor activity	15	7.51068e-05	4.902	0.047	Molecular Function	GO:0003774	motor activity	2.09585e-05	7.51068e-05	0	0	15	319
GO:0006000 fructose metabolic process	6	7.61531e-05	2.076	0.146	Biological Process	GO:0006000	fructose metabolic process	2.31097e-05	7.61531e-05	0	0	6	41
GO:0009297 pilus assembly	6	7.61531e-05	2.076	0.146	Biological Process	GO:0009297	pilus assembly	2.31097e-05	7.61531e-05	0	0	6	41
GO:0043711 pilus organization	6	7.61531e-05	2.076	0.146	Biological Process	GO:0043711	pilus organization	2.31097e-05	7.61531e-05	0	0	6	41
GO:0046982 protein heterodimerization activity	6	7.67821e-05	1.961	0.136	Molecular Function	GO:0046982	protein heterodimerization activity	2.14936e-05	7.67821e-05	0	0	6	44
GO:0001907 killing by symbiont of host cells	9	7.83195e-05	3.114	0.083	Biological Process	GO:0001907	killing by symbiont of host cells	2.38349e-05	7.83195e-05	0	0	9	108
GO:0044004 disruption by symbiont of host cell	9	7.83195e-05	3.114	0.083	Biological Process	GO:0044004	disruption by symbiont of host cell	2.38349e-05	7.83195e-05	0	0	9	108
GO:0003008 system process	18	7.85427e-05	6.228	0.044	Biological Process	GO:0003008	system process	2.39368e-05	7.85427e-05	0	0	18	408
GO:0030120 vesicle coat	16	8.26037e-05	5.861	0.058	Cellular Component	GO:0030120	vesicle coat	3.01756e-05	8.26037e-05	0	0	16	274
GO:0030135 coated vesicle	16	8.26037e-05	5.861	0.058	Cellular Component	GO:0030135	coated vesicle	3.01756e-05	8.26037e-05	0	0	16	274
GO:0030662 coated vesicle membrane	16	8.26037e-05	5.861	0.058	Cellular Component	GO:0030662	coated vesicle membrane	3.01756e-05	8.26037e-05	0	0	16	274
GO:0009236 cobalamin biosynthetic process	10	8.79997e-05	3.46	0.073	Biological Process	GO:0009236	cobalamin biosynthetic process	2.68951e-05	8.79997e-05	0	0	10	137
GO:0030203 glycosaminoglycan metabolic process	10	8.79997e-05	3.46	0.073	Biological Process	GO:0030203	glycosaminoglycan metabolic process	2.68951e-05	8.79997e-05	0	0	10	137
GO:0042558 pteridine-containing compound metabolic process	7	8.9497e-05	2.422	0.113	Biological Process	GO:0042558	pteridine-containing compound metabolic process	2.73915e-05	8.9497e-05	0	0	7	62
GO:0070009 serine-type aminopeptidase activity	4	9.03251e-05	1.307	0.286	Molecular Function	GO:0070009	serine-type aminopeptidase activity	2.53642e-05	9.03251e-05	0	0	4	14
GO:0008238 exopeptidase activity	17	9.10248e-05	5.556	0.042	Molecular Function	GO:0008238	exopeptidase activity	2.56408e-05	9.10248e-05	0	0	17	405
GO:1901682 sulfur compound transmembrane transporter activity	6	9.87536e-05	1.961	0.13	Molecular Function	GO:1901682	sulfur compound transmembrane transporter activity	2.79048e-05	9.87536e-05	0	0	6	46
GO:0019915 lipid storage	7	9.93329e-05	2.422	0.111	Biological Process	GO:0019915	lipid storage	3.04449e-05	9.93329e-05	0	0	7	63
GO:0012506 vesicle membrane	17	0.000103143	6.227	0.055	Cellular Component	GO:0012506	vesicle membrane	3.78894e-05	0.000103143	0	0	17	310
GO:0000784 nuclear chromosome, telomeric region	8	0.00010372	2.93	0.111	Cellular Component	GO:0000784	nuclear chromosome, telomeric region	3.83128e-05	0.00010372	0	0	8	72
GO:0015293 symporter activity	10	0.000104985	3.268	0.066	Molecular Function	GO:0015293	symporter activity	2.98506e-05	0.000104985	0	0	10	151
GO:0015294 solute:cation symporter activity	10	0.000104985	3.268	0.066	Molecular Function	GO:0015294	solute:cation symporter activity	2.98506e-05	0.000104985	0	0	10	151
GO:0015994 chlorophyll metabolic process	10	0.000105614	3.46	0.071	Biological Process	GO:0015994	chlorophyll metabolic process	3.24156e-05	0.000105614	0	0	10	140
GO:0043093 FtsZ-dependent cytokinesis	13	0.00010994	4.498	0.055	Biological Process	GO:0043093	FtsZ-dependent cytokinesis	3.3791e-05	0.00010994	0	0	13	235
GO:0019855 calcium channel inhibitor activity	8	0.000110599	2.614	0.085	Molecular Function	GO:0019855	calcium channel inhibitor activity	3.16142e-05	0.000110599	0	0	8	94
GO:0008483 transaminase activity	6	0.000110599	1.961	0.128	Molecular Function	GO:0008483	transaminase activity	3.16415e-05	0.000110599	0	0	6	47
GO:0015721 bile acid and bile salt transport	6	0.000113739	2.076	0.136	Biological Process	GO:0015721	bile acid and bile salt transport	3.50079e-05	0.000113739	0	0	6	44
GO:0042060 wound healing	22	0.000115044	7.612	0.038	Biological Process	GO:0042060	wound healing	3.54593e-05	0.000115044	0	0	22	585
GO:0005227 calcium activated cation channel activity	10	0.000115737	3.268	0.065	Molecular Function	GO:0005227	calcium activated cation channel activity	3.34169e-05	0.000115737	0	0	10	153
GO:0015269 calcium-activated potassium channel activity	10	0.000115737	3.268	0.065	Molecular Function	GO:0015269	calcium-activated potassium channel activity	3.34169e-05	0.000115737	0	0	10	153
GO:0022839 ion gated channel activity	10	0.000115737	3.268	0.065	Molecular Function	GO:0022839	ion gated channel activity	3.34169e-05	0.000115737	0	0	10	153
GO:1902533 positive regulation of intracellular signal transduction	8	0.000117327	2.768	0.091	Biological Process	GO:1902533	positive regulation of intracellular signal transduction	3.62138e-05	0.000117327	0	0	8	88
GO:0051240 positive regulation of multicellular organismal process	9	0.000118587	3.114	0.079	Biological Process	GO:0051240	positive regulation of multicellular organismal process	3.66774e-05	0.000118587	0	0	9	114
GO:0007018 microtubule-based movement	11	0.000118587	3.806	0.064	Biological Process	GO:0007018	microtubule-based movement	3.67054e-05	0.000118587	0	0	11	172
GO:0006826 iron ion transport	13	0.000119034	4.498	0.055	Biological Process	GO:0006826	iron ion transport	3.68953e-05	0.000119034	0	0	13	237
GO:0016762 xyloglucan:xyloglucosyl transferase activity	7	0.000120871	2.288	0.1	Molecular Function	GO:0016762	xyloglucan:xyloglucosyl transferase activity	3.50059e-05	0.000120871	0	0	7	70
GO:0005730 nucleolus	9	0.000122612	3.297	0.095	Cellular Component	GO:0005730	nucleolus	4.55417e-05	0.000122612	0	0	9	95
GO:0009611 response to wounding	22	0.000123309	7.612	0.037	Biological Process	GO:0009611	response to wounding	3.82738e-05	0.000123309	0	0	22	588
GO:0004860 protein kinase inhibitor activity	9	0.00012492	2.941	0.073	Molecular Function	GO:0004860	protein kinase inhibitor activity	3.63984e-05	0.00012492	0	0	9	124
GO:0019210 kinase inhibitor activity	9	0.00012492	2.941	0.073	Molecular Function	GO:0019210	kinase inhibitor activity	3.63984e-05	0.00012492	0	0	9	124
GO:0009235 cobalamin metabolic process	10	0.000125082	3.46	0.07	Biological Process	GO:0009235	cobalamin metabolic process	3.88784e-05	0.000125082	0	0	10	143
GO:0009061 anaerobic respiration	12	0.000131769	4.152	0.058	Biological Process	GO:0009061	anaerobic respiration	4.10137e-05	0.000131769	0	0	12	206
GO:0000184 nuclear-transcribed mRNA catabolic process, nonsense-mediated decay	7	0.000132593	2.422	0.106	Biological Process	GO:0000184	nuclear-transcribed mRNA catabolic process, nonsense-mediated decay	4.13277e-05	0.000132593	0	0	7	66
GO:0022884 macromolecule transmembrane transporter activity	9	0.000132697	2.941	0.072	Molecular Function	GO:0022884	macromolecule transmembrane transporter activity	3.87812e-05	0.000132697	0	0	9	125
GO:0004984 olfactory receptor activity	6	0.000137544	1.961	0.122	Molecular Function	GO:0004984	olfactory receptor activity	4.03189e-05	0.000137544	0	0	6	49
GO:0000781 chromosome, telomeric region	8	0.000138155	2.93	0.107	Cellular Component	GO:0000781	chromosome, telomeric region	5.15967e-05	0.000138155	0	0	8	75
GO:0004879 RNA polymerase II transcription factor activity, ligand-activated sequence-specific DNA binding	9	0.000139615	2.941	0.071	Molecular Function	GO:0004879	RNA polymerase II transcription factor activity, ligand-activated sequence-specific DNA binding	4.12946e-05	0.000139615	0	0	9	126
GO:0004882 androgen receptor activity	9	0.000139615	2.941	0.071	Molecular Function	GO:0004882	androgen receptor activity	4.12946e-05	0.000139615	0	0	9	126
GO:0098531 transcription factor activity, direct ligand regulated sequence-specific DNA binding	9	0.000139615	2.941	0.071	Molecular Function	GO:0098531	transcription factor activity, direct ligand regulated sequence-specific DNA binding	4.12946e-05	0.000139615	0	0	9	126
GO:0019220 regulation of phosphate metabolic process	10	0.000140049	3.46	0.069	Biological Process	GO:0019220	regulation of phosphate metabolic process	4.3773e-05	0.000140049	0	0	10	145
GO:0051174 regulation of phosphorus metabolic process	10	0.000140049	3.46	0.069	Biological Process	GO:0051174	regulation of phosphorus metabolic process	4.3773e-05	0.000140049	0	0	10	145
GO:0005787 signal peptidase complex	13	0.00014406	4.762	0.065	Cellular Component	GO:0005787	signal peptidase complex	5.40962e-05	0.00014406	0	0	13	199
GO:0051274 beta-glucan biosynthetic process	8	0.000147471	2.768	0.088	Biological Process	GO:0051274	beta-glucan biosynthetic process	4.61565e-05	0.000147471	0	0	8	91
GO:0030659 cytoplasmic vesicle membrane	16	0.000151629	5.861	0.055	Cellular Component	GO:0030659	cytoplasmic vesicle membrane	5.72475e-05	0.000151629	0	0	16	289
GO:0008443 phosphofructokinase activity	6	0.000152771	1.961	0.12	Molecular Function	GO:0008443	phosphofructokinase activity	4.53203e-05	0.000152771	0	0	6	50
GO:0005024 transforming growth factor beta-activated receptor activity	5	0.000155102	1.634	0.161	Molecular Function	GO:0005024	transforming growth factor beta-activated receptor activity	4.64213e-05	0.000155102	0	0	5	31
GO:0005026 transforming growth factor beta receptor activity, type II	5	0.000155102	1.634	0.161	Molecular Function	GO:0005026	transforming growth factor beta receptor activity, type II	4.64213e-05	0.000155102	0	0	5	31
GO:0008791 arginine N-succinyltransferase activity	5	0.000155102	1.634	0.161	Molecular Function	GO:0008791	arginine N-succinyltransferase activity	4.64213e-05	0.000155102	0	0	5	31
GO:0070972 protein localization to endoplasmic reticulum	10	0.000156928	3.46	0.068	Biological Process	GO:0070972	protein localization to endoplasmic reticulum	4.91843e-05	0.000156928	0	0	10	147
GO:0006278 RNA-dependent DNA replication	8	0.000159112	2.768	0.087	Biological Process	GO:0006278	RNA-dependent DNA replication	4.99379e-05	0.000159112	0	0	8	92
GO:0002520 immune system development	5	0.000159725	1.73	0.172	Biological Process	GO:0002520	immune system development	5.01993e-05	0.000159725	0	0	5	29
GO:0046677 response to antibiotic	10	0.000165536	3.46	0.068	Biological Process	GO:0046677	response to antibiotic	5.20972e-05	0.000165536	0	0	10	148
GO:0016503 pheromone receptor activity	7	0.000167477	2.288	0.095	Molecular Function	GO:0016503	pheromone receptor activity	5.02727e-05	0.000167477	0	0	7	74
GO:0030658 transport vesicle membrane	14	0.000167578	5.128	0.061	Cellular Component	GO:0030658	transport vesicle membrane	6.36112e-05	0.000167578	0	0	14	231
GO:0006839 mitochondrial transport	11	0.000185453	3.806	0.061	Biological Process	GO:0006839	mitochondrial transport	5.84457e-05	0.000185453	0	0	11	181
GO:0016769 transferase activity, transferring nitrogenous groups	6	0.000187779	1.961	0.115	Molecular Function	GO:0016769	transferase activity, transferring nitrogenous groups	5.68111e-05	0.000187779	0	0	6	52
GO:0016780 phosphotransferase activity, for other substituted phosphate groups	6	0.000187779	1.961	0.115	Molecular Function	GO:0016780	phosphotransferase activity, for other substituted phosphate groups	5.68111e-05	0.000187779	0	0	6	52
GO:0015002 heme-copper terminal oxidase activity	14	0.000187779	4.575	0.045	Molecular Function	GO:0015002	heme-copper terminal oxidase activity	5.68628e-05	0.000187779	0	0	14	308
GO:0005882 intermediate filament	15	0.000190004	5.495	0.057	Cellular Component	GO:0005882	intermediate filament	7.28996e-05	0.000190004	0	0	15	264
GO:0045111 intermediate filament cytoskeleton	15	0.000190004	5.495	0.057	Cellular Component	GO:0045111	intermediate filament cytoskeleton	7.28996e-05	0.000190004	0	0	15	264
GO:0051239 regulation of multicellular organismal process	16	0.000190802	5.536	0.045	Biological Process	GO:0051239	regulation of multicellular organismal process	6.0214e-05	0.000190802	0	0	16	359
GO:0015370 solute:sodium symporter activity	9	0.000195758	2.941	0.068	Molecular Function	GO:0015370	solute:sodium symporter activity	5.94512e-05	0.000195758	0	0	9	132
GO:0061025 membrane fusion	18	0.000196147	6.228	0.041	Biological Process	GO:0061025	membrane fusion	6.19858e-05	0.000196147	0	0	18	439
GO:0030436 asexual sporulation	9	0.000197592	3.114	0.074	Biological Process	GO:0030436	asexual sporulation	6.25282e-05	0.000197592	0	0	9	122
GO:0006006 glucose metabolic process	8	0.000198381	2.768	0.084	Biological Process	GO:0006006	glucose metabolic process	6.28635e-05	0.000198381	0	0	8	95
GO:0033821 DNA beta-glucosyltransferase activity	8	0.000199853	2.614	0.078	Molecular Function	GO:0033821	DNA beta-glucosyltransferase activity	6.10465e-05	0.000199853	0	0	8	103
GO:0043130 ubiquitin binding	8	0.000199853	2.614	0.078	Molecular Function	GO:0043130	ubiquitin binding	6.10465e-05	0.000199853	0	0	8	103
GO:0010942 positive regulation of cell death	7	0.000208795	2.422	0.099	Biological Process	GO:0010942	positive regulation of cell death	6.64348e-05	0.000208795	0	0	7	71
GO:0043065 positive regulation of apoptotic process	7	0.000208795	2.422	0.099	Biological Process	GO:0043065	positive regulation of apoptotic process	6.64348e-05	0.000208795	0	0	7	71
GO:0043068 positive regulation of programmed cell death	7	0.000208795	2.422	0.099	Biological Process	GO:0043068	positive regulation of programmed cell death	6.64348e-05	0.000208795	0	0	7	71
GO:0010638 positive regulation of organelle organization	9	0.000209148	3.114	0.073	Biological Process	GO:0010638	positive regulation of organelle organization	6.66378e-05	0.000209148	0	0	9	123
GO:0015988 energy coupled proton transmembrane transport, against electrochemical gradient	16	0.000214436	5.536	0.044	Biological Process	GO:0015988	energy coupled proton transmembrane transport, against electrochemical gradient	6.86011e-05	0.000214436	0	0	16	363
GO:0015991 ATP hydrolysis coupled proton transport	16	0.000214436	5.536	0.044	Biological Process	GO:0015991	ATP hydrolysis coupled proton transport	6.86011e-05	0.000214436	0	0	16	363
GO:0090662 ATP hydrolysis coupled transmembrane transport	16	0.000214436	5.536	0.044	Biological Process	GO:0090662	ATP hydrolysis coupled transmembrane transport	6.86011e-05	0.000214436	0	0	16	363
GO:0016776 phosphotransferase activity, phosphate group as acceptor	11	0.000216893	3.595	0.055	Molecular Function	GO:0016776	phosphotransferase activity, phosphate group as acceptor	6.64425e-05	0.000216893	0	0	11	200
GO:0033057 multicellular organism reproductive behavior	5	0.000218172	1.73	0.161	Biological Process	GO:0033057	multicellular organism reproductive behavior	7.0174e-05	0.000218172	0	0	5	31
GO:0045924 regulation of female receptivity	5	0.000218172	1.73	0.161	Biological Process	GO:0045924	regulation of female receptivity	7.0174e-05	0.000218172	0	0	5	31
GO:0046008 regulation of female receptivity, post-mating	5	0.000218172	1.73	0.161	Biological Process	GO:0046008	regulation of female receptivity, post-mating	7.0174e-05	0.000218172	0	0	5	31
GO:0060180 female mating behavior	5	0.000218172	1.73	0.161	Biological Process	GO:0060180	female mating behavior	7.0174e-05	0.000218172	0	0	5	31
GO:0044087 regulation of cellular component biogenesis	12	0.000220105	4.152	0.055	Biological Process	GO:0044087	regulation of cellular component biogenesis	7.08908e-05	0.000220105	0	0	12	218
GO:0030162 regulation of proteolysis	11	0.000220756	3.806	0.059	Biological Process	GO:0030162	regulation of proteolysis	7.11963e-05	0.000220756	0	0	11	185
GO:0000288 nuclear-transcribed mRNA catabolic process, deadenylation-dependent decay	6	0.000226614	2.076	0.12	Biological Process	GO:0000288	nuclear-transcribed mRNA catabolic process, deadenylation-dependent decay	7.33796e-05	0.000226614	0	0	6	50
GO:0000290 deadenylation-dependent decapping of nuclear-transcribed mRNA	6	0.000226614	2.076	0.12	Biological Process	GO:0000290	deadenylation-dependent decapping of nuclear-transcribed mRNA	7.33796e-05	0.000226614	0	0	6	50
GO:0072348 sulfur compound transport	6	0.000226614	2.076	0.12	Biological Process	GO:0072348	sulfur compound transport	7.33796e-05	0.000226614	0	0	6	50
GO:0001664 G-protein coupled receptor binding	8	0.000227858	2.614	0.076	Molecular Function	GO:0001664	G-protein coupled receptor binding	7.00023e-05	0.000227858	0	0	8	105
GO:0042720 mitochondrial inner membrane peptidase complex	6	0.000228338	2.198	0.143	Cellular Component	GO:0042720	mitochondrial inner membrane peptidase complex	8.80732e-05	0.000228338	0	0	6	42
GO:0006470 protein dephosphorylation	12	0.000228428	4.152	0.055	Biological Process	GO:0006470	protein dephosphorylation	7.40661e-05	0.000228428	0	0	12	219
GO:0005549 odorant binding	6	0.000228884	1.961	0.111	Molecular Function	GO:0005549	odorant binding	7.05189e-05	0.000228884	0	0	6	54
GO:0051818 disruption of cells of other organism involved in symbiotic interaction	9	0.000232359	3.114	0.072	Biological Process	GO:0051818	disruption of cells of other organism involved in symbiotic interaction	7.55417e-05	0.000232359	0	0	9	125
GO:0051883 killing of cells in other organism involved in symbiotic interaction	9	0.000232359	3.114	0.072	Biological Process	GO:0051883	killing of cells in other organism involved in symbiotic interaction	7.55417e-05	0.000232359	0	0	9	125
GO:0005618 cell wall	12	0.000232965	4.396	0.066	Cellular Component	GO:0005618	cell wall	9.0809e-05	0.000232965	0	0	12	181
GO:0009512 cytochrome b6f complex	12	0.000232965	4.396	0.066	Cellular Component	GO:0009512	cytochrome b6f complex	9.0809e-05	0.000232965	0	0	12	181
GO:0006626 protein targeting to mitochondrion	10	0.000236036	3.46	0.065	Biological Process	GO:0006626	protein targeting to mitochondrion	7.69113e-05	0.000236036	0	0	10	155
GO:0001775 cell activation	20	0.000236036	6.92	0.038	Biological Process	GO:0001775	cell activation	7.69418e-05	0.000236036	0	0	20	530
GO:0008519 ammonium transmembrane transporter activity	5	0.000238313	1.634	0.147	Molecular Function	GO:0008519	ammonium transmembrane transporter activity	7.36336e-05	0.000238313	0	0	5	34
GO:0015204 urea transmembrane transporter activity	4	0.000240154	1.307	0.222	Molecular Function	GO:0015204	urea transmembrane transporter activity	7.44138e-05	0.000240154	0	0	4	18
GO:0019072 viral genome packaging	7	0.000243414	2.422	0.096	Biological Process	GO:0019072	viral genome packaging	7.94519e-05	0.000243414	0	0	7	73
GO:0030521 androgen receptor signaling pathway	9	0.000245857	3.114	0.071	Biological Process	GO:0030521	androgen receptor signaling pathway	8.03559e-05	0.000245857	0	0	9	126
GO:0009312 oligosaccharide biosynthetic process	11	0.000251348	3.806	0.059	Biological Process	GO:0009312	oligosaccharide biosynthetic process	8.22593e-05	0.000251348	0	0	11	188
GO:0003707 steroid hormone receptor activity	9	0.000253949	2.941	0.066	Molecular Function	GO:0003707	steroid hormone receptor activity	7.93333e-05	0.000253949	0	0	9	137
GO:0005342 organic acid transmembrane transporter activity	11	0.000253949	3.595	0.054	Molecular Function	GO:0005342	organic acid transmembrane transporter activity	7.93592e-05	0.000253949	0	0	11	204
GO:0046943 carboxylic acid transmembrane transporter activity	11	0.000253949	3.595	0.054	Molecular Function	GO:0046943	carboxylic acid transmembrane transporter activity	7.93592e-05	0.000253949	0	0	11	204
GO:0006887 exocytosis	12	0.000257362	4.152	0.054	Biological Process	GO:0006887	exocytosis	8.43389e-05	0.000257362	0	0	12	222
GO:0006614 SRP-dependent cotranslational protein targeting to membrane	9	0.000258627	3.114	0.071	Biological Process	GO:0006614	SRP-dependent cotranslational protein targeting to membrane	8.54253e-05	0.000258627	0	0	9	127
GO:0009967 positive regulation of signal transduction	9	0.000258627	3.114	0.071	Biological Process	GO:0009967	positive regulation of signal transduction	8.54253e-05	0.000258627	0	0	9	127
GO:0010647 positive regulation of cell communication	9	0.000258627	3.114	0.071	Biological Process	GO:0010647	positive regulation of cell communication	8.54253e-05	0.000258627	0	0	9	127
GO:0023056 positive regulation of signaling	9	0.000258627	3.114	0.071	Biological Process	GO:0023056	positive regulation of signaling	8.54253e-05	0.000258627	0	0	9	127
GO:0045047 protein targeting to ER	9	0.000258627	3.114	0.071	Biological Process	GO:0045047	protein targeting to ER	8.54253e-05	0.000258627	0	0	9	127
GO:0072599 establishment of protein localization to endoplasmic reticulum	9	0.000258627	3.114	0.071	Biological Process	GO:0072599	establishment of protein localization to endoplasmic reticulum	8.54253e-05	0.000258627	0	0	9	127
GO:0071973 bacterial-type flagellum-dependent cell motility	10	0.00025887	3.46	0.064	Biological Process	GO:0071973	bacterial-type flagellum-dependent cell motility	8.56177e-05	0.00025887	0	0	10	157
GO:0098533 ATPase dependent transmembrane transport complex	8	0.000269826	2.93	0.096	Cellular Component	GO:0098533	ATPase dependent transmembrane transport complex	0.000106829	0.000269826	0	0	8	83
GO:1904564 Nbp35-Cfd1 ATPase complex	8	0.000269826	2.93	0.096	Cellular Component	GO:1904564	Nbp35-Cfd1 ATPase complex	0.000106829	0.000269826	0	0	8	83
GO:1904949 ATPase complex	8	0.000269826	2.93	0.096	Cellular Component	GO:1904949	ATPase complex	0.000106829	0.000269826	0	0	8	83
GO:0006275 regulation of DNA replication	11	0.000273048	3.806	0.058	Biological Process	GO:0006275	regulation of DNA replication	9.04251e-05	0.000273048	0	0	11	190
GO:0030518 intracellular steroid hormone receptor signaling pathway	9	0.000273346	3.114	0.07	Biological Process	GO:0030518	intracellular steroid hormone receptor signaling pathway	9.07605e-05	0.000273346	0	0	9	128
GO:0030522 intracellular receptor signaling pathway	9	0.000273346	3.114	0.07	Biological Process	GO:0030522	intracellular receptor signaling pathway	9.07605e-05	0.000273346	0	0	9	128
GO:0001503 ossification	6	0.000276128	2.076	0.115	Biological Process	GO:0001503	ossification	9.18036e-05	0.000276128	0	0	6	52
GO:0001816 cytokine production	7	0.000283065	2.422	0.093	Biological Process	GO:0001816	cytokine production	9.44774e-05	0.000283065	0	0	7	75
GO:0001817 regulation of cytokine production	7	0.000283065	2.422	0.093	Biological Process	GO:0001817	regulation of cytokine production	9.44774e-05	0.000283065	0	0	7	75
GO:0001819 positive regulation of cytokine production	7	0.000283065	2.422	0.093	Biological Process	GO:0001819	positive regulation of cytokine production	9.44774e-05	0.000283065	0	0	7	75
GO:0044550 secondary metabolite biosynthetic process	11	0.000283548	3.806	0.058	Biological Process	GO:0044550	secondary metabolite biosynthetic process	9.47614e-05	0.000283548	0	0	11	191
GO:0015948 methanogenesis	11	0.000295901	3.806	0.057	Biological Process	GO:0015948	methanogenesis	9.92741e-05	0.000295901	0	0	11	192
GO:0015975 energy derivation by oxidation of reduced inorganic compounds	11	0.000295901	3.806	0.057	Biological Process	GO:0015975	energy derivation by oxidation of reduced inorganic compounds	9.92741e-05	0.000295901	0	0	11	192
GO:0043447 alkane biosynthetic process	11	0.000295901	3.806	0.057	Biological Process	GO:0043447	alkane biosynthetic process	9.92741e-05	0.000295901	0	0	11	192
GO:0006012 galactose metabolic process	7	0.000305662	2.422	0.092	Biological Process	GO:0006012	galactose metabolic process	0.000102814	0.000305662	0	0	7	76
GO:0007586 digestion	7	0.000305662	2.422	0.092	Biological Process	GO:0007586	digestion	0.000102814	0.000305662	0	0	7	76
GO:0001897 cytolysis by symbiont of host cells	8	0.000308225	2.768	0.078	Biological Process	GO:0001897	cytolysis by symbiont of host cells	0.000104119	0.000308225	0	0	8	102
GO:0019836 hemolysis by symbiont of host erythrocytes	8	0.000308225	2.768	0.078	Biological Process	GO:0019836	hemolysis by symbiont of host erythrocytes	0.000104119	0.000308225	0	0	8	102
GO:0015840 urea transport	4	0.000308225	1.384	0.222	Biological Process	GO:0015840	urea transport	0.000104343	0.000308225	0	0	4	18
GO:0019755 one-carbon compound transport	4	0.000308225	1.384	0.222	Biological Process	GO:0019755	one-carbon compound transport	0.000104343	0.000308225	0	0	4	18
GO:0071918 urea transmembrane transport	4	0.000308225	1.384	0.222	Biological Process	GO:0071918	urea transmembrane transport	0.000104343	0.000308225	0	0	4	18
GO:0019829 cation-transporting ATPase activity	10	0.0003144	3.268	0.057	Molecular Function	GO:0019829	cation-transporting ATPase activity	9.88036e-05	0.0003144	0	0	10	174
GO:0042625 ATPase coupled ion transmembrane transporter activity	10	0.0003144	3.268	0.057	Molecular Function	GO:0042625	ATPase coupled ion transmembrane transporter activity	9.88036e-05	0.0003144	0	0	10	174
GO:0005615 extracellular space	27	0.000320318	9.89	0.038	Cellular Component	GO:0005615	extracellular space	0.000127474	0.000320318	0	0	27	703
GO:0007631 feeding behavior	8	0.000328995	2.768	0.078	Biological Process	GO:0007631	feeding behavior	0.000111517	0.000328995	0	0	8	103
GO:0009636 response to toxic substance	12	0.00033351	4.152	0.052	Biological Process	GO:0009636	response to toxic substance	0.000113191	0.00033351	0	0	12	229
GO:0007608 sensory perception of smell	6	0.000334245	2.076	0.111	Biological Process	GO:0007608	sensory perception of smell	0.00011373	0.000334245	0	0	6	54
GO:0051345 positive regulation of hydrolase activity	6	0.000334245	2.076	0.111	Biological Process	GO:0051345	positive regulation of hydrolase activity	0.00011373	0.000334245	0	0	6	54
GO:0006914 autophagy	23	0.000344873	7.958	0.034	Biological Process	GO:0006914	autophagy	0.000117496	0.000344873	0	0	23	680
GO:0002252 immune effector process	12	0.000345724	4.152	0.052	Biological Process	GO:0002252	immune effector process	0.000117935	0.000345724	0	0	12	230
GO:0005496 steroid binding	9	0.000348322	2.941	0.063	Molecular Function	GO:0005496	steroid binding	0.000110296	0.000348322	0	0	9	143
GO:0016811 hydrolase activity, acting on carbon-nitrogen (but not peptide) bonds, in linear amides	8	0.000348322	2.614	0.071	Molecular Function	GO:0016811	hydrolase activity, acting on carbon-nitrogen (but not peptide) bonds, in linear amides	0.000110384	0.000348322	0	0	8	112
GO:0030145 manganese ion binding	8	0.000348322	2.614	0.071	Molecular Function	GO:0030145	manganese ion binding	0.000110384	0.000348322	0	0	8	112
GO:0005938 cell cortex	16	0.000348568	5.861	0.051	Cellular Component	GO:0005938	cell cortex	0.000140138	0.000348568	0	0	16	312
GO:0099568 cytoplasmic region	16	0.000348568	5.861	0.051	Cellular Component	GO:0099568	cytoplasmic region	0.000140138	0.000348568	0	0	16	312
GO:0005801 cis-Golgi network	10	0.000349719	3.663	0.074	Cellular Component	GO:0005801	cis-Golgi network	0.000141315	0.000349719	0	0	10	135
GO:0030150 protein import into mitochondrial matrix	9	0.000356661	3.114	0.068	Biological Process	GO:0030150	protein import into mitochondrial matrix	0.000121821	0.000356661	0	0	9	133
GO:0031225 anchored component of membrane	4	0.000360007	1.465	0.25	Cellular Component	GO:0031225	anchored component of membrane	0.000146207	0.000360007	0	0	4	16
GO:0005381 iron ion transmembrane transporter activity	14	0.000360308	4.575	0.043	Molecular Function	GO:0005381	iron ion transmembrane transporter activity	0.000114499	0.000360308	0	0	14	329
GO:0003922 GMP synthase (glutamine-hydrolyzing) activity	4	0.000361228	1.307	0.2	Molecular Function	GO:0003922	GMP synthase (glutamine-hydrolyzing) activity	0.000115428	0.000361228	0	0	4	20
GO:0004677 DNA-dependent protein kinase activity	4	0.000361228	1.307	0.2	Molecular Function	GO:0004677	DNA-dependent protein kinase activity	0.000115428	0.000361228	0	0	4	20
GO:0008703 5-amino-6-(5-phosphoribosylamino)uracil reductase activity	3	0.000362051	0.98	0.375	Molecular Function	GO:0008703	5-amino-6-(5-phosphoribosylamino)uracil reductase activity	0.000116321	0.000362051	0	0	3	8
GO:0016860 intramolecular oxidoreductase activity	9	0.000362051	2.941	0.062	Molecular Function	GO:0016860	intramolecular oxidoreductase activity	0.000116328	0.000362051	0	0	9	144
GO:0045261 proton-transporting ATP synthase complex, catalytic core F(1)	8	0.000364915	2.93	0.092	Cellular Component	GO:0045261	proton-transporting ATP synthase complex, catalytic core F(1)	0.000148945	0.000364915	0	0	8	87
GO:0042886 amide transport	6	0.000368869	2.076	0.109	Biological Process	GO:0042886	amide transport	0.00012615	0.000368869	0	0	6	55
GO:0009200 deoxyribonucleoside triphosphate metabolic process	8	0.000370969	2.768	0.076	Biological Process	GO:0009200	deoxyribonucleoside triphosphate metabolic process	0.000127619	0.000370969	0	0	8	105
GO:0009211 pyrimidine deoxyribonucleoside triphosphate metabolic process	8	0.000370969	2.768	0.076	Biological Process	GO:0009211	pyrimidine deoxyribonucleoside triphosphate metabolic process	0.000127619	0.000370969	0	0	8	105
GO:0046080 dUTP metabolic process	8	0.000370969	2.768	0.076	Biological Process	GO:0046080	dUTP metabolic process	0.000127619	0.000370969	0	0	8	105
GO:0051273 beta-glucan metabolic process	8	0.000370969	2.768	0.076	Biological Process	GO:0051273	beta-glucan metabolic process	0.000127619	0.000370969	0	0	8	105
GO:0002949 tRNA threonylcarbamoyladenosine modification	12	0.000370969	4.152	0.052	Biological Process	GO:0002949	tRNA threonylcarbamoyladenosine modification	0.000127937	0.000370969	0	0	12	232
GO:0070525 tRNA threonylcarbamoyladenosine metabolic process	12	0.000370969	4.152	0.052	Biological Process	GO:0070525	tRNA threonylcarbamoyladenosine metabolic process	0.000127937	0.000370969	0	0	12	232
GO:1901698 response to nitrogen compound	5	0.000370969	1.73	0.143	Biological Process	GO:1901698	response to nitrogen compound	0.000127992	0.000370969	0	0	5	35
GO:0003993 acid phosphatase activity	9	0.000380634	2.941	0.062	Molecular Function	GO:0003993	acid phosphatase activity	0.000122634	0.000380634	0	0	9	145
GO:0006354 DNA-templated transcription, elongation	8	0.000393256	2.768	0.075	Biological Process	GO:0006354	DNA-templated transcription, elongation	0.000136363	0.000393256	0	0	8	106
GO:0032507 maintenance of protein location in cell	8	0.000393256	2.768	0.075	Biological Process	GO:0032507	maintenance of protein location in cell	0.000136363	0.000393256	0	0	8	106
GO:0045185 maintenance of protein location	8	0.000393256	2.768	0.075	Biological Process	GO:0045185	maintenance of protein location	0.000136363	0.000393256	0	0	8	106
GO:0051651 maintenance of location in cell	8	0.000393256	2.768	0.075	Biological Process	GO:0051651	maintenance of location in cell	0.000136363	0.000393256	0	0	8	106
GO:0005343 organic acid:sodium symporter activity	6	0.000396383	1.961	0.1	Molecular Function	GO:0005343	organic acid:sodium symporter activity	0.000128057	0.000396383	0	0	6	60
GO:0007548 sex differentiation	6	0.000402151	2.076	0.107	Biological Process	GO:0007548	sex differentiation	0.000139621	0.000402151	0	0	6	56
GO:0044421 extracellular region part	33	0.000408992	12.088	0.035	Cellular Component	GO:0044421	extracellular region part	0.00016777	0.000408992	0	0	33	955
GO:0006457 protein folding	15	0.000411036	5.19	0.043	Biological Process	GO:0006457	protein folding	0.000142884	0.000411036	0	0	15	347
GO:0006165 nucleoside diphosphate phosphorylation	8	0.000417275	2.768	0.075	Biological Process	GO:0006165	nucleoside diphosphate phosphorylation	0.000145595	0.000417275	0	0	8	107
GO:0015718 monocarboxylic acid transport	8	0.000417275	2.768	0.075	Biological Process	GO:0015718	monocarboxylic acid transport	0.000145595	0.000417275	0	0	8	107
GO:0046939 nucleotide phosphorylation	8	0.000417275	2.768	0.075	Biological Process	GO:0046939	nucleotide phosphorylation	0.000145595	0.000417275	0	0	8	107
GO:0007286 spermatid development	5	0.000419519	1.73	0.139	Biological Process	GO:0007286	spermatid development	0.000146922	0.000419519	0	0	5	36
GO:0034227 tRNA thio-modification	5	0.000419519	1.73	0.139	Biological Process	GO:0034227	tRNA thio-modification	0.000146922	0.000419519	0	0	5	36
GO:0048515 spermatid differentiation	5	0.000419519	1.73	0.139	Biological Process	GO:0048515	spermatid differentiation	0.000146922	0.000419519	0	0	5	36
GO:0009262 deoxyribonucleotide metabolic process	10	0.000427049	3.46	0.06	Biological Process	GO:0009262	deoxyribonucleotide metabolic process	0.000149929	0.000427049	0	0	10	168
GO:0045229 external encapsulating structure organization	10	0.000427049	3.46	0.06	Biological Process	GO:0045229	external encapsulating structure organization	0.000149929	0.000427049	0	0	10	168
GO:0005375 copper ion transmembrane transporter activity	6	0.000429827	1.961	0.098	Molecular Function	GO:0005375	copper ion transmembrane transporter activity	0.000140491	0.000429827	0	0	6	61
GO:0008009 chemokine activity	6	0.000429827	1.961	0.098	Molecular Function	GO:0008009	chemokine activity	0.000140491	0.000429827	0	0	6	61
GO:0042379 chemokine receptor binding	6	0.000429827	1.961	0.098	Molecular Function	GO:0042379	chemokine receptor binding	0.000140491	0.000429827	0	0	6	61
GO:0015103 inorganic anion transmembrane transporter activity	8	0.000429827	2.614	0.069	Molecular Function	GO:0015103	inorganic anion transmembrane transporter activity	0.00014103	0.000429827	0	0	8	116
GO:0032182 ubiquitin-like protein binding	8	0.000429827	2.614	0.069	Molecular Function	GO:0032182	ubiquitin-like protein binding	0.00014103	0.000429827	0	0	8	116
GO:0098599 palmitoyl hydrolase activity	4	0.000429827	1.307	0.19	Molecular Function	GO:0098599	palmitoyl hydrolase activity	0.000141132	0.000429827	0	0	4	21
GO:0006220 pyrimidine nucleotide metabolic process	11	0.000441712	3.806	0.054	Biological Process	GO:0006220	pyrimidine nucleotide metabolic process	0.00015546	0.000441712	0	0	11	202
GO:0019069 viral capsid assembly	11	0.000441712	3.806	0.054	Biological Process	GO:0019069	viral capsid assembly	0.00015546	0.000441712	0	0	11	202
GO:0000375 RNA splicing, via transesterification reactions	13	0.000453769	4.498	0.047	Biological Process	GO:0000375	RNA splicing, via transesterification reactions	0.0001599	0.000453769	0	0	13	274
GO:0006177 GMP biosynthetic process	4	0.000456767	1.384	0.2	Biological Process	GO:0006177	GMP biosynthetic process	0.000161549	0.000456767	0	0	4	20
GO:0044030 regulation of DNA methylation	4	0.000456767	1.384	0.2	Biological Process	GO:0044030	regulation of DNA methylation	0.000161549	0.000456767	0	0	4	20
GO:0046037 GMP metabolic process	4	0.000456767	1.384	0.2	Biological Process	GO:0046037	GMP metabolic process	0.000161549	0.000456767	0	0	4	20
GO:0031988 membrane-bounded vesicle	21	0.000460894	7.692	0.043	Cellular Component	GO:0031988	membrane-bounded vesicle	0.000190001	0.000460894	0	0	21	494
GO:0016286 small conductance calcium-activated potassium channel activity	6	0.000467346	1.961	0.097	Molecular Function	GO:0016286	small conductance calcium-activated potassium channel activity	0.000153862	0.000467346	0	0	6	62
GO:0009084 glutamine family amino acid biosynthetic process	6	0.000479407	2.076	0.103	Biological Process	GO:0009084	glutamine family amino acid biosynthetic process	0.000169972	0.000479407	0	0	6	58
GO:0050829 defense response to Gram-negative bacterium	6	0.000479407	2.076	0.103	Biological Process	GO:0050829	defense response to Gram-negative bacterium	0.000169972	0.000479407	0	0	6	58
GO:0022412 cellular process involved in reproduction in multicellular organism	8	0.000497017	2.768	0.073	Biological Process	GO:0022412	cellular process involved in reproduction in multicellular organism	0.00017643	0.000497017	0	0	8	110
GO:0008855 exodeoxyribonuclease VII activity	18	0.000505948	5.882	0.035	Molecular Function	GO:0008855	exodeoxyribonuclease VII activity	0.000167666	0.000505948	0	0	18	518
GO:0005544 calcium-dependent phospholipid binding	6	0.000505948	1.961	0.095	Molecular Function	GO:0005544	calcium-dependent phospholipid binding	0.00016822	0.000505948	0	0	6	63
GO:0015296 anion:cation symporter activity	6	0.000505948	1.961	0.095	Molecular Function	GO:0015296	anion:cation symporter activity	0.00016822	0.000505948	0	0	6	63
GO:0004659 prenyltransferase activity	8	0.000505948	2.614	0.067	Molecular Function	GO:0004659	prenyltransferase activity	0.000168352	0.000505948	0	0	8	119
GO:1990542 mitochondrial transmembrane transport	9	0.00050604	3.114	0.064	Biological Process	GO:1990542	mitochondrial transmembrane transport	0.000179852	0.00050604	0	0	9	140
GO:0015947 methane metabolic process	11	0.000517884	3.806	0.053	Biological Process	GO:0015947	methane metabolic process	0.00018451	0.000517884	0	0	11	206
GO:0043446 cellular alkane metabolic process	11	0.000517884	3.806	0.053	Biological Process	GO:0043446	cellular alkane metabolic process	0.00018451	0.000517884	0	0	11	206
GO:0009067 aspartate family amino acid biosynthetic process	8	0.000526559	2.768	0.072	Biological Process	GO:0009067	aspartate family amino acid biosynthetic process	0.000187829	0.000526559	0	0	8	111
GO:0006119 oxidative phosphorylation	11	0.000538214	3.806	0.053	Biological Process	GO:0006119	oxidative phosphorylation	0.000192452	0.000538214	0	0	11	207
GO:0042773 ATP synthesis coupled electron transport	11	0.000538214	3.806	0.053	Biological Process	GO:0042773	ATP synthesis coupled electron transport	0.000192452	0.000538214	0	0	11	207
GO:0042546 cell wall biogenesis	7	0.000540271	2.422	0.083	Biological Process	GO:0042546	cell wall biogenesis	0.000193422	0.000540271	0	0	7	84
GO:0009341 beta-galactosidase complex	5	0.000543422	1.832	0.156	Cellular Component	GO:0009341	beta-galactosidase complex	0.000225132	0.000543422	0	0	5	32
GO:0044801 single-organism membrane fusion	14	0.000548407	4.844	0.044	Biological Process	GO:0044801	single-organism membrane fusion	0.000196572	0.000548407	0	0	14	318
GO:0000275 mitochondrial proton-transporting ATP synthase complex, catalytic core F(1)	7	0.000548417	2.564	0.1	Cellular Component	GO:0000275	mitochondrial proton-transporting ATP synthase complex, catalytic core F(1)	0.00022944	0.000548417	0	0	7	70
GO:0048046 apoplast	7	0.000548417	2.564	0.1	Cellular Component	GO:0048046	apoplast	0.00022944	0.000548417	0	0	7	70
GO:0004932 mating-type factor pheromone receptor activity	6	0.000550366	1.961	0.094	Molecular Function	GO:0004932	mating-type factor pheromone receptor activity	0.000183617	0.000550366	0	0	6	64
GO:0004721 phosphoprotein phosphatase activity	12	0.000552397	3.922	0.046	Molecular Function	GO:0004721	phosphoprotein phosphatase activity	0.000184781	0.000552397	0	0	12	263
GO:0019199 transmembrane receptor protein kinase activity	8	0.000563166	2.614	0.066	Molecular Function	GO:0019199	transmembrane receptor protein kinase activity	0.000188879	0.000563166	0	0	8	121
GO:0044798 nuclear transcription factor complex	13	0.000574	4.762	0.056	Cellular Component	GO:0044798	nuclear transcription factor complex	0.000241314	0.000574	0	0	13	231
GO:0032269 negative regulation of cellular protein metabolic process	10	0.000581924	3.46	0.057	Biological Process	GO:0032269	negative regulation of cellular protein metabolic process	0.00020909	0.000581924	0	0	10	175
GO:0051248 negative regulation of protein metabolic process	10	0.000581924	3.46	0.057	Biological Process	GO:0051248	negative regulation of protein metabolic process	0.00020909	0.000581924	0	0	10	175
GO:0006865 amino acid transport	9	0.000586422	3.114	0.063	Biological Process	GO:0006865	amino acid transport	0.000210959	0.000586422	0	0	9	143
GO:0030077 plasma membrane light-harvesting complex	7	0.000590715	2.564	0.099	Cellular Component	GO:0030077	plasma membrane light-harvesting complex	0.000250753	0.000590715	0	0	7	71
GO:0042716 plasma membrane-derived chromatophore	7	0.000590715	2.564	0.099	Cellular Component	GO:0042716	plasma membrane-derived chromatophore	0.000250753	0.000590715	0	0	7	71
GO:0005199 structural constituent of cell wall	6	0.000595075	1.961	0.092	Molecular Function	GO:0005199	structural constituent of cell wall	0.000200104	0.000595075	0	0	6	65
GO:0006869 lipid transport	24	0.000601332	8.304	0.032	Biological Process	GO:0006869	lipid transport	0.000216584	0.000601332	0	0	24	756
GO:0004345 glucose-6-phosphate dehydrogenase activity	4	0.000605189	1.307	0.174	Molecular Function	GO:0004345	glucose-6-phosphate dehydrogenase activity	0.000204571	0.000605189	0	0	4	23
GO:0004478 methionine adenosyltransferase activity	4	0.000605189	1.307	0.174	Molecular Function	GO:0004478	methionine adenosyltransferase activity	0.000204571	0.000605189	0	0	4	23
GO:0015291 secondary active transmembrane transporter activity	12	0.000605345	3.922	0.045	Molecular Function	GO:0015291	secondary active transmembrane transporter activity	0.000205157	0.000605345	0	0	12	266
GO:0042162 telomeric DNA binding	5	0.000608514	1.634	0.119	Molecular Function	GO:0042162	telomeric DNA binding	0.000206766	0.000608514	0	0	5	42
GO:0051493 regulation of cytoskeleton organization	12	0.000611621	4.152	0.049	Biological Process	GO:0051493	regulation of cytoskeleton organization	0.000220554	0.000611621	0	0	12	246
GO:0040007 growth	9	0.000615647	3.114	0.062	Biological Process	GO:0040007	growth	0.000222272	0.000615647	0	0	9	144
GO:0005319 lipid transporter activity	10	0.000621937	3.268	0.052	Molecular Function	GO:0005319	lipid transporter activity	0.000211875	0.000621937	0	0	10	191
GO:0035434 copper ion transmembrane transport	6	0.000622524	2.076	0.098	Biological Process	GO:0035434	copper ion transmembrane transport	0.000225025	0.000622524	0	0	6	61
GO:0016671 oxidoreductase activity, acting on a sulfur group of donors, disulfide as acceptor	6	0.000637499	1.961	0.091	Molecular Function	GO:0016671	oxidoreductase activity, acting on a sulfur group of donors, disulfide as acceptor	0.000217737	0.000637499	0	0	6	66
GO:0030286 dynein complex	7	0.000641527	2.564	0.097	Cellular Component	GO:0030286	dynein complex	0.000273631	0.000641527	0	0	7	72
GO:0051260 protein homooligomerization	9	0.000646814	3.114	0.062	Biological Process	GO:0051260	protein homooligomerization	0.000234085	0.000646814	0	0	9	145
GO:0031334 positive regulation of protein complex assembly	8	0.000658061	2.768	0.07	Biological Process	GO:0031334	positive regulation of protein complex assembly	0.000239647	0.000658061	0	0	8	115
GO:0032273 positive regulation of protein polymerization	8	0.000658061	2.768	0.07	Biological Process	GO:0032273	positive regulation of protein polymerization	0.000239647	0.000658061	0	0	8	115
GO:0044089 positive regulation of cellular component biogenesis	8	0.000658061	2.768	0.07	Biological Process	GO:0044089	positive regulation of cellular component biogenesis	0.000239647	0.000658061	0	0	8	115
GO:0051495 positive regulation of cytoskeleton organization	8	0.000658061	2.768	0.07	Biological Process	GO:0051495	positive regulation of cytoskeleton organization	0.000239647	0.000658061	0	0	8	115
GO:0001539 cilium or flagellum-dependent cell motility	10	0.000658061	3.46	0.056	Biological Process	GO:0001539	cilium or flagellum-dependent cell motility	0.000239865	0.000658061	0	0	10	178
GO:0097588 archaeal or bacterial-type flagellum-dependent cell motility	10	0.000658061	3.46	0.056	Biological Process	GO:0097588	archaeal or bacterial-type flagellum-dependent cell motility	0.000239865	0.000658061	0	0	10	178
GO:0010927 cellular component assembly involved in morphogenesis	5	0.000669287	1.73	0.125	Biological Process	GO:0010927	cellular component assembly involved in morphogenesis	0.000244826	0.000669287	0	0	5	40
GO:0042384 cilium assembly	5	0.000669287	1.73	0.125	Biological Process	GO:0042384	cilium assembly	0.000244826	0.000669287	0	0	5	40
GO:0060271 cilium morphogenesis	5	0.000669287	1.73	0.125	Biological Process	GO:0060271	cilium morphogenesis	0.000244826	0.000669287	0	0	5	40
GO:0030337 DNA polymerase processivity factor activity	6	0.000690863	1.961	0.09	Molecular Function	GO:0030337	DNA polymerase processivity factor activity	0.000236572	0.000690863	0	0	6	67
GO:0005310 dicarboxylic acid transmembrane transporter activity	7	0.000712911	2.288	0.074	Molecular Function	GO:0005310	dicarboxylic acid transmembrane transporter activity	0.000244749	0.000712911	0	0	7	95
GO:0016023 cytoplasmic, membrane-bounded vesicle	20	0.000713161	7.326	0.042	Cellular Component	GO:0016023	cytoplasmic, membrane-bounded vesicle	0.000305641	0.000713161	0	0	20	475
GO:0006487 protein N-linked glycosylation	6	0.000733393	2.076	0.095	Biological Process	GO:0006487	protein N-linked glycosylation	0.000268911	0.000733393	0	0	6	63
GO:0006541 glutamine metabolic process	6	0.000733393	2.076	0.095	Biological Process	GO:0006541	glutamine metabolic process	0.000268911	0.000733393	0	0	6	63
GO:0019200 carbohydrate kinase activity	6	0.000745707	1.961	0.088	Molecular Function	GO:0019200	carbohydrate kinase activity	0.000256665	0.000745707	0	0	6	68
GO:0036442 hydrogen-exporting ATPase activity	7	0.00075474	2.288	0.073	Molecular Function	GO:0036442	hydrogen-exporting ATPase activity	0.000261103	0.00075474	0	0	7	96
GO:0046961 proton-transporting ATPase activity, rotational mechanism	7	0.00075474	2.288	0.073	Molecular Function	GO:0046961	proton-transporting ATPase activity, rotational mechanism	0.000261103	0.00075474	0	0	7	96
GO:0000377 RNA splicing, via transesterification reactions with bulged adenosine as nucleophile	12	0.000772922	4.152	0.047	Biological Process	GO:0000377	RNA splicing, via transesterification reactions with bulged adenosine as nucleophile	0.000285127	0.000772922	0	0	12	253
GO:0000398 mRNA splicing, via spliceosome	12	0.000772922	4.152	0.047	Biological Process	GO:0000398	mRNA splicing, via spliceosome	0.000285127	0.000772922	0	0	12	253
GO:0006556 S-adenosylmethionine biosynthetic process	4	0.000772922	1.384	0.174	Biological Process	GO:0006556	S-adenosylmethionine biosynthetic process	0.000285511	0.000772922	0	0	4	23
GO:0030212 hyaluronan metabolic process	4	0.000772922	1.384	0.174	Biological Process	GO:0030212	hyaluronan metabolic process	0.000285511	0.000772922	0	0	4	23
GO:0046500 S-adenosylmethionine metabolic process	4	0.000772922	1.384	0.174	Biological Process	GO:0046500	S-adenosylmethionine metabolic process	0.000285511	0.000772922	0	0	4	23
GO:1903510 mucopolysaccharide metabolic process	4	0.000772922	1.384	0.174	Biological Process	GO:1903510	mucopolysaccharide metabolic process	0.000285511	0.000772922	0	0	4	23
GO:0040012 regulation of locomotion	8	0.000772922	2.768	0.068	Biological Process	GO:0040012	regulation of locomotion	0.000285747	0.000772922	0	0	8	118
GO:0019184 nonribosomal peptide biosynthetic process	10	0.000774673	3.46	0.055	Biological Process	GO:0019184	nonribosomal peptide biosynthetic process	0.00028673	0.000774673	0	0	10	182
GO:0004576 oligosaccharyl transferase activity	6	0.00080176	1.961	0.087	Molecular Function	GO:0004576	oligosaccharyl transferase activity	0.000278075	0.00080176	0	0	6	69
GO:0006302 double-strand break repair	9	0.00081011	3.114	0.06	Biological Process	GO:0006302	double-strand break repair	0.000301249	0.00081011	0	0	9	150
GO:0016055 Wnt signaling pathway	9	0.00081011	3.114	0.06	Biological Process	GO:0016055	Wnt signaling pathway	0.000301249	0.00081011	0	0	9	150
GO:0042775 mitochondrial ATP synthesis coupled electron transport	9	0.00081011	3.114	0.06	Biological Process	GO:0042775	mitochondrial ATP synthesis coupled electron transport	0.000301249	0.00081011	0	0	9	150
GO:0071555 cell wall organization	9	0.00081011	3.114	0.06	Biological Process	GO:0071555	cell wall organization	0.000301249	0.00081011	0	0	9	150
GO:0051801 cytolysis in other organism involved in symbiotic interaction	8	0.000811941	2.768	0.067	Biological Process	GO:0051801	cytolysis in other organism involved in symbiotic interaction	0.000302633	0.000811941	0	0	8	119
GO:0052331 hemolysis in other organism involved in symbiotic interaction	8	0.000811941	2.768	0.067	Biological Process	GO:0052331	hemolysis in other organism involved in symbiotic interaction	0.000302633	0.000811941	0	0	8	119
GO:0005681 spliceosomal complex	10	0.000815915	3.663	0.066	Cellular Component	GO:0005681	spliceosomal complex	0.000351343	0.000815915	0	0	10	151
GO:0031329 regulation of cellular catabolic process	15	0.000832934	5.19	0.04	Biological Process	GO:0031329	regulation of cellular catabolic process	0.000310818	0.000832934	0	0	15	373
GO:0016620 oxidoreductase activity, acting on the aldehyde or oxo group of donors, NAD or NADP as acceptor	8	0.000841578	2.614	0.062	Molecular Function	GO:0016620	oxidoreductase activity, acting on the aldehyde or oxo group of donors, NAD or NADP as acceptor	0.000292626	0.000841578	0	0	8	129
GO:0006403 RNA localization	13	0.000845853	4.498	0.044	Biological Process	GO:0006403	RNA localization	0.000317103	0.000845853	0	0	13	294
GO:0050657 nucleic acid transport	13	0.000845853	4.498	0.044	Biological Process	GO:0050657	nucleic acid transport	0.000317103	0.000845853	0	0	13	294
GO:0050658 RNA transport	13	0.000845853	4.498	0.044	Biological Process	GO:0050658	RNA transport	0.000317103	0.000845853	0	0	13	294
GO:0051236 establishment of RNA localization	13	0.000845853	4.498	0.044	Biological Process	GO:0051236	establishment of RNA localization	0.000317103	0.000845853	0	0	13	294
GO:0009132 nucleoside diphosphate metabolic process	8	0.00085346	2.768	0.067	Biological Process	GO:0009132	nucleoside diphosphate metabolic process	0.000320325	0.00085346	0	0	8	120
GO:0044769 ATPase activity, coupled to transmembrane movement of ions, rotational mechanism	8	0.000884572	2.614	0.062	Molecular Function	GO:0044769	ATPase activity, coupled to transmembrane movement of ions, rotational mechanism	0.000308354	0.000884572	0	0	8	130
GO:0015696 ammonium transport	4	0.000897985	1.384	0.167	Biological Process	GO:0015696	ammonium transport	0.000338804	0.000897985	0	0	4	24
GO:0006338 chromatin remodeling	8	0.000897985	2.768	0.066	Biological Process	GO:0006338	chromatin remodeling	0.000338851	0.000897985	0	0	8	121
GO:0006855 drug transmembrane transport	7	0.000897985	2.422	0.076	Biological Process	GO:0006855	drug transmembrane transport	0.000339757	0.000897985	0	0	7	92
GO:0015893 drug transport	7	0.000897985	2.422	0.076	Biological Process	GO:0015893	drug transport	0.000339757	0.000897985	0	0	7	92
GO:0030838 positive regulation of actin filament polymerization	7	0.000897985	2.422	0.076	Biological Process	GO:0030838	positive regulation of actin filament polymerization	0.000339757	0.000897985	0	0	7	92
GO:0034314 Arp2/3 complex-mediated actin nucleation	7	0.000897985	2.422	0.076	Biological Process	GO:0034314	Arp2/3 complex-mediated actin nucleation	0.000339757	0.000897985	0	0	7	92
GO:0045010 actin nucleation	7	0.000897985	2.422	0.076	Biological Process	GO:0045010	actin nucleation	0.000339757	0.000897985	0	0	7	92
GO:0003906 DNA-(apurinic or apyrimidinic site) lyase activity	5	0.000913785	1.634	0.109	Molecular Function	GO:0003906	DNA-(apurinic or apyrimidinic site) lyase activity	0.000319342	0.000913785	0	0	5	46
GO:0006413 translational initiation	9	0.000918444	3.114	0.059	Biological Process	GO:0006413	translational initiation	0.000348691	0.000918444	0	0	9	153
GO:0032271 regulation of protein polymerization	9	0.000918444	3.114	0.059	Biological Process	GO:0032271	regulation of protein polymerization	0.000348691	0.000918444	0	0	9	153
GO:0043254 regulation of protein complex assembly	9	0.000918444	3.114	0.059	Biological Process	GO:0043254	regulation of protein complex assembly	0.000348691	0.000918444	0	0	9	153
GO:0016628 oxidoreductase activity, acting on the CH-CH group of donors, NAD or NADP as acceptor	8	0.00092697	2.614	0.061	Molecular Function	GO:0016628	oxidoreductase activity, acting on the CH-CH group of donors, NAD or NADP as acceptor	0.000324766	0.00092697	0	0	8	131
GO:0019899 enzyme binding	12	0.000932469	3.922	0.043	Molecular Function	GO:0019899	enzyme binding	0.000327513	0.000932469	0	0	12	280
GO:0003840 gamma-glutamyltransferase activity	3	0.000945517	0.98	0.273	Molecular Function	GO:0003840	gamma-glutamyltransferase activity	0.000332929	0.000945517	0	0	3	11
GO:0005539 glycosaminoglycan binding	6	0.000991237	1.961	0.083	Molecular Function	GO:0005539	glycosaminoglycan binding	0.000350819	0.000991237	0	0	6	72
GO:0016499 orexin receptor activity	6	0.000991237	1.961	0.083	Molecular Function	GO:0016499	orexin receptor activity	0.000350819	0.000991237	0	0	6	72
GO:0016836 hydro-lyase activity	11	0.000991237	3.595	0.045	Molecular Function	GO:0016836	hydro-lyase activity	0.000351645	0.000991237	0	0	11	242
GO:0003796 lysozyme activity	5	0.00099426	1.634	0.106	Molecular Function	GO:0003796	lysozyme activity	0.000353592	0.00099426	0	0	5	47
GO:0007217 tachykinin receptor signaling pathway	5	0.00101502	1.73	0.114	Biological Process	GO:0007217	tachykinin receptor signaling pathway	0.000385795	0.00101502	0	0	5	44
GO:0007009 plasma membrane organization	10	0.00101742	3.46	0.053	Biological Process	GO:0007009	plasma membrane organization	0.000387147	0.00101742	0	0	10	189
GO:0032994 protein-lipid complex	5	0.00103354	1.832	0.135	Cellular Component	GO:0032994	protein-lipid complex	0.000453493	0.00103354	0	0	5	37
GO:0034358 plasma lipoprotein particle	5	0.00103354	1.832	0.135	Cellular Component	GO:0034358	plasma lipoprotein particle	0.000453493	0.00103354	0	0	5	37
GO:0042627 chylomicron	5	0.00103354	1.832	0.135	Cellular Component	GO:0042627	chylomicron	0.000453493	0.00103354	0	0	5	37
GO:1990777 lipoprotein particle	5	0.00103354	1.832	0.135	Cellular Component	GO:1990777	lipoprotein particle	0.000453493	0.00103354	0	0	5	37
GO:0070008 serine-type exopeptidase activity	9	0.00103451	2.941	0.054	Molecular Function	GO:0070008	serine-type exopeptidase activity	0.000368817	0.00103451	0	0	9	168
GO:0016569 covalent chromatin modification	8	0.00104812	2.768	0.065	Biological Process	GO:0016569	covalent chromatin modification	0.000399739	0.00104812	0	0	8	124
GO:0016570 histone modification	8	0.00104812	2.768	0.065	Biological Process	GO:0016570	histone modification	0.000399739	0.00104812	0	0	8	124
GO:0008172 S-methyltransferase activity	8	0.00105856	2.614	0.06	Molecular Function	GO:0008172	S-methyltransferase activity	0.000378325	0.00105856	0	0	8	134
GO:0034599 cellular response to oxidative stress	7	0.00108262	2.422	0.074	Biological Process	GO:0034599	cellular response to oxidative stress	0.000413364	0.00108262	0	0	7	95
GO:0008239 dipeptidyl-peptidase activity	4	0.00108475	1.307	0.148	Molecular Function	GO:0008239	dipeptidyl-peptidase activity	0.000389175	0.00108475	0	0	4	27
GO:0016749 N-succinyltransferase activity	5	0.00108475	1.634	0.104	Molecular Function	GO:0016749	N-succinyltransferase activity	0.000390548	0.00108475	0	0	5	48
GO:0016884 carbon-nitrogen ligase activity, with glutamine as amido-N-donor	5	0.00108475	1.634	0.104	Molecular Function	GO:0016884	carbon-nitrogen ligase activity, with glutamine as amido-N-donor	0.000390548	0.00108475	0	0	5	48
GO:0009073 aromatic amino acid family biosynthetic process	5	0.00111984	1.73	0.111	Biological Process	GO:0009073	aromatic amino acid family biosynthetic process	0.000429029	0.00111984	0	0	5	45
GO:0010883 regulation of lipid storage	5	0.00111984	1.73	0.111	Biological Process	GO:0010883	regulation of lipid storage	0.000429029	0.00111984	0	0	5	45
GO:0010884 positive regulation of lipid storage	5	0.00111984	1.73	0.111	Biological Process	GO:0010884	positive regulation of lipid storage	0.000429029	0.00111984	0	0	5	45
GO:0043087 regulation of GTPase activity	6	0.00115218	2.076	0.087	Biological Process	GO:0043087	regulation of GTPase activity	0.000441918	0.00115218	0	0	6	69
GO:0004725 protein tyrosine phosphatase activity	10	0.00115839	3.268	0.048	Molecular Function	GO:0004725	protein tyrosine phosphatase activity	0.000418082	0.00115839	0	0	10	208
GO:0003756 protein disulfide isomerase activity	3	0.0012122	0.98	0.25	Molecular Function	GO:0003756	protein disulfide isomerase activity	0.000439637	0.0012122	0	0	3	12
GO:0016864 intramolecular oxidoreductase activity, transposing S-S bonds	3	0.0012122	0.98	0.25	Molecular Function	GO:0016864	intramolecular oxidoreductase activity, transposing S-S bonds	0.000439637	0.0012122	0	0	3	12
GO:0006825 copper ion transport	7	0.00122177	2.422	0.072	Biological Process	GO:0006825	copper ion transport	0.00046914	0.00122177	0	0	7	97
GO:0009894 regulation of catabolic process	15	0.0012224	5.19	0.039	Biological Process	GO:0009894	regulation of catabolic process	0.000469909	0.0012224	0	0	15	388
GO:0006099 tricarboxylic acid cycle	5	0.0012336	1.73	0.109	Biological Process	GO:0006099	tricarboxylic acid cycle	0.000475818	0.0012336	0	0	5	46
GO:0006101 citrate metabolic process	5	0.0012336	1.73	0.109	Biological Process	GO:0006101	citrate metabolic process	0.000475818	0.0012336	0	0	5	46
GO:0006122 mitochondrial electron transport, ubiquinol to cytochrome c	5	0.0012336	1.73	0.109	Biological Process	GO:0006122	mitochondrial electron transport, ubiquinol to cytochrome c	0.000475818	0.0012336	0	0	5	46
GO:0004827 proline-tRNA ligase activity	4	0.00123617	1.307	0.143	Molecular Function	GO:0004827	proline-tRNA ligase activity	0.000449417	0.00123617	0	0	4	28
GO:1901700 response to oxygen-containing compound	6	0.001237	2.076	0.086	Biological Process	GO:1901700	response to oxygen-containing compound	0.000477666	0.001237	0	0	6	70
GO:0015931 nucleobase-containing compound transport	13	0.0012372	4.498	0.042	Biological Process	GO:0015931	nucleobase-containing compound transport	0.000478277	0.0012372	0	0	13	307
GO:0016814 hydrolase activity, acting on carbon-nitrogen (but not peptide) bonds, in cyclic amidines	8	0.00126416	2.614	0.058	Molecular Function	GO:0016814	hydrolase activity, acting on carbon-nitrogen (but not peptide) bonds, in cyclic amidines	0.000460705	0.00126416	0	0	8	138
GO:0000154 rRNA modification	6	0.00133083	2.076	0.085	Biological Process	GO:0000154	rRNA modification	0.000515625	0.00133083	0	0	6	71
GO:0031167 rRNA methylation	6	0.00133083	2.076	0.085	Biological Process	GO:0031167	rRNA methylation	0.000515625	0.00133083	0	0	6	71
GO:0043230 extracellular organelle	3	0.00135083	1.099	0.3	Cellular Component	GO:0043230	extracellular organelle	0.000595468	0.00135083	0	0	3	10
GO:0004358 glutamate N-acetyltransferase activity	2	0.00137052	0.654	0.667	Molecular Function	GO:0004358	glutamate N-acetyltransferase activity	0.000501712	0.00137052	0	0	2	3
GO:0005200 structural constituent of cytoskeleton	6	0.00137052	1.961	0.078	Molecular Function	GO:0005200	structural constituent of cytoskeleton	0.000504293	0.00137052	0	0	6	77
GO:0051032 nucleic acid transmembrane transporter activity	6	0.00137052	1.961	0.078	Molecular Function	GO:0051032	nucleic acid transmembrane transporter activity	0.000504293	0.00137052	0	0	6	77
GO:0051033 RNA transmembrane transporter activity	6	0.00137052	1.961	0.078	Molecular Function	GO:0051033	RNA transmembrane transporter activity	0.000504293	0.00137052	0	0	6	77
GO:0004057 arginyltransferase activity	4	0.0013924	1.307	0.138	Molecular Function	GO:0004057	arginyltransferase activity	0.00051602	0.0013924	0	0	4	29
GO:0004651 polynucleotide 5'-phosphatase activity	4	0.0013924	1.307	0.138	Molecular Function	GO:0004651	polynucleotide 5'-phosphatase activity	0.00051602	0.0013924	0	0	4	29
GO:0098518 polynucleotide phosphatase activity	4	0.0013924	1.307	0.138	Molecular Function	GO:0098518	polynucleotide phosphatase activity	0.00051602	0.0013924	0	0	4	29
GO:0007289 spermatid nucleus differentiation	4	0.00139356	1.384	0.148	Biological Process	GO:0007289	spermatid nucleus differentiation	0.000541135	0.00139356	0	0	4	27
GO:0035092 sperm chromatin condensation	4	0.00139356	1.384	0.148	Biological Process	GO:0035092	sperm chromatin condensation	0.000541135	0.00139356	0	0	4	27
GO:0004146 dihydrofolate reductase activity	5	0.0013939	1.634	0.098	Molecular Function	GO:0004146	dihydrofolate reductase activity	0.000519033	0.0013939	0	0	5	51
GO:0004629 phospholipase C activity	5	0.0013939	1.634	0.098	Molecular Function	GO:0004629	phospholipase C activity	0.000519033	0.0013939	0	0	5	51
GO:0008064 regulation of actin polymerization or depolymerization	8	0.00139936	2.768	0.062	Biological Process	GO:0008064	regulation of actin polymerization or depolymerization	0.000548236	0.00139936	0	0	8	130
GO:0008154 actin polymerization or depolymerization	8	0.00139936	2.768	0.062	Biological Process	GO:0008154	actin polymerization or depolymerization	0.000548236	0.00139936	0	0	8	130
GO:0030041 actin filament polymerization	8	0.00139936	2.768	0.062	Biological Process	GO:0030041	actin filament polymerization	0.000548236	0.00139936	0	0	8	130
GO:0030832 regulation of actin filament length	8	0.00139936	2.768	0.062	Biological Process	GO:0030832	regulation of actin filament length	0.000548236	0.00139936	0	0	8	130
GO:0030833 regulation of actin filament polymerization	8	0.00139936	2.768	0.062	Biological Process	GO:0030833	regulation of actin filament polymerization	0.000548236	0.00139936	0	0	8	130
GO:0032535 regulation of cellular component size	8	0.00139936	2.768	0.062	Biological Process	GO:0032535	regulation of cellular component size	0.000548236	0.00139936	0	0	8	130
GO:0032956 regulation of actin cytoskeleton organization	8	0.00139936	2.768	0.062	Biological Process	GO:0032956	regulation of actin cytoskeleton organization	0.000548236	0.00139936	0	0	8	130
GO:0032970 regulation of actin filament-based process	8	0.00139936	2.768	0.062	Biological Process	GO:0032970	regulation of actin filament-based process	0.000548236	0.00139936	0	0	8	130
GO:0022406 membrane docking	9	0.00141111	3.114	0.055	Biological Process	GO:0022406	membrane docking	0.000553464	0.00141111	0	0	9	163
GO:0007622 rhythmic behavior	6	0.00141111	2.076	0.083	Biological Process	GO:0007622	rhythmic behavior	0.000555891	0.00141111	0	0	6	72
GO:0022410 circadian sleep/wake cycle process	6	0.00141111	2.076	0.083	Biological Process	GO:0022410	circadian sleep/wake cycle process	0.000555891	0.00141111	0	0	6	72
GO:0042745 circadian sleep/wake cycle	6	0.00141111	2.076	0.083	Biological Process	GO:0042745	circadian sleep/wake cycle	0.000555891	0.00141111	0	0	6	72
GO:0048512 circadian behavior	6	0.00141111	2.076	0.083	Biological Process	GO:0048512	circadian behavior	0.000555891	0.00141111	0	0	6	72
GO:0003682 chromatin binding	7	0.0014271	2.288	0.065	Molecular Function	GO:0003682	chromatin binding	0.000535162	0.0014271	0	0	7	108
GO:0030269 tetrahydromethanopterin S-methyltransferase activity	7	0.0014271	2.288	0.065	Molecular Function	GO:0030269	tetrahydromethanopterin S-methyltransferase activity	0.000535162	0.0014271	0	0	7	108
GO:0042086 5-methyl-5,6,7,8-tetrahydromethanopterin-dependent methyltransferase activity	7	0.0014271	2.288	0.065	Molecular Function	GO:0042086	5-methyl-5,6,7,8-tetrahydromethanopterin-dependent methyltransferase activity	0.000535162	0.0014271	0	0	7	108
GO:0009289 pilus	7	0.00147748	2.564	0.084	Cellular Component	GO:0009289	pilus	0.000654313	0.00147748	0	0	7	83
GO:0098519 nucleotide phosphatase activity, acting on free nucleotides	8	0.00148206	2.614	0.056	Molecular Function	GO:0098519	nucleotide phosphatase activity, acting on free nucleotides	0.000557077	0.00148206	0	0	8	142
GO:0005088 Ras guanyl-nucleotide exchange factor activity	7	0.00149192	2.288	0.064	Molecular Function	GO:0005088	Ras guanyl-nucleotide exchange factor activity	0.00056563	0.00149192	0	0	7	109
GO:0005089 Rho guanyl-nucleotide exchange factor activity	7	0.00149192	2.288	0.064	Molecular Function	GO:0005089	Rho guanyl-nucleotide exchange factor activity	0.00056563	0.00149192	0	0	7	109
GO:0003994 aconitate hydratase activity	3	0.00149192	0.98	0.231	Molecular Function	GO:0003994	aconitate hydratase activity	0.000566037	0.00149192	0	0	3	13
GO:0030492 hemoglobin binding	3	0.00149192	0.98	0.231	Molecular Function	GO:0030492	hemoglobin binding	0.000566037	0.00149192	0	0	3	13
GO:0051258 protein polymerization	19	0.0015143	6.574	0.033	Biological Process	GO:0051258	protein polymerization	0.000597199	0.0015143	0	0	19	574
GO:0015743 malate transport	8	0.00153654	2.768	0.061	Biological Process	GO:0015743	malate transport	0.000606635	0.00153654	0	0	8	132
GO:0032993 protein-DNA complex	8	0.00156026	2.93	0.073	Cellular Component	GO:0032993	protein-DNA complex	0.000694159	0.00156026	0	0	8	109
GO:0006433 prolyl-tRNA aminoacylation	4	0.0015757	1.384	0.143	Biological Process	GO:0006433	prolyl-tRNA aminoacylation	0.000624319	0.0015757	0	0	4	28
GO:0033993 response to lipid	10	0.0015757	3.46	0.05	Biological Process	GO:0033993	response to lipid	0.000626868	0.0015757	0	0	10	201
GO:0043401 steroid hormone mediated signaling pathway	10	0.0015757	3.46	0.05	Biological Process	GO:0043401	steroid hormone mediated signaling pathway	0.000626868	0.0015757	0	0	10	201
GO:0048545 response to steroid hormone	10	0.0015757	3.46	0.05	Biological Process	GO:0048545	response to steroid hormone	0.000626868	0.0015757	0	0	10	201
GO:0071383 cellular response to steroid hormone stimulus	10	0.0015757	3.46	0.05	Biological Process	GO:0071383	cellular response to steroid hormone stimulus	0.000626868	0.0015757	0	0	10	201
GO:0071396 cellular response to lipid	10	0.0015757	3.46	0.05	Biological Process	GO:0071396	cellular response to lipid	0.000626868	0.0015757	0	0	10	201
GO:0071407 cellular response to organic cyclic compound	10	0.0015757	3.46	0.05	Biological Process	GO:0071407	cellular response to organic cyclic compound	0.000626868	0.0015757	0	0	10	201
GO:0042765 GPI-anchor transamidase complex	6	0.00157678	2.198	0.098	Cellular Component	GO:0042765	GPI-anchor transamidase complex	0.000704722	0.00157678	0	0	6	61
GO:0010498 proteasomal protein catabolic process	9	0.00158493	3.114	0.054	Biological Process	GO:0010498	proteasomal protein catabolic process	0.000631229	0.00158493	0	0	9	166
GO:0008134 transcription factor binding	17	0.0015866	5.556	0.032	Molecular Function	GO:0008134	transcription factor binding	0.000603356	0.0015866	0	0	17	528
GO:0009790 embryo development	7	0.0015929	2.422	0.069	Biological Process	GO:0009790	embryo development	0.000635092	0.0015929	0	0	7	102
GO:0009074 aromatic amino acid family catabolic process	6	0.00161279	2.076	0.081	Biological Process	GO:0009074	aromatic amino acid family catabolic process	0.000643721	0.00161279	0	0	6	74
GO:1990837 sequence-specific double-stranded DNA binding	6	0.00162328	1.961	0.075	Molecular Function	GO:1990837	sequence-specific double-stranded DNA binding	0.000618732	0.00162328	0	0	6	80
GO:0001871 pattern binding	8	0.0016702	2.614	0.055	Molecular Function	GO:0001871	pattern binding	0.000639556	0.0016702	0	0	8	145
GO:0030247 polysaccharide binding	8	0.0016702	2.614	0.055	Molecular Function	GO:0030247	polysaccharide binding	0.000639556	0.0016702	0	0	8	145
GO:0005666 DNA-directed RNA polymerase III complex	6	0.00171246	2.198	0.097	Cellular Component	GO:0005666	DNA-directed RNA polymerase III complex	0.000768858	0.00171246	0	0	6	62
GO:0000726 non-recombinational repair	6	0.00172683	2.076	0.08	Biological Process	GO:0000726	non-recombinational repair	0.000691481	0.00172683	0	0	6	75
GO:0009399 nitrogen fixation	6	0.00172683	2.076	0.08	Biological Process	GO:0009399	nitrogen fixation	0.000691481	0.00172683	0	0	6	75
GO:0051262 protein tetramerization	6	0.00172683	2.076	0.08	Biological Process	GO:0051262	protein tetramerization	0.000691481	0.00172683	0	0	6	75
GO:0005044 scavenger receptor activity	8	0.00173438	2.614	0.055	Molecular Function	GO:0005044	scavenger receptor activity	0.000669141	0.00173438	0	0	8	146
GO:0038024 cargo receptor activity	8	0.00173438	2.614	0.055	Molecular Function	GO:0038024	cargo receptor activity	0.000669141	0.00173438	0	0	8	146
GO:0004435 phosphatidylinositol phospholipase C activity	4	0.00173438	1.307	0.129	Molecular Function	GO:0004435	phosphatidylinositol phospholipase C activity	0.000669788	0.00173438	0	0	4	31
GO:0016616 oxidoreductase activity, acting on the CH-OH group of donors, NAD or NADP as acceptor	13	0.00173438	4.248	0.037	Molecular Function	GO:0016616	oxidoreductase activity, acting on the CH-OH group of donors, NAD or NADP as acceptor	0.00067024	0.00173438	0	0	13	347
GO:0090575 RNA polymerase II transcription factor complex	11	0.00177393	4.029	0.056	Cellular Component	GO:0090575	RNA polymerase II transcription factor complex	0.000800077	0.00177393	0	0	11	198
GO:0070070 proton-transporting V-type ATPase complex assembly	7	0.00177734	2.422	0.067	Biological Process	GO:0070070	proton-transporting V-type ATPase complex assembly	0.000713243	0.00177734	0	0	7	104
GO:0070072 vacuolar proton-transporting V-type ATPase complex assembly	7	0.00177734	2.422	0.067	Biological Process	GO:0070072	vacuolar proton-transporting V-type ATPase complex assembly	0.000713243	0.00177734	0	0	7	104
GO:0016598 protein arginylation	4	0.00178081	1.384	0.138	Biological Process	GO:0016598	protein arginylation	0.000716178	0.00178081	0	0	4	29
GO:0045116 protein neddylation	4	0.00178081	1.384	0.138	Biological Process	GO:0045116	protein neddylation	0.000716178	0.00178081	0	0	4	29
GO:0020027 hemoglobin metabolic process	3	0.00181014	1.038	0.231	Biological Process	GO:0020027	hemoglobin metabolic process	0.000730327	0.00181014	0	0	3	13
GO:0030097 hemopoiesis	3	0.00181014	1.038	0.231	Biological Process	GO:0030097	hemopoiesis	0.000730327	0.00181014	0	0	3	13
GO:0048534 hematopoietic or lymphoid organ development	3	0.00181014	1.038	0.231	Biological Process	GO:0048534	hematopoietic or lymphoid organ development	0.000730327	0.00181014	0	0	3	13
GO:0034464 BBSome	5	0.00181808	1.832	0.119	Cellular Component	GO:0034464	BBSome	0.0008237	0.00181808	0	0	5	42
GO:0008792 arginine decarboxylase activity	3	0.00184211	0.98	0.214	Molecular Function	GO:0008792	arginine decarboxylase activity	0.000713493	0.00184211	0	0	3	14
GO:0006720 isoprenoid metabolic process	9	0.0018475	3.114	0.053	Biological Process	GO:0006720	isoprenoid metabolic process	0.000748598	0.0018475	0	0	9	170
GO:0008299 isoprenoid biosynthetic process	9	0.0018475	3.114	0.053	Biological Process	GO:0008299	isoprenoid biosynthetic process	0.000748598	0.0018475	0	0	9	170
GO:0043086 negative regulation of catalytic activity	9	0.0018475	3.114	0.053	Biological Process	GO:0043086	negative regulation of catalytic activity	0.000748598	0.0018475	0	0	9	170
GO:0044092 negative regulation of molecular function	9	0.0018475	3.114	0.053	Biological Process	GO:0044092	negative regulation of molecular function	0.000748598	0.0018475	0	0	9	170
GO:0043648 dicarboxylic acid metabolic process	7	0.00186149	2.422	0.067	Biological Process	GO:0043648	dicarboxylic acid metabolic process	0.000755074	0.00186149	0	0	7	105
GO:0008175 tRNA methyltransferase activity	8	0.00188463	2.614	0.054	Molecular Function	GO:0008175	tRNA methyltransferase activity	0.000731621	0.00188463	0	0	8	148
GO:0046660 female sex differentiation	5	0.00189544	1.73	0.098	Biological Process	GO:0046660	female sex differentiation	0.000769665	0.00189544	0	0	5	51
GO:0014070 response to organic cyclic compound	10	0.00193461	3.46	0.048	Biological Process	GO:0014070	response to organic cyclic compound	0.000786408	0.00193461	0	0	10	207
GO:0004806 triglyceride lipase activity	4	0.00194738	1.307	0.125	Molecular Function	GO:0004806	triglyceride lipase activity	0.000757696	0.00194738	0	0	4	32
GO:0033227 dsRNA transport	6	0.00195415	2.076	0.078	Biological Process	GO:0033227	dsRNA transport	0.000795195	0.00195415	0	0	6	77
GO:0042325 regulation of phosphorylation	7	0.00195889	2.422	0.066	Biological Process	GO:0042325	regulation of phosphorylation	0.000798821	0.00195889	0	0	7	106
GO:0044780 bacterial-type flagellum assembly	7	0.00195889	2.422	0.066	Biological Process	GO:0044780	bacterial-type flagellum assembly	0.000798821	0.00195889	0	0	7	106
GO:0005875 microtubule associated complex	9	0.00197247	3.297	0.064	Cellular Component	GO:0005875	microtubule associated complex	0.000897676	0.00197247	0	0	9	141
GO:0000139 Golgi membrane	11	0.0019801	4.029	0.055	Cellular Component	GO:0000139	Golgi membrane	0.00090519	0.0019801	0	0	11	201
GO:0016799 hydrolase activity, hydrolyzing N-glycosyl compounds	7	0.0019966	2.288	0.061	Molecular Function	GO:0016799	hydrolase activity, hydrolyzing N-glycosyl compounds	0.000778602	0.0019966	0	0	7	115
GO:0000124 SAGA complex	5	0.00200097	1.832	0.116	Cellular Component	GO:0000124	SAGA complex	0.000918812	0.00200097	0	0	5	43
GO:0043531 ADP binding	8	0.00204356	2.614	0.053	Molecular Function	GO:0043531	ADP binding	0.000798714	0.00204356	0	0	8	150
GO:0004620 phospholipase activity	6	0.0020461	1.961	0.071	Molecular Function	GO:0004620	phospholipase activity	0.000801508	0.0020461	0	0	6	84
GO:0019073 viral DNA genome packaging	5	0.00205986	1.73	0.096	Biological Process	GO:0019073	viral DNA genome packaging	0.000841778	0.00205986	0	0	5	52
GO:1902590 multi-organism organelle organization	5	0.00205986	1.73	0.096	Biological Process	GO:1902590	multi-organism organelle organization	0.000841778	0.00205986	0	0	5	52
GO:0046933 proton-transporting ATP synthase activity, rotational mechanism	7	0.00208746	2.288	0.06	Molecular Function	GO:0046933	proton-transporting ATP synthase activity, rotational mechanism	0.000819547	0.00208746	0	0	7	116
GO:0016011 dystroglycan complex	7	0.00214331	2.564	0.079	Cellular Component	GO:0016011	dystroglycan complex	0.000992919	0.00214331	0	0	7	89
GO:0016012 sarcoglycan complex	7	0.00214331	2.564	0.079	Cellular Component	GO:0016012	sarcoglycan complex	0.000992919	0.00214331	0	0	7	89
GO:0051607 defense response to virus	10	0.00214599	3.46	0.048	Biological Process	GO:0051607	defense response to virus	0.000877903	0.00214599	0	0	10	210
GO:0070071 proton-transporting two-sector ATPase complex assembly	7	0.00217891	2.422	0.065	Biological Process	GO:0070071	proton-transporting two-sector ATPase complex assembly	0.000892314	0.00217891	0	0	7	108
GO:0016813 hydrolase activity, acting on carbon-nitrogen (but not peptide) bonds, in linear amidines	5	0.00220667	1.634	0.088	Molecular Function	GO:0016813	hydrolase activity, acting on carbon-nitrogen (but not peptide) bonds, in linear amidines	0.000868293	0.00220667	0	0	5	57
GO:0004055 argininosuccinate synthase activity	3	0.00223982	0.98	0.2	Molecular Function	GO:0004055	argininosuccinate synthase activity	0.000883308	0.00223982	0	0	3	15
GO:0001682 tRNA 5'-leader removal	3	0.00224358	1.038	0.214	Biological Process	GO:0001682	tRNA 5'-leader removal	0.000919771	0.00224358	0	0	3	14
GO:0016614 oxidoreductase activity, acting on CH-OH group of donors	14	0.00227788	4.575	0.035	Molecular Function	GO:0016614	oxidoreductase activity, acting on CH-OH group of donors	0.000900323	0.00227788	0	0	14	404
GO:0031514 motile cilium	11	0.00228429	4.029	0.054	Cellular Component	GO:0031514	motile cilium	0.0010629	0.00228429	0	0	11	205
GO:0051051 negative regulation of transport	6	0.00237044	2.076	0.075	Biological Process	GO:0051051	negative regulation of transport	0.000972805	0.00237044	0	0	6	80
GO:0009279 cell outer membrane	7	0.00240151	2.564	0.077	Cellular Component	GO:0009279	cell outer membrane	0.00113214	0.00240151	0	0	7	91
GO:0009986 cell surface	7	0.00240151	2.564	0.077	Cellular Component	GO:0009986	cell surface	0.00113214	0.00240151	0	0	7	91
GO:0030288 outer membrane-bounded periplasmic space	7	0.00240151	2.564	0.077	Cellular Component	GO:0030288	outer membrane-bounded periplasmic space	0.00113214	0.00240151	0	0	7	91
GO:0004713 protein tyrosine kinase activity	7	0.00240496	2.288	0.059	Molecular Function	GO:0004713	protein tyrosine kinase activity	0.000952667	0.00240496	0	0	7	119
GO:0042887 amide transmembrane transporter activity	4	0.00240627	1.307	0.118	Molecular Function	GO:0042887	amide transmembrane transporter activity	0.000957426	0.00240627	0	0	4	34
GO:0046912 transferase activity, transferring acyl groups, acyl groups converted into alkyl on transfer	4	0.00240627	1.307	0.118	Molecular Function	GO:0046912	transferase activity, transferring acyl groups, acyl groups converted into alkyl on transfer	0.000957426	0.00240627	0	0	4	34
GO:0071941 nitrogen cycle metabolic process	7	0.00242009	2.422	0.064	Biological Process	GO:0071941	nitrogen cycle metabolic process	0.000994227	0.00242009	0	0	7	110
GO:0019062 virion attachment to host cell	6	0.00252208	2.076	0.074	Biological Process	GO:0019062	virion attachment to host cell	0.00103831	0.00252208	0	0	6	81
GO:0044650 adhesion of symbiont to host cell	6	0.00252208	2.076	0.074	Biological Process	GO:0044650	adhesion of symbiont to host cell	0.00103831	0.00252208	0	0	6	81
GO:0051270 regulation of cellular component movement	7	0.00253925	2.422	0.063	Biological Process	GO:0051270	regulation of cellular component movement	0.0010485	0.00253925	0	0	7	111
GO:2000145 regulation of cell motility	7	0.00253925	2.422	0.063	Biological Process	GO:2000145	regulation of cell motility	0.0010485	0.00253925	0	0	7	111
GO:0005991 trehalose metabolic process	4	0.00253925	1.384	0.125	Biological Process	GO:0005991	trehalose metabolic process	0.00104868	0.00253925	0	0	4	32
GO:0008201 heparin binding	5	0.00254909	1.634	0.085	Molecular Function	GO:0008201	heparin binding	0.0010165	0.00254909	0	0	5	59
GO:0055036 virion membrane	8	0.00260272	2.93	0.067	Cellular Component	GO:0055036	virion membrane	0.00123231	0.00260272	0	0	8	119
GO:0005750 mitochondrial respiratory chain complex III	5	0.00262455	1.832	0.109	Cellular Component	GO:0005750	mitochondrial respiratory chain complex III	0.00125335	0.00262455	0	0	5	46
GO:0045275 respiratory chain complex III	5	0.00262455	1.832	0.109	Cellular Component	GO:0045275	respiratory chain complex III	0.00125335	0.00262455	0	0	5	46
GO:0005283 sodium:amino acid symporter activity	4	0.00267147	1.307	0.114	Molecular Function	GO:0005283	sodium:amino acid symporter activity	0.00107	0.00267147	0	0	4	35
GO:0005416 cation:amino acid symporter activity	4	0.00267147	1.307	0.114	Molecular Function	GO:0005416	cation:amino acid symporter activity	0.00107	0.00267147	0	0	4	35
GO:0016625 oxidoreductase activity, acting on the aldehyde or oxo group of donors, iron-sulfur protein as acceptor	3	0.00267649	0.98	0.188	Molecular Function	GO:0016625	oxidoreductase activity, acting on the aldehyde or oxo group of donors, iron-sulfur protein as acceptor	0.00107672	0.00267649	0	0	3	16
GO:0048472 threonine-phosphate decarboxylase activity	3	0.00267649	0.98	0.188	Molecular Function	GO:0048472	threonine-phosphate decarboxylase activity	0.00107672	0.00267649	0	0	3	16
GO:0000049 tRNA binding	5	0.00271566	1.634	0.083	Molecular Function	GO:0000049	tRNA binding	0.00109726	0.00271566	0	0	5	60
GO:0003688 DNA replication origin binding	5	0.00271566	1.634	0.083	Molecular Function	GO:0003688	DNA replication origin binding	0.00109726	0.00271566	0	0	5	60
GO:0016567 protein ubiquitination	10	0.00272018	3.46	0.046	Biological Process	GO:0016567	protein ubiquitination	0.00112575	0.00272018	0	0	10	217
GO:0051129 negative regulation of cellular component organization	10	0.00272018	3.46	0.046	Biological Process	GO:0051129	negative regulation of cellular component organization	0.00112575	0.00272018	0	0	10	217
GO:0006771 riboflavin metabolic process	4	0.00283965	1.384	0.121	Biological Process	GO:0006771	riboflavin metabolic process	0.00118011	0.00283965	0	0	4	33
GO:0009231 riboflavin biosynthetic process	4	0.00283965	1.384	0.121	Biological Process	GO:0009231	riboflavin biosynthetic process	0.00118011	0.00283965	0	0	4	33
GO:0042726 flavin-containing compound metabolic process	4	0.00283965	1.384	0.121	Biological Process	GO:0042726	flavin-containing compound metabolic process	0.00118011	0.00283965	0	0	4	33
GO:0042727 flavin-containing compound biosynthetic process	4	0.00283965	1.384	0.121	Biological Process	GO:0042727	flavin-containing compound biosynthetic process	0.00118011	0.00283965	0	0	4	33
GO:0016423 tRNA (guanine) methyltransferase activity	6	0.00284154	1.961	0.067	Molecular Function	GO:0016423	tRNA (guanine) methyltransferase activity	0.00115062	0.00284154	0	0	6	90
GO:0030054 cell junction	9	0.00289438	3.297	0.06	Cellular Component	GO:0030054	cell junction	0.00138812	0.00289438	0	0	9	150
GO:0030248 cellulose binding	5	0.00291439	1.634	0.082	Molecular Function	GO:0030248	cellulose binding	0.00118269	0.00291439	0	0	5	61
GO:0004838 L-tyrosine:2-oxoglutarate aminotransferase activity	4	0.00292352	1.307	0.111	Molecular Function	GO:0004838	L-tyrosine:2-oxoglutarate aminotransferase activity	0.00119154	0.00292352	0	0	4	36
GO:0070547 L-tyrosine aminotransferase activity	4	0.00292352	1.307	0.111	Molecular Function	GO:0070547	L-tyrosine aminotransferase activity	0.00119154	0.00292352	0	0	4	36
GO:0019201 nucleotide kinase activity	9	0.00292444	2.941	0.045	Molecular Function	GO:0019201	nucleotide kinase activity	0.00119449	0.00292444	0	0	9	198
GO:0007599 hemostasis	17	0.00295851	5.882	0.033	Biological Process	GO:0007599	hemostasis	0.00123335	0.00295851	0	0	17	517
GO:0050817 coagulation	17	0.00295851	5.882	0.033	Biological Process	GO:0050817	coagulation	0.00123335	0.00295851	0	0	17	517
GO:0050878 regulation of body fluid levels	17	0.00295851	5.882	0.033	Biological Process	GO:0050878	regulation of body fluid levels	0.00123335	0.00295851	0	0	17	517
GO:0051537 2 iron, 2 sulfur cluster binding	10	0.00296978	3.268	0.042	Molecular Function	GO:0051537	2 iron, 2 sulfur cluster binding	0.00121562	0.00296978	0	0	10	239
GO:0004675 transmembrane receptor protein serine/threonine kinase activity	6	0.00297071	1.961	0.066	Molecular Function	GO:0004675	transmembrane receptor protein serine/threonine kinase activity	0.00121862	0.00297071	0	0	6	91
GO:0006094 gluconeogenesis	5	0.00305826	1.73	0.088	Biological Process	GO:0006094	gluconeogenesis	0.00128023	0.00305826	0	0	5	57
GO:0008645 hexose transport	5	0.00305826	1.73	0.088	Biological Process	GO:0008645	hexose transport	0.00128023	0.00305826	0	0	5	57
GO:0019319 hexose biosynthetic process	5	0.00305826	1.73	0.088	Biological Process	GO:0019319	hexose biosynthetic process	0.00128023	0.00305826	0	0	5	57
GO:0046364 monosaccharide biosynthetic process	5	0.00305826	1.73	0.088	Biological Process	GO:0046364	monosaccharide biosynthetic process	0.00128023	0.00305826	0	0	5	57
GO:0044781 bacterial-type flagellum organization	7	0.00307676	2.422	0.061	Biological Process	GO:0044781	bacterial-type flagellum organization	0.00128931	0.00307676	0	0	7	115
GO:0015035 protein disulfide oxidoreductase activity	6	0.00312984	1.961	0.065	Molecular Function	GO:0015035	protein disulfide oxidoreductase activity	0.00128965	0.00312984	0	0	6	92
GO:0015036 disulfide oxidoreductase activity	6	0.00312984	1.961	0.065	Molecular Function	GO:0015036	disulfide oxidoreductase activity	0.00128965	0.00312984	0	0	6	92
GO:0004809 tRNA (guanine-N2-)-methyltransferase activity	3	0.00312984	0.98	0.176	Molecular Function	GO:0004809	tRNA (guanine-N2-)-methyltransferase activity	0.00129492	0.00312984	0	0	3	17
GO:0008852 exodeoxyribonuclease I activity	3	0.00312984	0.98	0.176	Molecular Function	GO:0008852	exodeoxyribonuclease I activity	0.00129492	0.00312984	0	0	3	17
GO:0030133 transport vesicle	14	0.00313713	5.128	0.044	Cellular Component	GO:0030133	transport vesicle	0.00151094	0.00313713	0	0	14	316
GO:0072524 pyridine-containing compound metabolic process	8	0.0031799	2.768	0.054	Biological Process	GO:0072524	pyridine-containing compound metabolic process	0.0013339	0.0031799	0	0	8	149
GO:0004000 adenosine deaminase activity	4	0.00318279	1.307	0.108	Molecular Function	GO:0004000	adenosine deaminase activity	0.00132243	0.00318279	0	0	4	37
GO:0015179 L-amino acid transmembrane transporter activity	4	0.00318279	1.307	0.108	Molecular Function	GO:0015179	L-amino acid transmembrane transporter activity	0.00132243	0.00318279	0	0	4	37
GO:0033180 proton-transporting V-type ATPase, V1 domain	6	0.00324576	2.198	0.085	Cellular Component	GO:0033180	proton-transporting V-type ATPase, V1 domain	0.00156989	0.00324576	0	0	6	71
GO:0009416 response to light stimulus	5	0.00329824	1.73	0.086	Biological Process	GO:0009416	response to light stimulus	0.00138498	0.00329824	0	0	5	58
GO:0043161 proteasome-mediated ubiquitin-dependent protein catabolic process	8	0.00331175	2.768	0.053	Biological Process	GO:0043161	proteasome-mediated ubiquitin-dependent protein catabolic process	0.00139208	0.00331175	0	0	8	150
GO:0010959 regulation of metal ion transport	6	0.00336677	2.076	0.07	Biological Process	GO:0010959	regulation of metal ion transport	0.00141812	0.00336677	0	0	6	86
GO:0043269 regulation of ion transport	6	0.00336677	2.076	0.07	Biological Process	GO:0043269	regulation of ion transport	0.00141812	0.00336677	0	0	6	86
GO:0006040 amino sugar metabolic process	10	0.00338692	3.46	0.045	Biological Process	GO:0006040	amino sugar metabolic process	0.00142808	0.00338692	0	0	10	224
GO:0008202 steroid metabolic process	8	0.00344074	2.768	0.053	Biological Process	GO:0008202	steroid metabolic process	0.00145226	0.00344074	0	0	8	151
GO:0004177 aminopeptidase activity	6	0.0034612	1.961	0.064	Molecular Function	GO:0004177	aminopeptidase activity	0.00144115	0.0034612	0	0	6	94
GO:0005852 eukaryotic translation initiation factor 3 complex	6	0.00347473	2.198	0.083	Cellular Component	GO:0005852	eukaryotic translation initiation factor 3 complex	0.00168773	0.00347473	0	0	6	72
GO:0009896 positive regulation of catabolic process	10	0.00348673	3.46	0.044	Biological Process	GO:0009896	positive regulation of catabolic process	0.0014762	0.00348673	0	0	10	225
GO:0010508 positive regulation of autophagy	10	0.00348673	3.46	0.044	Biological Process	GO:0010508	positive regulation of autophagy	0.0014762	0.00348673	0	0	10	225
GO:0031331 positive regulation of cellular catabolic process	10	0.00348673	3.46	0.044	Biological Process	GO:0031331	positive regulation of cellular catabolic process	0.0014762	0.00348673	0	0	10	225
GO:0015749 monosaccharide transport	5	0.00352965	1.73	0.085	Biological Process	GO:0015749	monosaccharide transport	0.0014959	0.00352965	0	0	5	59
GO:0005929 cilium	11	0.00356646	4.029	0.05	Cellular Component	GO:0005929	cilium	0.00173956	0.00356646	0	0	11	218
GO:0009219 pyrimidine deoxyribonucleotide metabolic process	8	0.00356985	2.768	0.053	Biological Process	GO:0009219	pyrimidine deoxyribonucleotide metabolic process	0.00151448	0.00356985	0	0	8	152
GO:0004325 ferrochelatase activity	3	0.00367295	0.98	0.167	Molecular Function	GO:0004325	ferrochelatase activity	0.00153902	0.00367295	0	0	3	18
GO:0015066 alpha-amylase inhibitor activity	3	0.00367295	0.98	0.167	Molecular Function	GO:0015066	alpha-amylase inhibitor activity	0.00153902	0.00367295	0	0	3	18
GO:0016636 oxidoreductase activity, acting on the CH-CH group of donors, iron-sulfur protein as acceptor	3	0.00367295	0.98	0.167	Molecular Function	GO:0016636	oxidoreductase activity, acting on the CH-CH group of donors, iron-sulfur protein as acceptor	0.00153902	0.00367295	0	0	3	18
GO:0016593 Cdc73/Paf1 complex	4	0.00369286	1.465	0.133	Cellular Component	GO:0016593	Cdc73/Paf1 complex	0.00181295	0.00369286	0	0	4	30
GO:0033176 proton-transporting V-type ATPase complex	13	0.00369286	4.762	0.045	Cellular Component	GO:0033176	proton-transporting V-type ATPase complex	0.00181629	0.00369286	0	0	13	287
GO:0044448 cell cortex part	13	0.00379212	4.762	0.045	Cellular Component	GO:0044448	cell cortex part	0.00187284	0.00379212	0	0	13	288
GO:0016838 carbon-oxygen lyase activity, acting on phosphates	4	0.00384316	1.307	0.103	Molecular Function	GO:0016838	carbon-oxygen lyase activity, acting on phosphates	0.00161372	0.00384316	0	0	4	39
GO:0009396 folic acid-containing compound biosynthetic process	4	0.00386896	1.384	0.111	Biological Process	GO:0009396	folic acid-containing compound biosynthetic process	0.00164305	0.00386896	0	0	4	36
GO:0007259 JAK-STAT cascade	3	0.00390845	1.038	0.176	Biological Process	GO:0007259	JAK-STAT cascade	0.0016649	0.00390845	0	0	3	17
GO:0043547 positive regulation of GTPase activity	3	0.00390845	1.038	0.176	Biological Process	GO:0043547	positive regulation of GTPase activity	0.0016649	0.00390845	0	0	3	17
GO:0097696 STAT cascade	3	0.00390845	1.038	0.176	Biological Process	GO:0097696	STAT cascade	0.0016649	0.00390845	0	0	3	17
GO:0016702 oxidoreductase activity, acting on single donors with incorporation of molecular oxygen, incorporation of two atoms of oxygen	8	0.00392833	2.614	0.048	Molecular Function	GO:0016702	oxidoreductase activity, acting on single donors with incorporation of molecular oxygen, incorporation of two atoms of oxygen	0.00165294	0.00392833	0	0	8	168
GO:0002684 positive regulation of immune system process	6	0.00396396	2.076	0.067	Biological Process	GO:0002684	positive regulation of immune system process	0.00169197	0.00396396	0	0	6	89
GO:0050778 positive regulation of immune response	6	0.00396396	2.076	0.067	Biological Process	GO:0050778	positive regulation of immune response	0.00169197	0.00396396	0	0	6	89
GO:0007596 blood coagulation	16	0.00402118	5.536	0.033	Biological Process	GO:0007596	blood coagulation	0.00171814	0.00402118	0	0	16	487
GO:0018205 peptidyl-lysine modification	7	0.00403912	2.422	0.058	Biological Process	GO:0018205	peptidyl-lysine modification	0.0017293	0.00403912	0	0	7	121
GO:0051050 positive regulation of transport	7	0.00403912	2.422	0.058	Biological Process	GO:0051050	positive regulation of transport	0.0017293	0.00403912	0	0	7	121
GO:0016050 vesicle organization	5	0.00404523	1.73	0.082	Biological Process	GO:0016050	vesicle organization	0.00173717	0.00404523	0	0	5	61
GO:0046782 regulation of viral transcription	5	0.00404523	1.73	0.082	Biological Process	GO:0046782	regulation of viral transcription	0.00173717	0.00404523	0	0	5	61
GO:1903900 regulation of viral life cycle	5	0.00404523	1.73	0.082	Biological Process	GO:1903900	regulation of viral life cycle	0.00173717	0.00404523	0	0	5	61
GO:0006030 chitin metabolic process	9	0.00407463	3.114	0.047	Biological Process	GO:0006030	chitin metabolic process	0.00175333	0.00407463	0	0	9	192
GO:1901071 glucosamine-containing compound metabolic process	9	0.00407463	3.114	0.047	Biological Process	GO:1901071	glucosamine-containing compound metabolic process	0.00175333	0.00407463	0	0	9	192
GO:0016854 racemase and epimerase activity	7	0.00412156	2.288	0.053	Molecular Function	GO:0016854	racemase and epimerase activity	0.00173788	0.00412156	0	0	7	132
GO:0009295 nucleoid	4	0.00413976	1.465	0.129	Cellular Component	GO:0009295	nucleoid	0.00205298	0.00413976	0	0	4	31
GO:0044413 avoidance of host defenses	7	0.00418329	2.422	0.057	Biological Process	GO:0044413	avoidance of host defenses	0.00181276	0.00418329	0	0	7	122
GO:0044415 evasion or tolerance of host defenses	7	0.00418329	2.422	0.057	Biological Process	GO:0044415	evasion or tolerance of host defenses	0.00181276	0.00418329	0	0	7	122
GO:0051832 avoidance of defenses of other organism involved in symbiotic interaction	7	0.00418329	2.422	0.057	Biological Process	GO:0051832	avoidance of defenses of other organism involved in symbiotic interaction	0.00181276	0.00418329	0	0	7	122
GO:0051834 evasion or tolerance of defenses of other organism involved in symbiotic interaction	7	0.00418329	2.422	0.057	Biological Process	GO:0051834	evasion or tolerance of defenses of other organism involved in symbiotic interaction	0.00181276	0.00418329	0	0	7	122
GO:0052173 response to defenses of other organism involved in symbiotic interaction	7	0.00418329	2.422	0.057	Biological Process	GO:0052173	response to defenses of other organism involved in symbiotic interaction	0.00181276	0.00418329	0	0	7	122
GO:0052200 response to host defenses	7	0.00418329	2.422	0.057	Biological Process	GO:0052200	response to host defenses	0.00181276	0.00418329	0	0	7	122
GO:0075136 response to host	7	0.00418329	2.422	0.057	Biological Process	GO:0075136	response to host	0.00181276	0.00418329	0	0	7	122
GO:0043605 cellular amide catabolic process	4	0.00420008	1.384	0.108	Biological Process	GO:0043605	cellular amide catabolic process	0.00182185	0.00420008	0	0	4	37
GO:0004026 alcohol O-acetyltransferase activity	3	0.00422231	0.98	0.158	Molecular Function	GO:0004026	alcohol O-acetyltransferase activity	0.00181009	0.00422231	0	0	3	19
GO:0004550 nucleoside diphosphate kinase activity	3	0.00422231	0.98	0.158	Molecular Function	GO:0004550	nucleoside diphosphate kinase activity	0.00181009	0.00422231	0	0	3	19
GO:0008716 D-alanine-D-alanine ligase activity	3	0.00422231	0.98	0.158	Molecular Function	GO:0008716	D-alanine-D-alanine ligase activity	0.00181009	0.00422231	0	0	3	19
GO:0015234 thiamine transmembrane transporter activity	3	0.00422231	0.98	0.158	Molecular Function	GO:0015234	thiamine transmembrane transporter activity	0.00181009	0.00422231	0	0	3	19
GO:0034318 alcohol O-acyltransferase activity	3	0.00422231	0.98	0.158	Molecular Function	GO:0034318	alcohol O-acyltransferase activity	0.00181009	0.00422231	0	0	3	19
GO:0045118 azole transporter activity	3	0.00422231	0.98	0.158	Molecular Function	GO:0045118	azole transporter activity	0.00181009	0.00422231	0	0	3	19
GO:0090482 vitamin transmembrane transporter activity	3	0.00422231	0.98	0.158	Molecular Function	GO:0090482	vitamin transmembrane transporter activity	0.00181009	0.00422231	0	0	3	19
GO:1901474 azole transmembrane transporter activity	3	0.00422231	0.98	0.158	Molecular Function	GO:1901474	azole transmembrane transporter activity	0.00181009	0.00422231	0	0	3	19
GO:0006997 nucleus organization	5	0.0042978	1.73	0.081	Biological Process	GO:0006997	nucleus organization	0.00186796	0.0042978	0	0	5	62
GO:0007281 germ cell development	5	0.0042978	1.73	0.081	Biological Process	GO:0007281	germ cell development	0.00186796	0.0042978	0	0	5	62
GO:0007034 vacuolar transport	6	0.00435288	2.076	0.066	Biological Process	GO:0007034	vacuolar transport	0.00189567	0.00435288	0	0	6	91
GO:0060627 regulation of vesicle-mediated transport	6	0.00435288	2.076	0.066	Biological Process	GO:0060627	regulation of vesicle-mediated transport	0.00189567	0.00435288	0	0	6	91
GO:0031023 microtubule organizing center organization	7	0.0043569	2.422	0.057	Biological Process	GO:0031023	microtubule organizing center organization	0.00189931	0.0043569	0	0	7	123
GO:0070461 SAGA-type complex	5	0.00437984	1.832	0.096	Cellular Component	GO:0070461	SAGA-type complex	0.00218098	0.00437984	0	0	5	52
GO:0019900 kinase binding	7	0.00439005	2.288	0.052	Molecular Function	GO:0019900	kinase binding	0.0018936	0.00439005	0	0	7	134
GO:0034212 peptide N-acetyltransferase activity	7	0.00439005	2.288	0.052	Molecular Function	GO:0034212	peptide N-acetyltransferase activity	0.0018936	0.00439005	0	0	7	134
GO:0061733 peptide-lysine-N-acetyltransferase activity	7	0.00439005	2.288	0.052	Molecular Function	GO:0061733	peptide-lysine-N-acetyltransferase activity	0.0018936	0.00439005	0	0	7	134
GO:0000772 mating pheromone activity	5	0.00445369	1.634	0.074	Molecular Function	GO:0000772	mating pheromone activity	0.00192496	0.00445369	0	0	5	68
GO:0004308 exo-alpha-sialidase activity	4	0.00447696	1.307	0.098	Molecular Function	GO:0004308	exo-alpha-sialidase activity	0.00194685	0.00447696	0	0	4	41
GO:0016997 alpha-sialidase activity	4	0.00447696	1.307	0.098	Molecular Function	GO:0016997	alpha-sialidase activity	0.00194685	0.00447696	0	0	4	41
GO:0044212 transcription regulatory region DNA binding	4	0.00447696	1.307	0.098	Molecular Function	GO:0044212	transcription regulatory region DNA binding	0.00194685	0.00447696	0	0	4	41
GO:0048284 organelle fusion	11	0.00448438	3.806	0.04	Biological Process	GO:0048284	organelle fusion	0.00195682	0.00448438	0	0	11	274
GO:0010024 phytochromobilin biosynthetic process	3	0.0045172	1.038	0.167	Biological Process	GO:0010024	phytochromobilin biosynthetic process	0.00197701	0.0045172	0	0	3	18
GO:0050853 B cell receptor signaling pathway	3	0.0045172	1.038	0.167	Biological Process	GO:0050853	B cell receptor signaling pathway	0.00197701	0.0045172	0	0	3	18
GO:0051202 phytochromobilin metabolic process	3	0.0045172	1.038	0.167	Biological Process	GO:0051202	phytochromobilin metabolic process	0.00197701	0.0045172	0	0	3	18
GO:0004017 adenylate kinase activity	8	0.00456038	2.614	0.046	Molecular Function	GO:0004017	adenylate kinase activity	0.00198714	0.00456038	0	0	8	173
GO:0007265 Ras protein signal transduction	6	0.00456495	2.076	0.065	Biological Process	GO:0007265	Ras protein signal transduction	0.00200422	0.00456495	0	0	6	92
GO:0046578 regulation of Ras protein signal transduction	6	0.00456495	2.076	0.065	Biological Process	GO:0046578	regulation of Ras protein signal transduction	0.00200422	0.00456495	0	0	6	92
GO:0009314 response to radiation	5	0.00456495	1.73	0.079	Biological Process	GO:0009314	response to radiation	0.00200581	0.00456495	0	0	5	63
GO:0045055 regulated exocytosis	5	0.00456495	1.73	0.079	Biological Process	GO:0045055	regulated exocytosis	0.00200581	0.00456495	0	0	5	63
GO:0009394 2'-deoxyribonucleotide metabolic process	8	0.00456901	2.768	0.05	Biological Process	GO:0009394	2'-deoxyribonucleotide metabolic process	0.00201155	0.00456901	0	0	8	159
GO:0019692 deoxyribose phosphate metabolic process	8	0.00456901	2.768	0.05	Biological Process	GO:0019692	deoxyribose phosphate metabolic process	0.00201155	0.00456901	0	0	8	159
GO:0005885 Arp2/3 protein complex	6	0.00476128	2.198	0.078	Cellular Component	GO:0005885	Arp2/3 protein complex	0.00238064	0.00476128	0	0	6	77
GO:0001101 response to acid chemical	6	0.00480002	2.076	0.065	Biological Process	GO:0001101	response to acid chemical	0.00211741	0.00480002	0	0	6	93
GO:0044406 adhesion of symbiont to host	6	0.00480002	2.076	0.065	Biological Process	GO:0044406	adhesion of symbiont to host	0.00211741	0.00480002	0	0	6	93
GO:0044782 cilium organization	5	0.00487125	1.73	0.078	Biological Process	GO:0044782	cilium organization	0.00215094	0.00487125	0	0	5	64
GO:0000030 mannosyltransferase activity	4	0.00487842	1.307	0.095	Molecular Function	GO:0000030	mannosyltransferase activity	0.00213001	0.00487842	0	0	4	42
GO:0006979 response to oxidative stress	8	0.00492065	2.768	0.05	Biological Process	GO:0006979	response to oxidative stress	0.00217488	0.00492065	0	0	8	161
GO:0010608 posttranscriptional regulation of gene expression	7	0.00492351	2.422	0.056	Biological Process	GO:0010608	posttranscriptional regulation of gene expression	0.00217828	0.00492351	0	0	7	126
GO:0005874 microtubule	10	0.00493163	3.663	0.051	Cellular Component	GO:0005874	microtubule	0.00247588	0.00493163	0	0	10	195
GO:0015969 guanosine tetraphosphate metabolic process	4	0.00500103	1.384	0.103	Biological Process	GO:0015969	guanosine tetraphosphate metabolic process	0.00221907	0.00500103	0	0	4	39
GO:0034035 purine ribonucleoside bisphosphate metabolic process	4	0.00500103	1.384	0.103	Biological Process	GO:0034035	purine ribonucleoside bisphosphate metabolic process	0.00221907	0.00500103	0	0	4	39
GO:1902652 secondary alcohol metabolic process	4	0.00500103	1.384	0.103	Biological Process	GO:1902652	secondary alcohol metabolic process	0.00221907	0.00500103	0	0	4	39
GO:0005890 sodium:potassium-exchanging ATPase complex	6	0.00502179	2.198	0.077	Cellular Component	GO:0005890	sodium:potassium-exchanging ATPase complex	0.00254164	0.00502179	0	0	6	78
GO:0090533 cation-transporting ATPase complex	6	0.00502179	2.198	0.077	Cellular Component	GO:0090533	cation-transporting ATPase complex	0.00254164	0.00502179	0	0	6	78
GO:0015093 ferrous iron transmembrane transporter activity	8	0.00505566	2.614	0.045	Molecular Function	GO:0015093	ferrous iron transmembrane transporter activity	0.00221185	0.00505566	0	0	8	176
GO:0015934 large ribosomal subunit	5	0.00507554	1.832	0.093	Cellular Component	GO:0015934	large ribosomal subunit	0.0025792	0.00507554	0	0	5	54
GO:0048585 negative regulation of response to stimulus	7	0.00512566	2.422	0.055	Biological Process	GO:0048585	negative regulation of response to stimulus	0.00227797	0.00512566	0	0	7	127
GO:0006276 plasmid maintenance	5	0.00512566	1.73	0.077	Biological Process	GO:0006276	plasmid maintenance	0.00230358	0.00512566	0	0	5	65
GO:0006625 protein targeting to peroxisome	5	0.00512566	1.73	0.077	Biological Process	GO:0006625	protein targeting to peroxisome	0.00230358	0.00512566	0	0	5	65
GO:0018342 protein prenylation	5	0.00512566	1.73	0.077	Biological Process	GO:0018342	protein prenylation	0.00230358	0.00512566	0	0	5	65
GO:0043574 peroxisomal transport	5	0.00512566	1.73	0.077	Biological Process	GO:0043574	peroxisomal transport	0.00230358	0.00512566	0	0	5	65
GO:0045132 meiotic chromosome segregation	5	0.00512566	1.73	0.077	Biological Process	GO:0045132	meiotic chromosome segregation	0.00230358	0.00512566	0	0	5	65
GO:0072662 protein localization to peroxisome	5	0.00512566	1.73	0.077	Biological Process	GO:0072662	protein localization to peroxisome	0.00230358	0.00512566	0	0	5	65
GO:0072663 establishment of protein localization to peroxisome	5	0.00512566	1.73	0.077	Biological Process	GO:0072663	establishment of protein localization to peroxisome	0.00230358	0.00512566	0	0	5	65
GO:0097354 prenylation	5	0.00512566	1.73	0.077	Biological Process	GO:0097354	prenylation	0.00230358	0.00512566	0	0	5	65
GO:0006183 GTP biosynthetic process	3	0.00512566	1.038	0.158	Biological Process	GO:0006183	GTP biosynthetic process	0.00232319	0.00512566	0	0	3	19
GO:0006228 UTP biosynthetic process	3	0.00512566	1.038	0.158	Biological Process	GO:0006228	UTP biosynthetic process	0.00232319	0.00512566	0	0	3	19
GO:0006241 CTP biosynthetic process	3	0.00512566	1.038	0.158	Biological Process	GO:0006241	CTP biosynthetic process	0.00232319	0.00512566	0	0	3	19
GO:0009148 pyrimidine nucleoside triphosphate biosynthetic process	3	0.00512566	1.038	0.158	Biological Process	GO:0009148	pyrimidine nucleoside triphosphate biosynthetic process	0.00232319	0.00512566	0	0	3	19
GO:0009208 pyrimidine ribonucleoside triphosphate metabolic process	3	0.00512566	1.038	0.158	Biological Process	GO:0009208	pyrimidine ribonucleoside triphosphate metabolic process	0.00232319	0.00512566	0	0	3	19
GO:0009209 pyrimidine ribonucleoside triphosphate biosynthetic process	3	0.00512566	1.038	0.158	Biological Process	GO:0009209	pyrimidine ribonucleoside triphosphate biosynthetic process	0.00232319	0.00512566	0	0	3	19
GO:0015888 thiamine transport	3	0.00512566	1.038	0.158	Biological Process	GO:0015888	thiamine transport	0.00232319	0.00512566	0	0	3	19
GO:0045117 azole transport	3	0.00512566	1.038	0.158	Biological Process	GO:0045117	azole transport	0.00232319	0.00512566	0	0	3	19
GO:0046036 CTP metabolic process	3	0.00512566	1.038	0.158	Biological Process	GO:0046036	CTP metabolic process	0.00232319	0.00512566	0	0	3	19
GO:0046039 GTP metabolic process	3	0.00512566	1.038	0.158	Biological Process	GO:0046039	GTP metabolic process	0.00232319	0.00512566	0	0	3	19
GO:0046051 UTP metabolic process	3	0.00512566	1.038	0.158	Biological Process	GO:0046051	UTP metabolic process	0.00232319	0.00512566	0	0	3	19
GO:0046132 pyrimidine ribonucleoside biosynthetic process	3	0.00512566	1.038	0.158	Biological Process	GO:0046132	pyrimidine ribonucleoside biosynthetic process	0.00232319	0.00512566	0	0	3	19
GO:0046134 pyrimidine nucleoside biosynthetic process	3	0.00512566	1.038	0.158	Biological Process	GO:0046134	pyrimidine nucleoside biosynthetic process	0.00232319	0.00512566	0	0	3	19
GO:0006090 pyruvate metabolic process	6	0.00518801	2.076	0.063	Biological Process	GO:0006090	pyruvate metabolic process	0.00235819	0.00518801	0	0	6	95
GO:0030474 spindle pole body duplication	6	0.00518801	2.076	0.063	Biological Process	GO:0030474	spindle pole body duplication	0.00235819	0.00518801	0	0	6	95
GO:0051300 spindle pole body organization	6	0.00518801	2.076	0.063	Biological Process	GO:0051300	spindle pole body organization	0.00235819	0.00518801	0	0	6	95
GO:0016840 carbon-nitrogen lyase activity	6	0.00523959	1.961	0.058	Molecular Function	GO:0016840	carbon-nitrogen lyase activity	0.00229693	0.00523959	0	0	6	103
GO:0016701 oxidoreductase activity, acting on single donors with incorporation of molecular oxygen	9	0.00525721	2.941	0.041	Molecular Function	GO:0016701	oxidoreductase activity, acting on single donors with incorporation of molecular oxygen	0.00230929	0.00525721	0	0	9	218
GO:0004896 cytokine receptor activity	4	0.00528179	1.307	0.093	Molecular Function	GO:0004896	cytokine receptor activity	0.00232473	0.00528179	0	0	4	43
GO:0005669 transcription factor TFIID complex	6	0.00531294	2.198	0.076	Cellular Component	GO:0005669	transcription factor TFIID complex	0.00271068	0.00531294	0	0	6	79
GO:0006595 polyamine metabolic process	4	0.00535436	1.384	0.1	Biological Process	GO:0006595	polyamine metabolic process	0.00243843	0.00535436	0	0	4	40
GO:0006596 polyamine biosynthetic process	4	0.00535436	1.384	0.1	Biological Process	GO:0006596	polyamine biosynthetic process	0.00243843	0.00535436	0	0	4	40
GO:0052547 regulation of peptidase activity	5	0.00540013	1.73	0.076	Biological Process	GO:0052547	regulation of peptidase activity	0.00246396	0.00540013	0	0	5	66
GO:0052548 regulation of endopeptidase activity	5	0.00540013	1.73	0.076	Biological Process	GO:0052548	regulation of endopeptidase activity	0.00246396	0.00540013	0	0	5	66
GO:0005829 cytosol	9	0.00542049	3.297	0.054	Cellular Component	GO:0005829	cytosol	0.00277662	0.00542049	0	0	9	166
GO:0016756 glutathione gamma-glutamylcysteinyltransferase activity	3	0.00549869	0.98	0.143	Molecular Function	GO:0016756	glutathione gamma-glutamylcysteinyltransferase activity	0.00243715	0.00549869	0	0	3	21
GO:0019213 deacetylase activity	3	0.00549869	0.98	0.143	Molecular Function	GO:0019213	deacetylase activity	0.00243715	0.00549869	0	0	3	21
GO:0003856 3-dehydroquinate synthase activity	2	0.00549869	0.654	0.333	Molecular Function	GO:0003856	3-dehydroquinate synthase activity	0.0024444	0.00549869	0	0	2	6
GO:0016783 sulfurtransferase activity	2	0.00549869	0.654	0.333	Molecular Function	GO:0016783	sulfurtransferase activity	0.0024444	0.00549869	0	0	2	6
GO:0050532 2-phosphosulfolactate phosphatase activity	2	0.00549869	0.654	0.333	Molecular Function	GO:0050532	2-phosphosulfolactate phosphatase activity	0.0024444	0.00549869	0	0	2	6
GO:0008081 phosphoric diester hydrolase activity	8	0.005514	2.614	0.045	Molecular Function	GO:0008081	phosphoric diester hydrolase activity	0.00245606	0.005514	0	0	8	179
GO:0043190 ATP-binding cassette (ABC) transporter complex	2	0.00582787	0.733	0.4	Cellular Component	GO:0043190	ATP-binding cassette (ABC) transporter complex	0.00299719	0.00582787	0	0	2	5
GO:0006112 energy reserve metabolic process	4	0.00584555	1.384	0.098	Biological Process	GO:0006112	energy reserve metabolic process	0.00267225	0.00584555	0	0	4	41
GO:0060567 negative regulation of DNA-templated transcription, termination	4	0.00584555	1.384	0.098	Biological Process	GO:0060567	negative regulation of DNA-templated transcription, termination	0.00267225	0.00584555	0	0	4	41
GO:0044391 ribosomal subunit	6	0.00594039	2.198	0.074	Cellular Component	GO:0044391	ribosomal subunit	0.00307389	0.00594039	0	0	6	81
GO:0005956 protein kinase CK2 complex	3	0.00594039	1.099	0.176	Cellular Component	GO:0005956	protein kinase CK2 complex	0.00307931	0.00594039	0	0	3	17
GO:0016010 dystrophin-associated glycoprotein complex	8	0.00599636	2.93	0.058	Cellular Component	GO:0016010	dystrophin-associated glycoprotein complex	0.00313279	0.00599636	0	0	8	138
GO:0090665 glycoprotein complex	8	0.00599636	2.93	0.058	Cellular Component	GO:0090665	glycoprotein complex	0.00313279	0.00599636	0	0	8	138
GO:0016477 cell migration	6	0.0060201	2.076	0.061	Biological Process	GO:0016477	cell migration	0.00275726	0.0060201	0	0	6	98
GO:0030334 regulation of cell migration	6	0.0060201	2.076	0.061	Biological Process	GO:0030334	regulation of cell migration	0.00275726	0.0060201	0	0	6	98
GO:0005984 disaccharide metabolic process	5	0.00611528	1.73	0.074	Biological Process	GO:0005984	disaccharide metabolic process	0.00280879	0.00611528	0	0	5	68
GO:0007266 Rho protein signal transduction	5	0.00611528	1.73	0.074	Biological Process	GO:0007266	Rho protein signal transduction	0.00280879	0.00611528	0	0	5	68
GO:0035023 regulation of Rho protein signal transduction	5	0.00611528	1.73	0.074	Biological Process	GO:0035023	regulation of Rho protein signal transduction	0.00280879	0.00611528	0	0	5	68
GO:0008252 nucleotidase activity	4	0.00612607	1.307	0.089	Molecular Function	GO:0008252	nucleotidase activity	0.00275026	0.00612607	0	0	4	45
GO:0008253 5'-nucleotidase activity	4	0.00612607	1.307	0.089	Molecular Function	GO:0008253	5'-nucleotidase activity	0.00275026	0.00612607	0	0	4	45
GO:0008839 4-hydroxy-tetrahydrodipicolinate reductase	4	0.00612607	1.307	0.089	Molecular Function	GO:0008839	4-hydroxy-tetrahydrodipicolinate reductase	0.00275026	0.00612607	0	0	4	45
GO:0016832 aldehyde-lyase activity	4	0.00612607	1.307	0.089	Molecular Function	GO:0016832	aldehyde-lyase activity	0.00275026	0.00612607	0	0	4	45
GO:0008287 protein serine/threonine phosphatase complex	4	0.00613637	1.465	0.114	Cellular Component	GO:0008287	protein serine/threonine phosphatase complex	0.00323297	0.00613637	0	0	4	35
GO:1903293 phosphatase complex	4	0.00613637	1.465	0.114	Cellular Component	GO:1903293	phosphatase complex	0.00323297	0.00613637	0	0	4	35
GO:0000123 histone acetyltransferase complex	6	0.00613637	2.198	0.073	Cellular Component	GO:0000123	histone acetyltransferase complex	0.00326856	0.00613637	0	0	6	82
GO:0031248 protein acetyltransferase complex	6	0.00613637	2.198	0.073	Cellular Component	GO:0031248	protein acetyltransferase complex	0.00326856	0.00613637	0	0	6	82
GO:1902493 acetyltransferase complex	6	0.00613637	2.198	0.073	Cellular Component	GO:1902493	acetyltransferase complex	0.00326856	0.00613637	0	0	6	82
GO:0031423 hexon binding	3	0.00621356	0.98	0.136	Molecular Function	GO:0031423	hexon binding	0.00279501	0.00621356	0	0	3	22
GO:0001700 embryonic development via the syncytial blastoderm	2	0.00630214	0.692	0.333	Biological Process	GO:0001700	embryonic development via the syncytial blastoderm	0.00290553	0.00630214	0	0	2	6
GO:0009792 embryo development ending in birth or egg hatching	2	0.00630214	0.692	0.333	Biological Process	GO:0009792	embryo development ending in birth or egg hatching	0.00290553	0.00630214	0	0	2	6
GO:0030638 polyketide metabolic process	2	0.00630214	0.692	0.333	Biological Process	GO:0030638	polyketide metabolic process	0.00290553	0.00630214	0	0	2	6
GO:0030639 polyketide biosynthetic process	2	0.00630214	0.692	0.333	Biological Process	GO:0030639	polyketide biosynthetic process	0.00290553	0.00630214	0	0	2	6
GO:0006555 methionine metabolic process	4	0.00632972	1.384	0.095	Biological Process	GO:0006555	methionine metabolic process	0.00292099	0.00632972	0	0	4	42
GO:0005876 spindle microtubule	9	0.00657835	3.297	0.052	Cellular Component	GO:0005876	spindle microtubule	0.0035174	0.00657835	0	0	9	172
GO:0004668 protein-arginine deiminase activity	4	0.00661582	1.307	0.087	Molecular Function	GO:0004668	protein-arginine deiminase activity	0.00298178	0.00661582	0	0	4	46
GO:0032040 small-subunit processome	8	0.00665719	2.93	0.057	Cellular Component	GO:0032040	small-subunit processome	0.00357315	0.00665719	0	0	8	141
GO:0046937 phytochelatin metabolic process	3	0.00675381	1.038	0.143	Biological Process	GO:0046937	phytochelatin metabolic process	0.00312254	0.00675381	0	0	3	21
GO:0046938 phytochelatin biosynthetic process	3	0.00675381	1.038	0.143	Biological Process	GO:0046938	phytochelatin biosynthetic process	0.00312254	0.00675381	0	0	3	21
GO:0002532 production of molecular mediator involved in inflammatory response	4	0.00686163	1.384	0.093	Biological Process	GO:0002532	production of molecular mediator involved in inflammatory response	0.0031851	0.00686163	0	0	4	43
GO:0006568 tryptophan metabolic process	4	0.00686163	1.384	0.093	Biological Process	GO:0006568	tryptophan metabolic process	0.0031851	0.00686163	0	0	4	43
GO:0006586 indolalkylamine metabolic process	4	0.00686163	1.384	0.093	Biological Process	GO:0006586	indolalkylamine metabolic process	0.0031851	0.00686163	0	0	4	43
GO:0042430 indole-containing compound metabolic process	4	0.00686163	1.384	0.093	Biological Process	GO:0042430	indole-containing compound metabolic process	0.0031851	0.00686163	0	0	4	43
GO:0006750 glutathione biosynthetic process	5	0.00686163	1.73	0.071	Biological Process	GO:0006750	glutathione biosynthetic process	0.00318724	0.00686163	0	0	5	70
GO:0006892 post-Golgi vesicle-mediated transport	6	0.00686742	2.076	0.059	Biological Process	GO:0006892	post-Golgi vesicle-mediated transport	0.0032049	0.00686742	0	0	6	101
GO:0032270 positive regulation of cellular protein metabolic process	6	0.00686742	2.076	0.059	Biological Process	GO:0032270	positive regulation of cellular protein metabolic process	0.0032049	0.00686742	0	0	6	101
GO:0051247 positive regulation of protein metabolic process	6	0.00686742	2.076	0.059	Biological Process	GO:0051247	positive regulation of protein metabolic process	0.0032049	0.00686742	0	0	6	101
GO:0031399 regulation of protein modification process	9	0.00686742	3.114	0.043	Biological Process	GO:0031399	regulation of protein modification process	0.0032056	0.00686742	0	0	9	210
GO:0019362 pyridine nucleotide metabolic process	7	0.00686742	2.422	0.052	Biological Process	GO:0019362	pyridine nucleotide metabolic process	0.00320777	0.00686742	0	0	7	135
GO:0046496 nicotinamide nucleotide metabolic process	7	0.00686742	2.422	0.052	Biological Process	GO:0046496	nicotinamide nucleotide metabolic process	0.00320777	0.00686742	0	0	7	135
GO:0005313 L-glutamate transmembrane transporter activity	3	0.00697353	0.98	0.13	Molecular Function	GO:0005313	L-glutamate transmembrane transporter activity	0.00318357	0.00697353	0	0	3	23
GO:0015172 acidic amino acid transmembrane transporter activity	3	0.00697353	0.98	0.13	Molecular Function	GO:0015172	acidic amino acid transmembrane transporter activity	0.00318357	0.00697353	0	0	3	23
GO:0015501 glutamate:sodium symporter activity	3	0.00697353	0.98	0.13	Molecular Function	GO:0015501	glutamate:sodium symporter activity	0.00318357	0.00697353	0	0	3	23
GO:0043047 single-stranded telomeric DNA binding	3	0.00697353	0.98	0.13	Molecular Function	GO:0043047	single-stranded telomeric DNA binding	0.00318357	0.00697353	0	0	3	23
GO:0051183 vitamin transporter activity	3	0.00697353	0.98	0.13	Molecular Function	GO:0051183	vitamin transporter activity	0.00318357	0.00697353	0	0	3	23
GO:0098847 sequence-specific single stranded DNA binding	3	0.00697353	0.98	0.13	Molecular Function	GO:0098847	sequence-specific single stranded DNA binding	0.00318357	0.00697353	0	0	3	23
GO:0016209 antioxidant activity	7	0.00697353	2.288	0.048	Molecular Function	GO:0016209	antioxidant activity	0.00318597	0.00697353	0	0	7	147
GO:0090066 regulation of anatomical structure size	10	0.0071918	3.46	0.04	Biological Process	GO:0090066	regulation of anatomical structure size	0.00336257	0.0071918	0	0	10	252
GO:0097034 mitochondrial respiratory chain complex IV biogenesis	6	0.0071918	2.076	0.059	Biological Process	GO:0097034	mitochondrial respiratory chain complex IV biogenesis	0.00336552	0.0071918	0	0	6	102
GO:0005774 vacuolar membrane	6	0.00722578	2.198	0.071	Cellular Component	GO:0005774	vacuolar membrane	0.00390782	0.00722578	0	0	6	85
GO:0044437 vacuolar part	6	0.00722578	2.198	0.071	Cellular Component	GO:0044437	vacuolar part	0.00390782	0.00722578	0	0	6	85
GO:0019239 deaminase activity	5	0.00723745	1.634	0.065	Molecular Function	GO:0019239	deaminase activity	0.00331929	0.00723745	0	0	5	77
GO:0035251 UDP-glucosyltransferase activity	5	0.00723745	1.634	0.065	Molecular Function	GO:0035251	UDP-glucosyltransferase activity	0.00331929	0.00723745	0	0	5	77
GO:0004402 histone acetyltransferase activity	6	0.00726344	1.961	0.054	Molecular Function	GO:0004402	histone acetyltransferase activity	0.0033376	0.00726344	0	0	6	111
GO:0004834 tryptophan synthase activity	2	0.00735538	0.654	0.286	Molecular Function	GO:0004834	tryptophan synthase activity	0.0033928	0.00735538	0	0	2	7
GO:0008418 protein-N-terminal asparagine amidohydrolase activity	2	0.00735538	0.654	0.286	Molecular Function	GO:0008418	protein-N-terminal asparagine amidohydrolase activity	0.0033928	0.00735538	0	0	2	7
GO:0042559 pteridine-containing compound biosynthetic process	4	0.00739077	1.384	0.091	Biological Process	GO:0042559	pteridine-containing compound biosynthetic process	0.00346503	0.00739077	0	0	4	44
GO:0097164 ammonium ion metabolic process	4	0.00739077	1.384	0.091	Biological Process	GO:0097164	ammonium ion metabolic process	0.00346503	0.00739077	0	0	4	44
GO:0005977 glycogen metabolic process	3	0.0076175	1.038	0.136	Biological Process	GO:0005977	glycogen metabolic process	0.00357792	0.0076175	0	0	3	22
GO:0005978 glycogen biosynthetic process	3	0.0076175	1.038	0.136	Biological Process	GO:0005978	glycogen biosynthetic process	0.00357792	0.0076175	0	0	3	22
GO:0009060 aerobic respiration	5	0.00765983	1.73	0.069	Biological Process	GO:0009060	aerobic respiration	0.00360111	0.00765983	0	0	5	72
GO:0003726 double-stranded RNA adenosine deaminase activity	3	0.00778281	0.98	0.125	Molecular Function	GO:0003726	double-stranded RNA adenosine deaminase activity	0.00360366	0.00778281	0	0	3	24
GO:0050840 extracellular matrix binding	3	0.00778281	0.98	0.125	Molecular Function	GO:0050840	extracellular matrix binding	0.00360366	0.00778281	0	0	3	24
GO:0015171 amino acid transmembrane transporter activity	6	0.00785749	1.961	0.053	Molecular Function	GO:0015171	amino acid transmembrane transporter activity	0.00364515	0.00785749	0	0	6	113
GO:0007268 synaptic transmission	6	0.0078583	2.076	0.058	Biological Process	GO:0007268	synaptic transmission	0.00370463	0.0078583	0	0	6	104
GO:0099536 synaptic signaling	6	0.0078583	2.076	0.058	Biological Process	GO:0099536	synaptic signaling	0.00370463	0.0078583	0	0	6	104
GO:0099537 trans-synaptic signaling	6	0.0078583	2.076	0.058	Biological Process	GO:0099537	trans-synaptic signaling	0.00370463	0.0078583	0	0	6	104
GO:0015629 actin cytoskeleton	11	0.00786766	4.029	0.045	Cellular Component	GO:0015629	actin cytoskeleton	0.00427102	0.00786766	0	0	11	245
GO:0015684 ferrous iron transport	8	0.00792739	2.768	0.045	Biological Process	GO:0015684	ferrous iron transport	0.00375743	0.00792739	0	0	8	176
GO:0007129 synapsis	4	0.00792739	1.384	0.089	Biological Process	GO:0007129	synapsis	0.00376122	0.00792739	0	0	4	45
GO:0007130 synaptonemal complex assembly	4	0.00792739	1.384	0.089	Biological Process	GO:0007130	synaptonemal complex assembly	0.00376122	0.00792739	0	0	4	45
GO:0031638 zymogen activation	4	0.00792739	1.384	0.089	Biological Process	GO:0031638	zymogen activation	0.00376122	0.00792739	0	0	4	45
GO:0045143 homologous chromosome segregation	4	0.00792739	1.384	0.089	Biological Process	GO:0045143	homologous chromosome segregation	0.00376122	0.00792739	0	0	4	45
GO:0070192 chromosome organization involved in meiotic cell cycle	4	0.00792739	1.384	0.089	Biological Process	GO:0070192	chromosome organization involved in meiotic cell cycle	0.00376122	0.00792739	0	0	4	45
GO:0070193 synaptonemal complex organization	4	0.00792739	1.384	0.089	Biological Process	GO:0070193	synaptonemal complex organization	0.00376122	0.00792739	0	0	4	45
GO:0000120 RNA polymerase I transcription factor complex	4	0.00799612	1.465	0.105	Cellular Component	GO:0000120	RNA polymerase I transcription factor complex	0.00437339	0.00799612	0	0	4	38
GO:0005668 RNA polymerase transcription factor SL1 complex	4	0.00799612	1.465	0.105	Cellular Component	GO:0005668	RNA polymerase transcription factor SL1 complex	0.00437339	0.00799612	0	0	4	38
GO:0006023 aminoglycan biosynthetic process	5	0.00804059	1.73	0.068	Biological Process	GO:0006023	aminoglycan biosynthetic process	0.00382189	0.00804059	0	0	5	73
GO:0072350 tricarboxylic acid metabolic process	5	0.00804059	1.73	0.068	Biological Process	GO:0072350	tricarboxylic acid metabolic process	0.00382189	0.00804059	0	0	5	73
GO:0008318 protein prenyltransferase activity	5	0.00842016	1.634	0.062	Molecular Function	GO:0008318	protein prenyltransferase activity	0.0039136	0.00842016	0	0	5	80
GO:0009772 photosynthetic electron transport in photosystem II	2	0.00842399	0.692	0.286	Biological Process	GO:0009772	photosynthetic electron transport in photosystem II	0.00402966	0.00842399	0	0	2	7
GO:0009832 plant-type cell wall biogenesis	2	0.00842399	0.692	0.286	Biological Process	GO:0009832	plant-type cell wall biogenesis	0.00402966	0.00842399	0	0	2	7
GO:0010215 cellulose microfibril organization	2	0.00842399	0.692	0.286	Biological Process	GO:0010215	cellulose microfibril organization	0.00402966	0.00842399	0	0	2	7
GO:0030198 extracellular matrix organization	2	0.00842399	0.692	0.286	Biological Process	GO:0030198	extracellular matrix organization	0.00402966	0.00842399	0	0	2	7
GO:0043062 extracellular structure organization	2	0.00842399	0.692	0.286	Biological Process	GO:0043062	extracellular structure organization	0.00402966	0.00842399	0	0	2	7
GO:0070726 cell wall assembly	2	0.00842399	0.692	0.286	Biological Process	GO:0070726	cell wall assembly	0.00402966	0.00842399	0	0	2	7
GO:0071668 plant-type cell wall assembly	2	0.00842399	0.692	0.286	Biological Process	GO:0071668	plant-type cell wall assembly	0.00402966	0.00842399	0	0	2	7
GO:0071804 cellular potassium ion transport	5	0.00845579	1.73	0.068	Biological Process	GO:0071804	cellular potassium ion transport	0.00405219	0.00845579	0	0	5	74
GO:0071805 potassium ion transmembrane transport	5	0.00845579	1.73	0.068	Biological Process	GO:0071805	potassium ion transmembrane transport	0.00405219	0.00845579	0	0	5	74
GO:0015800 acidic amino acid transport	3	0.00845731	1.038	0.13	Biological Process	GO:0015800	acidic amino acid transport	0.00407178	0.00845731	0	0	3	23
GO:0015807 L-amino acid transport	3	0.00845731	1.038	0.13	Biological Process	GO:0015807	L-amino acid transport	0.00407178	0.00845731	0	0	3	23
GO:0015813 L-glutamate transport	3	0.00845731	1.038	0.13	Biological Process	GO:0015813	L-glutamate transport	0.00407178	0.00845731	0	0	3	23
GO:0015977 carbon fixation	3	0.00845731	1.038	0.13	Biological Process	GO:0015977	carbon fixation	0.00407178	0.00845731	0	0	3	23
GO:0006479 protein methylation	7	0.00845731	2.422	0.05	Biological Process	GO:0006479	protein methylation	0.00407684	0.00845731	0	0	7	141
GO:0008213 protein alkylation	7	0.00845731	2.422	0.05	Biological Process	GO:0008213	protein alkylation	0.00407684	0.00845731	0	0	7	141
GO:0016052 carbohydrate catabolic process	10	0.00845731	3.46	0.039	Biological Process	GO:0016052	carbohydrate catabolic process	0.00407855	0.00845731	0	0	10	259
GO:0019898 extrinsic component of membrane	9	0.00862919	3.297	0.05	Cellular Component	GO:0019898	extrinsic component of membrane	0.00473725	0.00862919	0	0	9	180
GO:0031704 apelin receptor binding	3	0.0087101	0.98	0.12	Molecular Function	GO:0031704	apelin receptor binding	0.00405602	0.0087101	0	0	3	25
GO:0030682 evasion or tolerance of host defense response	6	0.0088177	2.076	0.056	Biological Process	GO:0030682	evasion or tolerance of host defense response	0.00425998	0.0088177	0	0	6	107
GO:0051807 evasion or tolerance of defense response of other organism involved in symbiotic interaction	6	0.0088177	2.076	0.056	Biological Process	GO:0051807	evasion or tolerance of defense response of other organism involved in symbiotic interaction	0.00425998	0.0088177	0	0	6	107
GO:0009975 cyclase activity	7	0.00882051	2.288	0.045	Molecular Function	GO:0009975	cyclase activity	0.0041152	0.00882051	0	0	7	154
GO:0008277 regulation of G-protein coupled receptor protein signaling pathway	5	0.00885275	1.73	0.067	Biological Process	GO:0008277	regulation of G-protein coupled receptor protein signaling pathway	0.00429224	0.00885275	0	0	5	75
GO:0031099 regeneration	5	0.00885275	1.73	0.067	Biological Process	GO:0031099	regeneration	0.00429224	0.00885275	0	0	5	75
GO:0042246 tissue regeneration	5	0.00885275	1.73	0.067	Biological Process	GO:0042246	tissue regeneration	0.00429224	0.00885275	0	0	5	75
GO:0048589 developmental growth	5	0.00885275	1.73	0.067	Biological Process	GO:0048589	developmental growth	0.00429224	0.00885275	0	0	5	75
GO:0006367 transcription initiation from RNA polymerase II promoter	9	0.00896055	3.114	0.041	Biological Process	GO:0006367	transcription initiation from RNA polymerase II promoter	0.00434839	0.00896055	0	0	9	220
GO:0051220 cytoplasmic sequestering of protein	4	0.00906735	1.384	0.085	Biological Process	GO:0051220	cytoplasmic sequestering of protein	0.00440414	0.00906735	0	0	4	47
GO:0006334 nucleosome assembly	6	0.00915392	2.076	0.056	Biological Process	GO:0006334	nucleosome assembly	0.00445808	0.00915392	0	0	6	108
GO:0031497 chromatin assembly	6	0.00915392	2.076	0.056	Biological Process	GO:0031497	chromatin assembly	0.00445808	0.00915392	0	0	6	108
GO:0034728 nucleosome organization	6	0.00915392	2.076	0.056	Biological Process	GO:0034728	nucleosome organization	0.00445808	0.00915392	0	0	6	108
GO:0008284 positive regulation of cell proliferation	5	0.0093185	1.73	0.066	Biological Process	GO:0008284	positive regulation of cell proliferation	0.00454226	0.0093185	0	0	5	76
GO:0031984 organelle subcompartment	7	0.00935085	2.564	0.059	Cellular Component	GO:0031984	organelle subcompartment	0.00517159	0.00935085	0	0	7	119
GO:0098791 Golgi subcompartment	7	0.00935085	2.564	0.059	Cellular Component	GO:0098791	Golgi subcompartment	0.00517159	0.00935085	0	0	7	119
GO:0051726 regulation of cell cycle	13	0.00935182	4.498	0.033	Biological Process	GO:0051726	regulation of cell cycle	0.00456256	0.00935182	0	0	13	396
GO:0008061 chitin binding	8	0.0094053	2.614	0.041	Molecular Function	GO:0008061	chitin binding	0.00439631	0.0094053	0	0	8	197
GO:0003896 DNA primase activity	7	0.00942748	2.288	0.045	Molecular Function	GO:0003896	DNA primase activity	0.00441498	0.00942748	0	0	7	156
GO:0004584 dolichyl-phosphate-mannose-glycolipid alpha-mannosyltransferase activity	2	0.0095232	0.654	0.25	Molecular Function	GO:0004584	dolichyl-phosphate-mannose-glycolipid alpha-mannosyltransferase activity	0.00448496	0.0095232	0	0	2	8
GO:0008759 UDP-3-O-[3-hydroxymyristoyl] N-acetylglucosamine deacetylase activity	2	0.0095232	0.654	0.25	Molecular Function	GO:0008759	UDP-3-O-[3-hydroxymyristoyl] N-acetylglucosamine deacetylase activity	0.00448496	0.0095232	0	0	2	8
GO:0042410 6-carboxyhexanoate-CoA ligase activity	2	0.0095232	0.654	0.25	Molecular Function	GO:0042410	6-carboxyhexanoate-CoA ligase activity	0.00448496	0.0095232	0	0	2	8
GO:0003978 UDP-glucose 4-epimerase activity	3	0.00962502	0.98	0.115	Molecular Function	GO:0003978	UDP-glucose 4-epimerase activity	0.00454138	0.00962502	0	0	3	26
GO:0002253 activation of immune response	5	0.00980011	1.73	0.065	Biological Process	GO:0002253	activation of immune response	0.00480248	0.00980011	0	0	5	77
GO:0006368 transcription elongation from RNA polymerase II promoter	5	0.00980011	1.73	0.065	Biological Process	GO:0006368	transcription elongation from RNA polymerase II promoter	0.00480248	0.00980011	0	0	5	77
GO:0033865 nucleoside bisphosphate metabolic process	5	0.00980011	1.73	0.065	Biological Process	GO:0033865	nucleoside bisphosphate metabolic process	0.00480248	0.00980011	0	0	5	77
GO:0033875 ribonucleoside bisphosphate metabolic process	5	0.00980011	1.73	0.065	Biological Process	GO:0033875	ribonucleoside bisphosphate metabolic process	0.00480248	0.00980011	0	0	5	77
GO:0034032 purine nucleoside bisphosphate metabolic process	5	0.00980011	1.73	0.065	Biological Process	GO:0034032	purine nucleoside bisphosphate metabolic process	0.00480248	0.00980011	0	0	5	77
GO:0000975 regulatory region DNA binding	4	0.00982918	1.307	0.077	Molecular Function	GO:0000975	regulatory region DNA binding	0.00465502	0.00982918	0	0	4	52
GO:0001067 regulatory region nucleic acid binding	4	0.00982918	1.307	0.077	Molecular Function	GO:0001067	regulatory region nucleic acid binding	0.00465502	0.00982918	0	0	4	52
GO:0030430 host cell cytoplasm	6	0.00983242	2.198	0.066	Cellular Component	GO:0030430	host cell cytoplasm	0.00545799	0.00983242	0	0	6	91
GO:0042802 identical protein binding	11	0.00983595	3.595	0.033	Molecular Function	GO:0042802	identical protein binding	0.00466688	0.00983595	0	0	11	335
GO:0042597 periplasmic space	9	0.0101453	3.297	0.049	Cellular Component	GO:0042597	periplasmic space	0.00565235	0.0101453	0	0	9	185
GO:0009507 chloroplast	4	0.0102594	1.465	0.098	Cellular Component	GO:0009507	chloroplast	0.00575783	0.0102594	0	0	4	41
GO:0009536 plastid	4	0.0102594	1.465	0.098	Cellular Component	GO:0009536	plastid	0.00575783	0.0102594	0	0	4	41
GO:0032101 regulation of response to external stimulus	7	0.0104057	2.422	0.048	Biological Process	GO:0032101	regulation of response to external stimulus	0.00511366	0.0104057	0	0	7	147
GO:0002115 store-operated calcium entry	4	0.0104057	1.384	0.082	Biological Process	GO:0002115	store-operated calcium entry	0.00511726	0.0104057	0	0	4	49
GO:0051924 regulation of calcium ion transport	4	0.0104057	1.384	0.082	Biological Process	GO:0051924	regulation of calcium ion transport	0.00511726	0.0104057	0	0	4	49
GO:2001256 regulation of store-operated calcium entry	4	0.0104057	1.384	0.082	Biological Process	GO:2001256	regulation of store-operated calcium entry	0.00511726	0.0104057	0	0	4	49
GO:0008883 glutamyl-tRNA reductase activity	4	0.0104856	1.307	0.075	Molecular Function	GO:0008883	glutamyl-tRNA reductase activity	0.00498434	0.0104856	0	0	4	53
GO:0015116 sulfate transmembrane transporter activity	3	0.0106259	0.98	0.111	Molecular Function	GO:0015116	sulfate transmembrane transporter activity	0.00506041	0.0106259	0	0	3	27
GO:0000313 organellar ribosome	6	0.0107247	2.198	0.065	Cellular Component	GO:0000313	organellar ribosome	0.00606272	0.0107247	0	0	6	93
GO:0005761 mitochondrial ribosome	6	0.0107247	2.198	0.065	Cellular Component	GO:0005761	mitochondrial ribosome	0.00606272	0.0107247	0	0	6	93
GO:0051056 regulation of small GTPase mediated signal transduction	6	0.0107948	2.076	0.054	Biological Process	GO:0051056	regulation of small GTPase mediated signal transduction	0.00531891	0.0107948	0	0	6	112
GO:0006768 biotin metabolic process	2	0.0107948	0.692	0.25	Biological Process	GO:0006768	biotin metabolic process	0.00532263	0.0107948	0	0	2	8
GO:0009102 biotin biosynthetic process	2	0.0107948	0.692	0.25	Biological Process	GO:0009102	biotin biosynthetic process	0.00532263	0.0107948	0	0	2	8
GO:0009628 response to abiotic stimulus	5	0.0108496	1.73	0.063	Biological Process	GO:0009628	response to abiotic stimulus	0.00535436	0.0108496	0	0	5	79
GO:0071253 connexin binding	5	0.0111281	1.634	0.058	Molecular Function	GO:0071253	connexin binding	0.00532427	0.0111281	0	0	5	86
GO:0008649 rRNA methyltransferase activity	4	0.0111281	1.307	0.074	Molecular Function	GO:0008649	rRNA methyltransferase activity	0.00532893	0.0111281	0	0	4	54
GO:0019955 cytokine binding	4	0.0111281	1.307	0.074	Molecular Function	GO:0019955	cytokine binding	0.00532893	0.0111281	0	0	4	54
GO:0009081 branched-chain amino acid metabolic process	6	0.0112204	2.076	0.053	Biological Process	GO:0009081	branched-chain amino acid metabolic process	0.0055519	0.0112204	0	0	6	113
GO:0009082 branched-chain amino acid biosynthetic process	6	0.0112204	2.076	0.053	Biological Process	GO:0009082	branched-chain amino acid biosynthetic process	0.0055519	0.0112204	0	0	6	113
GO:0051304 chromosome separation	6	0.0112204	2.076	0.053	Biological Process	GO:0051304	chromosome separation	0.0055519	0.0112204	0	0	6	113
GO:0016866 intramolecular transferase activity	7	0.0112845	2.288	0.043	Molecular Function	GO:0016866	intramolecular transferase activity	0.00541378	0.0112845	0	0	7	162
GO:0006954 inflammatory response	5	0.0113519	1.73	0.062	Biological Process	GO:0006954	inflammatory response	0.00564646	0.0113519	0	0	5	80
GO:0019049 evasion or tolerance of host defenses by virus	5	0.0113519	1.73	0.062	Biological Process	GO:0019049	evasion or tolerance of host defenses by virus	0.00564646	0.0113519	0	0	5	80
GO:0019882 antigen processing and presentation	5	0.0113519	1.73	0.062	Biological Process	GO:0019882	antigen processing and presentation	0.00564646	0.0113519	0	0	5	80
GO:0032324 molybdopterin cofactor biosynthetic process	5	0.0113519	1.73	0.062	Biological Process	GO:0032324	molybdopterin cofactor biosynthetic process	0.00564646	0.0113519	0	0	5	80
GO:0043242 negative regulation of protein complex disassembly	5	0.0113519	1.73	0.062	Biological Process	GO:0043242	negative regulation of protein complex disassembly	0.00564646	0.0113519	0	0	5	80
GO:0043545 molybdopterin cofactor metabolic process	5	0.0113519	1.73	0.062	Biological Process	GO:0043545	molybdopterin cofactor metabolic process	0.00564646	0.0113519	0	0	5	80
GO:0000782 telomere cap complex	3	0.0114769	1.099	0.136	Cellular Component	GO:0000782	telomere cap complex	0.00653482	0.0114769	0	0	3	22
GO:0000783 nuclear telomere cap complex	3	0.0114769	1.099	0.136	Cellular Component	GO:0000783	nuclear telomere cap complex	0.00653482	0.0114769	0	0	3	22
GO:0010506 regulation of autophagy	10	0.0114977	3.46	0.037	Biological Process	GO:0010506	regulation of autophagy	0.00572397	0.0114977	0	0	10	272
GO:0004842 ubiquitin-protein transferase activity	12	0.0115102	3.922	0.031	Molecular Function	GO:0004842	ubiquitin-protein transferase activity	0.00554232	0.0115102	0	0	12	392
GO:0019787 ubiquitin-like protein transferase activity	12	0.0115102	3.922	0.031	Molecular Function	GO:0019787	ubiquitin-like protein transferase activity	0.00554232	0.0115102	0	0	12	392
GO:0007623 circadian rhythm	6	0.0115866	2.076	0.053	Biological Process	GO:0007623	circadian rhythm	0.00579226	0.0115866	0	0	6	114
GO:0010038 response to metal ion	6	0.0115866	2.076	0.053	Biological Process	GO:0010038	response to metal ion	0.00579226	0.0115866	0	0	6	114
GO:0051205 protein insertion into membrane	6	0.0115866	2.076	0.053	Biological Process	GO:0051205	protein insertion into membrane	0.00579226	0.0115866	0	0	6	114
GO:0016255 attachment of GPI anchor to protein	3	0.0115866	1.038	0.115	Biological Process	GO:0016255	attachment of GPI anchor to protein	0.0057933	0.0115866	0	0	3	26
GO:0032065 cortical protein anchoring	3	0.0115866	1.038	0.115	Biological Process	GO:0032065	cortical protein anchoring	0.0057933	0.0115866	0	0	3	26
GO:0015098 molybdate ion transmembrane transporter activity	3	0.011616	0.98	0.107	Molecular Function	GO:0015098	molybdate ion transmembrane transporter activity	0.00561373	0.011616	0	0	3	28
GO:0042132 fructose 1,6-bisphosphate 1-phosphatase activity	3	0.011616	0.98	0.107	Molecular Function	GO:0042132	fructose 1,6-bisphosphate 1-phosphatase activity	0.00561373	0.011616	0	0	3	28
GO:0004185 serine-type carboxypeptidase activity	4	0.0116808	1.307	0.073	Molecular Function	GO:0004185	serine-type carboxypeptidase activity	0.0056891	0.0116808	0	0	4	55
GO:0004366 glycerol-3-phosphate O-acyltransferase activity	2	0.0116808	0.654	0.222	Molecular Function	GO:0004366	glycerol-3-phosphate O-acyltransferase activity	0.005717	0.0116808	0	0	2	9
GO:0004650 polygalacturonase activity	2	0.0116808	0.654	0.222	Molecular Function	GO:0004650	polygalacturonase activity	0.005717	0.0116808	0	0	2	9
GO:0008297 single-stranded DNA exodeoxyribonuclease activity	2	0.0116808	0.654	0.222	Molecular Function	GO:0008297	single-stranded DNA exodeoxyribonuclease activity	0.005717	0.0116808	0	0	2	9
GO:0008409 5'-3' exonuclease activity	2	0.0116808	0.654	0.222	Molecular Function	GO:0008409	5'-3' exonuclease activity	0.005717	0.0116808	0	0	2	9
GO:0035312 5'-3' exodeoxyribonuclease activity	2	0.0116808	0.654	0.222	Molecular Function	GO:0035312	5'-3' exodeoxyribonuclease activity	0.005717	0.0116808	0	0	2	9
GO:0045145 single-stranded DNA 5'-3' exodeoxyribonuclease activity	2	0.0116808	0.654	0.222	Molecular Function	GO:0045145	single-stranded DNA 5'-3' exodeoxyribonuclease activity	0.005717	0.0116808	0	0	2	9
GO:0009664 plant-type cell wall organization	4	0.0117265	1.384	0.078	Biological Process	GO:0009664	plant-type cell wall organization	0.00590385	0.0117265	0	0	4	51
GO:0010827 regulation of glucose transport	4	0.0117265	1.384	0.078	Biological Process	GO:0010827	regulation of glucose transport	0.00590385	0.0117265	0	0	4	51
GO:0010829 negative regulation of glucose transport	4	0.0117265	1.384	0.078	Biological Process	GO:0010829	negative regulation of glucose transport	0.00590385	0.0117265	0	0	4	51
GO:0015758 glucose transport	4	0.0117265	1.384	0.078	Biological Process	GO:0015758	glucose transport	0.00590385	0.0117265	0	0	4	51
GO:0046323 glucose import	4	0.0117265	1.384	0.078	Biological Process	GO:0046323	glucose import	0.00590385	0.0117265	0	0	4	51
GO:0046324 regulation of glucose import	4	0.0117265	1.384	0.078	Biological Process	GO:0046324	regulation of glucose import	0.00590385	0.0117265	0	0	4	51
GO:0046325 negative regulation of glucose import	4	0.0117265	1.384	0.078	Biological Process	GO:0046325	negative regulation of glucose import	0.00590385	0.0117265	0	0	4	51
GO:0071669 plant-type cell wall organization or biogenesis	4	0.0117265	1.384	0.078	Biological Process	GO:0071669	plant-type cell wall organization or biogenesis	0.00590385	0.0117265	0	0	4	51
[truncated: 1,938 more rows]

## Sheet: GO enrichment of WGCNA marker
Table S7 GO enrichment of WGCNA and all other markers in bacteriocytes
ID	Num	q value	Per	Ratio	Class	ID	Descrption	P value	Q value	Up	Down	fg_num	bg_num
GO:1901564 organonitrogen compound metabolic process	107	1.26313e-25	53.5	0.028	Biological Process	GO:1901564	organonitrogen compound metabolic process	6.04947e-29	1.26313e-25	0	0	107	3760
GO:0044403 symbiosis, encompassing mutualism through parasitism	81	1.1257e-24	40.5	0.037	Biological Process	GO:0044403	symbiosis, encompassing mutualism through parasitism	1.49387e-27	1.1257e-24	0	0	81	2219
GO:0044764 multi-organism cellular process	82	1.1257e-24	41	0.036	Biological Process	GO:0044764	multi-organism cellular process	1.8244e-27	1.1257e-24	0	0	82	2283
GO:0044419 interspecies interaction between organisms	81	1.1257e-24	40.5	0.036	Biological Process	GO:0044419	interspecies interaction between organisms	2.15652e-27	1.1257e-24	0	0	81	2231
GO:0005215 transporter activity	108	2.7592e-24	50.467	0.025	Molecular Function	GO:0005215	transporter activity	2.7537e-27	2.7592e-24	0	0	108	4240
GO:1901566 organonitrogen compound biosynthetic process	92	6.93876e-24	46	0.031	Biological Process	GO:1901566	organonitrogen compound biosynthetic process	1.66158e-26	6.93876e-24	0	0	92	2976
GO:0016740 transferase activity	124	7.52881e-24	57.944	0.022	Molecular Function	GO:0016740	transferase activity	1.50276e-26	7.52881e-24	0	0	124	5636
GO:0051704 multi-organism process	103	7.79091e-24	51.5	0.028	Biological Process	GO:0051704	multi-organism process	2.23877e-26	7.79091e-24	0	0	103	3736
GO:0055114 oxidation-reduction process	95	8.71294e-24	47.5	0.03	Biological Process	GO:0055114	oxidation-reduction process	2.921e-26	8.71294e-24	0	0	95	3196
GO:0046983 protein dimerization activity	59	1.76179e-23	27.57	0.046	Molecular Function	GO:0046983	protein dimerization activity	7.14658e-26	1.76179e-23	0	0	59	1282
GO:0016491 oxidoreductase activity	93	1.76179e-23	43.458	0.028	Molecular Function	GO:0016491	oxidoreductase activity	7.7694e-26	1.76179e-23	0	0	93	3300
GO:0022857 transmembrane transporter activity	98	1.76179e-23	45.794	0.027	Molecular Function	GO:0022857	transmembrane transporter activity	8.79135e-26	1.76179e-23	0	0	98	3661
GO:0098772 molecular function regulator	69	2.94579e-22	32.243	0.036	Molecular Function	GO:0098772	molecular function regulator	1.76395e-24	2.94579e-22	0	0	69	1900
GO:0015075 ion transmembrane transporter activity	88	3.14376e-22	41.121	0.028	Molecular Function	GO:0015075	ion transmembrane transporter activity	2.19624e-24	3.14376e-22	0	0	88	3102
GO:0044710 single-organism metabolic process	136	3.16951e-22	68	0.02	Biological Process	GO:0044710	single-organism metabolic process	1.21437e-24	3.16951e-22	0	0	136	6654
GO:0022892 substrate-specific transporter activity	94	4.22922e-22	43.925	0.027	Molecular Function	GO:0022892	substrate-specific transporter activity	3.37662e-24	4.22922e-22	0	0	94	3544
GO:0015074 DNA integration	65	5.16031e-22	32.5	0.041	Biological Process	GO:0015074	DNA integration	2.22427e-24	5.16031e-22	0	0	65	1577
GO:0008324 cation transmembrane transporter activity	78	5.60436e-22	36.449	0.031	Molecular Function	GO:0008324	cation transmembrane transporter activity	5.03386e-24	5.60436e-22	0	0	78	2478
GO:0008168 methyltransferase activity	57	5.82472e-22	26.636	0.044	Molecular Function	GO:0008168	methyltransferase activity	5.8131e-24	5.82472e-22	0	0	57	1297
GO:0016032 viral process	73	6.26059e-22	36.5	0.036	Biological Process	GO:0016032	viral process	2.99837e-24	6.26059e-22	0	0	73	2016
GO:0044281 small molecule metabolic process	86	7.52007e-22	43	0.031	Biological Process	GO:0044281	small molecule metabolic process	3.96172e-24	7.52007e-22	0	0	86	2809
GO:0019438 aromatic compound biosynthetic process	121	1.34616e-21	60.5	0.022	Biological Process	GO:0019438	aromatic compound biosynthetic process	7.73654e-24	1.34616e-21	0	0	121	5436
GO:0016741 transferase activity, transferring one-carbon groups	57	1.35375e-21	26.636	0.043	Molecular Function	GO:0016741	transferase activity, transferring one-carbon groups	1.48616e-23	1.35375e-21	0	0	57	1322
GO:0016772 transferase activity, transferring phosphorus-containing groups	90	1.37495e-21	42.056	0.027	Molecular Function	GO:0016772	transferase activity, transferring phosphorus-containing groups	1.64665e-23	1.37495e-21	0	0	90	3333
GO:0044271 cellular nitrogen compound biosynthetic process	130	1.41067e-21	65	0.021	Biological Process	GO:0044271	cellular nitrogen compound biosynthetic process	9.13592e-24	1.41067e-21	0	0	130	6230
GO:0019222 regulation of metabolic process	111	1.41067e-21	55.5	0.024	Biological Process	GO:0019222	regulation of metabolic process	9.45853e-24	1.41067e-21	0	0	111	4633
GO:0003677 DNA binding	117	1.59484e-21	54.673	0.021	Molecular Function	GO:0003677	DNA binding	2.06915e-23	1.59484e-21	0	0	117	5462
GO:0019637 organophosphate metabolic process	69	1.67146e-21	34.5	0.037	Biological Process	GO:0019637	organophosphate metabolic process	1.21923e-23	1.67146e-21	0	0	69	1840
GO:0080090 regulation of primary metabolic process	107	1.67146e-21	53.5	0.025	Biological Process	GO:0080090	regulation of primary metabolic process	1.28081e-23	1.67146e-21	0	0	107	4339
GO:0006355 regulation of transcription, DNA-templated	104	1.80272e-21	52	0.025	Biological Process	GO:0006355	regulation of transcription, DNA-templated	1.55407e-23	1.80272e-21	0	0	104	4122
GO:1903506 regulation of nucleic acid-templated transcription	104	1.80272e-21	52	0.025	Biological Process	GO:1903506	regulation of nucleic acid-templated transcription	1.55407e-23	1.80272e-21	0	0	104	4122
GO:0018130 heterocycle biosynthetic process	121	2.03475e-21	60.5	0.022	Biological Process	GO:0018130	heterocycle biosynthetic process	1.92012e-23	2.03475e-21	0	0	121	5489
GO:2001141 regulation of RNA biosynthetic process	104	2.03475e-21	52	0.025	Biological Process	GO:2001141	regulation of RNA biosynthetic process	1.9677e-23	2.03475e-21	0	0	104	4134
GO:0051252 regulation of RNA metabolic process	104	2.03475e-21	52	0.025	Biological Process	GO:0051252	regulation of RNA metabolic process	2.04644e-23	2.03475e-21	0	0	104	4136
GO:0031323 regulation of cellular metabolic process	108	2.32742e-21	54	0.024	Biological Process	GO:0031323	regulation of cellular metabolic process	2.45227e-23	2.32742e-21	0	0	108	4450
GO:0019219 regulation of nucleobase-containing compound metabolic process	104	3.67607e-21	52	0.025	Biological Process	GO:0019219	regulation of nucleobase-containing compound metabolic process	4.04931e-23	3.67607e-21	0	0	104	4171
GO:0010468 regulation of gene expression	105	3.83383e-21	52.5	0.025	Biological Process	GO:0010468	regulation of gene expression	4.4067e-23	3.83383e-21	0	0	105	4251
GO:0022891 substrate-specific transmembrane transporter activity	88	4.52928e-21	41.121	0.027	Molecular Function	GO:0022891	substrate-specific transmembrane transporter activity	6.32834e-23	4.52928e-21	0	0	88	3255
GO:1901362 organic cyclic compound biosynthetic process	121	4.60847e-21	60.5	0.022	Biological Process	GO:1901362	organic cyclic compound biosynthetic process	5.75564e-23	4.60847e-21	0	0	121	5554
GO:0006796 phosphate-containing compound metabolic process	81	4.60847e-21	40.5	0.031	Biological Process	GO:0006796	phosphate-containing compound metabolic process	5.90524e-23	4.60847e-21	0	0	81	2601
GO:2000112 regulation of cellular macromolecule biosynthetic process	104	4.60847e-21	52	0.025	Biological Process	GO:2000112	regulation of cellular macromolecule biosynthetic process	5.95923e-23	4.60847e-21	0	0	104	4191
GO:0010556 regulation of macromolecule biosynthetic process	104	5.40346e-21	52	0.025	Biological Process	GO:0010556	regulation of macromolecule biosynthetic process	7.50481e-23	5.40346e-21	0	0	104	4203
GO:0031326 regulation of cellular biosynthetic process	104	5.40346e-21	52	0.025	Biological Process	GO:0031326	regulation of cellular biosynthetic process	7.50481e-23	5.40346e-21	0	0	104	4203
GO:0009889 regulation of biosynthetic process	104	5.45761e-21	52	0.025	Biological Process	GO:0009889	regulation of biosynthetic process	7.94904e-23	5.45761e-21	0	0	104	4206
GO:0051171 regulation of nitrogen compound metabolic process	104	5.45761e-21	52	0.025	Biological Process	GO:0051171	regulation of nitrogen compound metabolic process	8.10278e-23	5.45761e-21	0	0	104	4207
GO:0006259 DNA metabolic process	100	5.86004e-21	50	0.026	Biological Process	GO:0006259	DNA metabolic process	8.9809e-23	5.86004e-21	0	0	100	3914
GO:0034654 nucleobase-containing compound biosynthetic process	116	6.74096e-21	58	0.022	Biological Process	GO:0034654	nucleobase-containing compound biosynthetic process	1.06538e-22	6.74096e-21	0	0	116	5171
GO:0006310 DNA recombination	67	7.83231e-21	33.5	0.037	Biological Process	GO:0006310	DNA recombination	1.29835e-22	7.83231e-21	0	0	67	1807
GO:0006793 phosphorus metabolic process	81	7.83231e-21	40.5	0.031	Biological Process	GO:0006793	phosphorus metabolic process	1.33909e-22	7.83231e-21	0	0	81	2634
GO:0006811 ion transport	88	7.83231e-21	44	0.028	Biological Process	GO:0006811	ion transport	1.3504e-22	7.83231e-21	0	0	88	3090
GO:0060255 regulation of macromolecule metabolic process	106	8.41198e-21	53	0.024	Biological Process	GO:0060255	regulation of macromolecule metabolic process	1.49063e-22	8.41198e-21	0	0	106	4392
GO:0016043 cellular component organization	104	1.17281e-20	52	0.024	Biological Process	GO:0016043	cellular component organization	2.13442e-22	1.17281e-20	0	0	104	4258
GO:0006351 transcription, DNA-templated	110	1.62764e-20	55	0.023	Biological Process	GO:0006351	transcription, DNA-templated	3.11808e-22	1.62764e-20	0	0	110	4746
GO:0097659 nucleic acid-templated transcription	110	1.62764e-20	55	0.023	Biological Process	GO:0097659	nucleic acid-templated transcription	3.11808e-22	1.62764e-20	0	0	110	4746
GO:0070011 peptidase activity, acting on L-amino acid peptides	75	1.70403e-20	35.047	0.031	Molecular Function	GO:0070011	peptidase activity, acting on L-amino acid peptides	2.55094e-22	1.70403e-20	0	0	75	2444
GO:0071840 cellular component organization or biogenesis	106	1.80839e-20	53	0.024	Biological Process	GO:0071840	cellular component organization or biogenesis	3.55096e-22	1.80839e-20	0	0	106	4439
GO:0043412 macromolecule modification	85	2.06354e-20	42.5	0.029	Biological Process	GO:0043412	macromolecule modification	4.1508e-22	2.06354e-20	0	0	85	2940
GO:0016779 nucleotidyltransferase activity	64	2.68663e-20	29.907	0.036	Molecular Function	GO:0016779	nucleotidyltransferase activity	4.29002e-22	2.68663e-20	0	0	64	1799
GO:0032774 RNA biosynthetic process	110	3.98664e-20	55	0.023	Biological Process	GO:0032774	RNA biosynthetic process	8.21004e-22	3.98664e-20	0	0	110	4801
GO:0008233 peptidase activity	78	5.5716e-20	36.449	0.029	Molecular Function	GO:0008233	peptidase activity	9.45281e-22	5.5716e-20	0	0	78	2694
GO:0055085 transmembrane transport	80	5.81507e-20	40	0.03	Biological Process	GO:0055085	transmembrane transport	1.2254e-21	5.81507e-20	0	0	80	2662
GO:0090407 organophosphate biosynthetic process	58	6.32691e-20	29	0.041	Biological Process	GO:0090407	organophosphate biosynthetic process	1.36356e-21	6.32691e-20	0	0	58	1406
GO:0003676 nucleic acid binding	132	1.18601e-19	61.682	0.018	Molecular Function	GO:0003676	nucleic acid binding	2.13055e-21	1.18601e-19	0	0	132	7142
GO:0030234 enzyme regulator activity	57	1.34149e-19	26.636	0.039	Molecular Function	GO:0030234	enzyme regulator activity	2.54375e-21	1.34149e-19	0	0	57	1470
GO:0016070 RNA metabolic process	120	1.40567e-19	60	0.021	Biological Process	GO:0016070	RNA metabolic process	3.09679e-21	1.40567e-19	0	0	120	5713
GO:0051186 cofactor metabolic process	45	1.44174e-19	22.5	0.054	Biological Process	GO:0051186	cofactor metabolic process	3.2453e-21	1.44174e-19	0	0	45	830
GO:0015979 photosynthesis	50	1.77707e-19	25	0.048	Biological Process	GO:0015979	photosynthesis	4.08522e-21	1.77707e-19	0	0	50	1052
GO:0005198 structural molecule activity	78	3.34169e-19	36.449	0.028	Molecular Function	GO:0005198	structural molecule activity	6.67005e-21	3.34169e-19	0	0	78	2781
GO:0006313 transposition, DNA-mediated	51	4.99017e-19	25.5	0.045	Biological Process	GO:0006313	transposition, DNA-mediated	1.19497e-20	4.99017e-19	0	0	51	1125
GO:0032196 transposition	51	4.99017e-19	25.5	0.045	Biological Process	GO:0032196	transposition	1.19497e-20	4.99017e-19	0	0	51	1125
GO:0010467 gene expression	126	5.65318e-19	63	0.02	Biological Process	GO:0010467	gene expression	1.3808e-20	5.65318e-19	0	0	126	6341
GO:0016787 hydrolase activity	128	6.30604e-19	59.813	0.019	Molecular Function	GO:0016787	hydrolase activity	1.32163e-20	6.30604e-19	0	0	128	6892
GO:0006732 coenzyme metabolic process	36	6.36289e-19	18	0.07	Biological Process	GO:0006732	coenzyme metabolic process	1.58463e-20	6.36289e-19	0	0	36	517
GO:0043168 anion binding	97	6.67872e-19	45.327	0.023	Molecular Function	GO:0043168	anion binding	1.46639e-20	6.67872e-19	0	0	97	4210
GO:0009059 macromolecule biosynthetic process	128	7.27222e-19	64	0.02	Biological Process	GO:0009059	macromolecule biosynthetic process	1.84592e-20	7.27222e-19	0	0	128	6543
GO:0044249 cellular biosynthetic process	139	7.37246e-19	69.5	0.018	Biological Process	GO:0044249	cellular biosynthetic process	1.90667e-20	7.37246e-19	0	0	139	7593
GO:1901576 organic substance biosynthetic process	140	1.11739e-18	70	0.018	Biological Process	GO:1901576	organic substance biosynthetic process	2.94333e-20	1.11739e-18	0	0	140	7724
GO:0032501 multicellular organismal process	66	1.17488e-18	33	0.034	Biological Process	GO:0032501	multicellular organismal process	3.15102e-20	1.17488e-18	0	0	66	1940
GO:0003735 structural constituent of ribosome	53	1.27987e-18	24.766	0.04	Molecular Function	GO:0003735	structural constituent of ribosome	2.93784e-20	1.27987e-18	0	0	53	1333
GO:0005739 mitochondrion	72	1.56688e-18	37.696	0.04	Cellular Component	GO:0005739	mitochondrion	3.55303e-21	1.56688e-18	0	0	72	1779
GO:0046872 metal ion binding	122	1.59859e-18	57.009	0.019	Molecular Function	GO:0046872	metal ion binding	3.82897e-20	1.59859e-18	0	0	122	6407
GO:0006508 proteolysis	68	1.94309e-18	34	0.033	Biological Process	GO:0006508	proteolysis	5.30441e-20	1.94309e-18	0	0	68	2076
GO:0043169 cation binding	122	2.29437e-18	57.009	0.019	Molecular Function	GO:0043169	cation binding	5.72447e-20	2.29437e-18	0	0	122	6436
GO:0009058 biosynthetic process	141	2.34307e-18	70.5	0.018	Biological Process	GO:0009058	biosynthetic process	6.50852e-20	2.34307e-18	0	0	141	7883
GO:0044711 single-organism biosynthetic process	77	2.55268e-18	38.5	0.029	Biological Process	GO:0044711	single-organism biosynthetic process	7.24001e-20	2.55268e-18	0	0	77	2645
GO:0034645 cellular macromolecule biosynthetic process	126	2.55268e-18	63	0.02	Biological Process	GO:0034645	cellular macromolecule biosynthetic process	7.33529e-20	2.55268e-18	0	0	126	6455
GO:0032502 developmental process	60	2.66216e-18	30	0.037	Biological Process	GO:0032502	developmental process	7.77737e-20	2.66216e-18	0	0	60	1636
GO:0051188 cofactor biosynthetic process	39	3.1406e-18	19.5	0.059	Biological Process	GO:0051188	cofactor biosynthetic process	9.32553e-20	3.1406e-18	0	0	39	657
GO:0015672 monovalent inorganic cation transport	58	3.77823e-18	29	0.038	Biological Process	GO:0015672	monovalent inorganic cation transport	1.13998e-19	3.77823e-18	0	0	58	1541
GO:0002376 immune system process	44	4.83744e-18	22	0.051	Biological Process	GO:0002376	immune system process	1.48274e-19	4.83744e-18	0	0	44	871
GO:0006812 cation transport	71	4.93321e-18	35.5	0.031	Biological Process	GO:0006812	cation transport	1.53572e-19	4.93321e-18	0	0	71	2299
GO:1901575 organic substance catabolic process	57	5.08316e-18	28.5	0.038	Biological Process	GO:1901575	organic substance catabolic process	1.60675e-19	5.08316e-18	0	0	57	1499
GO:0006950 response to stress	79	7.46748e-18	39.5	0.028	Biological Process	GO:0006950	response to stress	2.39618e-19	7.46748e-18	0	0	79	2830
GO:0005102 receptor binding	60	9.37065e-18	28.037	0.033	Molecular Function	GO:0005102	receptor binding	2.43151e-19	9.37065e-18	0	0	60	1792
GO:0015077 monovalent inorganic cation transmembrane transporter activity	58	1.04025e-17	27.103	0.035	Molecular Function	GO:0015077	monovalent inorganic cation transmembrane transporter activity	2.80306e-19	1.04025e-17	0	0	58	1681
GO:0044707 single-multicellular organism process	62	1.13445e-17	31	0.034	Biological Process	GO:0044707	single-multicellular organism process	3.69458e-19	1.13445e-17	0	0	62	1801
GO:0036094 small molecule binding	96	1.23211e-17	44.86	0.022	Molecular Function	GO:0036094	small molecule binding	3.44722e-19	1.23211e-17	0	0	96	4318
GO:0022890 inorganic cation transmembrane transporter activity	68	1.23211e-17	31.776	0.03	Molecular Function	GO:0022890	inorganic cation transmembrane transporter activity	3.56599e-19	1.23211e-17	0	0	68	2299
GO:0044765 single-organism transport	112	1.4165e-17	56	0.021	Biological Process	GO:0044765	single-organism transport	4.68096e-19	1.4165e-17	0	0	112	5353
GO:0004175 endopeptidase activity	63	1.73154e-17	29.439	0.031	Molecular Function	GO:0004175	endopeptidase activity	5.18425e-19	1.73154e-17	0	0	63	2001
GO:0044767 single-organism developmental process	57	2.35676e-17	28.5	0.037	Biological Process	GO:0044767	single-organism developmental process	7.90102e-19	2.35676e-17	0	0	57	1551
GO:0034220 ion transmembrane transport	53	2.49766e-17	26.5	0.039	Biological Process	GO:0034220	ion transmembrane transport	8.49301e-19	2.49766e-17	0	0	53	1343
GO:0016788 hydrolase activity, acting on ester bonds	78	2.64212e-17	36.449	0.026	Molecular Function	GO:0016788	hydrolase activity, acting on ester bonds	8.17422e-19	2.64212e-17	0	0	78	3012
GO:0043603 cellular amide metabolic process	65	3.4584e-17	32.5	0.032	Biological Process	GO:0043603	cellular amide metabolic process	1.19255e-18	3.4584e-17	0	0	65	2019
GO:0045184 establishment of protein localization	70	3.67368e-17	35	0.03	Biological Process	GO:0045184	establishment of protein localization	1.28438e-18	3.67368e-17	0	0	70	2326
GO:0044444 cytoplasmic part	109	3.75494e-17	57.068	0.027	Cellular Component	GO:0044444	cytoplasmic part	1.70292e-19	3.75494e-17	0	0	109	4069
GO:0044267 cellular protein metabolic process	93	3.76174e-17	46.5	0.024	Biological Process	GO:0044267	cellular protein metabolic process	1.33318e-18	3.76174e-17	0	0	93	3907
GO:0015031 protein transport	69	4.22291e-17	34.5	0.03	Biological Process	GO:0015031	protein transport	1.51685e-18	4.22291e-17	0	0	69	2271
GO:1902578 single-organism localization	112	4.88239e-17	56	0.021	Biological Process	GO:1902578	single-organism localization	1.77711e-18	4.88239e-17	0	0	112	5441
GO:0031090 organelle membrane	79	5.31013e-17	41.361	0.034	Cellular Component	GO:0031090	organelle membrane	3.61233e-19	5.31013e-17	0	0	79	2293
GO:0001071 nucleic acid binding transcription factor activity	61	5.54684e-17	28.505	0.032	Molecular Function	GO:0001071	nucleic acid binding transcription factor activity	1.91986e-18	5.54684e-17	0	0	61	1931
GO:0003700 transcription factor activity, sequence-specific DNA binding	61	5.54684e-17	28.505	0.032	Molecular Function	GO:0003700	transcription factor activity, sequence-specific DNA binding	1.91986e-18	5.54684e-17	0	0	61	1931
GO:0000166 nucleotide binding	93	5.54684e-17	43.458	0.022	Molecular Function	GO:0000166	nucleotide binding	1.93752e-18	5.54684e-17	0	0	93	4185
GO:1901265 nucleoside phosphate binding	93	5.54684e-17	43.458	0.022	Molecular Function	GO:1901265	nucleoside phosphate binding	1.93752e-18	5.54684e-17	0	0	93	4185
GO:0009229 thiamine diphosphate biosynthetic process	19	6.13532e-17	9.5	0.168	Biological Process	GO:0009229	thiamine diphosphate biosynthetic process	2.29193e-18	6.13532e-17	0	0	19	113
GO:0042357 thiamine diphosphate metabolic process	19	6.13532e-17	9.5	0.168	Biological Process	GO:0042357	thiamine diphosphate metabolic process	2.29193e-18	6.13532e-17	0	0	19	113
GO:0006952 defense response	51	9.50533e-17	25.5	0.04	Biological Process	GO:0006952	defense response	3.59637e-18	9.50533e-17	0	0	51	1285
GO:0098662 inorganic cation transmembrane transport	50	9.54203e-17	25	0.04	Biological Process	GO:0098662	inorganic cation transmembrane transport	3.65595e-18	9.54203e-17	0	0	50	1235
GO:0003824 catalytic activity	176	9.73149e-17	82.243	0.014	Molecular Function	GO:0003824	catalytic activity	3.49634e-18	9.73149e-17	0	0	176	12735
GO:0098655 cation transmembrane transport	50	1.11451e-16	25	0.04	Biological Process	GO:0098655	cation transmembrane transport	4.32352e-18	1.11451e-16	0	0	50	1240
GO:0006304 DNA modification	35	1.30753e-16	17.5	0.06	Biological Process	GO:0006304	DNA modification	5.13493e-18	1.30753e-16	0	0	35	579
GO:0050789 regulation of biological process	140	1.32397e-16	70	0.017	Biological Process	GO:0050789	regulation of biological process	5.26289e-18	1.32397e-16	0	0	140	8121
GO:0098660 inorganic ion transmembrane transport	50	1.49918e-16	25	0.04	Biological Process	GO:0098660	inorganic ion transmembrane transport	6.03117e-18	1.49918e-16	0	0	50	1250
GO:0022607 cellular component assembly	69	1.54327e-16	34.5	0.03	Biological Process	GO:0022607	cellular component assembly	6.28246e-18	1.54327e-16	0	0	69	2332
GO:0050794 regulation of cellular process	137	1.92729e-16	68.5	0.017	Biological Process	GO:0050794	regulation of cellular process	7.93809e-18	1.92729e-16	0	0	137	7852
GO:0006807 nitrogen compound metabolic process	152	2.0937e-16	76	0.016	Biological Process	GO:0006807	nitrogen compound metabolic process	8.72374e-18	2.0937e-16	0	0	152	9431
GO:0005524 ATP binding	79	2.11362e-16	36.916	0.025	Molecular Function	GO:0005524	ATP binding	7.80477e-18	2.11362e-16	0	0	79	3202
GO:0032559 adenyl ribonucleotide binding	79	2.25653e-16	36.916	0.025	Molecular Function	GO:0032559	adenyl ribonucleotide binding	8.55772e-18	2.25653e-16	0	0	79	3207
GO:0005975 carbohydrate metabolic process	64	2.85612e-16	32	0.031	Biological Process	GO:0005975	carbohydrate metabolic process	1.20373e-17	2.85612e-16	0	0	64	2052
GO:0008104 protein localization	70	2.87838e-16	35	0.029	Biological Process	GO:0008104	protein localization	1.22689e-17	2.87838e-16	0	0	70	2425
GO:0043604 amide biosynthetic process	61	2.93935e-16	30.5	0.033	Biological Process	GO:0043604	amide biosynthetic process	1.26696e-17	2.93935e-16	0	0	61	1876
GO:0035639 purine ribonucleoside triphosphate binding	84	2.9639e-16	39.252	0.023	Molecular Function	GO:0035639	purine ribonucleoside triphosphate binding	1.15974e-17	2.9639e-16	0	0	84	3595
GO:0001883 purine nucleoside binding	84	2.9639e-16	39.252	0.023	Molecular Function	GO:0001883	purine nucleoside binding	1.24235e-17	2.9639e-16	0	0	84	3599
GO:0032549 ribonucleoside binding	84	2.9639e-16	39.252	0.023	Molecular Function	GO:0032549	ribonucleoside binding	1.24235e-17	2.9639e-16	0	0	84	3599
GO:0032550 purine ribonucleoside binding	84	2.9639e-16	39.252	0.023	Molecular Function	GO:0032550	purine ribonucleoside binding	1.24235e-17	2.9639e-16	0	0	84	3599
GO:0032555 purine ribonucleotide binding	84	3.08282e-16	39.252	0.023	Molecular Function	GO:0032555	purine ribonucleotide binding	1.3307e-17	3.08282e-16	0	0	84	3603
GO:0001882 nucleoside binding	84	3.08282e-16	39.252	0.023	Molecular Function	GO:0001882	nucleoside binding	1.35373e-17	3.08282e-16	0	0	84	3604
GO:0006996 organelle organization	75	4.2505e-16	37.5	0.027	Biological Process	GO:0006996	organelle organization	1.85247e-17	4.2505e-16	0	0	75	2771
GO:0044085 cellular component biogenesis	72	4.30003e-16	36	0.028	Biological Process	GO:0044085	cellular component biogenesis	1.89465e-17	4.30003e-16	0	0	72	2574
GO:0030554 adenyl nucleotide binding	79	4.32545e-16	36.916	0.024	Molecular Function	GO:0030554	adenyl nucleotide binding	1.94257e-17	4.32545e-16	0	0	79	3252
GO:0050896 response to stimulus	122	4.39102e-16	61	0.019	Biological Process	GO:0050896	response to stimulus	1.95577e-17	4.39102e-16	0	0	122	6491
GO:0044446 intracellular organelle part	109	4.6518e-16	57.068	0.026	Cellular Component	GO:0044446	intracellular organelle part	4.21932e-18	4.6518e-16	0	0	109	4234
GO:0016829 lyase activity	48	4.65339e-16	22.43	0.038	Molecular Function	GO:0016829	lyase activity	2.13629e-17	4.65339e-16	0	0	48	1273
GO:0006082 organic acid metabolic process	56	4.6977e-16	28	0.035	Biological Process	GO:0006082	organic acid metabolic process	2.11487e-17	4.6977e-16	0	0	56	1610
GO:0006810 transport	122	5.08623e-16	61	0.019	Biological Process	GO:0006810	transport	2.32785e-17	5.08623e-16	0	0	122	6504
GO:0009108 coenzyme biosynthetic process	29	5.08623e-16	14.5	0.074	Biological Process	GO:0009108	coenzyme biosynthetic process	2.33849e-17	5.08623e-16	0	0	29	392
GO:0030975 thiamine binding	16	6.5567e-16	7.477	0.195	Molecular Function	GO:0030975	thiamine binding	3.0755e-17	6.5567e-16	0	0	16	82
GO:0032553 ribonucleotide binding	84	6.83191e-16	39.252	0.023	Molecular Function	GO:0032553	ribonucleotide binding	3.27277e-17	6.83191e-16	0	0	84	3656
GO:0017076 purine nucleotide binding	84	6.92107e-16	39.252	0.023	Molecular Function	GO:0017076	purine nucleotide binding	3.38456e-17	6.92107e-16	0	0	84	3658
GO:0043231 intracellular membrane-bounded organelle	129	7.84533e-16	67.539	0.022	Cellular Component	GO:0043231	intracellular membrane-bounded organelle	9.76309e-18	7.84533e-16	0	0	129	5740
GO:0043227 membrane-bounded organelle	129	7.84533e-16	67.539	0.022	Cellular Component	GO:0043227	membrane-bounded organelle	1.07742e-17	7.84533e-16	0	0	129	5746
GO:0019012 virion	78	7.84533e-16	40.838	0.033	Cellular Component	GO:0019012	virion	1.24529e-17	7.84533e-16	0	0	78	2376
GO:0044422 organelle part	109	7.96488e-16	57.068	0.025	Cellular Component	GO:0044422	organelle part	1.44488e-17	7.96488e-16	0	0	109	4300
GO:0051234 establishment of localization	122	8.09277e-16	61	0.019	Biological Process	GO:0051234	establishment of localization	3.75957e-17	8.09277e-16	0	0	122	6540
GO:0044700 single organism signaling	99	8.64404e-16	49.5	0.022	Biological Process	GO:0044700	single organism signaling	4.05707e-17	8.64404e-16	0	0	99	4577
GO:0098796 membrane protein complex	79	8.74513e-16	41.361	0.032	Cellular Component	GO:0098796	membrane protein complex	1.78472e-17	8.74513e-16	0	0	79	2446
GO:0005634 nucleus	104	1.07405e-15	54.45	0.026	Cellular Component	GO:0005634	nucleus	2.43549e-17	1.07405e-15	0	0	104	3990
GO:0023052 signaling	99	1.14876e-15	49.5	0.022	Biological Process	GO:0023052	signaling	5.44669e-17	1.14876e-15	0	0	99	4596
GO:0044763 single-organism cellular process	164	1.29809e-15	82	0.015	Biological Process	GO:0044763	single-organism cellular process	6.2169e-17	1.29809e-15	0	0	164	10989
GO:0043229 intracellular organelle	140	1.3245e-15	73.298	0.021	Cellular Component	GO:0043229	intracellular organelle	3.30373e-17	1.3245e-15	0	0	140	6709
GO:0005743 mitochondrial inner membrane	46	1.3463e-15	24.084	0.052	Cellular Component	GO:0005743	mitochondrial inner membrane	3.66341e-17	1.3463e-15	0	0	46	887
GO:0043436 oxoacid metabolic process	55	1.62899e-15	27.5	0.034	Biological Process	GO:0043436	oxoacid metabolic process	7.90393e-17	1.62899e-15	0	0	55	1602
GO:0007154 cell communication	100	1.62899e-15	50	0.021	Biological Process	GO:0007154	cell communication	7.95769e-17	1.62899e-15	0	0	100	4701
GO:0009056 catabolic process	62	1.6307e-15	31	0.031	Biological Process	GO:0009056	catabolic process	8.04417e-17	1.6307e-15	0	0	62	2010
GO:0016021 integral component of membrane	136	1.75623e-15	71.204	0.021	Cellular Component	GO:0016021	integral component of membrane	5.1771e-17	1.75623e-15	0	0	136	6405
GO:0071702 organic substance transport	81	1.78043e-15	40.5	0.025	Biological Process	GO:0071702	organic substance transport	8.86804e-17	1.78043e-15	0	0	81	3266
GO:0005515 protein binding	145	1.79045e-15	67.757	0.016	Molecular Function	GO:0005515	protein binding	8.93439e-17	1.79045e-15	0	0	145	9353
GO:0019866 organelle inner membrane	46	2.02081e-15	24.084	0.051	Cellular Component	GO:0019866	organelle inner membrane	6.41526e-17	2.02081e-15	0	0	46	900
GO:0065007 biological regulation	141	2.07948e-15	70.5	0.017	Biological Process	GO:0065007	biological regulation	1.04572e-16	2.07948e-15	0	0	141	8468
GO:0043226 organelle	141	2.08518e-15	73.822	0.021	Cellular Component	GO:0043226	organelle	7.09246e-17	2.08518e-15	0	0	141	6844
GO:0031224 intrinsic component of membrane	136	2.19732e-15	71.204	0.021	Cellular Component	GO:0031224	intrinsic component of membrane	7.97215e-17	2.19732e-15	0	0	136	6433
GO:0005261 cation channel activity	37	2.21e-15	17.29	0.048	Molecular Function	GO:0005261	cation channel activity	1.12485e-16	2.21e-15	0	0	37	775
GO:0051179 localization	123	2.27847e-15	61.5	0.018	Biological Process	GO:0051179	localization	1.1567e-16	2.27847e-15	0	0	123	6718
GO:0006790 sulfur compound metabolic process	30	2.28111e-15	15	0.067	Biological Process	GO:0006790	sulfur compound metabolic process	1.16896e-16	2.28111e-15	0	0	30	451
GO:0044425 membrane part	147	2.31001e-15	76.963	0.02	Cellular Component	GO:0044425	membrane part	8.90482e-17	2.31001e-15	0	0	147	7382
GO:0006955 immune response	35	2.57572e-15	17.5	0.054	Biological Process	GO:0006955	immune response	1.33227e-16	2.57572e-15	0	0	35	643
GO:0030529 intracellular ribonucleoprotein complex	61	2.73943e-15	31.937	0.039	Cellular Component	GO:0030529	intracellular ribonucleoprotein complex	1.18025e-16	2.73943e-15	0	0	61	1579
GO:1990904 ribonucleoprotein complex	61	2.73943e-15	31.937	0.039	Cellular Component	GO:1990904	ribonucleoprotein complex	1.18025e-16	2.73943e-15	0	0	61	1579
GO:0046914 transition metal ion binding	96	2.76887e-15	44.86	0.02	Molecular Function	GO:0046914	transition metal ion binding	1.43694e-16	2.76887e-15	0	0	96	4710
GO:0006464 cellular protein modification process	67	3.11388e-15	33.5	0.028	Biological Process	GO:0006464	cellular protein modification process	1.64046e-16	3.11388e-15	0	0	67	2352
GO:0036211 protein modification process	67	3.11388e-15	33.5	0.028	Biological Process	GO:0036211	protein modification process	1.64046e-16	3.11388e-15	0	0	67	2352
GO:0090304 nucleic acid metabolic process	132	3.12288e-15	66	0.017	Biological Process	GO:0090304	nucleic acid metabolic process	1.66015e-16	3.12288e-15	0	0	132	7603
GO:0097367 carbohydrate derivative binding	85	3.12815e-15	39.72	0.022	Molecular Function	GO:0097367	carbohydrate derivative binding	1.68074e-16	3.12815e-15	0	0	85	3833
GO:0005179 hormone activity	38	3.12815e-15	17.757	0.046	Molecular Function	GO:0005179	hormone activity	1.68583e-16	3.12815e-15	0	0	38	831
GO:0019752 carboxylic acid metabolic process	54	3.24315e-15	27	0.034	Biological Process	GO:0019752	carboxylic acid metabolic process	1.73962e-16	3.24315e-15	0	0	54	1575
GO:0005737 cytoplasm	114	3.42519e-15	59.686	0.024	Cellular Component	GO:0005737	cytoplasm	1.55337e-16	3.42519e-15	0	0	114	4785
GO:0051716 cellular response to stimulus	106	3.44886e-15	53	0.02	Biological Process	GO:0051716	cellular response to stimulus	1.86648e-16	3.44886e-15	0	0	106	5253
GO:0034641 cellular nitrogen compound metabolic process	146	3.51434e-15	73	0.016	Biological Process	GO:0034641	cellular nitrogen compound metabolic process	1.91875e-16	3.51434e-15	0	0	146	9044
GO:0005216 ion channel activity	48	3.52525e-15	22.43	0.036	Molecular Function	GO:0005216	ion channel activity	1.9702e-16	3.52525e-15	0	0	48	1347
GO:0022838 substrate-specific channel activity	48	3.52525e-15	22.43	0.036	Molecular Function	GO:0022838	substrate-specific channel activity	1.9702e-16	3.52525e-15	0	0	48	1347
GO:0006725 cellular aromatic compound metabolic process	140	3.95083e-15	70	0.017	Biological Process	GO:0006725	cellular aromatic compound metabolic process	2.17598e-16	3.95083e-15	0	0	140	8427
GO:0046483 heterocycle metabolic process	140	4.01019e-15	70	0.017	Biological Process	GO:0046483	heterocycle metabolic process	2.22788e-16	4.01019e-15	0	0	140	8429
GO:1901363 heterocyclic compound binding	144	4.25704e-15	67.29	0.015	Molecular Function	GO:1901363	heterocyclic compound binding	2.438e-16	4.25704e-15	0	0	144	9338
GO:0097159 organic cyclic compound binding	144	4.25704e-15	67.29	0.015	Molecular Function	GO:0097159	organic cyclic compound binding	2.46416e-16	4.25704e-15	0	0	144	9339
GO:0007165 signal transduction	97	4.27725e-15	48.5	0.021	Biological Process	GO:0007165	signal transduction	2.39674e-16	4.27725e-15	0	0	97	4533
GO:0043933 macromolecular complex subunit organization	62	5.55533e-15	31	0.03	Biological Process	GO:0043933	macromolecular complex subunit organization	3.13951e-16	5.55533e-15	0	0	62	2068
GO:0006396 RNA processing	52	6.59063e-15	26	0.035	Biological Process	GO:0006396	RNA processing	3.75615e-16	6.59063e-15	0	0	52	1492
GO:0019538 protein metabolic process	104	7.15664e-15	52	0.02	Biological Process	GO:0019538	protein metabolic process	4.11301e-16	7.15664e-15	0	0	104	5141
GO:0006412 translation	56	7.21207e-15	28	0.033	Biological Process	GO:0006412	translation	4.17941e-16	7.21207e-15	0	0	56	1722
GO:0044248 cellular catabolic process	55	7.44316e-15	27.5	0.033	Biological Process	GO:0044248	cellular catabolic process	4.34897e-16	7.44316e-15	0	0	55	1666
GO:0035556 intracellular signal transduction	58	7.45223e-15	29	0.032	Biological Process	GO:0035556	intracellular signal transduction	4.38996e-16	7.45223e-15	0	0	58	1841
GO:0015267 channel activity	48	7.96895e-15	22.43	0.035	Molecular Function	GO:0015267	channel activity	4.77183e-16	7.96895e-15	0	0	48	1378
GO:0022803 passive transmembrane transporter activity	48	7.96895e-15	22.43	0.035	Molecular Function	GO:0022803	passive transmembrane transporter activity	4.77183e-16	7.96895e-15	0	0	48	1378
GO:1901360 organic cyclic compound metabolic process	140	9.01734e-15	70	0.016	Biological Process	GO:1901360	organic cyclic compound metabolic process	5.35512e-16	9.01734e-15	0	0	140	8504
GO:0004519 endonuclease activity	40	9.32191e-15	18.692	0.042	Molecular Function	GO:0004519	endonuclease activity	5.67501e-16	9.32191e-15	0	0	40	960
GO:0033036 macromolecule localization	76	1.07262e-14	38	0.025	Biological Process	GO:0033036	macromolecule localization	6.42133e-16	1.07262e-14	0	0	76	3022
GO:0043167 ion binding	139	1.12465e-14	64.953	0.016	Molecular Function	GO:0043167	ion binding	6.9589e-16	1.12465e-14	0	0	139	8901
GO:0044272 sulfur compound biosynthetic process	24	1.14939e-14	12	0.085	Biological Process	GO:0044272	sulfur compound biosynthetic process	6.93598e-16	1.14939e-14	0	0	24	282
GO:0098588 bounding membrane of organelle	63	1.34504e-14	32.984	0.036	Cellular Component	GO:0098588	bounding membrane of organelle	6.40496e-16	1.34504e-14	0	0	63	1736
GO:0051649 establishment of localization in cell	67	1.40342e-14	33.5	0.028	Biological Process	GO:0051649	establishment of localization in cell	8.53613e-16	1.40342e-14	0	0	67	2430
GO:0043043 peptide biosynthetic process	57	1.64877e-14	28.5	0.031	Biological Process	GO:0043043	peptide biosynthetic process	1.01074e-15	1.64877e-14	0	0	57	1816
GO:0005740 mitochondrial envelope	54	1.79892e-14	28.272	0.041	Cellular Component	GO:0005740	mitochondrial envelope	8.9742e-16	1.79892e-14	0	0	54	1314
GO:0006091 generation of precursor metabolites and energy	40	1.89489e-14	20	0.044	Biological Process	GO:0006091	generation of precursor metabolites and energy	1.17069e-15	1.89489e-14	0	0	40	914
GO:0044432 endoplasmic reticulum part	48	1.9606e-14	25.131	0.046	Cellular Component	GO:0044432	endoplasmic reticulum part	1.02253e-15	1.9606e-14	0	0	48	1052
GO:0042175 nuclear outer membrane-endoplasmic reticulum membrane network	48	2.34372e-14	25.131	0.045	Cellular Component	GO:0042175	nuclear outer membrane-endoplasmic reticulum membrane network	1.27549e-15	2.34372e-14	0	0	48	1058
GO:0016817 hydrolase activity, acting on acid anhydrides	66	2.75682e-14	30.841	0.026	Molecular Function	GO:0016817	hydrolase activity, acting on acid anhydrides	1.73333e-15	2.75682e-14	0	0	66	2568
GO:0019058 viral life cycle	48	3.07017e-14	24	0.036	Biological Process	GO:0019058	viral life cycle	1.9115e-15	3.07017e-14	0	0	48	1332
GO:0006629 lipid metabolic process	54	3.10154e-14	27	0.032	Biological Process	GO:0006629	lipid metabolic process	1.94589e-15	3.10154e-14	0	0	54	1667
GO:0008236 serine-type peptidase activity	39	3.13695e-14	18.224	0.041	Molecular Function	GO:0008236	serine-type peptidase activity	2.03495e-15	3.13695e-14	0	0	39	947
GO:0017171 serine hydrolase activity	39	3.13695e-14	18.224	0.041	Molecular Function	GO:0017171	serine hydrolase activity	2.03495e-15	3.13695e-14	0	0	39	947
GO:0031967 organelle envelope	55	3.14555e-14	28.796	0.04	Cellular Component	GO:0031967	organelle envelope	1.78319e-15	3.14555e-14	0	0	55	1382
GO:0044455 mitochondrial membrane part	44	3.14674e-14	23.037	0.049	Cellular Component	GO:0044455	mitochondrial membrane part	1.85522e-15	3.14674e-14	0	0	44	901
GO:0044260 cellular macromolecule metabolic process	149	3.58155e-14	74.5	0.016	Biological Process	GO:0044260	cellular macromolecule metabolic process	2.2642e-15	3.58155e-14	0	0	149	9587
GO:0006139 nucleobase-containing compound metabolic process	135	3.71168e-14	67.5	0.017	Biological Process	GO:0006139	nucleobase-containing compound metabolic process	2.36424e-15	3.71168e-14	0	0	135	8124
GO:0043232 intracellular non-membrane-bounded organelle	82	3.72129e-14	42.932	0.029	Cellular Component	GO:0043232	intracellular non-membrane-bounded organelle	2.27834e-15	3.72129e-14	0	0	82	2834
GO:0009523 photosystem II	38	3.83748e-14	19.895	0.056	Cellular Component	GO:0009523	photosystem II	2.4365e-15	3.83748e-14	0	0	38	675
GO:0006518 peptide metabolic process	58	3.89883e-14	29	0.03	Biological Process	GO:0006518	peptide metabolic process	2.50212e-15	3.89883e-14	0	0	58	1914
GO:0044429 mitochondrial part	55	4.05428e-14	28.796	0.039	Cellular Component	GO:0044429	mitochondrial part	2.66608e-15	4.05428e-14	0	0	55	1395
GO:0006260 DNA replication	53	4.58533e-14	26.5	0.033	Biological Process	GO:0006260	DNA replication	2.96465e-15	4.58533e-14	0	0	53	1626
GO:0031975 envelope	57	5.03384e-14	29.843	0.038	Cellular Component	GO:0031975	envelope	3.44297e-15	5.03384e-14	0	0	57	1499
GO:0071944 cell periphery	60	5.03384e-14	31.414	0.036	Cellular Component	GO:0071944	cell periphery	3.61118e-15	5.03384e-14	0	0	60	1648
GO:0005789 endoplasmic reticulum membrane	47	5.03384e-14	24.607	0.045	Cellular Component	GO:0005789	endoplasmic reticulum membrane	3.65267e-15	5.03384e-14	0	0	47	1044
GO:1901135 carbohydrate derivative metabolic process	60	5.3362e-14	30	0.029	Biological Process	GO:1901135	carbohydrate derivative metabolic process	3.47569e-15	5.3362e-14	0	0	60	2051
GO:0005783 endoplasmic reticulum	53	5.77745e-14	27.749	0.04	Cellular Component	GO:0005783	endoplasmic reticulum	4.32326e-15	5.77745e-14	0	0	53	1317
GO:0044237 cellular metabolic process	166	6.64315e-14	83	0.014	Biological Process	GO:0044237	cellular metabolic process	4.35877e-15	6.64315e-14	0	0	166	11625
GO:0048869 cellular developmental process	38	6.77831e-14	19	0.044	Biological Process	GO:0048869	cellular developmental process	4.47992e-15	6.77831e-14	0	0	38	857
GO:0031966 mitochondrial membrane	52	6.82353e-14	27.225	0.041	Cellular Component	GO:0031966	mitochondrial membrane	5.26077e-15	6.82353e-14	0	0	52	1277
GO:0016818 hydrolase activity, acting on acid anhydrides, in phosphorus-containing anhydrides	62	7.93293e-14	28.972	0.026	Molecular Function	GO:0016818	hydrolase activity, acting on acid anhydrides, in phosphorus-containing anhydrides	5.22528e-15	7.93293e-14	0	0	62	2351
GO:0016462 pyrophosphatase activity	61	8.03975e-14	28.505	0.027	Molecular Function	GO:0016462	pyrophosphatase activity	5.37588e-15	8.03975e-14	0	0	61	2285
GO:0009405 pathogenesis	52	8.49318e-14	26	0.033	Biological Process	GO:0009405	pathogenesis	5.65398e-15	8.49318e-14	0	0	52	1594
GO:0007275 multicellular organism development	41	8.74008e-14	20.5	0.041	Biological Process	GO:0007275	multicellular organism development	5.86021e-15	8.74008e-14	0	0	41	1008
GO:0046873 metal ion transmembrane transporter activity	50	8.99728e-14	23.364	0.031	Molecular Function	GO:0046873	metal ion transmembrane transporter activity	6.10594e-15	8.99728e-14	0	0	50	1591
GO:0016192 vesicle-mediated transport	47	9.09608e-14	23.5	0.036	Biological Process	GO:0016192	vesicle-mediated transport	6.14246e-15	9.09608e-14	0	0	47	1319
GO:0051276 chromosome organization	44	9.68737e-14	22	0.038	Biological Process	GO:0051276	chromosome organization	6.58815e-15	9.68737e-14	0	0	44	1163
GO:0005886 plasma membrane	51	1.0674e-13	26.702	0.041	Cellular Component	GO:0005886	plasma membrane	8.47141e-15	1.0674e-13	0	0	51	1246
GO:0009116 nucleoside metabolic process	40	1.28075e-13	20	0.041	Biological Process	GO:0009116	nucleoside metabolic process	8.77143e-15	1.28075e-13	0	0	40	971
GO:0034062 RNA polymerase activity	43	1.3171e-13	20.093	0.036	Molecular Function	GO:0034062	RNA polymerase activity	9.06987e-15	1.3171e-13	0	0	43	1204
GO:0008270 zinc ion binding	85	1.38475e-13	39.72	0.021	Molecular Function	GO:0008270	zinc ion binding	9.67391e-15	1.38475e-13	0	0	85	4100
GO:0044428 nuclear part	66	1.38927e-13	34.555	0.033	Cellular Component	GO:0044428	nuclear part	1.1341e-14	1.38927e-13	0	0	66	2002
GO:1901657 glycosyl compound metabolic process	40	1.55852e-13	20	0.041	Biological Process	GO:1901657	glycosyl compound metabolic process	1.07484e-14	1.55852e-13	0	0	40	977
GO:0065008 regulation of biological quality	56	1.61584e-13	28	0.03	Biological Process	GO:0065008	regulation of biological quality	1.12211e-14	1.61584e-13	0	0	56	1858
GO:0034357 photosynthetic membrane	43	1.63845e-13	22.513	0.047	Cellular Component	GO:0034357	photosynthetic membrane	1.37467e-14	1.63845e-13	0	0	43	911
GO:0051641 cellular localization	67	2.00464e-13	33.5	0.026	Biological Process	GO:0051641	cellular localization	1.40171e-14	2.00464e-13	0	0	67	2571
GO:0009653 anatomical structure morphogenesis	35	2.05338e-13	17.5	0.047	Biological Process	GO:0009653	anatomical structure morphogenesis	1.45249e-14	2.05338e-13	0	0	35	751
GO:0030001 metal ion transport	51	2.05338e-13	25.5	0.032	Biological Process	GO:0030001	metal ion transport	1.45546e-14	2.05338e-13	0	0	51	1574
GO:0004872 receptor activity	61	2.05614e-13	28.505	0.026	Molecular Function	GO:0004872	receptor activity	1.46705e-14	2.05614e-13	0	0	61	2336
GO:0016798 hydrolase activity, acting on glycosyl bonds	40	2.05614e-13	18.692	0.038	Molecular Function	GO:0016798	hydrolase activity, acting on glycosyl bonds	1.47746e-14	2.05614e-13	0	0	40	1059
GO:0003723 RNA binding	55	2.12915e-13	25.701	0.028	Molecular Function	GO:0003723	RNA binding	1.55118e-14	2.12915e-13	0	0	55	1942
GO:0004553 hydrolase activity, hydrolyzing O-glycosyl compounds	38	2.32892e-13	17.757	0.04	Molecular Function	GO:0004553	hydrolase activity, hydrolyzing O-glycosyl compounds	1.71996e-14	2.32892e-13	0	0	38	960
GO:0038023 signaling receptor activity	54	2.57169e-13	25.234	0.029	Molecular Function	GO:0038023	signaling receptor activity	1.92492e-14	2.57169e-13	0	0	54	1888
GO:0042278 purine nucleoside metabolic process	38	2.74707e-13	19	0.042	Biological Process	GO:0042278	purine nucleoside metabolic process	1.97347e-14	2.74707e-13	0	0	38	898
GO:0046128 purine ribonucleoside metabolic process	38	2.74707e-13	19	0.042	Biological Process	GO:0046128	purine ribonucleoside metabolic process	1.97347e-14	2.74707e-13	0	0	38	898
GO:0005840 ribosome	52	2.81091e-13	27.225	0.039	Cellular Component	GO:0005840	ribosome	2.4221e-14	2.81091e-13	0	0	52	1326
GO:0016853 isomerase activity	36	2.91605e-13	16.822	0.042	Molecular Function	GO:0016853	isomerase activity	2.21177e-14	2.91605e-13	0	0	36	867
GO:0072527 pyrimidine-containing compound metabolic process	26	2.98442e-13	13	0.065	Biological Process	GO:0072527	pyrimidine-containing compound metabolic process	2.15828e-14	2.98442e-13	0	0	26	397
GO:0044423 virion part	69	3.45372e-13	36.126	0.031	Cellular Component	GO:0044423	virion part	3.10749e-14	3.45372e-13	0	0	69	2208
GO:0043228 non-membrane-bounded organelle	82	3.45372e-13	42.932	0.028	Cellular Component	GO:0043228	non-membrane-bounded organelle	3.13263e-14	3.45372e-13	0	0	82	2964
GO:0032991 macromolecular complex	117	3.48656e-13	61.257	0.022	Cellular Component	GO:0032991	macromolecular complex	3.24148e-14	3.48656e-13	0	0	117	5340
GO:0043234 protein complex	107	3.77789e-13	56.021	0.023	Cellular Component	GO:0043234	protein complex	3.59799e-14	3.77789e-13	0	0	107	4618
GO:0009579 thylakoid	45	4.62871e-13	23.56	0.044	Cellular Component	GO:0009579	thylakoid	4.61822e-14	4.62871e-13	0	0	45	1029
GO:0044436 thylakoid part	45	4.62871e-13	23.56	0.044	Cellular Component	GO:0044436	thylakoid part	4.61822e-14	4.62871e-13	0	0	45	1029
GO:0043414 macromolecule methylation	28	4.95984e-13	14	0.058	Biological Process	GO:0043414	macromolecule methylation	3.61061e-14	4.95984e-13	0	0	28	480
GO:0017111 nucleoside-triphosphatase activity	59	5.50362e-13	27.57	0.026	Molecular Function	GO:0017111	nucleoside-triphosphatase activity	4.22933e-14	5.50362e-13	0	0	59	2255
GO:0048518 positive regulation of biological process	40	5.82782e-13	20	0.039	Biological Process	GO:0048518	positive regulation of biological process	4.27039e-14	5.82782e-13	0	0	40	1019
GO:1901681 sulfur compound binding	20	6.21321e-13	9.346	0.085	Molecular Function	GO:1901681	sulfur compound binding	4.83663e-14	6.21321e-13	0	0	20	234
GO:1901137 carbohydrate derivative biosynthetic process	49	7.22678e-13	24.5	0.032	Biological Process	GO:1901137	carbohydrate derivative biosynthetic process	5.33009e-14	7.22678e-13	0	0	49	1511
GO:0072528 pyrimidine-containing compound biosynthetic process	22	7.2489e-13	11	0.079	Biological Process	GO:0072528	pyrimidine-containing compound biosynthetic process	5.38113e-14	7.2489e-13	0	0	22	278
GO:0044699 single-organism process	179	9.12619e-13	89.5	0.013	Biological Process	GO:0044699	single-organism process	6.81842e-14	9.12619e-13	0	0	179	13611
GO:0009119 ribonucleoside metabolic process	38	9.31237e-13	19	0.041	Biological Process	GO:0009119	ribonucleoside metabolic process	7.00212e-14	9.31237e-13	0	0	38	935
GO:0071822 protein complex subunit organization	55	9.36128e-13	27.5	0.029	Biological Process	GO:0071822	protein complex subunit organization	7.08372e-14	9.36128e-13	0	0	55	1879
GO:0043170 macromolecule metabolic process	155	9.69793e-13	77.5	0.015	Biological Process	GO:0043170	macromolecule metabolic process	7.38492e-14	9.69793e-13	0	0	155	10588
GO:0004518 nuclease activity	51	1.06148e-12	23.832	0.029	Molecular Function	GO:0004518	nuclease activity	8.36899e-14	1.06148e-12	0	0	51	1765
GO:0072521 purine-containing compound metabolic process	40	1.11527e-12	20	0.038	Biological Process	GO:0072521	purine-containing compound metabolic process	8.54615e-14	1.11527e-12	0	0	40	1041
GO:0048856 anatomical structure development	39	1.19779e-12	19.5	0.039	Biological Process	GO:0048856	anatomical structure development	9.23582e-14	1.19779e-12	0	0	39	993
GO:0009607 response to biotic stimulus	37	1.2502e-12	18.5	0.041	Biological Process	GO:0009607	response to biotic stimulus	9.69981e-14	1.2502e-12	0	0	37	896
GO:0040029 regulation of gene expression, epigenetic	20	1.25208e-12	10	0.088	Biological Process	GO:0040029	regulation of gene expression, epigenetic	9.77439e-14	1.25208e-12	0	0	20	226
GO:0032259 methylation	28	1.39066e-12	14	0.056	Biological Process	GO:0032259	methylation	1.09228e-13	1.39066e-12	0	0	28	502
GO:0012505 endomembrane system	62	1.44588e-12	32.461	0.033	Cellular Component	GO:0012505	endomembrane system	1.47539e-13	1.44588e-12	0	0	62	1895
GO:0008757 S-adenosylmethionine-dependent methyltransferase activity	29	1.52866e-12	13.551	0.05	Molecular Function	GO:0008757	S-adenosylmethionine-dependent methyltransferase activity	1.22049e-13	1.52866e-12	0	0	29	585
GO:0009150 purine ribonucleotide metabolic process	39	2.0562e-12	19.5	0.039	Biological Process	GO:0009150	purine ribonucleotide metabolic process	1.63096e-13	2.0562e-12	0	0	39	1011
GO:0006520 cellular amino acid metabolic process	41	2.0562e-12	20.5	0.037	Biological Process	GO:0006520	cellular amino acid metabolic process	1.63472e-13	2.0562e-12	0	0	41	1114
GO:0060089 molecular transducer activity	64	2.23565e-12	29.907	0.024	Molecular Function	GO:0060089	molecular transducer activity	1.80726e-13	2.23565e-12	0	0	64	2684
GO:0009259 ribonucleotide metabolic process	39	2.3826e-12	19.5	0.038	Biological Process	GO:0009259	ribonucleotide metabolic process	1.90563e-13	2.3826e-12	0	0	39	1016
GO:0006163 purine nucleotide metabolic process	39	2.51986e-12	19.5	0.038	Biological Process	GO:0006163	purine nucleotide metabolic process	2.02747e-13	2.51986e-12	0	0	39	1018
GO:0009117 nucleotide metabolic process	43	2.58239e-12	21.5	0.035	Biological Process	GO:0009117	nucleotide metabolic process	2.09016e-13	2.58239e-12	0	0	43	1229
GO:0055086 nucleobase-containing small molecule metabolic process	45	2.58906e-12	22.5	0.034	Biological Process	GO:0055086	nucleobase-containing small molecule metabolic process	2.10795e-13	2.58906e-12	0	0	45	1339
GO:0019693 ribose phosphate metabolic process	39	2.63353e-12	19.5	0.038	Biological Process	GO:0019693	ribose phosphate metabolic process	2.15677e-13	2.63353e-12	0	0	39	1020
GO:0004871 signal transducer activity	58	2.75687e-12	27.103	0.025	Molecular Function	GO:0004871	signal transducer activity	2.25612e-13	2.75687e-12	0	0	58	2275
GO:0030154 cell differentiation	32	2.77731e-12	16	0.047	Biological Process	GO:0030154	cell differentiation	2.28782e-13	2.77731e-12	0	0	32	687
GO:0009141 nucleoside triphosphate metabolic process	36	2.86725e-12	18	0.041	Biological Process	GO:0009141	nucleoside triphosphate metabolic process	2.37564e-13	2.86725e-12	0	0	36	874
GO:0046907 intracellular transport	58	3.08489e-12	29	0.027	Biological Process	GO:0046907	intracellular transport	2.57074e-13	3.08489e-12	0	0	58	2129
GO:0009521 photosystem	39	3.26959e-12	20.419	0.047	Cellular Component	GO:0009521	photosystem	3.41046e-13	3.26959e-12	0	0	39	830
GO:0006753 nucleoside phosphate metabolic process	43	3.65971e-12	21.5	0.035	Biological Process	GO:0006753	nucleoside phosphate metabolic process	3.06729e-13	3.65971e-12	0	0	43	1243
GO:1902494 catalytic complex	50	3.85148e-12	26.178	0.038	Cellular Component	GO:1902494	catalytic complex	4.10476e-13	3.85148e-12	0	0	50	1327
GO:0044283 small molecule biosynthetic process	40	3.95657e-12	20	0.037	Biological Process	GO:0044283	small molecule biosynthetic process	3.33504e-13	3.95657e-12	0	0	40	1086
GO:0051701 interaction with host	35	4.2428e-12	17.5	0.042	Biological Process	GO:0051701	interaction with host	3.59663e-13	4.2428e-12	0	0	35	838
GO:0016651 oxidoreductase activity, acting on NAD(P)H	32	4.39272e-12	14.953	0.043	Molecular Function	GO:0016651	oxidoreductase activity, acting on NAD(P)H	3.63868e-13	4.39272e-12	0	0	32	751
GO:0009605 response to external stimulus	43	4.59024e-12	21.5	0.034	Biological Process	GO:0009605	response to external stimulus	3.91314e-13	4.59024e-12	0	0	43	1252
GO:0006305 DNA alkylation	19	4.93107e-12	9.5	0.088	Biological Process	GO:0006305	DNA alkylation	4.27454e-13	4.93107e-12	0	0	19	215
GO:0006306 DNA methylation	19	4.93107e-12	9.5	0.088	Biological Process	GO:0006306	DNA methylation	4.27454e-13	4.93107e-12	0	0	19	215
GO:0044728 DNA methylation or demethylation	19	4.93107e-12	9.5	0.088	Biological Process	GO:0044728	DNA methylation or demethylation	4.27454e-13	4.93107e-12	0	0	19	215
GO:0016071 mRNA metabolic process	33	5.32234e-12	16.5	0.044	Biological Process	GO:0016071	mRNA metabolic process	4.63921e-13	5.32234e-12	0	0	33	751
GO:0098798 mitochondrial protein complex	39	5.7119e-12	20.419	0.046	Cellular Component	GO:0098798	mitochondrial protein complex	6.21704e-13	5.7119e-12	0	0	39	846
GO:0009126 purine nucleoside monophosphate metabolic process	35	5.94264e-12	17.5	0.041	Biological Process	GO:0009126	purine nucleoside monophosphate metabolic process	5.23681e-13	5.94264e-12	0	0	35	849
GO:0009167 purine ribonucleoside monophosphate metabolic process	35	5.94264e-12	17.5	0.041	Biological Process	GO:0009167	purine ribonucleoside monophosphate metabolic process	5.23681e-13	5.94264e-12	0	0	35	849
GO:0016301 kinase activity	51	7.04196e-12	23.832	0.027	Molecular Function	GO:0016301	kinase activity	5.90344e-13	7.04196e-12	0	0	51	1857
GO:0009161 ribonucleoside monophosphate metabolic process	35	7.23596e-12	17.5	0.041	Biological Process	GO:0009161	ribonucleoside monophosphate metabolic process	6.41117e-13	7.23596e-12	0	0	35	855
GO:0006886 intracellular protein transport	51	8.0692e-12	25.5	0.029	Biological Process	GO:0006886	intracellular protein transport	7.18808e-13	8.0692e-12	0	0	51	1740
GO:0071704 organic substance metabolic process	169	8.85793e-12	84.5	0.014	Biological Process	GO:0071704	organic substance metabolic process	7.93311e-13	8.85793e-12	0	0	169	12517
GO:0009144 purine nucleoside triphosphate metabolic process	34	9.62477e-12	17	0.042	Biological Process	GO:0009144	purine nucleoside triphosphate metabolic process	8.75817e-13	9.62477e-12	0	0	34	816
GO:0009199 ribonucleoside triphosphate metabolic process	34	9.62477e-12	17	0.042	Biological Process	GO:0009199	ribonucleoside triphosphate metabolic process	8.75817e-13	9.62477e-12	0	0	34	816
GO:0009205 purine ribonucleoside triphosphate metabolic process	34	9.62477e-12	17	0.042	Biological Process	GO:0009205	purine ribonucleoside triphosphate metabolic process	8.75817e-13	9.62477e-12	0	0	34	816
GO:0016830 carbon-carbon lyase activity	29	1.07028e-11	13.551	0.046	Molecular Function	GO:0016830	carbon-carbon lyase activity	9.07921e-13	1.07028e-11	0	0	29	634
GO:0043207 response to external biotic stimulus	34	1.33867e-11	17	0.041	Biological Process	GO:0043207	response to external biotic stimulus	1.23096e-12	1.33867e-11	0	0	34	826
GO:0051707 response to other organism	34	1.33867e-11	17	0.041	Biological Process	GO:0051707	response to other organism	1.23096e-12	1.33867e-11	0	0	34	826
GO:0005576 extracellular region	87	1.34919e-11	45.55	0.025	Cellular Component	GO:0005576	extracellular region	1.4991e-12	1.34919e-11	0	0	87	3493
GO:0016757 transferase activity, transferring glycosyl groups	43	1.54062e-11	20.093	0.031	Molecular Function	GO:0016757	transferase activity, transferring glycosyl groups	1.32229e-12	1.54062e-11	0	0	43	1394
GO:0016758 transferase activity, transferring hexosyl groups	37	1.62034e-11	17.29	0.035	Molecular Function	GO:0016758	transferase activity, transferring hexosyl groups	1.40689e-12	1.62034e-11	0	0	37	1052
GO:0009057 macromolecule catabolic process	36	1.6405e-11	18	0.039	Biological Process	GO:0009057	macromolecule catabolic process	1.51637e-12	1.6405e-11	0	0	36	931
GO:0004190 aspartic-type endopeptidase activity	31	1.71771e-11	14.486	0.042	Molecular Function	GO:0004190	aspartic-type endopeptidase activity	1.52571e-12	1.71771e-11	0	0	31	743
GO:0070001 aspartic-type peptidase activity	31	1.71771e-11	14.486	0.042	Molecular Function	GO:0070001	aspartic-type peptidase activity	1.52571e-12	1.71771e-11	0	0	31	743
GO:0016746 transferase activity, transferring acyl groups	35	1.91697e-11	16.355	0.037	Molecular Function	GO:0016746	transferase activity, transferring acyl groups	1.72183e-12	1.91697e-11	0	0	35	951
GO:0009123 nucleoside monophosphate metabolic process	35	2.10037e-11	17.5	0.039	Biological Process	GO:0009123	nucleoside monophosphate metabolic process	1.95149e-12	2.10037e-11	0	0	35	889
GO:0044424 intracellular part	144	2.88568e-11	75.393	0.018	Cellular Component	GO:0044424	intracellular part	3.27175e-12	2.88568e-11	0	0	144	7892
GO:0046034 ATP metabolic process	33	3.30195e-11	16.5	0.041	Biological Process	GO:0046034	ATP metabolic process	3.08372e-12	3.30195e-11	0	0	33	805
GO:0009452 7-methylguanosine RNA capping	13	4.19787e-11	6.5	0.146	Biological Process	GO:0009452	7-methylguanosine RNA capping	3.96063e-12	4.19787e-11	0	0	13	89
GO:0036260 RNA capping	13	4.19787e-11	6.5	0.146	Biological Process	GO:0036260	RNA capping	3.96063e-12	4.19787e-11	0	0	13	89
GO:0065003 macromolecular complex assembly	50	5.45e-11	25	0.028	Biological Process	GO:0065003	macromolecular complex assembly	5.16811e-12	5.45e-11	0	0	50	1771
GO:0006461 protein complex assembly	49	5.7467e-11	24.5	0.029	Biological Process	GO:0006461	protein complex assembly	5.47698e-12	5.7467e-11	0	0	49	1712
GO:0016020 membrane	168	6.15908e-11	87.958	0.016	Cellular Component	GO:0016020	membrane	7.12275e-12	6.15908e-11	0	0	168	10297
GO:0044238 primary metabolic process	163	6.27565e-11	81.5	0.014	Biological Process	GO:0044238	primary metabolic process	6.01116e-12	6.27565e-11	0	0	163	11983
GO:0031981 nuclear lumen	53	6.72926e-11	27.749	0.033	Cellular Component	GO:0031981	nuclear lumen	7.93473e-12	6.72926e-11	0	0	53	1589
GO:0070271 protein complex biogenesis	49	6.8764e-11	24.5	0.028	Biological Process	GO:0070271	protein complex biogenesis	6.61952e-12	6.8764e-11	0	0	49	1721
GO:0034613 cellular protein localization	52	6.96387e-11	26	0.027	Biological Process	GO:0034613	cellular protein localization	6.77043e-12	6.96387e-11	0	0	52	1910
GO:0070727 cellular macromolecule localization	52	6.96387e-11	26	0.027	Biological Process	GO:0070727	cellular macromolecule localization	6.77043e-12	6.96387e-11	0	0	52	1910
GO:0005057 receptor signaling protein activity	23	7.41756e-11	10.748	0.055	Molecular Function	GO:0005057	receptor signaling protein activity	6.73651e-12	7.41756e-11	0	0	23	420
GO:0044723 single-organism carbohydrate metabolic process	41	7.73487e-11	20.5	0.033	Biological Process	GO:0044723	single-organism carbohydrate metabolic process	7.55706e-12	7.73487e-11	0	0	41	1255
GO:0015078 hydrogen ion transmembrane transporter activity	37	7.80932e-11	17.29	0.033	Molecular Function	GO:0015078	hydrogen ion transmembrane transporter activity	7.17023e-12	7.80932e-11	0	0	37	1112
GO:0042451 purine nucleoside biosynthetic process	29	7.93689e-11	14.5	0.045	Biological Process	GO:0042451	purine nucleoside biosynthetic process	7.83046e-12	7.93689e-11	0	0	29	644
GO:0046129 purine ribonucleoside biosynthetic process	29	7.93689e-11	14.5	0.045	Biological Process	GO:0046129	purine ribonucleoside biosynthetic process	7.83046e-12	7.93689e-11	0	0	29	644
GO:0019867 outer membrane	41	8.11964e-11	21.466	0.04	Cellular Component	GO:0019867	outer membrane	9.75829e-12	8.11964e-11	0	0	41	1014
GO:0044712 single-organism catabolic process	32	9.16195e-11	16	0.041	Biological Process	GO:0044712	single-organism catabolic process	9.08297e-12	9.16195e-11	0	0	32	789
GO:0072522 purine-containing compound biosynthetic process	32	9.42432e-11	16	0.041	Biological Process	GO:0072522	purine-containing compound biosynthetic process	9.38821e-12	9.42432e-11	0	0	32	790
GO:0071103 DNA conformation change	28	1.01766e-10	14	0.046	Biological Process	GO:0071103	DNA conformation change	1.01864e-11	1.01766e-10	0	0	28	606
GO:0043233 organelle lumen	54	1.04586e-10	28.272	0.032	Cellular Component	GO:0043233	organelle lumen	1.30436e-11	1.04586e-10	0	0	54	1662
GO:0070013 intracellular organelle lumen	54	1.04586e-10	28.272	0.032	Cellular Component	GO:0070013	intracellular organelle lumen	1.30436e-11	1.04586e-10	0	0	54	1662
GO:0000003 reproduction	35	1.08177e-10	17.5	0.037	Biological Process	GO:0000003	reproduction	1.08799e-11	1.08177e-10	0	0	35	945
GO:0034061 DNA polymerase activity	26	1.26223e-10	12.15	0.046	Molecular Function	GO:0034061	DNA polymerase activity	1.17153e-11	1.26223e-10	0	0	26	562
GO:0019842 vitamin binding	16	1.35197e-10	7.477	0.087	Molecular Function	GO:0019842	vitamin binding	1.26831e-11	1.35197e-10	0	0	16	183
[truncated: 3,172 more rows]
