# Supplementary material for: Function and Development of Deep-sea Mussel Bacteriocytes Revealed by snRNA-seq and Spatial Transcriptomics
Source: Genomics Proteomics Bioinformatics. 2025 Nov 25;24(1):qzaf109. doi: 10.1093/gpbjnl/qzaf109 (PMC13401447; doi:10.1093/gpbjnl/qzaf109)
Supplement: qzaf109_Supplementary_Data [file qzaf109_supplementary_data.zip › Table S8.xlsx]

## Sheet: BC
Table S8 State-related differentially expressed genes in proliferation cells and bacteriocyte lineages
Gene ID	State cluster	State 1	State 2	State 3	P value	FDR	Symbol	Description	KEGG_A_class	KEGG_B_class	Pathway	K_ID	GO component	GO function	GO process
CSbapl.15647	1	0.166667	0.131274	0.0284775	5.37288e-10	4.80325e-08	Slc6a9	Sodium- and chloride-dependent glycine transporter 2 [Mizuhopecten yessoensis]	-	-	-	-	GO:0016021//integral component of membrane	GO:0005283//sodium:amino acid symporter activity;GO:0005488//binding	GO:0003333//amino acid transmembrane transport;GO:0006812//cation transport;GO:0015807//L-amino acid transport
CSbapl.26677	1	1.5	1.05405	0.346842	1.54721e-39	6.35073e-37	ifa-1	retrograde protein of 51 kDa-like isoform X4 [Crassostrea virginica]	-	-	-	-	GO:0043234//protein complex	-	-
CSbapl.72949	1	1.33333	0.706564	1.17397	2.05004e-10	1.89024e-08	MED13L	mediator of RNA polymerase II transcription subunit 13-like [Mizuhopecten yessoensis]	Organismal Systems	Endocrine system	ko04919//Thyroid hormone signaling pathway	K15164	-	-	GO:0006351//transcription, DNA-templated
CSbapl.99276	2	0	0.146718	0.0388828	1.48914e-16	2.2033e-14	FAM20C	Fam20c [Pinctada fucata]	-	-	-	-	GO:0031988//membrane-bounded vesicle;GO:0043231//intracellular membrane-bounded organelle;GO:0044421//extracellular region part	GO:0016740//transferase activity	GO:0006464//cellular protein modification process;GO:0006793//phosphorus metabolic process;GO:0030154//cell differentiation;GO:0031214//biomineral tissue development;GO:0050794//regulation of cellular process
CSbapl.43381	2	0.333333	0.339768	0.0564074	1.41985e-32	4.79645e-30	--	Zonadhesin [Mizuhopecten yessoensis]	-	-	-	-	-	-	-
CSbapl.63267	2	0.166667	0.173745	0.0580504	7.43922e-12	7.7378e-10	Sinhcaf	protein FAM60A-like [Mizuhopecten yessoensis]	-	-	-	-	GO:0070822//Sin3-type complex	-	GO:0030334//regulation of cell migration
CSbapl.81160	2	0	0.324324	0.10387	1.02124e-09	8.88015e-08	--	altered inheritance of mitochondria protein 3-like isoform X2 [Mizuhopecten yessoensis]	-	-	-	-	-	-	-
CSbapl.21186	2	0	0.316602	0.111537	7.19669e-13	8.17617e-11	sox6	transcription factor SOX-13-like isoform X1 [Mizuhopecten yessoensis]	-	-	-	-	GO:0031981//nuclear lumen;GO:0043234//protein complex	GO:0000975//regulatory region DNA binding;GO:0003700//transcription factor activity, sequence-specific DNA binding;GO:0016628//oxidoreductase activity, acting on the CH-CH group of donors, NAD or NADP as acceptor;GO:0046983//protein dimerization activity	GO:0006357//regulation of transcription from RNA polymerase II promoter;GO:0008016//regulation of heart contraction;GO:0010629//negative regulation of gene expression;GO:0021780//glial cell fate specification;GO:0032330//regulation of chondrocyte differentiation;GO:0032989//cellular component morphogenesis;GO:0035051//cardiocyte differentiation;GO:0043009//chordate embryonic development;GO:004471…
CSbapl.50843	2	0	0.467181	0.115553	2.61961e-19	4.62955e-17	RpS23	40S ribosomal protein S23 [Mizuhopecten yessoensis]	Genetic Information Processing	Translation	ko03010//Ribosome	K02973	GO:0015935//small ribosomal subunit	GO:0003723//RNA binding;GO:0005198//structural molecule activity	GO:0000956//nuclear-transcribed mRNA catabolic process;GO:0006412//translation;GO:0006613//cotranslational protein targeting to membrane;GO:0016032//viral process;GO:0022402//cell cycle process;GO:0031023//microtubule organizing center organization;GO:0032774//RNA biosynthetic process;GO:0043624//cellular protein complex disassembly
CSbapl.56535	2	0.333333	0.420849	0.139832	6.41382e-15	8.5012e-13	BRCA2	PREDICTED: breast cancer type 2 susceptibility protein homolog [Crassostrea gigas]	Human Diseases;Human Diseases;Human Diseases;Genetic Information Processing;Genetic Information Processing	Cancers;Cancers;Cancers;Replication and repair;Replication and repair	ko05200//Pathways in cancer;ko05224//Breast cancer;ko05212//Pancreatic cancer;ko03460//Fanconi anemia pathway;ko03440//Homologous recombination	K08775;K08775;K08775;K08775;K08775	-	-	-
CSbapl.45461	2	0	0.409266	0.140015	1.85189e-11	1.84094e-09	Klhl9	PREDICTED: kelch-like protein 18 [Crassostrea gigas]	Genetic Information Processing	Folding, sorting and degradation	ko04120//Ubiquitin mediated proteolysis	K10447	-	-	GO:0009987//cellular process
CSbapl.47063	2	0	0.34749	0.149142	9.95903e-10	8.67959e-08	PAK1	serine/threonine-protein kinase PAK 1-like isoform X1 [Mizuhopecten yessoensis]	Cellular Processes;Human Diseases;Environmental Information Processing;Human Diseases;Environmental Information Processing;Cellular Processes;Organismal Systems;Human Diseases;Organismal Systems;Environmental Information Processing	Cellular community - eukaryotes;Infectious diseases;Signal transduction;Infectious disease: viral;Signal transduction;Cell motility;Development;Cancers;Immune system;Signal transduction	ko04510//Focal adhesion;ko05130//Pathogenic Escherichia coli infection;ko04010//MAPK signaling pathway;ko05170//Human immunodeficiency virus 1 infection;ko04014//Ras signaling pathway;ko04810//Regulation of actin cytoskeleton;ko04360//Axon guidance;ko05211//Renal cell carcinoma;ko04660//T cell receptor signaling pathway;ko04012//ErbB signaling pathway	K04410;K04410;K04410;K04410;K04410;K04410;K04410;K04410;K04410;K04410	-	-	-
CSbapl.97669	2	0.333333	0.455598	0.152793	5.1647e-12	5.47645e-10	Anp32a	acidic leucine-rich nuclear phosphoprotein 32 family member A-like isoform X4 [Crassostrea virginica]	-	-	-	-	GO:0031981//nuclear lumen;GO:0044444//cytoplasmic part	GO:0003723//RNA binding	GO:0007165//signal transduction;GO:0010467//gene expression;GO:0016482//cytoplasmic transport;GO:0019222//regulation of metabolic process;GO:0034645//cellular macromolecule biosynthetic process
CSbapl.35845	2	0	0.494208	0.155349	2.40547e-10	2.20731e-08	EEF1B	Wu:fj06d02 protein [Xenopus laevis]	-	-	-	-	GO:0043231//intracellular membrane-bounded organelle;GO:0043234//protein complex;GO:0044444//cytoplasmic part	GO:0008135//translation factor activity, RNA binding	GO:0010467//gene expression;GO:0019538//protein metabolic process;GO:0034645//cellular macromolecule biosynthetic process
CSbapl.51019	2	0	0.65251	0.156261	4.37904e-16	6.30797e-14	Col9a1	collagen alpha-2(IX) chain-like isoform X2 [Crassostrea virginica]	Human Diseases;Cellular Processes;Environmental Information Processing;Organismal Systems;Environmental Information Processing	Infectious diseases;Cellular community - eukaryotes;Signal transduction;Digestive system;Signaling molecules and interaction	ko05165//Human papillomavirus infection;ko04510//Focal adhesion;ko04151//PI3K-Akt signaling pathway;ko04974//Protein digestion and absorption;ko04512//ECM-receptor interaction	K08131;K08131;K08131;K08131;K08131	-	-	GO:0009888//tissue development;GO:0044763//single-organism cellular process;GO:0048513//animal organ development
CSbapl.59087	2	0	0.467181	0.156992	4.32242e-12	4.62185e-10	CCT7	T-complex protein 1 subunit eta-like [Crassostrea virginica]	-	-	-	-	GO:0015630//microtubule cytoskeleton;GO:0031988//membrane-bounded vesicle;GO:0043231//intracellular membrane-bounded organelle;GO:0043234//protein complex;GO:0044444//cytoplasmic part	GO:0005515//protein binding;GO:0016887//ATPase activity;GO:0032550//purine ribonucleoside binding	GO:0006458//'de novo' protein folding;GO:0006810//transport;GO:0007052//mitotic spindle organization;GO:0030154//cell differentiation;GO:0035036//sperm-egg recognition
CSbapl.82854	2	0.166667	0.559846	0.180358	6.36236e-13	7.3053e-11	EEF1D	PREDICTED: elongation factor 1-delta-like isoform X2 [Crassostrea gigas]	-	-	-	-	GO:0043231//intracellular membrane-bounded organelle;GO:0043232//intracellular non-membrane-bounded organelle;GO:0043234//protein complex;GO:0044444//cytoplasmic part	GO:0003723//RNA binding;GO:0008134//transcription factor binding;GO:0060089//molecular transducer activity	GO:0006351//transcription, DNA-templated;GO:0010212//response to ionizing radiation;GO:0019538//protein metabolic process;GO:0043122//regulation of I-kappaB kinase/NF-kappaB signaling
CSbapl.92011	2	0.166667	0.513514	0.18985	1.59716e-11	1.60443e-09	Ssr1	PREDICTED: translocon-associated protein subunit alpha [Crassostrea gigas]	Genetic Information Processing	Folding, sorting and degradation	ko04141//Protein processing in endoplasmic reticulum	K13249	GO:0031090//organelle membrane;GO:0031224//intrinsic component of membrane;GO:0043231//intracellular membrane-bounded organelle;GO:0043232//intracellular non-membrane-bounded organelle;GO:0044444//cytoplasmic part	GO:0005488//binding	GO:0006613//cotranslational protein targeting to membrane;GO:0010467//gene expression;GO:0019538//protein metabolic process;GO:0030968//endoplasmic reticulum unfolded protein response;GO:0032075//positive regulation of nuclease activity;GO:0042127//regulation of cell proliferation
CSbapl.82367	2	0	0.718147	0.190398	1.25336e-15	1.75899e-13	H2AZ2	histone H2A.V [Strongylocentrotus purpuratus]	Cellular Processes;Human Diseases;Human Diseases	Cell growth and death;Substance dependence;Immune diseases	ko04217//Necroptosis;ko05034//Alcoholism;ko05322//Systemic lupus erythematosus	K11251;K11251;K11251	GO:0000790//nuclear chromatin;GO:0010369//chromocenter;GO:0031224//intrinsic component of membrane;GO:0031988//membrane-bounded vesicle	GO:0000977//RNA polymerase II regulatory region sequence-specific DNA binding;GO:0031490//chromatin DNA binding;GO:0043169//cation binding;GO:0046983//protein dimerization activity	GO:0006325//chromatin organization;GO:0006357//regulation of transcription from RNA polymerase II promoter;GO:0030718//germ-line stem cell population maintenance;GO:0032355//response to estradiol;GO:0032868//response to insulin;GO:0033554//cellular response to stress;GO:0034502//protein localization to chromosome
CSbapl.41766	2	0	0.787645	0.190581	8.45715e-20	1.51566e-17	--	PREDICTED: nucleolin-like isoform X1 [Aplysia californica]	-	-	-	-	-	-	-
CSbapl.47235	2	0.166667	0.6139	0.213034	2.09026e-11	2.0512e-09	fkbp1a	FKBP12 [Bombyx mori]	-	-	-	-	-	-	-
CSbapl.2019	2	0.166667	0.741313	0.218693	1.24185e-33	4.47219e-31	Rpl35a	60S ribosomal protein L35a-like [Crassostrea virginica]	Genetic Information Processing	Translation	ko03010//Ribosome	K02917	GO:0015934//large ribosomal subunit;GO:0031988//membrane-bounded vesicle;GO:0043231//intracellular membrane-bounded organelle	GO:0003723//RNA binding;GO:0005198//structural molecule activity	GO:0000956//nuclear-transcribed mRNA catabolic process;GO:0006412//translation;GO:0006613//cotranslational protein targeting to membrane;GO:0009792//embryo development ending in birth or egg hatching;GO:0016032//viral process;GO:0016072//rRNA metabolic process;GO:0022613//ribonucleoprotein complex biogenesis;GO:0032774//RNA biosynthetic process;GO:0043624//cellular protein complex disassembly
CSbapl.24203	2	0.166667	0.841699	0.235487	1.59153e-25	3.77352e-23	RPS26	40S ribosomal protein S26-like [Mizuhopecten yessoensis]	Genetic Information Processing	Translation	ko03010//Ribosome	K02976	GO:0015935//small ribosomal subunit;GO:0031988//membrane-bounded vesicle	GO:0005198//structural molecule activity;GO:0044822//poly(A) RNA binding	GO:0006412//translation;GO:0006613//cotranslational protein targeting to membrane;GO:0010629//negative regulation of gene expression;GO:0016032//viral process;GO:0032774//RNA biosynthetic process;GO:0043624//cellular protein complex disassembly
CSbapl.566	2	0.333333	0.644788	0.241146	1.22029e-13	1.46947e-11	DNAH6	Dynein heavy chain 6, axonemal [Mizuhopecten yessoensis]	Human Diseases	Neurodegenerative diseases	ko05016//Huntington disease	K10408	GO:0005856//cytoskeleton	GO:0017111//nucleoside-triphosphatase activity	-
CSbapl.35245	2	0	0.891892	0.246258	1.64744e-27	4.30737e-25	RPS18	RecName: Full=40S ribosomal protein S18 [Argopecten irradians]	Genetic Information Processing	Translation	ko03010//Ribosome	K02964	-	-	-
CSbapl.51272	2	0	1.00772	0.255385	1.19491e-35	4.51616e-33	RPS12	40S ribosomal protein S12-like [Crassostrea virginica]	Genetic Information Processing	Translation	ko03010//Ribosome	K02951	GO:0015935//small ribosomal subunit	GO:0003723//RNA binding;GO:0005198//structural molecule activity	GO:0010467//gene expression
CSbapl.44715	2	0	0.606178	0.26433	7.36091e-12	7.67726e-10	PDHB	pyruvate dehydrogenase E1 component subunit beta, mitochondrial-like [Crassostrea virginica]	Metabolism;Metabolism;Organismal Systems;Human Diseases;Environmental Information Processing;Metabolism;Metabolism;Metabolism	Global and overview maps;Global and overview maps;Endocrine system;Cancers;Signal transduction;Carbohydrate metabolism;Carbohydrate metabolism;Carbohydrate metabolism	ko01100//Metabolic pathways;ko01200//Carbon metabolism;ko04922//Glucagon signaling pathway;ko05230//Central carbon metabolism in cancer;ko04066//HIF-1 signaling pathway;ko00010//Glycolysis / Gluconeogenesis;ko00620//Pyruvate metabolism;ko00020//Citrate cycle (TCA cycle)	K00162;K00162;K00162;K00162;K00162;K00162;K00162;K00162	GO:0031981//nuclear lumen;GO:0031988//membrane-bounded vesicle;GO:0044429//mitochondrial part	GO:0004738//pyruvate dehydrogenase activity;GO:0005488//binding	GO:0006085//acetyl-CoA biosynthetic process;GO:0006101//citrate metabolic process;GO:0019318//hexose metabolic process;GO:0050812//regulation of acyl-CoA biosynthetic process
CSbapl.74935	2	0.166667	0.65251	0.271815	1.34881e-13	1.61405e-11	Bm1_44725	RAN [Mytilus galloprovincialis]	Genetic Information Processing;Human Diseases;Genetic Information Processing	Translation;Infectious diseases;Translation	ko03013//RNA transport;ko05166//HTLV-I infection;ko03008//Ribosome biogenesis in eukaryotes	K07936;K07936;K07936	-	-	-
CSbapl.16028	2	0.166667	1.03475	0.307777	4.83048e-29	1.37607e-26	RpL10	UNVERIFIED: Qm-like protein, partial [Mytilus trossulus]	Genetic Information Processing	Translation	ko03010//Ribosome	K02866	GO:0015934//large ribosomal subunit;GO:0043231//intracellular membrane-bounded organelle;GO:0044297//cell body	GO:0003723//RNA binding;GO:0003824//catalytic activity;GO:0005198//structural molecule activity	GO:0000956//nuclear-transcribed mRNA catabolic process;GO:0006412//translation;GO:0006613//cotranslational protein targeting to membrane;GO:0016032//viral process;GO:0031023//microtubule organizing center organization;GO:0032774//RNA biosynthetic process;GO:0043624//cellular protein complex disassembly;GO:0048232//male gamete generation;GO:0051231//spindle elongation
CSbapl.13572	2	0	0.725869	0.316721	8.49424e-16	1.20989e-13	KLF5	Krueppel-like factor 5 [Mizuhopecten yessoensis]	-	-	-	-	GO:0043231//intracellular membrane-bounded organelle	GO:0001071//nucleic acid binding transcription factor activity;GO:0003677//DNA binding;GO:0043169//cation binding	GO:0006357//regulation of transcription from RNA polymerase II promoter;GO:0010770//positive regulation of cell morphogenesis involved in differentiation;GO:0031111//negative regulation of microtubule polymerization or depolymerization
CSbapl.50590	2	0.333333	1.09266	0.317269	3.90546e-27	9.8081e-25	RpS23	40S ribosomal protein S23 [Mizuhopecten yessoensis]	Genetic Information Processing	Translation	ko03010//Ribosome	K02973	GO:0015935//small ribosomal subunit	GO:0003723//RNA binding;GO:0005198//structural molecule activity	GO:0000956//nuclear-transcribed mRNA catabolic process;GO:0006412//translation;GO:0006613//cotranslational protein targeting to membrane;GO:0016032//viral process;GO:0022402//cell cycle process;GO:0031023//microtubule organizing center organization;GO:0032774//RNA biosynthetic process;GO:0043624//cellular protein complex disassembly
CSbapl.18096	2	0.666667	0.745174	0.32165	5.21904e-12	5.51482e-10	--	PREDICTED: zinc finger protein 675-like isoform X2 [Crassostrea gigas]	Human Diseases	Infectious diseases	ko05168//Herpes simplex infection	K09228	-	-	-
CSbapl.80590	2	0.5	0.872587	0.334794	4.98827e-15	6.68131e-13	--	PREDICTED: UPF0489 protein C5orf22 homolog [Crassostrea gigas]	-	-	-	-	-	-	-
CSbapl.79577	2	0.166667	0.833977	0.33954	9.64878e-11	9.07199e-09	--	protein chibby homolog 1-like isoform X2 [Mizuhopecten yessoensis]	-	-	-	-	-	-	-
CSbapl.69523	2	0	0.822394	0.353049	1.53263e-11	1.54367e-09	rpl24	60S ribosomal protein [Phragmatopoma lapidosa]	Genetic Information Processing	Translation	ko03010//Ribosome	K02896	GO:0015934//large ribosomal subunit;GO:0031988//membrane-bounded vesicle	GO:0003723//RNA binding;GO:0005198//structural molecule activity	GO:0000075//cell cycle checkpoint;GO:0000956//nuclear-transcribed mRNA catabolic process;GO:0006412//translation;GO:0006613//cotranslational protein targeting to membrane;GO:0007411//axon guidance;GO:0009792//embryo development ending in birth or egg hatching;GO:0009888//tissue development;GO:0016032//viral process;GO:0021545//cranial nerve development;GO:0032774//RNA biosynthetic process;GO:0043…
CSbapl.75995	2	0.5	1.01931	0.356152	9.15131e-19	1.56652e-16	Cyp1	peptidyl-prolyl cis-trans isomerase-like [Sparus aurata]	Environmental Information Processing;Human Diseases;Human Diseases;Human Diseases;Environmental Information Processing;Human Diseases	Signal transduction;Neurodegenerative diseases;Neurodegenerative diseases;Infectious diseases;Signal transduction;Neurodegenerative diseases	ko04020//Calcium signaling pathway;ko05010//Alzheimer disease;ko05016//Huntington disease;ko05145//Toxoplasmosis;ko04022//cGMP - PKG signaling pathway;ko05012//Parkinson disease	K09565;K09565;K09565;K09565;K09565;K09565	-	-	-
CSbapl.55753	2	0.666667	0.837838	0.362906	3.17751e-13	3.73215e-11	ATP5F1A	mitochondrial H+ ATPase a subunit [Pinctada fucata]	Metabolism;Human Diseases;Human Diseases;Organismal Systems;Human Diseases;Metabolism	Global and overview maps;Neurodegenerative diseases;Neurodegenerative diseases;Environmental adaptation;Neurodegenerative diseases;Energy metabolism	ko01100//Metabolic pathways;ko05010//Alzheimer disease;ko05016//Huntington disease;ko04714//Thermogenesis;ko05012//Parkinson disease;ko00190//Oxidative phosphorylation	K02132;K02132;K02132;K02132;K02132;K02132	GO:0019866//organelle inner membrane;GO:0031988//membrane-bounded vesicle;GO:0033178//proton-transporting two-sector ATPase complex, catalytic domain;GO:0044455//mitochondrial membrane part	GO:0003723//RNA binding;GO:0015078//hydrogen ion transmembrane transporter activity;GO:0019829//cation-transporting ATPase activity;GO:0032550//purine ribonucleoside binding;GO:0042287//MHC protein binding	GO:0001936//regulation of endothelial cell proliferation;GO:0006754//ATP biosynthetic process;GO:0006839//mitochondrial transport;GO:0015988//energy coupled proton transmembrane transport, against electrochemical gradient;GO:0022900//electron transport chain;GO:0044767//single-organism developmental process
CSbapl.81805	2	0.333333	0.830116	0.377693	6.17407e-10	5.46828e-08	nhr-23	nuclear receptor subfamily 1 group D member 2-like isoform X6 [Mizuhopecten yessoensis]	-	-	-	-	GO:0043231//intracellular membrane-bounded organelle	GO:0000981//RNA polymerase II transcription factor activity, sequence-specific DNA binding;GO:0005488//binding	GO:0006357//regulation of transcription from RNA polymerase II promoter;GO:0007420//brain development
CSbapl.8006	2	0.666667	0.826255	0.381709	1.32377e-11	1.34753e-09	HNRNPUL1	heterogeneous nuclear ribonucleoprotein U-like protein 1 [Mizuhopecten yessoensis]	-	-	-	-	GO:0031981//nuclear lumen	GO:0003723//RNA binding;GO:0005515//protein binding	GO:0008380//RNA splicing
CSbapl.48652	2	0	1.32819	0.401241	1.56263e-31	5.0551e-29	moody	G-protein coupled receptor moody-like [Pomacea canaliculata]	Environmental Information Processing;Organismal Systems	Signaling molecules and interaction;Environmental adaptation	ko04080//Neuroactive ligand-receptor interaction;ko04713//Circadian entrainment	K04286;K04286	GO:0016020//membrane	-	GO:0007399//nervous system development;GO:0016043//cellular component organization;GO:0030534//adult behavior;GO:0044763//single-organism cellular process;GO:0050896//response to stimulus
CSbapl.43696	2	0.666667	0.92278	0.420591	5.35182e-13	6.17206e-11	CHD3	chromodomain-helicase-DNA-binding protein Mi-2 homolog isoform X4 [Pomacea canaliculata]	Human Diseases;Human Diseases	Infectious diseases;Cancers	ko05165//Human papillomavirus infection;ko05203//Viral carcinogenesis	K11643;K11643	GO:0031981//nuclear lumen;GO:0043232//intracellular non-membrane-bounded organelle	GO:0003676//nucleic acid binding;GO:0017111//nucleoside-triphosphatase activity;GO:0046872//metal ion binding	GO:0000226//microtubule cytoskeleton organization;GO:0008152//metabolic process;GO:0042246//tissue regeneration;GO:0051276//chromosome organization;GO:0071822//protein complex subunit organization
CSbapl.56506	2	0	1.27799	0.428989	4.82302e-29	1.37607e-26	Rsl24d1	probable ribosome biogenesis protein RLP24 [Mizuhopecten yessoensis]	Genetic Information Processing	Translation	ko03010//Ribosome	K02896	GO:0015934//large ribosomal subunit;GO:0043231//intracellular membrane-bounded organelle	GO:0003824//catalytic activity;GO:0005198//structural molecule activity	GO:0010467//gene expression;GO:0022613//ribonucleoprotein complex biogenesis
CSbapl.86967	2	0.166667	1.01931	0.45345	6.06961e-26	1.46643e-23	ASMT	PREDICTED: N-acetylserotonin O-methyltransferase-like protein [Octopus bimaculoides]	Metabolism;Metabolism	Global and overview maps;Amino acid metabolism	ko01100//Metabolic pathways;ko00380//Tryptophan metabolism	K00543;K00543	GO:0044424//intracellular part	GO:0005515//protein binding;GO:0016740//transferase activity	-
CSbapl.44378	2	0.166667	1.55985	0.467871	6.10244e-37	2.40153e-34	RPL22	PREDICTED: 60S ribosomal protein L22-like [Crassostrea gigas]	Genetic Information Processing	Translation	ko03010//Ribosome	K02891	GO:0005924//cell-substrate adherens junction;GO:0015934//large ribosomal subunit;GO:0031988//membrane-bounded vesicle;GO:0043231//intracellular membrane-bounded organelle	GO:0003723//RNA binding;GO:0003824//catalytic activity;GO:0005198//structural molecule activity;GO:0005539//glycosaminoglycan binding	GO:0000956//nuclear-transcribed mRNA catabolic process;GO:0006412//translation;GO:0006613//cotranslational protein targeting to membrane;GO:0016032//viral process;GO:0030217//T cell differentiation;GO:0032774//RNA biosynthetic process;GO:0034728//nucleosome organization;GO:0043624//cellular protein complex disassembly
CSbapl.3922	2	0.166667	1.57143	0.468967	5.82508e-42	2.47067e-39	FAU	ubiquitin-like protein FUBI [Mizuhopecten yessoensis]	Genetic Information Processing	Translation	ko03010//Ribosome	K02983	GO:0015935//small ribosomal subunit;GO:0044421//extracellular region part	GO:0003723//RNA binding;GO:0005198//structural molecule activity	GO:0000956//nuclear-transcribed mRNA catabolic process;GO:0002385//mucosal immune response;GO:0006412//translation;GO:0006613//cotranslational protein targeting to membrane;GO:0016032//viral process;GO:0032774//RNA biosynthetic process;GO:0042742//defense response to bacterium;GO:0043624//cellular protein complex disassembly
CSbapl.56982	2	0	1.04247	0.479737	2.22769e-22	4.49935e-20	Cbp80	nuclear cap-binding protein subunit 1-like [Crassostrea virginica]	Genetic Information Processing;Genetic Information Processing;Genetic Information Processing	Translation;Transcription;Translation	ko03013//RNA transport;ko03040//Spliceosome;ko03015//mRNA surveillance pathway	K12882;K12882;K12882	GO:0031981//nuclear lumen;GO:0034518//RNA cap binding complex;GO:0044444//cytoplasmic part	GO:0000339//RNA cap binding	GO:0000398//mRNA splicing, via spliceosome;GO:0000956//nuclear-transcribed mRNA catabolic process;GO:0006353//DNA-templated transcription, termination;GO:0006354//DNA-templated transcription, elongation;GO:0006405//RNA export from nucleus;GO:0006417//regulation of translation;GO:0010628//positive regulation of gene expression;GO:0022618//ribonucleoprotein complex assembly;GO:0031440//regulation o…
CSbapl.72547	2	0	0.942085	0.491238	8.48563e-11	7.99808e-09	mapk1	PREDICTED: mitogen-activated protein kinase 1 [Crassostrea gigas]	Human Diseases;Human Diseases;Human Diseases;Cellular Processes;Human Diseases;Environmental Information Processing;Cellular Processes;Environmental Information Processing;Human Diseases;Human Diseases;Human Diseases;Human Diseases;Environmental Information Processing;Human Diseases;Human Diseases;Human Diseases;Environmental Information Processing;Organismal Systems;Organismal Systems;Human Dise…	Cancers;Infectious diseases;Neurodegenerative diseases;Cellular community - eukaryotes;Infectious diseases;Signal transduction;Cell growth and death;Signal transduction;Infectious diseases;Cancers;Infectious diseases;Cancers;Signal transduction;Infectious diseases;Infectious disease: viral;Infectious diseases;Signal transduction;Immune system;Endocrine system;Infectious diseases;Signal transducti…	ko05200//Pathways in cancer;ko05165//Human papillomavirus infection;ko05010//Alzheimer disease;ko04510//Focal adhesion;ko05132//Salmonella infection;ko04151//PI3K-Akt signaling pathway;ko04210//Apoptosis;ko04024//cAMP signaling pathway;ko05130//Pathogenic Escherichia coli infection;ko05205//Proteoglycans in cancer;ko05152//Tuberculosis;ko05206//MicroRNAs in cancer;ko04010//MAPK signaling pathway;…	K04371;K04371;K04371;K04371;K04371;K04371;K04371;K04371;K04371;K04371;K04371;K04371;K04371;K04371;K04371;K04371;K04371;K04371;K04371;K04371;K04371;K04371;K04371;K04371;K04371;K04371;K04371;K04371;K04371;K04371;K04371;K04371;K04371;K04371;K04371;K04371;K04371;K04371;K04371;K04371;K04371;K04371;K04371;K04371;K04371;K04371;K04371;K04371;K04371;K04371;K04371;K04371;K04371;K04371;K04371;K04371;K04371;…	GO:0005768//endosome;GO:0005819//spindle;GO:0005924//cell-substrate adherens junction;GO:0031981//nuclear lumen;GO:0031988//membrane-bounded vesicle;GO:0032838//cell projection cytoplasm;GO:0032991//macromolecular complex;GO:0043005//neuron projection;GO:0044459//plasma membrane part	GO:0003676//nucleic acid binding;GO:0004702//receptor signaling protein serine/threonine kinase activity;GO:0019901//protein kinase binding;GO:0032550//purine ribonucleoside binding;GO:0045309//protein phosphorylated amino acid binding	GO:0001676//long-chain fatty acid metabolic process;GO:0001775//cell activation;GO:0002237//response to molecule of bacterial origin;GO:0002431//Fc receptor mediated stimulatory signaling pathway;GO:0002756//MyD88-independent toll-like receptor signaling pathway;GO:0006206//pyrimidine nucleobase metabolic process;GO:0006352//DNA-templated transcription, initiation;GO:0006357//regulation of transc…
CSbapl.48373	2	0	1.15444	0.494341	1.93965e-17	3.047e-15	--	pleckstrin-like [Mizuhopecten yessoensis]	-	-	-	-	GO:0005622//intracellular	GO:0005515//protein binding	GO:0006796//phosphate-containing compound metabolic process;GO:0006887//exocytosis;GO:0007186//G-protein coupled receptor signaling pathway;GO:0030036//actin cytoskeleton organization;GO:0030168//platelet activation;GO:0035556//intracellular signal transduction;GO:0048523//negative regulation of cellular process;GO:0048583//regulation of response to stimulus;GO:0051130//positive regulation of cel…
CSbapl.15044	2	0.333333	1.06178	0.497809	1.44899e-16	2.16063e-14	brat	B-box type zinc finger protein ncl-1-like [Crassostrea virginica]	-	-	-	-	GO:0044297//cell body;GO:0044448//cell cortex part	GO:0045182//translation regulator activity;GO:0046872//metal ion binding	GO:0003002//regionalization;GO:0006351//transcription, DNA-templated;GO:0007049//cell cycle;GO:0007417//central nervous system development;GO:0010608//posttranscriptional regulation of gene expression;GO:0014017//neuroblast fate commitment;GO:0030100//regulation of endocytosis;GO:0034660//ncRNA metabolic process;GO:0048638//regulation of developmental growth;GO:0048867//stem cell fate determinati…
CSbapl.73567	2	0.333333	1.03089	0.497992	2.99863e-11	2.92754e-09	--	PREDICTED: RNA-directed DNA polymerase from mobile element jockey-like [Hyalella azteca]	Genetic Information Processing;Genetic Information Processing	Translation;Translation	ko03013//RNA transport;ko03008//Ribosome biogenesis in eukaryotes	K14530;K14530	-	-	-
CSbapl.2943	2	0	1.20849	0.52008	1.51157e-17	2.38434e-15	EIF4A2	eukaryotic initiation factor 4A-I-like [Crassostrea virginica]	Genetic Information Processing	Translation	ko03013//RNA transport	K03257	GO:0031988//membrane-bounded vesicle;GO:0043231//intracellular membrane-bounded organelle;GO:0043234//protein complex;GO:0044444//cytoplasmic part	GO:0008135//translation factor activity, RNA binding;GO:0017111//nucleoside-triphosphatase activity;GO:0032550//purine ribonucleoside binding;GO:0044822//poly(A) RNA binding	GO:0000956//nuclear-transcribed mRNA catabolic process;GO:0006417//regulation of translation;GO:0007166//cell surface receptor signaling pathway;GO:0031099//regeneration;GO:0044403//symbiosis, encompassing mutualism through parasitism;GO:0051348//negative regulation of transferase activity
CSbapl.52320	2	0	1.13514	0.544907	4.18624e-17	6.46968e-15	PLK2	serine/threonine-protein kinase PLK1-like [Mizuhopecten yessoensis]	Environmental Information Processing	Signal transduction	ko04068//FoxO signaling pathway	K08861	GO:0005815//microtubule organizing center;GO:0005819//spindle;GO:0032991//macromolecular complex;GO:0043005//neuron projection;GO:0043231//intracellular membrane-bounded organelle	GO:0004672//protein kinase activity;GO:0019900//kinase binding;GO:0060089//molecular transducer activity	GO:0000075//cell cycle checkpoint;GO:0003006//developmental process involved in reproduction;GO:0006468//protein phosphorylation;GO:0007051//spindle organization;GO:0007067//mitotic nuclear division;GO:0007099//centriole replication;GO:0007265//Ras protein signal transduction;GO:0007346//regulation of mitotic cell cycle;GO:0007611//learning or memory;GO:0010564//regulation of cell cycle process;G…
CSbapl.81411	2	0.5	1.15444	0.554582	1.39311e-12	1.54591e-10	QRICH2	PREDICTED: glutamine-rich protein 2 isoform X7 [Crassostrea gigas]	-	-	-	-	-	-	-
CSbapl.40089	2	0.333333	1.60232	0.561519	1.13415e-29	3.38233e-27	ybx1	UNVERIFIED: cold-shock domain protein [Mytilus trossulus]	-	-	-	-	GO:0005681//spliceosomal complex;GO:0031090//organelle membrane;GO:0031981//nuclear lumen;GO:0031988//membrane-bounded vesicle;GO:0036464//cytoplasmic ribonucleoprotein granule;GO:0043005//neuron projection;GO:0043234//protein complex	GO:0000977//RNA polymerase II regulatory region sequence-specific DNA binding;GO:0000982//transcription factor activity, RNA polymerase II core promoter proximal region sequence-specific binding;GO:0031369//translation initiation factor binding;GO:0043566//structure-specific DNA binding;GO:0044822//poly(A) RNA binding	GO:0000377//RNA splicing, via transesterification reactions with bulged adenosine as nucleophile;GO:0006357//regulation of transcription from RNA polymerase II promoter;GO:0006403//RNA localization;GO:0006446//regulation of translational initiation;GO:0009968//negative regulation of signal transduction;GO:0031441//negative regulation of mRNA 3'-end processing;GO:0042127//regulation of cell prolif…
CSbapl.4945	2	0.166667	1.96139	0.566813	1.97293e-44	8.96581e-42	EEF1G	elongation factor 1-gamma-like [Crassostrea virginica]	Human Diseases	Infectious diseases	ko05134//Legionellosis	K03233	GO:0031988//membrane-bounded vesicle;GO:0043231//intracellular membrane-bounded organelle;GO:0044444//cytoplasmic part	GO:0005488//binding;GO:0016740//transferase activity	GO:0010467//gene expression;GO:0019538//protein metabolic process;GO:0034645//cellular macromolecule biosynthetic process;GO:0051707//response to other organism
CSbapl.75497	2	0.333333	2.04633	0.579956	1.29642e-54	7.38633e-52	RPL6	UNVERIFIED: ribosomal protein L6e, partial [Mytilus trossulus]	Genetic Information Processing	Translation	ko03010//Ribosome	K02934	GO:0005924//cell-substrate adherens junction;GO:0015934//large ribosomal subunit;GO:0035770//ribonucleoprotein granule;GO:0043231//intracellular membrane-bounded organelle	GO:0003723//RNA binding;GO:0005198//structural molecule activity	GO:0000956//nuclear-transcribed mRNA catabolic process;GO:0006412//translation;GO:0006613//cotranslational protein targeting to membrane;GO:0010468//regulation of gene expression;GO:0016032//viral process;GO:0032774//RNA biosynthetic process;GO:0043624//cellular protein complex disassembly;GO:0044767//single-organism developmental process
CSbapl.2016	2	0.666667	1.75676	0.584885	2.64026e-30	8.06293e-28	Rpl35a	60S ribosomal protein L35a-like [Crassostrea virginica]	Genetic Information Processing	Translation	ko03010//Ribosome	K02917	GO:0015934//large ribosomal subunit;GO:0031988//membrane-bounded vesicle;GO:0043231//intracellular membrane-bounded organelle	GO:0003723//RNA binding;GO:0005198//structural molecule activity	GO:0000956//nuclear-transcribed mRNA catabolic process;GO:0006412//translation;GO:0006613//cotranslational protein targeting to membrane;GO:0009792//embryo development ending in birth or egg hatching;GO:0016032//viral process;GO:0016072//rRNA metabolic process;GO:0022613//ribonucleoprotein complex biogenesis;GO:0032774//RNA biosynthetic process;GO:0043624//cellular protein complex disassembly
CSbapl.20423	2	0.166667	1.08494	0.593465	1.01945e-16	1.53211e-14	--	Zinc finger and SCAN domain-containing protein 22 [Exaiptasia pallida]	-	-	-	-	-	-	-
CSbapl.81786	2	0.5	1.68726	0.596751	1.24911e-28	3.40588e-26	DDX21	nucleolar RNA helicase 2-like [Mizuhopecten yessoensis]	-	-	-	-	GO:0005634//nucleus;GO:0043232//intracellular non-membrane-bounded organelle	GO:0003724//RNA helicase activity;GO:0017069//snRNA binding;GO:0036094//small molecule binding	GO:0001503//ossification;GO:0006351//transcription, DNA-templated;GO:0043331//response to dsRNA;GO:0051707//response to other organism
CSbapl.51279	2	0.666667	1.53282	0.601497	8.74484e-29	2.43662e-26	ttll7	PREDICTED: tubulin polyglutamylase TTLL7 isoform X1 [Crassostrea gigas]	-	-	-	-	GO:0042995//cell projection	-	GO:0018200//peptidyl-glutamic acid modification;GO:0044767//single-organism developmental process
CSbapl.32200	2	0	1.31274	0.60314	4.89675e-19	8.45808e-17	stau2	double-stranded RNA-binding protein Staufen homolog [Mizuhopecten yessoensis]	-	-	-	-	GO:0043231//intracellular membrane-bounded organelle	GO:0003723//RNA binding	-
CSbapl.58240	2	0.166667	2.09653	0.613728	7.37209e-58	4.61336e-55	RPL26	60S ribosomal protein L26 isoform X1 [Lingula anatina]	Genetic Information Processing	Translation	ko03010//Ribosome	K02898	GO:0015934//large ribosomal subunit;GO:0031988//membrane-bounded vesicle	GO:0003723//RNA binding;GO:0005198//structural molecule activity	GO:0000956//nuclear-transcribed mRNA catabolic process;GO:0006412//translation;GO:0006613//cotranslational protein targeting to membrane;GO:0016032//viral process;GO:0016072//rRNA metabolic process;GO:0016482//cytoplasmic transport;GO:0022613//ribonucleoprotein complex biogenesis;GO:0032774//RNA biosynthetic process;GO:0043624//cellular protein complex disassembly
CSbapl.25651	2	0.833333	1.5444	0.634173	5.44595e-22	1.08842e-19	CNTRL	centriolin-like isoform X13 [Crassostrea virginica]	-	-	-	-	GO:0005737//cytoplasm;GO:0005815//microtubule organizing center	GO:0005488//binding	GO:0000278//mitotic cell cycle
CSbapl.28873	2	0.833333	2.21622	0.643666	1.04944e-49	5.20263e-47	RPL5	60S ribosomal protein L5 [Lingula anatina]	Genetic Information Processing	Translation	ko03010//Ribosome	K02932	GO:0005924//cell-substrate adherens junction;GO:0015934//large ribosomal subunit;GO:0031988//membrane-bounded vesicle;GO:0043231//intracellular membrane-bounded organelle;GO:0043234//protein complex	GO:0005198//structural molecule activity;GO:0019843//rRNA binding	GO:0006412//translation;GO:0006613//cotranslational protein targeting to membrane;GO:0009792//embryo development ending in birth or egg hatching;GO:0010921//regulation of phosphatase activity;GO:0016032//viral process;GO:0016072//rRNA metabolic process;GO:0022618//ribonucleoprotein complex assembly;GO:0032774//RNA biosynthetic process;GO:0043624//cellular protein complex disassembly
CSbapl.85096	2	0.666667	1.67181	0.654618	2.21598e-27	5.71559e-25	--	PREDICTED: spindle pole body component 110-like [Saccoglossus kowalevskii]	-	-	-	-	-	-	-
CSbapl.47474	2	0.5	1.3166	0.656809	4.34255e-23	9.10813e-21	Ippk	PREDICTED: inositol-pentakisphosphate 2-kinase [Crassostrea gigas]	Metabolism;Environmental Information Processing;Metabolism	Global and overview maps;Signal transduction;Carbohydrate metabolism	ko01100//Metabolic pathways;ko04070//Phosphatidylinositol signaling system;ko00562//Inositol phosphate metabolism	K10572;K10572;K10572	GO:0044446//intracellular organelle part	GO:0016740//transferase activity	GO:0006796//phosphate-containing compound metabolic process;GO:0044281//small molecule metabolic process;GO:0044763//single-organism cellular process
CSbapl.90724	2	0.333333	1.00386	0.663563	1.45627e-11	1.47064e-09	--	mucin-17 [Diabrotica virgifera virgifera]	-	-	-	-	-	-	-
CSbapl.99315	2	0.166667	1.54054	0.689485	1.26341e-21	2.48598e-19	nhl-1	RING finger protein nhl-1-like [Mizuhopecten yessoensis]	Human Diseases;Organismal Systems	Cancers;Development and regeneration	ko05206//MicroRNAs in cancer;ko04361//Axon regeneration	K12035;K12035	-	-	GO:0055002//striated muscle cell development
CSbapl.59706	2	0.333333	2.18919	0.695874	3.06218e-46	1.42552e-43	rpl36	60S ribosomal protein L36-like [Pomacea canaliculata]	Genetic Information Processing	Translation	ko03010//Ribosome	K02920	GO:0005694//chromosome;GO:0015934//large ribosomal subunit	GO:0003723//RNA binding;GO:0005198//structural molecule activity	GO:0000956//nuclear-transcribed mRNA catabolic process;GO:0006412//translation;GO:0006613//cotranslational protein targeting to membrane;GO:0007049//cell cycle;GO:0007417//central nervous system development;GO:0016032//viral process;GO:0032774//RNA biosynthetic process;GO:0043624//cellular protein complex disassembly
CSbapl.20498	2	0.5	2.60232	0.704272	5.29557e-66	4.70111e-63	RPL15	PREDICTED: 60S ribosomal protein L15 [Aplysia californica]	Genetic Information Processing	Translation	ko03010//Ribosome	K02877	GO:0015934//large ribosomal subunit;GO:0031988//membrane-bounded vesicle;GO:0043231//intracellular membrane-bounded organelle	GO:0003723//RNA binding;GO:0005198//structural molecule activity	GO:0000956//nuclear-transcribed mRNA catabolic process;GO:0006412//translation;GO:0006613//cotranslational protein targeting to membrane;GO:0016032//viral process;GO:0032774//RNA biosynthetic process;GO:0043624//cellular protein complex disassembly
CSbapl.83358	2	0.333333	1.95753	0.7092	4.88829e-27	1.21961e-24	TY3B-I	Transposon Ty3-G Gag-Pol polyprotein [Exaiptasia pallida]	Cellular Processes	Transport and catabolism	ko04146//Peroxisome	K11187	-	-	-
CSbapl.31717	2	0.333333	2.66023	0.72636	4.16065e-65	3.52943e-62	RPLP0	ribosomal protein [Mytilus galloprovincialis]	Genetic Information Processing	Translation	ko03010//Ribosome	K02941	GO:0005924//cell-substrate adherens junction;GO:0015934//large ribosomal subunit;GO:0031988//membrane-bounded vesicle;GO:0035770//ribonucleoprotein granule;GO:0043005//neuron projection;GO:0043231//intracellular membrane-bounded organelle	GO:0003723//RNA binding;GO:0004520//endodeoxyribonuclease activity;GO:0005198//structural molecule activity	GO:0000956//nuclear-transcribed mRNA catabolic process;GO:0006259//DNA metabolic process;GO:0006412//translation;GO:0006613//cotranslational protein targeting to membrane;GO:0009792//embryo development ending in birth or egg hatching;GO:0016032//viral process;GO:0022613//ribonucleoprotein complex biogenesis;GO:0032774//RNA biosynthetic process;GO:0043624//cellular protein complex disassembly;GO:0…
CSbapl.12688	2	0.666667	1.58301	0.727273	8.70902e-17	1.31924e-14	--	microtubule-associated protein futsch [Lingula anatina]	-	-	-	-	-	-	-
CSbapl.82497	2	0.5	1.59073	0.731836	6.37273e-13	7.3053e-11	HNRNPD	heterogeneous nuclear ribonucleoprotein D-like isoform X1 [Mizuhopecten yessoensis]	-	-	-	-	GO:0005681//spliceosomal complex;GO:0005700//polytene chromosome;GO:0016607//nuclear speck;GO:0031988//membrane-bounded vesicle;GO:0044444//cytoplasmic part;GO:0044798//nuclear transcription factor complex	GO:0001071//nucleic acid binding transcription factor activity;GO:0003729//mRNA binding;GO:0043565//sequence-specific DNA binding	GO:0000904//cell morphogenesis involved in differentiation;GO:0000956//nuclear-transcribed mRNA catabolic process;GO:0006355//regulation of transcription, DNA-templated;GO:0006417//regulation of translation;GO:0006913//nucleocytoplasmic transport;GO:0010629//negative regulation of gene expression;GO:0010631//epithelial cell migration;GO:0019094//pole plasm mRNA localization;GO:0043488//regulation…
CSbapl.80022	2	0.5	2.74517	0.735853	1.35791e-72	1.43987e-69	PRIMPOL	DNA-directed primase/polymerase protein-like [Mizuhopecten yessoensis]	-	-	-	-	GO:0044429//mitochondrial part	GO:0003899//DNA-directed RNA polymerase activity;GO:0005488//binding;GO:0034061//DNA polymerase activity	GO:0006261//DNA-dependent DNA replication;GO:0006301//postreplication repair;GO:0009416//response to light stimulus
CSbapl.12596	2	1	2.50965	0.742607	2.58913e-63	2.01704e-60	rps3-b	PREDICTED: 40S ribosomal protein S3 [Crassostrea gigas]	Human Diseases;Human Diseases;Genetic Information Processing	Infectious diseases;Infectious diseases;Translation	ko05132//Salmonella infection;ko05130//Pathogenic Escherichia coli infection;ko03010//Ribosome	K02985;K02985;K02985	-	-	-
CSbapl.54144	2	1	1.02703	0.757758	5.22978e-12	5.51482e-10	EDC3	enhancer of mRNA-decapping protein 3-like [Mizuhopecten yessoensis]	Genetic Information Processing	Folding, sorting and degradation	ko03018//RNA degradation	K12615	GO:0044444//cytoplasmic part	GO:0005515//protein binding	GO:0000291//nuclear-transcribed mRNA catabolic process, exonucleolytic
CSbapl.35200	2	0.833333	3.03475	0.777656	3.5257e-79	4.64092e-76	RPS18	RecName: Full=40S ribosomal protein S18 [Argopecten irradians]	Genetic Information Processing	Translation	ko03010//Ribosome	K02964	-	-	-
CSbapl.32552	2	0.166667	2.81081	0.783863	3.90828e-72	3.92608e-69	rpl-7	ribosomal protein L7, partial [Argopecten irradians]	Genetic Information Processing	Translation	ko03010//Ribosome	K02937	GO:0005924//cell-substrate adherens junction;GO:0015934//large ribosomal subunit;GO:0031988//membrane-bounded vesicle;GO:0043231//intracellular membrane-bounded organelle	GO:0005198//structural molecule activity;GO:0044822//poly(A) RNA binding;GO:0046983//protein dimerization activity	GO:0000956//nuclear-transcribed mRNA catabolic process;GO:0006412//translation;GO:0006613//cotranslational protein targeting to membrane;GO:0007049//cell cycle;GO:0016032//viral process;GO:0016072//rRNA metabolic process;GO:0022613//ribonucleoprotein complex biogenesis;GO:0032774//RNA biosynthetic process;GO:0043624//cellular protein complex disassembly
CSbapl.78277	2	0.333333	2.88031	0.806316	2.38087e-72	2.45636e-69	CTSC	cathepsin C [Sinonovacula constricta]	Cellular Processes;Cellular Processes	Cell growth and death;Transport and catabolism	ko04210//Apoptosis;ko04142//Lysosome	K01275;K01275	GO:0000323//lytic vacuole;GO:0031988//membrane-bounded vesicle;GO:0044421//extracellular region part	GO:0004175//endopeptidase activity;GO:0016504//peptidase activator activity;GO:0019899//enzyme binding;GO:0043168//anion binding	GO:0001909//leukocyte mediated cytotoxicity;GO:0009967//positive regulation of signal transduction;GO:0012501//programmed cell death;GO:0016485//protein processing;GO:0042221//response to chemical;GO:0044767//single-organism developmental process;GO:0045862//positive regulation of proteolysis
CSbapl.65790	2	1.66667	2.6834	0.813436	1.31835e-50	6.71003e-48	RPL10A	60S ribosomal protein L10a-2-like [Mizuhopecten yessoensis]	Genetic Information Processing	Translation	ko03010//Ribosome	K02865	GO:0005924//cell-substrate adherens junction;GO:0015934//large ribosomal subunit;GO:0031988//membrane-bounded vesicle;GO:0043231//intracellular membrane-bounded organelle	GO:0003723//RNA binding;GO:0005198//structural molecule activity	GO:0006412//translation;GO:0006613//cotranslational protein targeting to membrane;GO:0016032//viral process;GO:0032502//developmental process;GO:0032774//RNA biosynthetic process;GO:0043624//cellular protein complex disassembly;GO:0051231//spindle elongation
CSbapl.81159	2	0.833333	1.60232	0.814531	1.02779e-23	2.22919e-21	--	Cadmium metallothionein (MT-Cd) (Cd-MT) [Fasciola hepatica]	-	-	-	-	-	-	-
CSbapl.55034	2	0.166667	1.42857	0.846112	4.74925e-12	5.06405e-10	Kiaa0232	PREDICTED: serine-rich adhesin for platelets-like [Octopus bimaculoides]	-	-	-	-	-	-	-
CSbapl.76905	2	0.833333	2.79151	0.855422	6.61048e-58	4.2057e-55	rps2	UNVERIFIED: ribosomal protein S2, partial [Mytilus trossulus]	Genetic Information Processing	Translation	ko03010//Ribosome	K02981	-	-	-
CSbapl.86285	2	0.666667	1.50579	0.860716	2.29891e-10	2.11461e-08	--	-	-	-	-	-	-	-	-
CSbapl.46342	2	0.166667	2.44788	0.86893	8.56109e-43	3.80003e-40	RTase	RNA-directed DNA polymerase from transposon BS [Mizuhopecten yessoensis]	-	-	-	-	-	-	-
CSbapl.40111	2	1	1.57143	0.871486	1.06844e-12	1.19606e-10	--	Jerky-like, partial [Aphis craccivora]	-	-	-	-	-	-	-
CSbapl.16089	2	0.5	2.88031	0.884812	4.61305e-56	2.75147e-53	rpsa	PREDICTED: 40S ribosomal protein SA [Crassostrea gigas]	Genetic Information Processing	Translation	ko03010//Ribosome	K02998	-	-	-
CSbapl.56277	2	0.166667	3.6332	0.887368	1.17916e-97	3.46248e-94	rpl4-a	PREDICTED: 60S ribosomal protein L4 [Crassostrea gigas]	Genetic Information Processing	Translation	ko03010//Ribosome	K02930	GO:0005924//cell-substrate adherens junction;GO:0015934//large ribosomal subunit;GO:0031988//membrane-bounded vesicle;GO:0043231//intracellular membrane-bounded organelle	GO:0003723//RNA binding;GO:0005198//structural molecule activity;GO:0008092//cytoskeletal protein binding	GO:0000956//nuclear-transcribed mRNA catabolic process;GO:0006412//translation;GO:0006613//cotranslational protein targeting to membrane;GO:0016032//viral process;GO:0032774//RNA biosynthetic process;GO:0043624//cellular protein complex disassembly
CSbapl.10806	2	0.333333	2.97683	0.905257	8.47353e-59	5.48238e-56	RPL31	60S ribosomal protein L31-like [Mizuhopecten yessoensis]	Genetic Information Processing	Translation	ko03010//Ribosome	K02910	GO:0005924//cell-substrate adherens junction;GO:0015934//large ribosomal subunit;GO:0031988//membrane-bounded vesicle	GO:0003723//RNA binding;GO:0003824//catalytic activity;GO:0005198//structural molecule activity	GO:0000956//nuclear-transcribed mRNA catabolic process;GO:0006412//translation;GO:0006613//cotranslational protein targeting to membrane;GO:0016032//viral process;GO:0032774//RNA biosynthetic process;GO:0043624//cellular protein complex disassembly
CSbapl.26685	2	0.833333	1.46332	0.909821	1.32502e-18	2.25804e-16	Brd2	bromodomain-containing protein 3-like isoform X3 [Mizuhopecten yessoensis]	-	-	-	-	GO:0043231//intracellular membrane-bounded organelle	GO:0042393//histone binding	GO:0006355//regulation of transcription, DNA-templated;GO:0030099//myeloid cell differentiation;GO:0034728//nucleosome organization;GO:0048232//male gamete generation
CSbapl.11624	2	0.5	2.80309	0.926068	2.38915e-57	1.47098e-54	--	leucine-rich repeat-containing protein 24-like [Mizuhopecten yessoensis]	-	-	-	-	-	-	-
CSbapl.92205	2	0.333333	3.05792	0.949617	8.3659e-63	6.38703e-60	RPL13	60S ribosomal protein L13-like [Crassostrea virginica]	Genetic Information Processing	Translation	ko03010//Ribosome	K02873	GO:0015934//large ribosomal subunit;GO:0043231//intracellular membrane-bounded organelle	GO:0003723//RNA binding;GO:0005198//structural molecule activity	GO:0000956//nuclear-transcribed mRNA catabolic process;GO:0006412//translation;GO:0006613//cotranslational protein targeting to membrane;GO:0016032//viral process;GO:0032774//RNA biosynthetic process;GO:0043624//cellular protein complex disassembly;GO:0051231//spindle elongation
CSbapl.46339	2	0.666667	1.79923	0.951807	3.27186e-31	1.0408e-28	FAM120A	PREDICTED: constitutive coactivator of PPAR-gamma-like protein 1 [Crassostrea gigas]	-	-	-	-	-	GO:0003723//RNA binding	-
CSbapl.57661	2	1.16667	3.05405	0.965498	1.80326e-63	1.43408e-60	--	endonuclease/reverse transcriptase [Branchiostoma floridae]	-	-	-	-	-	-	-
CSbapl.5480	2	0.5	2.55212	0.966594	3.74673e-35	1.40219e-32	AtMg01250	pol-like protein [Ciona intestinalis]	-	-	-	-	GO:0005737//cytoplasm;GO:0012505//endomembrane system;GO:0016020//membrane;GO:0043231//intracellular membrane-bounded organelle	GO:0004518//nuclease activity;GO:0005488//binding;GO:0016491//oxidoreductase activity;GO:0016740//transferase activity	GO:0006259//DNA metabolic process;GO:0044249//cellular biosynthetic process;GO:0044255//cellular lipid metabolic process;GO:1901564//organonitrogen compound metabolic process;GO:1901575//organic substance catabolic process;GO:1901576//organic substance biosynthetic process
CSbapl.87816	2	0	3.00772	0.97992	3.94834e-60	2.74036e-57	RpL23-A	UNVERIFIED: ribosomal protein L23, partial [Mytilus trossulus]	Genetic Information Processing	Translation	ko03010//Ribosome	K02894	GO:0005924//cell-substrate adherens junction;GO:0015934//large ribosomal subunit;GO:0031988//membrane-bounded vesicle	GO:0003723//RNA binding;GO:0005198//structural molecule activity;GO:0008092//cytoskeletal protein binding	GO:0000956//nuclear-transcribed mRNA catabolic process;GO:0006412//translation;GO:0006606//protein import into nucleus;GO:0006613//cotranslational protein targeting to membrane;GO:0016032//viral process;GO:0030154//cell differentiation;GO:0032774//RNA biosynthetic process;GO:0043624//cellular protein complex disassembly;GO:0051231//spindle elongation
CSbapl.20378	2	0.5	2.43243	0.984666	8.32449e-29	2.33655e-26	--	di-N-acetylchitobiase-like [Mizuhopecten yessoensis]	-	-	-	-	-	-	-
CSbapl.25821	2	1.5	3.20077	1.00274	9.41093e-61	6.77818e-58	--	PREDICTED: mucin-5AC-like [Aplysia californica]	-	-	-	-	GO:0044424//intracellular part	GO:0004842//ubiquitin-protein transferase activity;GO:0016881//acid-amino acid ligase activity;GO:0043167//ion binding	GO:0032446//protein modification by small protein conjugation;GO:0035162//embryonic hemopoiesis;GO:0042981//regulation of apoptotic process
CSbapl.82521	2	0.5	3.60618	1.00931	1.28531e-81	1.88708e-78	RPS9	ribosomal protein S9 [Haliotis diversicolor]	Genetic Information Processing	Translation	ko03010//Ribosome	K02997	-	-	-
CSbapl.17403	2	0.833333	3.3861	1.01387	8.01105e-74	8.99429e-71	rps11	40S ribosomal protein S11 isoform X1 [Nilaparvata lugens]	Genetic Information Processing	Translation	ko03010//Ribosome	K02949	-	-	-
CSbapl.32195	2	0.5	1.80695	1.02848	3.55541e-12	3.82312e-10	pol	Retrovirus-related Pol polyprotein from transposon 17.6 [Exaiptasia pallida]	-	-	-	-	-	-	-
CSbapl.36191	2	0.833333	3.36293	1.04418	1.40877e-71	1.3789e-68	RPL27	UNVERIFIED: ribosomal protein L27e, partial [Mytilus trossulus]	Genetic Information Processing	Translation	ko03010//Ribosome	K02901	GO:0005924//cell-substrate adherens junction;GO:0015934//large ribosomal subunit;GO:0031988//membrane-bounded vesicle;GO:0043231//intracellular membrane-bounded organelle	GO:0003723//RNA binding;GO:0005198//structural molecule activity	GO:0000956//nuclear-transcribed mRNA catabolic process;GO:0006412//translation;GO:0006613//cotranslational protein targeting to membrane;GO:0016032//viral process;GO:0032774//RNA biosynthetic process;GO:0043624//cellular protein complex disassembly
CSbapl.75261	2	0.5	2.87645	1.04746	1.16517e-53	6.5409e-51	ercc6l	PREDICTED: DNA excision repair protein ERCC-6-like isoform X1 [Crassostrea gigas]	-	-	-	-	GO:0000776//kinetochore;GO:0005815//microtubule organizing center;GO:0016020//membrane;GO:0031981//nuclear lumen;GO:0044444//cytoplasmic part	GO:0016787//hydrolase activity;GO:0036094//small molecule binding;GO:0097159//organic cyclic compound binding;GO:1901363//heterocyclic compound binding	GO:0000087//mitotic M phase;GO:0000278//mitotic cell cycle;GO:0008152//metabolic process;GO:0035556//intracellular signal transduction
CSbapl.61045	2	0.666667	3.50193	1.05951	1.59318e-67	1.44802e-64	RPS17	PREDICTED: 40S ribosomal protein S17 [Crassostrea gigas]	Genetic Information Processing	Translation	ko03010//Ribosome	K02962	-	-	-
CSbapl.79452	2	1.5	3.39768	1.06791	3.26563e-59	2.187e-56	ncl	nucleolin-like [Lingula anatina]	Human Diseases	Infectious diseases	ko05130//Pathogenic Escherichia coli infection	K11294	GO:0005737//cytoplasm;GO:0044452//nucleolar part	GO:0003729//mRNA binding;GO:0005102//receptor binding;GO:0019843//rRNA binding;GO:0043566//structure-specific DNA binding;GO:0046872//metal ion binding	GO:0001889//liver development;GO:0006357//regulation of transcription from RNA polymerase II promoter;GO:0006364//rRNA processing;GO:0016192//vesicle-mediated transport;GO:0032496//response to lipopolysaccharide;GO:0032675//regulation of interleukin-6 production;GO:0032680//regulation of tumor necrosis factor production;GO:0042981//regulation of apoptotic process;GO:0048232//male gamete generatio…
CSbapl.98252	2	1	3.00386	1.12359	2.45997e-52	1.30423e-49	DTHD1	death domain-containing protein 1-like isoform X1 [Crassostrea virginica]	-	-	-	-	-	-	-
CSbapl.60149	2	0.666667	3.82239	1.12961	4.19477e-83	6.40508e-80	RPS15	ribosomal protein rps15 [Lineus viridis]	Genetic Information Processing	Translation	ko03010//Ribosome	K02958	-	-	-
CSbapl.26808	2	0.833333	3.98069	1.14001	3.38125e-94	8.06703e-91	RPL28	UNVERIFIED: ribosomal protein L28, partial [Mytilus trossulus]	Genetic Information Processing	Translation	ko03010//Ribosome	K02903	GO:0015934//large ribosomal subunit;GO:0031988//membrane-bounded vesicle;GO:0035770//ribonucleoprotein granule;GO:0043005//neuron projection	GO:0003723//RNA binding;GO:0003824//catalytic activity;GO:0005198//structural molecule activity	GO:0000956//nuclear-transcribed mRNA catabolic process;GO:0006412//translation;GO:0006613//cotranslational protein targeting to membrane;GO:0009792//embryo development ending in birth or egg hatching;GO:0016032//viral process;GO:0030154//cell differentiation;GO:0032774//RNA biosynthetic process;GO:0043624//cellular protein complex disassembly;GO:0051231//spindle elongation
CSbapl.13405	2	0.5	3.32819	1.15608	2.61888e-60	1.8513e-57	X-element\ORF2	PREDICTED: RNA-directed DNA polymerase from mobile element jockey-like [Acropora digitifera]	-	-	-	-	-	-	-
CSbapl.35395	2	0.333333	2.03475	1.16046	7.12769e-18	1.15781e-15	Dapk2	Myosin light chain kinase 2, skeletal/cardiac muscle [Mizuhopecten yessoensis]	Human Diseases;Cellular Processes;Human Diseases	Cancers;Transport and catabolism;Cancers	ko05200//Pathways in cancer;ko04140//Autophagy - animal;ko05219//Bladder cancer	K08803;K08803;K08803	-	GO:0005488//binding;GO:0016740//transferase activity	GO:0009987//cellular process
CSbapl.20085	2	0.5	2.41699	1.1632	5.60533e-21	1.05927e-18	Ttc17	tetratricopeptide repeat protein 17-like isoform X1 [Mizuhopecten yessoensis]	-	-	-	-	GO:0005856//cytoskeleton;GO:0016020//membrane	-	GO:0008154//actin polymerization or depolymerization;GO:0030030//cell projection organization
CSbapl.93274	2	0.333333	3.77606	1.18784	2.09838e-83	3.33756e-80	RPL14	PREDICTED: 60S ribosomal protein L14 [Crassostrea gigas]	Genetic Information Processing	Translation	ko03010//Ribosome	K02875	GO:0015934//large ribosomal subunit;GO:0031988//membrane-bounded vesicle	GO:0003723//RNA binding;GO:0005198//structural molecule activity	GO:0000956//nuclear-transcribed mRNA catabolic process;GO:0006412//translation;GO:0006613//cotranslational protein targeting to membrane;GO:0016032//viral process;GO:0016072//rRNA metabolic process;GO:0022613//ribonucleoprotein complex biogenesis;GO:0032774//RNA biosynthetic process;GO:0043624//cellular protein complex disassembly
CSbapl.2432	2	0.666667	3.73359	1.21103	1.91239e-68	1.78893e-65	rpl8	ribosomal protein L [Argopecten irradians]	Genetic Information Processing	Translation	ko03010//Ribosome	K02938	GO:0005694//chromosome;GO:0005924//cell-substrate adherens junction;GO:0015934//large ribosomal subunit	GO:0003723//RNA binding;GO:0005198//structural molecule activity	GO:0000956//nuclear-transcribed mRNA catabolic process;GO:0001654//eye development;GO:0006412//translation;GO:0006613//cotranslational protein targeting to membrane;GO:0007169//transmembrane receptor protein tyrosine kinase signaling pathway;GO:0016032//viral process;GO:0032535//regulation of cellular component size;GO:0032774//RNA biosynthetic process;GO:0043624//cellular protein complex disasse…
CSbapl.49933	2	0.5	2.03861	1.21285	2.00922e-14	2.59993e-12	Mitf	microphthalmia-associated transcription factor-like isoform X2 [Mizuhopecten yessoensis]	Human Diseases;Organismal Systems;Human Diseases;Organismal Systems;Human Diseases;Cellular Processes	Cancers;Endocrine system;Cancers;Development;Cancers;Transport and catabolism	ko05200//Pathways in cancer;ko04916//Melanogenesis;ko05202//Transcriptional misregulation in cancers;ko04380//Osteoclast differentiation;ko05218//Melanoma;ko04137//Mitophagy - animal	K09455;K09455;K09455;K09455;K09455;K09455	GO:0031981//nuclear lumen	GO:0000981//RNA polymerase II transcription factor activity, sequence-specific DNA binding;GO:0003677//DNA binding	GO:0002376//immune system process;GO:0006357//regulation of transcription from RNA polymerase II promoter;GO:0030154//cell differentiation;GO:0048513//animal organ development;GO:0050896//response to stimulus
CSbapl.66981	2	0.5	4.139	1.26433	2.69409e-87	4.89721e-84	HNRNPR	RNA-binding protein [Pinctada fucata]	-	-	-	-	GO:0005681//spliceosomal complex	GO:0044822//poly(A) RNA binding	GO:0000377//RNA splicing, via transesterification reactions with bulged adenosine as nucleophile;GO:0006417//regulation of translation;GO:0007309//oocyte axis specification
CSbapl.76837	2	0.666667	4.06178	1.26999	9.77704e-76	1.16631e-72	Rnf157	E3 ubiquitin-protein ligase MGRN1-like [Mizuhopecten yessoensis]	-	-	-	-	-	-	-
CSbapl.15800	2	0.833333	3.67568	1.27729	5.33128e-61	3.91367e-58	ALG8	probable dolichyl pyrophosphate Glc1Man9GlcNAc2 alpha-1,3-glucosyltransferase [Mizuhopecten yessoensis]	Metabolism;Metabolism	Global and overview maps;Glycan biosynthesis and metabolism	ko01100//Metabolic pathways;ko00510//N-Glycan biosynthesis	K03849;K03849	-	-	-
CSbapl.79732	2	0.333333	4.47876	1.29062	2.42839e-100	8.42718e-97	--	PREDICTED: uncharacterized protein LOC109476550 [Branchiostoma belcheri]	-	-	-	-	-	-	-
CSbapl.57326	2	1.5	2.14286	1.31106	2.41061e-33	8.44222e-31	--	Integrase/recombinase xerD-like [Exaiptasia pallida]	-	-	-	-	-	-	-
CSbapl.90749	2	0.5	4.76062	1.3421	3.03324e-100	9.64898e-97	--	gastrula zinc finger protein XlCGF57.1-like [Myripristis murdjan]	Human Diseases	Infectious diseases	ko05168//Herpes simplex infection	K09228	-	-	-
CSbapl.19976	2	0.833333	2.6834	1.34922	1.87125e-23	3.99058e-21	Pol	RNA-directed DNA polymerase from mobile element jockey [Stylophora pistillata]	-	-	-	-	-	-	-
CSbapl.64167	2	0.166667	4.75676	1.36601	2.68606e-96	7.32392e-93	RPL13A	60S ribosomal protein L13A [Mytilus edulis]	Genetic Information Processing	Translation	ko03010//Ribosome	K02872	GO:0005924//cell-substrate adherens junction;GO:0015934//large ribosomal subunit;GO:0043231//intracellular membrane-bounded organelle;GO:0043234//protein complex	GO:0003723//RNA binding;GO:0005102//receptor binding;GO:0005198//structural molecule activity	GO:0000956//nuclear-transcribed mRNA catabolic process;GO:0002237//response to molecule of bacterial origin;GO:0006613//cotranslational protein targeting to membrane;GO:0007166//cell surface receptor signaling pathway;GO:0009887//organ morphogenesis;GO:0016032//viral process;GO:0022402//cell cycle process;GO:0030595//leukocyte chemotaxis;GO:0032774//RNA biosynthetic process;GO:0034341//response t…
CSbapl.86837	2	0.5	2.79537	1.37514	1.88981e-11	1.87376e-09	--	-	-	-	-	-	-	-	-
CSbapl.52592	2	1.5	4.20849	1.37806	1.5094e-81	2.13401e-78	rps7	THAP domain-containing protein 1 [Exaiptasia pallida]	-	-	-	-	-	-	-
CSbapl.69606	2	0.666667	3.27027	1.39029	1.52746e-42	6.70202e-40	DNAH10	dynein heavy chain 10, axonemal-like isoform X2 [Mizuhopecten yessoensis]	Human Diseases	Neurodegenerative diseases	ko05016//Huntington disease	K10408	GO:0005858//axonemal dynein complex	GO:0003774//motor activity;GO:0032550//purine ribonucleoside binding	GO:0007017//microtubule-based process
CSbapl.49995	2	1.33333	3.50193	1.39777	4.38872e-53	2.42798e-50	KIN14R	kinesin-like protein KIN-14E isoform X2 [Crassostrea virginica]	-	-	-	-	-	-	-
CSbapl.79737	2	0.5	2.77606	1.40544	4.5186e-36	1.72489e-33	--	terA [Trichonephila clavipes]	-	-	-	-	-	-	-
CSbapl.64660	2	1.16667	3.14286	1.49215	1.01241e-36	3.90372e-34	PM20D2	peptidase M20 domain-containing protein 2-like isoform X2 [Mizuhopecten yessoensis]	-	-	-	-	GO:0031988//membrane-bounded vesicle	GO:0003824//catalytic activity	-
CSbapl.31296	2	0.833333	3.3166	1.56134	7.24769e-34	2.63491e-31	RTase	RNA-directed DNA polymerase from transposon BS [Mizuhopecten yessoensis]	-	-	-	-	-	-	-
CSbapl.55654	2	0.333333	2.98842	1.56261	8.61464e-16	1.22248e-13	ATP8B2	phospholipid-transporting ATPase ID-like isoform X2 [Crassostrea virginica]	-	-	-	-	-	-	-
CSbapl.9927	2	0.166667	5.01931	1.59146	1.30243e-89	2.7621e-86	RPS3A	ribosomal protein S3a, partial [Mytilus trossulus]	Genetic Information Processing	Translation	ko03010//Ribosome	K02984	-	-	-
CSbapl.30320	2	1	5.73745	1.63198	2.15095e-77	2.64865e-74	RPL7A	UNVERIFIED: ribosomal protein L7a, partial [Mytilus trossulus]	Genetic Information Processing	Translation	ko03010//Ribosome	K02936	GO:0005924//cell-substrate adherens junction;GO:0015934//large ribosomal subunit;GO:0031988//membrane-bounded vesicle;GO:0043231//intracellular membrane-bounded organelle	GO:0003723//RNA binding;GO:0005198//structural molecule activity	GO:0006412//translation;GO:0006613//cotranslational protein targeting to membrane;GO:0016032//viral process;GO:0022613//ribonucleoprotein complex biogenesis;GO:0032774//RNA biosynthetic process;GO:0043624//cellular protein complex disassembly
CSbapl.32245	2	2.33333	5.51351	1.63965	5.44388e-78	6.92697e-75	RpL19	UNVERIFIED: ribosomal protein L19, partial [Mytilus trossulus]	Genetic Information Processing	Translation	ko03010//Ribosome	K02885	GO:0005924//cell-substrate adherens junction;GO:0015934//large ribosomal subunit	GO:0003723//RNA binding;GO:0005198//structural molecule activity	GO:0000956//nuclear-transcribed mRNA catabolic process;GO:0006412//translation;GO:0006613//cotranslational protein targeting to membrane;GO:0016032//viral process;GO:0032774//RNA biosynthetic process;GO:0043624//cellular protein complex disassembly;GO:0051231//spindle elongation
CSbapl.32850	2	0.833333	3.54054	1.63983	3.5922e-27	9.14167e-25	RTase	RNA-directed DNA polymerase from transposon BS [Mizuhopecten yessoensis]	-	-	-	-	-	-	-
CSbapl.45590	2	0.5	4.21236	1.64713	2.43741e-52	1.30423e-49	--	apolipoprotein B-100-like, partial [Mizuhopecten yessoensis]	-	-	-	-	-	-	-
CSbapl.80744	2	0.833333	4.86486	1.65042	2.79291e-73	3.04611e-70	RTase	RNA-directed DNA polymerase from transposon BS [Mizuhopecten yessoensis]	-	-	-	-	-	-	-
CSbapl.88584	2	0.333333	3.34363	1.71522	2.71142e-28	7.23798e-26	CUBN	PREDICTED: cubilin isoform X2 [Crassostrea gigas]	Organismal Systems	Digestive system	ko04977//Vitamin digestion and absorption	K14616	GO:0005773//vacuole;GO:0005886//plasma membrane;GO:0016023//cytoplasmic, membrane-bounded vesicle;GO:0031090//organelle membrane;GO:0044425//membrane part;GO:0044446//intracellular organelle part	GO:0005515//protein binding	GO:0006629//lipid metabolic process;GO:0006766//vitamin metabolic process;GO:0015031//protein transport;GO:0044765//single-organism transport
CSbapl.69440	2	0.333333	6.23166	1.72764	1.06206e-115	8.10837e-112	RPL44	60S ribosomal protein L44 [Pomacea canaliculata]	Genetic Information Processing	Translation	ko03010//Ribosome	K02929	-	-	-
CSbapl.20283	2	0.666667	3.35521	1.7364	4.44837e-23	9.27911e-21	Nckap1	PREDICTED: nck-associated protein 1 isoform X27 [Crassostrea gigas]	-	-	-	-	GO:0005886//plasma membrane;GO:0005924//cell-substrate adherens junction;GO:0031252//cell leading edge;GO:0031988//membrane-bounded vesicle;GO:0042995//cell projection;GO:0043234//protein complex;GO:0044425//membrane part;GO:0044444//cytoplasmic part	GO:0017048//Rho GTPase binding	GO:0001667//ameboidal-type cell migration;GO:0002431//Fc receptor mediated stimulatory signaling pathway;GO:0006952//defense response;GO:0007169//transmembrane receptor protein tyrosine kinase signaling pathway;GO:0007265//Ras protein signal transduction;GO:0008105//asymmetric protein localization;GO:0008595//anterior/posterior axis specification, embryo;GO:0010171//body morphogenesis;GO:0010591/…
CSbapl.48914	2	0.333333	2.92278	1.74224	1.38453e-24	3.12732e-22	--	novel protein similar to DNA polymerases [Danio rerio]	-	-	-	-	-	GO:0003824//catalytic activity	GO:0006259//DNA metabolic process
CSbapl.7991	2	0.833333	5.59073	1.78569	1.92141e-68	1.78893e-65	RPS27A	ubiquitin-40S ribosomal protein S27a [Crassostrea gigas]	Genetic Information Processing	Translation	ko03010//Ribosome	K02977	GO:0015935//small ribosomal subunit;GO:0030659//cytoplasmic vesicle membrane;GO:0031981//nuclear lumen;GO:0043234//protein complex	GO:0003723//RNA binding;GO:0005198//structural molecule activity;GO:0043169//cation binding	GO:0000087//mitotic M phase;GO:0000187//activation of MAPK activity;GO:0000956//nuclear-transcribed mRNA catabolic process;GO:0001666//response to hypoxia;GO:0001818//negative regulation of cytokine production;GO:0001819//positive regulation of cytokine production;GO:0002220//innate immune response activating cell surface receptor signaling pathway;GO:0002753//cytoplasmic pattern recognition rece…
CSbapl.99892	2	0.333333	3.6834	1.83333	4.33677e-39	1.76114e-36	DNAH6	dynein heavy chain 6, axonemal-like isoform X1 [Crassostrea virginica]	Human Diseases	Neurodegenerative diseases	ko05016//Huntington disease	K10408	GO:0005858//axonemal dynein complex	GO:0003774//motor activity;GO:0032550//purine ribonucleoside binding	GO:0007017//microtubule-based process;GO:0048870//cell motility
CSbapl.19687	2	0.333333	3.11583	1.90234	1.28486e-20	2.36942e-18	--	pol-like protein [Ciona intestinalis]	Environmental Information Processing;Organismal Systems;Organismal Systems	Membrane transport;Digestive system;Digestive system	ko02010//ABC transporters;ko04979//Cholesterol metabolism;ko04975//Fat digestion and absorption	K05641;K05641;K05641	GO:0005783//endoplasmic reticulum;GO:0031090//organelle membrane	GO:0004518//nuclease activity;GO:0016740//transferase activity;GO:0033764//steroid dehydrogenase activity, acting on the CH-OH group of donors, NAD or NADP as acceptor;GO:0097159//organic cyclic compound binding	GO:0006259//DNA metabolic process;GO:0008202//steroid metabolic process;GO:0008610//lipid biosynthetic process;GO:0019222//regulation of metabolic process;GO:0044249//cellular biosynthetic process;GO:0044255//cellular lipid metabolic process;GO:0050896//response to stimulus;GO:1901361//organic cyclic compound catabolic process;GO:1901564//organonitrogen compound metabolic process
CSbapl.74211	2	1.16667	6.6332	2.00584	2.27674e-115	1.4485e-111	RpLP2	Protein CBG08266 [Caenorhabditis briggsae]	Genetic Information Processing	Translation	ko03010//Ribosome	K02943	GO:0005924//cell-substrate adherens junction;GO:0015934//large ribosomal subunit;GO:0031988//membrane-bounded vesicle	GO:0005198//structural molecule activity	GO:0010467//gene expression;GO:0034645//cellular macromolecule biosynthetic process
CSbapl.79472	2	1.16667	5.90347	2.00821	1.43448e-88	2.73792e-85	SGPL1	sphingosine-1-phosphate lyase 1-like [Mizuhopecten yessoensis]	Metabolism;Environmental Information Processing;Metabolism	Global and overview maps;Signal transduction;Lipid metabolism	ko01100//Metabolic pathways;ko04071//Sphingolipid signaling pathway;ko00600//Sphingolipid metabolism	K01634;K01634;K01634	GO:0043231//intracellular membrane-bounded organelle;GO:0044425//membrane part	GO:0016832//aldehyde-lyase activity	GO:0001667//ameboidal-type cell migration;GO:0006665//sphingolipid metabolic process;GO:0007169//transmembrane receptor protein tyrosine kinase signaling pathway;GO:0008202//steroid metabolic process;GO:0008406//gonad development;GO:0009887//organ morphogenesis;GO:0012501//programmed cell death;GO:0022602//ovulation cycle process;GO:0030154//cell differentiation;GO:0032787//monocarboxylic acid me…
CSbapl.79067	2	1.33333	6.85714	2.10442	8.77035e-123	8.36976e-119	RPS24	40S ribosomal protein S24 [Mizuhopecten yessoensis]	Genetic Information Processing	Translation	ko03010//Ribosome	K02974	-	-	-
CSbapl.32251	2	1	5.97297	2.16886	3.91547e-59	2.57698e-56	sno1	senecionine N-oxygenase-like [Mizuhopecten yessoensis]	-	-	-	-	GO:0044424//intracellular part	GO:0016491//oxidoreductase activity	-
CSbapl.18379	2	0.333333	7.74517	2.18802	2.54882e-148	4.86481e-144	RPL32	ribosomal protein [Pinctada fucata]	Genetic Information Processing	Translation	ko03010//Ribosome	K02912	-	-	-
CSbapl.50631	2	1.33333	3.50965	2.34228	1.0071e-27	2.65132e-25	TfIIFalpha	general transcription factor IIF subunit 1-like [Mizuhopecten yessoensis]	Genetic Information Processing	Transcription	ko03022//Basal transcription factors	K03138	GO:0005654//nucleoplasm	GO:0003723//RNA binding;GO:0005515//protein binding;GO:0008047//enzyme activator activity	GO:0006354//DNA-templated transcription, elongation;GO:0006357//regulation of transcription from RNA polymerase II promoter;GO:0006397//mRNA processing;GO:0008380//RNA splicing;GO:0010628//positive regulation of gene expression;GO:0044403//symbiosis, encompassing mutualism through parasitism;GO:0051707//response to other organism;GO:1902680//positive regulation of RNA biosynthetic process
CSbapl.33120	2	1.5	5.04633	2.51606	1.90479e-33	6.73257e-31	Lrp5	PREDICTED: low-density lipoprotein receptor-related protein 4-like isoform X3 [Branchiostoma belcheri]	Human Diseases;Organismal Systems;Human Diseases	Neurodegenerative diseases;Digestive system;Infectious diseases	ko05010//Alzheimer disease;ko04979//Cholesterol metabolism;ko05144//Malaria	K04550;K04550;K04550	GO:0016020//membrane;GO:0044456//synapse part;GO:0097458//neuron part	GO:0005515//protein binding	GO:0000904//cell morphogenesis involved in differentiation;GO:0001941//postsynaptic membrane organization;GO:0003002//regionalization;GO:0007416//synapse assembly;GO:0030178//negative regulation of Wnt signaling pathway;GO:0030326//embryonic limb morphogenesis;GO:0043113//receptor clustering;GO:0048513//animal organ development;GO:0048812//neuron projection morphogenesis;GO:0051128//regulation of…
CSbapl.90416	2	2.16667	9.12741	2.87349	1.60045e-114	8.72769e-111	RPS25	40S ribosomal protein S25-like [Mizuhopecten yessoensis]	Genetic Information Processing	Translation	ko03010//Ribosome	K02975	GO:0015935//small ribosomal subunit;GO:0031988//membrane-bounded vesicle;GO:0043231//intracellular membrane-bounded organelle	GO:0003723//RNA binding;GO:0004175//endopeptidase activity;GO:0005198//structural molecule activity	GO:0019538//protein metabolic process
CSbapl.56392	2	2.16667	6.55985	2.96422	1.52876e-52	8.33679e-50	EEF2	elongation factor 2-like [Crassostrea virginica]	Organismal Systems;Environmental Information Processing	Endocrine system;Signal transduction	ko04921//Oxytocin signaling pathway;ko04152//AMPK signaling pathway	K03234;K03234	GO:0016020//membrane;GO:0016234//inclusion body;GO:0030529//intracellular ribonucleoprotein complex;GO:0031988//membrane-bounded vesicle;GO:0043231//intracellular membrane-bounded organelle;GO:0044444//cytoplasmic part	GO:0008135//translation factor activity, RNA binding;GO:0017111//nucleoside-triphosphatase activity;GO:0019900//kinase binding;GO:0032550//purine ribonucleoside binding;GO:0090079//translation regulator activity, nucleic acid binding	GO:0006417//regulation of translation;GO:0009410//response to xenobiotic stimulus;GO:0017182//peptidyl-diphthamide metabolic process;GO:0030097//hemopoiesis;GO:0051704//multi-organism process
CSbapl.91428	2	0.833333	10.9112	3.39175	3.56236e-95	9.06573e-92	CA1	carbonic anhydrase II [Mytilus galloprovincialis]	Metabolism;Metabolism	Global and overview maps;Energy metabolism	ko01100//Metabolic pathways;ko00910//Nitrogen metabolism	K01672;K01672	GO:0005737//cytoplasm;GO:0016020//membrane;GO:0031988//membrane-bounded vesicle	GO:0016836//hydro-lyase activity;GO:0046914//transition metal ion binding;GO:0052689//carboxylic ester hydrolase activity	GO:0006820//anion transport;GO:0006885//regulation of pH;GO:0006971//hypotonic response;GO:0007186//G-protein coupled receptor signaling pathway;GO:0009410//response to xenobiotic stimulus;GO:0015669//gas transport;GO:0035725//sodium ion transmembrane transport;GO:0044710//single-organism metabolic process;GO:0048522//positive regulation of cellular process;GO:0051049//regulation of transport;GO:…
CSbapl.7913	2	2.83333	12.0734	4.52537	9.12117e-113	3.86869e-109	hsp90ab1	HSP90 [Mytilus coruscus]	Human Diseases;Human Diseases;Environmental Information Processing;Organismal Systems;Cellular Processes;Human Diseases;Genetic Information Processing;Organismal Systems;Human Diseases;Organismal Systems;Organismal Systems;Organismal Systems;Organismal Systems	Cancers;Infectious diseases;Signal transduction;Immune system;Cell growth and death;Cardiovascular diseases;Folding, sorting and degradation;Endocrine system;Cancers;Endocrine system;Immune system;Immune system;Immune system	ko05200//Pathways in cancer;ko05132//Salmonella infection;ko04151//PI3K-Akt signaling pathway;ko04621//NOD-like receptor signaling pathway;ko04217//Necroptosis;ko05418//Fluid shear stress and atherosclerosis;ko04141//Protein processing in endoplasmic reticulum;ko04915//Estrogen signaling pathway;ko05215//Prostate cancer;ko04914//Progesterone-mediated oocyte maturation;ko04657//IL-17 signaling pat…	K04079;K04079;K04079;K04079;K04079;K04079;K04079;K04079;K04079;K04079;K04079;K04079;K04079	GO:0005903//brush border;GO:0031253//cell projection membrane;GO:0031674//I band;GO:0031981//nuclear lumen;GO:0043234//protein complex;GO:0044297//cell body;GO:0048770//pigment granule;GO:0060205//cytoplasmic membrane-bounded vesicle lumen	GO:0005102//receptor binding;GO:0017111//nucleoside-triphosphatase activity;GO:0019900//kinase binding;GO:0019902//phosphatase binding;GO:0019904//protein domain specific binding;GO:0023023//MHC protein complex binding;GO:0030234//enzyme regulator activity;GO:0032550//purine ribonucleoside binding;GO:0032551//pyrimidine ribonucleoside binding;GO:0032558//adenyl deoxyribonucleotide binding;GO:0044…	GO:0001944//vasculature development;GO:0001959//regulation of cytokine-mediated signaling pathway;GO:0002431//Fc receptor mediated stimulatory signaling pathway;GO:0006457//protein folding;GO:0006839//mitochondrial transport;GO:0006897//endocytosis;GO:0006941//striated muscle contraction;GO:0006952//defense response;GO:0006970//response to osmotic stress;GO:0007015//actin filament organization;GO…
CSbapl.83357	2	2.16667	12.0193	4.76981	4.49668e-89	9.0343e-86	Wdr35	WD repeat-containing protein 35-like isoform X2 [Mizuhopecten yessoensis]	-	-	-	-	GO:0005815//microtubule organizing center;GO:0030990//intraciliary transport particle;GO:0044441//ciliary part	-	GO:0010927//cellular component assembly involved in morphogenesis;GO:0015031//protein transport;GO:0042073//intraciliary transport
CSbapl.62255	2	2.5	11.4324	5.0805	8.36241e-66	7.25496e-63	--	HERC2-like protein 3 [Mizuhopecten yessoensis]	-	-	-	-	-	-	-
CSbapl.16833	2	82.8333	282.448	109.413	1.98662e-168	7.58353e-164	--	endonuclease/reverse transcriptase [Branchiostoma floridae]	-	-	-	-	-	-	-
CSbapl.13898	3	0	0.0926641	0.342096	1.15192e-13	1.39153e-11	THBS1	Hemicentin-1 [Exaiptasia pallida]	-	-	-	-	GO:0005783//endoplasmic reticulum;GO:0030141//secretory granule;GO:0043233//organelle lumen;GO:0043234//protein complex;GO:0044421//extracellular region part;GO:0044446//intracellular organelle part;GO:0044459//plasma membrane part	GO:0001948//glycoprotein binding;GO:0005102//receptor binding;GO:0005518//collagen binding;GO:0005539//glycosaminoglycan binding;GO:0005543//phospholipid binding;GO:0019838//growth factor binding;GO:0071813//lipoprotein particle binding	GO:0001818//negative regulation of cytokine production;GO:0001936//regulation of endothelial cell proliferation;GO:0001953//negative regulation of cell-matrix adhesion;GO:0002578//negative regulation of antigen processing and presentation;GO:0002690//positive regulation of leukocyte chemotaxis;GO:0002696//positive regulation of leukocyte activation;GO:0006417//regulation of translation;GO:0006493…
CSbapl.85367	3	0	0.0926641	0.342643	1.84817e-11	1.84094e-09	TRPM2	transient receptor potential cation channel subfamily M member 2-like [Crassostrea virginica]	Organismal Systems;Organismal Systems	Immune system;Endocrine system	ko04621//NOD-like receptor signaling pathway;ko04921//Oxytocin signaling pathway	K04977;K04977	GO:0016021//integral component of membrane	GO:0005261//cation channel activity;GO:0046915//transition metal ion transmembrane transporter activity	GO:0006816//calcium ion transport;GO:0006828//manganese ion transport;GO:0006979//response to oxidative stress;GO:0044763//single-organism cellular process
CSbapl.95639	3	0	0.011583	0.168675	8.58903e-12	8.88534e-10	Mylip	PREDICTED: E3 ubiquitin-protein ligase MYLIP [Crassostrea gigas]	Organismal Systems	Digestive system	ko04979//Cholesterol metabolism	K10637	GO:0044424//intracellular part	GO:0004842//ubiquitin-protein transferase activity;GO:0005515//protein binding;GO:0070735//protein-glycine ligase activity;GO:0070739//protein-glutamic acid ligase activity	GO:0009896//positive regulation of catabolic process;GO:0009968//negative regulation of signal transduction;GO:0010985//negative regulation of lipoprotein particle clearance;GO:0016567//protein ubiquitination;GO:0031647//regulation of protein stability;GO:0048731//system development;GO:0055092//sterol homeostasis;GO:1903362//regulation of cellular protein catabolic process
CSbapl.65395	3	0	0.023166	0.16904	2.82744e-10	2.56981e-08	--	uncharacterized protein LOC115920515 [Strongylocentrotus purpuratus]	-	-	-	-	-	-	-
CSbapl.61126	3	0	0.03861	0.216867	2.98641e-10	2.70785e-08	Aldh18a1	delta-1-pyrroline-5-carboxylate synthase-like isoform X1 [Crassostrea virginica]	Metabolism;Metabolism;Metabolism	Global and overview maps;Amino acid metabolism;Global and overview maps	ko01100//Metabolic pathways;ko00330//Arginine and proline metabolism;ko01230//Biosynthesis of amino acids	K12657;K12657;K12657	-	-	-
CSbapl.80777	3	0	0.0501931	0.231289	1.12068e-10	1.04853e-08	TRPC7	PREDICTED: short transient receptor potential channel 3 isoform X2 [Crassostrea gigas]	Organismal Systems;Human Diseases	Development;Neurodegenerative disease	ko04360//Axon guidance;ko05017//Spinocerebellar ataxia	K04966;K04966	-	-	-
CSbapl.69522	3	0	0.030888	0.233297	6.30032e-12	6.5891e-10	TSG101	tumor susceptibility gene 101 protein-like [Crassostrea virginica]	Cellular Processes	Transport and catabolism	ko04144//Endocytosis	K12183	GO:0005770//late endosome;GO:0031090//organelle membrane;GO:0031988//membrane-bounded vesicle;GO:0036452//ESCRT complex	GO:0003713//transcription coactivator activity;GO:0032182//ubiquitin-like protein binding;GO:0044389//ubiquitin-like protein ligase binding;GO:0046983//protein dimerization activity	GO:0006355//regulation of transcription, DNA-templated;GO:0006511//ubiquitin-dependent protein catabolic process;GO:0007041//lysosomal transport;GO:0008283//cell proliferation;GO:0009913//epidermal cell differentiation;GO:0010638//positive regulation of organelle organization;GO:0016049//cell growth;GO:0016567//protein ubiquitination;GO:0022402//cell cycle process;GO:0043408//regulation of MAPK c…
CSbapl.59700	3	0.166667	0.034749	0.234575	5.80549e-12	6.08827e-10	--	RNA-directed DNA polymerase from mobile element jockey [Stylophora pistillata]	-	-	-	-	-	-	-
CSbapl.52842	3	0	0.027027	0.246988	1.66543e-12	1.83212e-10	ACOD1	cis-aconitate decarboxylase-like isoform X1 [Mizuhopecten yessoensis]	Metabolism;Metabolism	Global and overview maps;Carbohydrate metabolism	ko01100//Metabolic pathways;ko00660//C5-Branched dibasic acid metabolism	K17724;K17724	-	-	-
CSbapl.36659	3	0	0.0656371	0.266703	9.36568e-10	8.19991e-08	--	Calmodulin [Mizuhopecten yessoensis]	-	-	-	-	GO:0031982//vesicle;GO:0043227//membrane-bounded organelle;GO:0043229//intracellular organelle	GO:0019899//enzyme binding	GO:0019222//regulation of metabolic process;GO:0044093//positive regulation of molecular function;GO:0044699//single-organism process;GO:0048518//positive regulation of biological process;GO:0050794//regulation of cellular process
CSbapl.21253	3	0	0.0617761	0.269441	5.38364e-11	5.15062e-09	--	Protein LIGHT-DEPENDENT SHORT HYPOCOTYLS 6 [Exaiptasia pallida]	-	-	-	-	-	-	-
CSbapl.86842	3	0	0.034749	0.271815	7.98099e-14	9.79608e-12	Pde11a	PREDICTED: dual 3',5'-cyclic-AMP and -GMP phosphodiesterase 11A isoform X2 [Crassostrea gigas]	Metabolism;Metabolism;Human Diseases;Human Diseases	Global and overview maps;Nucleotide metabolism;Endocrine and metabolic diseases;Substance dependence	ko01100//Metabolic pathways;ko00230//Purine metabolism;ko04934//Cushing syndrome;ko05032//Morphine addiction	K13298;K13298;K13298;K13298	GO:0044444//cytoplasmic part;GO:0097458//neuron part	GO:0004114//3',5'-cyclic-nucleotide phosphodiesterase activity;GO:0030551//cyclic nucleotide binding;GO:0043167//ion binding	GO:0007599//hemostasis;GO:0009154//purine ribonucleotide catabolic process;GO:0046058//cAMP metabolic process;GO:0050794//regulation of cellular process
CSbapl.63977	3	0.166667	0.0617761	0.274553	8.67008e-10	7.62587e-08	--	balbiani ring protein 3-like [Octopus vulgaris]	-	-	-	-	-	-	-
CSbapl.83976	3	0	0.030888	0.278386	7.83062e-14	9.64253e-12	RTase	RNA-directed DNA polymerase from transposon BS [Mizuhopecten yessoensis]	-	-	-	-	-	-	-
CSbapl.79190	3	0	0.0617761	0.287514	2.79482e-11	2.73556e-09	--	hypothetical protein KP79_PYT04629 [Mizuhopecten yessoensis]	-	-	-	-	-	-	-
CSbapl.36681	3	0	0.0540541	0.290252	3.50088e-15	4.78994e-13	Stra6l	stimulated by retinoic acid gene 6 protein-like isoform X2 [Crassostrea virginica]	-	-	-	-	-	-	GO:0044765//single-organism transport;GO:0071702//organic substance transport
CSbapl.19578	3	0	0.0772201	0.295363	5.96343e-11	5.66274e-09	Slc2a5	solute carrier family 2, facilitated glucose transporter member 1-like isoform X1 [Mizuhopecten yessoensis]	Human Diseases;Organismal Systems;Human Diseases;Organismal Systems;Organismal Systems;Organismal Systems;Human Diseases;Human Diseases;Environmental Information Processing;Human Diseases;Organismal Systems	Cancers;Endocrine system;Infectious diseases;Endocrine system;Digestive system;Endocrine system;Endocrine and metabolic diseases;Cancers;Signal transduction;Cancers;Endocrine system	ko05200//Pathways in cancer;ko04911//Insulin secretion;ko05166//HTLV-I infection;ko04922//Glucagon signaling pathway;ko04976//Bile secretion;ko04919//Thyroid hormone signaling pathway;ko04931//Insulin resistance;ko05230//Central carbon metabolism in cancer;ko04066//HIF-1 signaling pathway;ko05211//Renal cell carcinoma;ko04920//Adipocytokine signaling pathway	K07299;K07299;K07299;K07299;K07299;K07299;K07299;K07299;K07299;K07299;K07299	GO:0005886//plasma membrane;GO:0012505//endomembrane system;GO:0031988//membrane-bounded vesicle;GO:0043231//intracellular membrane-bounded organelle;GO:0044425//membrane part;GO:0044444//cytoplasmic part	GO:0015149//hexose transmembrane transporter activity	GO:0008645//hexose transport;GO:0044763//single-organism cellular process;GO:0050896//response to stimulus
CSbapl.42778	3	0.166667	0.0849421	0.31234	6.4771e-11	6.13524e-09	--	-	-	-	-	-	-	-	-
CSbapl.29070	3	0	0.0810811	0.315261	1.09596e-11	1.12161e-09	--	RNA-directed DNA polymerase from mobile element jockey [Mizuhopecten yessoensis]	-	-	-	-	-	-	-
CSbapl.66294	3	0	0.0965251	0.316174	2.00649e-10	1.85457e-08	ascc3	activating signal cointegrator 1 complex subunit 3-like [Crassostrea virginica]	-	-	-	-	GO:0031981//nuclear lumen	GO:0003723//RNA binding;GO:0004003//ATP-dependent DNA helicase activity;GO:0032550//purine ribonucleoside binding	GO:0010468//regulation of gene expression;GO:0032392//DNA geometric change;GO:0033554//cellular response to stress;GO:0034645//cellular macromolecule biosynthetic process;GO:0035510//DNA dealkylation;GO:0044699//single-organism process
CSbapl.62820	3	0.166667	0.0656371	0.317817	5.38936e-12	5.66744e-10	--	-	-	-	-	-	-	-	-
CSbapl.47219	3	0.166667	0.108108	0.323658	2.54798e-10	2.32689e-08	--	phosphatidylinositol 3-kinase regulatory subunit alpha-like [Mizuhopecten yessoensis]	Human Diseases;Human Diseases;Human Diseases;Cellular Processes;Environmental Information Processing;Human Diseases;Cellular Processes;Environmental Information Processing;Human Diseases;Human Diseases;Human Diseases;Human Diseases;Human Diseases;Environmental Information Processing;Environmental Information Processing;Human Diseases;Human Diseases;Human Diseases;Human Diseases;Human Diseases;Hum…	Cancers;Infectious diseases;Neurodegenerative diseases;Cellular community - eukaryotes;Signal transduction;Infectious diseases;Cell growth and death;Signal transduction;Cancers;Cancers;Infectious diseases;Infectious disease: viral;Infectious diseases;Signal transduction;Signal transduction;Cardiovascular diseases;Infectious diseases;Cancers;Infectious diseases;Cancers;Cancers;Sensory system;Cell …	ko05200//Pathways in cancer;ko05165//Human papillomavirus infection;ko05010//Alzheimer disease;ko04510//Focal adhesion;ko04151//PI3K-Akt signaling pathway;ko05168//Herpes simplex infection;ko04210//Apoptosis;ko04024//cAMP signaling pathway;ko05205//Proteoglycans in cancer;ko05206//MicroRNAs in cancer;ko05131//Shigellosis;ko05170//Human immunodeficiency virus 1 infection;ko05163//Human cytomegalov…	K02649;K02649;K02649;K02649;K02649;K02649;K02649;K02649;K02649;K02649;K02649;K02649;K02649;K02649;K02649;K02649;K02649;K02649;K02649;K02649;K02649;K02649;K02649;K02649;K02649;K02649;K02649;K02649;K02649;K02649;K02649;K02649;K02649;K02649;K02649;K02649;K02649;K02649;K02649;K02649;K02649;K02649;K02649;K02649;K02649;K02649;K02649;K02649;K02649;K02649;K02649;K02649;K02649;K02649;K02649;K02649;K02649;…	-	GO:0005515//protein binding	GO:0007165//signal transduction
CSbapl.43059	3	0	0.0926641	0.331143	5.02985e-11	4.82423e-09	roco6	neuralized pats1, partial [Mytilus galloprovincialis]	-	-	-	-	-	-	-
CSbapl.77562	3	0	0.0617761	0.356334	3.2603e-14	4.16239e-12	--	-	-	-	-	-	-	-	-
CSbapl.99699	3	0	0.034749	0.359438	3.3313e-19	5.86018e-17	hsd11b1l	PREDICTED: hydroxysteroid 11-beta-dehydrogenase 1-like protein [Crassostrea gigas]	Metabolism;Human Diseases;Metabolism;Metabolism	Global and overview maps;Cancers;Xenobiotics biodegradation and metabolism;Lipid metabolism	ko01100//Metabolic pathways;ko05204//Chemical carcinogenesis;ko00980//Metabolism of xenobiotics by cytochrome P450;ko00140//Steroid hormone biosynthesis	K15680;K15680;K15680;K15680	GO:0031090//organelle membrane	GO:0033764//steroid dehydrogenase activity, acting on the CH-OH group of donors, NAD or NADP as acceptor	GO:0006694//steroid biosynthetic process
CSbapl.54124	3	0.166667	0.0501931	0.370938	3.83279e-19	6.71143e-17	--	uncharacterized protein LOC110465578 [Mizuhopecten yessoensis]	-	-	-	-	-	-	-
CSbapl.49732	3	0.166667	0.0656371	0.375502	2.04371e-11	2.01069e-09	--	-	-	-	-	-	-	-	-
CSbapl.85684	3	0.166667	0.150579	0.394122	5.40645e-11	5.15951e-09	RTase	RNA-directed DNA polymerase from transposon BS [Mizuhopecten yessoensis]	-	-	-	-	-	-	-
CSbapl.99647	3	0	0.042471	0.395582	6.19241e-24	1.36637e-21	HSPA12A	heat shock 70 kDa protein 12B-like isoform X1 [Mizuhopecten yessoensis]	-	-	-	-	-	-	-
CSbapl.54960	3	0	0.177606	0.399233	9.12377e-10	8.00648e-08	Ddx58	RIG-like receptor 1 [Mytilus galloprovincialis]	Human Diseases;Human Diseases;Human Diseases;Human Diseases;Environmental Information Processing;Human Diseases;Human Diseases;Organismal Systems;Organismal Systems	Infectious diseases;Infectious diseases;Infectious diseases;Infectious diseases;Signal transduction;Infectious diseases;Infectious diseases;Immune system;Immune system	ko05168//Herpes simplex infection;ko05169//Epstein-Barr virus infection;ko05161//Hepatitis B;ko05164//Influenza A;ko04064//NF-kappa B signaling pathway;ko05162//Measles;ko05160//Hepatitis C;ko04622//RIG-I-like receptor signaling pathway;ko04623//Cytosolic DNA-sensing pathway	K12646;K12646;K12646;K12646;K12646;K12646;K12646;K12646;K12646	GO:0005856//cytoskeleton;GO:0005886//plasma membrane;GO:0030054//cell junction;GO:0042995//cell projection	GO:0003723//RNA binding;GO:0005515//protein binding;GO:0046872//metal ion binding	GO:0006355//regulation of transcription, DNA-templated;GO:0032481//positive regulation of type I interferon production;GO:0032879//regulation of localization;GO:0039528//cytoplasmic pattern recognition receptor signaling pathway in response to virus;GO:0048522//positive regulation of cellular process
CSbapl.3393	3	0	0.0579151	0.402519	8.79179e-18	1.41012e-15	--	Replication protein A 70 kDa DNA-binding subunit C [Stylophora pistillata]	-	-	-	-	-	-	-
CSbapl.19931	3	0	0.0501931	0.407265	7.4678e-22	1.48473e-19	--	transcription factor SPT20 homolog [Sitophilus oryzae]	-	-	-	-	-	-	-
CSbapl.9281	3	0	0.185328	0.407265	6.05531e-10	5.37556e-08	MFSD1	major facilitator superfamily domain-containing protein 1-like [Crassostrea virginica]	-	-	-	-	GO:0016020//membrane	-	GO:0051234//establishment of localization
CSbapl.92012	3	0	0.104247	0.409273	3.5877e-11	3.48481e-09	cyhr1-b	cysteine and histidine-rich protein 1-like [Crassostrea virginica]	-	-	-	-	GO:0005737//cytoplasm;GO:0012505//endomembrane system;GO:0031981//nuclear lumen	GO:0003824//catalytic activity;GO:0046872//metal ion binding	GO:0019538//protein metabolic process
CSbapl.17067	3	0	0.119691	0.410186	6.90571e-15	9.12151e-13	--	serine/threonine-protein phosphatase 6 regulatory ankyrin repeat subunit B-like [Crassostrea virginica]	-	-	-	-	-	-	-
CSbapl.37435	3	0	0.0965251	0.411464	2.10601e-13	2.50444e-11	GLB1	beta-galactosidase-like [Mizuhopecten yessoensis]	Metabolism;Cellular Processes;Metabolism;Metabolism;Metabolism;Metabolism;Metabolism	Global and overview maps;Transport and catabolism;Lipid metabolism;Glycan biosynthesis and metabolism;Glycan biosynthesis and metabolism;Carbohydrate metabolism;Glycan biosynthesis and metabolism	ko01100//Metabolic pathways;ko04142//Lysosome;ko00600//Sphingolipid metabolism;ko00511//Other glycan degradation;ko00531//Glycosaminoglycan degradation;ko00052//Galactose metabolism;ko00604//Glycosphingolipid biosynthesis - ganglio series	K12309;K12309;K12309;K12309;K12309;K12309;K12309	-	-	-
CSbapl.69660	3	0.333333	0.119691	0.415298	2.18925e-13	2.59535e-11	Ggt1	PREDICTED: gamma-glutamyltranspeptidase 1 isoform X1 [Crassostrea gigas]	Metabolism;Metabolism;Metabolism;Metabolism	Global and overview maps;Lipid metabolism;Metabolism of other amino acids;Metabolism of other amino acids	ko01100//Metabolic pathways;ko00590//Arachidonic acid metabolism;ko00480//Glutathione metabolism;ko00430//Taurine and hypotaurine metabolism	K18592;K18592;K18592;K18592	GO:0016021//integral component of membrane;GO:0031988//membrane-bounded vesicle;GO:0044421//extracellular region part;GO:0046658//anchored component of plasma membrane	GO:0005488//binding;GO:0008242//omega peptidase activity;GO:0016755//transferase activity, transferring amino-acyl groups	GO:0000097//sulfur amino acid biosynthetic process;GO:0001676//long-chain fatty acid metabolic process;GO:0002237//response to molecule of bacterial origin;GO:0006636//unsaturated fatty acid biosynthetic process;GO:0006690//icosanoid metabolic process;GO:0006749//glutathione metabolic process;GO:0006979//response to oxidative stress;GO:0009064//glutamine family amino acid metabolic process;GO:000…
CSbapl.22073	3	0.166667	0.0926641	0.418766	1.14952e-17	1.82624e-15	MAP3K13	mitogen-activated protein kinase kinase kinase 13-like isoform X1 [Mizuhopecten yessoensis]	Environmental Information Processing;Organismal Systems	Signal transduction;Development and regeneration	ko04010//MAPK signaling pathway;ko04361//Axon regeneration	K04422;K04422	GO:0016020//membrane;GO:0043005//neuron projection;GO:0044445//cytosolic part	GO:0004702//receptor signaling protein serine/threonine kinase activity;GO:0019900//kinase binding;GO:0036094//small molecule binding;GO:0046983//protein dimerization activity;GO:0097159//organic cyclic compound binding;GO:1901363//heterocyclic compound binding	GO:0010506//regulation of autophagy;GO:0016570//histone modification;GO:0032147//activation of protein kinase activity;GO:0051091//positive regulation of sequence-specific DNA binding transcription factor activity;GO:0051403//stress-activated MAPK cascade
CSbapl.33008	3	0	0.104247	0.422417	1.82829e-11	1.827e-09	R1A1-element\ORF2	PREDICTED: RNA-directed DNA polymerase from mobile element jockey-like [Amyelois transitella]	-	-	-	-	-	-	-
CSbapl.48675	3	0	0.104247	0.424242	1.77787e-16	2.60026e-14	TRANK1	TPR and ankyrin repeat-containing protein 1-like isoform X1 [Crassostrea virginica]	-	-	-	-	-	-	-
CSbapl.14920	3	0.333333	0.142857	0.437203	1.78366e-11	1.78708e-09	--	PREDICTED: nucleolin 1-like isoform X4 [Priapulus caudatus]	-	-	-	-	-	-	-
CSbapl.97189	3	0	0.108108	0.440307	7.42222e-18	1.20054e-15	chs-2	chitin synthase [Sabellaria alveolata]	Metabolism;Metabolism	Global and overview maps;Carbohydrate metabolism	ko01100//Metabolic pathways;ko00520//Amino sugar and nucleotide sugar metabolism	K00698;K00698	-	-	GO:0007424//open tracheal system development;GO:0009653//anatomical structure morphogenesis
CSbapl.15523	3	0	0.181467	0.446148	3.21983e-11	3.13548e-09	Btk	Tyrosine-protein kinase BTK [Mizuhopecten yessoensis]	-	-	-	-	-	-	-
CSbapl.5917	3	0.166667	0.11583	0.458744	3.69734e-15	5.04066e-13	--	PREDICTED: ankyrin-1-like [Crassostrea gigas]	-	-	-	-	-	-	-
CSbapl.53382	3	0	0.123552	0.461117	1.01925e-11	1.04873e-09	pxdn	PREDICTED: peroxidasin isoform X1 [Crassostrea gigas]	-	-	-	-	GO:0031988//membrane-bounded vesicle;GO:0043231//intracellular membrane-bounded organelle;GO:0044421//extracellular region part	GO:0005198//structural molecule activity;GO:0016209//antioxidant activity;GO:0046906//tetrapyrrole binding	GO:0042743//hydrogen peroxide metabolic process;GO:0043062//extracellular structure organization;GO:0044710//single-organism metabolic process
CSbapl.29126	3	0.166667	0.181467	0.464221	4.5746e-10	4.11854e-08	--	receptor-type tyrosine-protein phosphatase F-like [Mizuhopecten yessoensis]	-	-	-	-	GO:0016021//integral component of membrane;GO:0044459//plasma membrane part	GO:0004896//cytokine receptor activity;GO:0005515//protein binding	GO:0009966//regulation of signal transduction;GO:0019221//cytokine-mediated signaling pathway;GO:0048522//positive regulation of cellular process
CSbapl.10836	3	0.166667	0.138996	0.476999	1.63434e-15	2.27692e-13	--	PREDICTED: cell wall integrity and stress response component 2 isoform X2 [Crassostrea gigas]	-	-	-	-	-	-	-
CSbapl.69368	3	0.166667	0.042471	0.489047	6.09958e-25	1.38595e-22	rhbg	ammonium transporter Rh type A-like [Mizuhopecten yessoensis]	-	-	-	-	GO:0005886//plasma membrane;GO:0031224//intrinsic component of membrane;GO:0031982//vesicle;GO:0043229//intracellular organelle	-	GO:0015696//ammonium transport;GO:0019755//one-carbon compound transport;GO:0044763//single-organism cellular process;GO:0050801//ion homeostasis
CSbapl.28384	3	0	0.0849421	0.494524	2.01539e-23	4.27408e-21	ABCA2	ATP-binding cassette sub-family A member 2-like isoform X1 [Mizuhopecten yessoensis]	Cellular Processes;Environmental Information Processing	Transport and catabolism;Membrane transport	ko04142//Lysosome;ko02010//ABC transporters	K05642;K05642	-	-	-
CSbapl.97618	3	0	0.0926641	0.499635	2.71124e-20	4.92839e-18	slc5a8	sodium-coupled monocarboxylate transporter 1-like isoform X1 [Mizuhopecten yessoensis]	Organismal Systems	Digestive system	ko04977//Vitamin digestion and absorption	K14386	GO:0016020//membrane;GO:0031988//membrane-bounded vesicle	-	GO:0044763//single-organism cellular process;GO:0044765//single-organism transport
CSbapl.11497	3	0	0.200772	0.5	5.38715e-10	4.80476e-08	--	von Willebrand factor D and EGF domain-containing protein-like [Mizuhopecten yessoensis]	-	-	-	-	-	-	-
CSbapl.67999	3	0	0.177606	0.503286	1.07054e-13	1.30562e-11	--	Neurogenic locus notch 1, partial [Araneus ventricosus]	Cellular Processes;Organismal Systems;Environmental Information Processing;Human Diseases	Cellular community - eukaryotes;Endocrine system;Signaling molecules and interaction;Endocrine and metabolic diseases	ko04520//Adherens junction;ko04910//Insulin signaling pathway;ko04514//Cell adhesion molecules (CAMs);ko04931//Insulin resistance	K05695;K05695;K05695;K05695	GO:0044464//cell part	GO:0005488//binding	GO:0000904//cell morphogenesis involved in differentiation;GO:0001655//urogenital system development;GO:0003206//cardiac chamber morphogenesis;GO:0006357//regulation of transcription from RNA polymerase II promoter;GO:0007166//cell surface receptor signaling pathway;GO:0009790//embryo development;GO:0014706//striated muscle tissue development;GO:0030182//neuron differentiation;GO:0030855//epithel…
CSbapl.44096	3	0	0.150579	0.514969	3.89799e-15	5.27652e-13	--	nuclear pore membrane glycoprotein 210 [Exaiptasia pallida]	Genetic Information Processing	Translation	ko03013//RNA transport	K14314	-	-	-
CSbapl.4505	3	0.166667	0.0656371	0.522088	3.34174e-25	7.77831e-23	--	probable serine/threonine-protein kinase clkA [Mizuhopecten yessoensis]	-	-	-	-	-	-	-
CSbapl.63900	3	0.166667	0.0888031	0.531581	2.83989e-21	5.42036e-19	Shaw	potassium voltage-gated channel protein Shaw-like [Mizuhopecten yessoensis]	-	-	-	-	-	-	-
CSbapl.33125	3	0	0.169884	0.532311	2.45102e-15	3.37771e-13	LRP1	low-density lipoprotein receptor-related protein 5 isoform X2 [Heterocephalus glaber]	Human Diseases;Organismal Systems;Human Diseases	Neurodegenerative diseases;Digestive system;Infectious diseases	ko05010//Alzheimer disease;ko04979//Cholesterol metabolism;ko05144//Malaria	K04550;K04550;K04550	GO:0016020//membrane;GO:0044456//synapse part;GO:0097458//neuron part	GO:0005515//protein binding	GO:0000904//cell morphogenesis involved in differentiation;GO:0001941//postsynaptic membrane organization;GO:0003002//regionalization;GO:0007416//synapse assembly;GO:0030178//negative regulation of Wnt signaling pathway;GO:0030326//embryonic limb morphogenesis;GO:0043113//receptor clustering;GO:0048513//animal organ development;GO:0048812//neuron projection morphogenesis;GO:0051128//regulation of…
CSbapl.75598	3	0.333333	0.200772	0.536145	5.45591e-14	6.82848e-12	--	RNA-directed DNA polymerase from mobile element jockey [Mizuhopecten yessoensis]	-	-	-	-	-	-	-
CSbapl.11433	3	0.166667	0.19305	0.539613	2.30893e-12	2.51107e-10	PCDH9	protocadherin-9-like isoform X3 [Mizuhopecten yessoensis]	-	-	-	-	GO:0016020//membrane	-	GO:0007155//cell adhesion
CSbapl.23956	3	0.333333	0.146718	0.547645	5.07904e-13	5.87521e-11	Klf6	PREDICTED: Krueppel-like factor 6 [Crassostrea gigas]	-	-	-	-	GO:0043231//intracellular membrane-bounded organelle	GO:0000976//transcription regulatory region sequence-specific DNA binding;GO:0001071//nucleic acid binding transcription factor activity;GO:0043169//cation binding;GO:0043566//structure-specific DNA binding	GO:0000819//sister chromatid segregation;GO:0006357//regulation of transcription from RNA polymerase II promoter;GO:0007166//cell surface receptor signaling pathway;GO:0021603//cranial nerve formation;GO:0033301//cell cycle comprising mitosis without cytokinesis;GO:0097485//neuron projection guidance
CSbapl.85185	3	0.166667	0.169884	0.551844	3.759e-11	3.64194e-09	--	transmembrane [Brachionus plicatilis]	-	-	-	-	-	-	-
CSbapl.46921	3	0.333333	0.196911	0.553487	4.67398e-15	6.28239e-13	DD3-3	LOW QUALITY PROTEIN: protein DD3-3-like [Crassostrea virginica]	-	-	-	-	-	-	-
CSbapl.14039	3	0.333333	0.239382	0.557503	1.26093e-10	1.17686e-08	Micu3	PREDICTED: calcium uptake protein 3, mitochondrial-like isoform X1 [Crassostrea gigas]	-	-	-	-	-	-	-
CSbapl.74688	3	0	0.181467	0.560241	1.56806e-12	1.72999e-10	SLC13A5	solute carrier family 13 member 5-like isoform X2 [Mizuhopecten yessoensis]	-	-	-	-	GO:0016020//membrane	GO:0015291//secondary active transmembrane transporter activity;GO:0046943//carboxylic acid transmembrane transporter activity	GO:0006842//tricarboxylic acid transport;GO:0044763//single-organism cellular process
CSbapl.66002	3	0.166667	0.235521	0.564074	3.85714e-10	3.48907e-08	Vps13c	PREDICTED: vacuolar protein sorting-associated protein 13A isoform X5 [Crassostrea gigas]	-	-	-	-	-	-	-
CSbapl.36270	3	0.166667	0.119691	0.569916	2.35128e-19	4.17467e-17	Nit2	omega-amidase NIT2 [Rattus rattus]	Metabolism;Metabolism	Global and overview maps;Amino acid metabolism	ko01100//Metabolic pathways;ko00250//Alanine, aspartate and glutamate metabolism	K13566;K13566	GO:0005815//microtubule organizing center;GO:0031988//membrane-bounded vesicle;GO:0043231//intracellular membrane-bounded organelle	GO:0016811//hydrolase activity, acting on carbon-nitrogen (but not peptide) bonds, in linear amides	GO:0009064//glutamine family amino acid metabolic process;GO:0009066//aspartate family amino acid metabolic process;GO:0043648//dicarboxylic acid metabolic process
CSbapl.13896	3	0	0.196911	0.579409	4.10098e-13	4.77277e-11	CUBN	cubilin-like [Pangasianodon hypophthalmus]	Organismal Systems	Digestive system	ko04977//Vitamin digestion and absorption	K14616	-	GO:0005488//binding;GO:0016787//hydrolase activity	GO:0009888//tissue development;GO:0044763//single-organism cellular process;GO:0048731//system development
CSbapl.23881	3	0.166667	0.216216	0.581417	5.61807e-14	7.00845e-12	Unc-89	LOW QUALITY PROTEIN: titin-like [Crassostrea virginica]	Human Diseases;Human Diseases	Cardiovascular diseases;Cardiovascular diseases	ko05410//Hypertrophic cardiomyopathy (HCM);ko05414//Dilated cardiomyopathy (DCM)	K12567;K12567	GO:0030017//sarcomere;GO:0043227//membrane-bounded organelle	GO:0008092//cytoskeletal protein binding;GO:0016301//kinase activity;GO:0019899//enzyme binding;GO:0043167//ion binding	GO:0006468//protein phosphorylation;GO:0006936//muscle contraction;GO:0007507//heart development;GO:0009888//tissue development;GO:0030239//myofibril assembly;GO:0050896//response to stimulus;GO:0065007//biological regulation
CSbapl.88746	3	0	0.169884	0.583972	1.09696e-13	1.33357e-11	--	hemicentin-2-like [Mizuhopecten yessoensis]	-	-	-	-	-	-	-
CSbapl.63711	3	0	0.243243	0.590544	4.38503e-15	5.91483e-13	AVT1C	PREDICTED: lysine histidine transporter-like 2 [Crassostrea gigas]	Organismal Systems;Human Diseases;Organismal Systems;Human Diseases;Organismal Systems	Nervous system;Substance dependence;Nervous system;Substance dependence;Nervous system	ko04723//Retrograde endocannabinoid signaling;ko05033//Nicotine addiction;ko04727//GABAergic synapse;ko05032//Morphine addiction;ko04721//Synaptic vesicle cycle	K15015;K15015;K15015;K15015;K15015	-	-	-
CSbapl.3850	3	0	0.185328	0.591274	7.32748e-16	1.04761e-13	--	hypothetical protein AM593_10183, partial [Mytilus galloprovincialis]	-	-	-	-	-	-	-
CSbapl.26600	3	0.333333	0.0772201	0.597481	1.61924e-23	3.47254e-21	Ddc	PREDICTED: aromatic-L-amino-acid decarboxylase [Crassostrea gigas]	Metabolism;Organismal Systems;Human Diseases;Organismal Systems;Organismal Systems;Human Diseases;Metabolism;Metabolism;Human Diseases;Metabolism	Global and overview maps;Development and regeneration;Substance dependence;Nervous system;Nervous system;Substance dependence;Amino acid metabolism;Amino acid metabolism;Substance dependence;Amino acid metabolism	ko01100//Metabolic pathways;ko04361//Axon regeneration;ko05034//Alcoholism;ko04728//Dopaminergic synapse;ko04726//Serotonergic synapse;ko05031//Amphetamine addiction;ko00350//Tyrosine metabolism;ko00380//Tryptophan metabolism;ko05030//Cocaine addiction;ko00360//Phenylalanine metabolism	K01593;K01593;K01593;K01593;K01593;K01593;K01593;K01593;K01593;K01593	GO:0016023//cytoplasmic, membrane-bounded vesicle;GO:0043005//neuron projection;GO:0044297//cell body	GO:0004058//aromatic-L-amino-acid decarboxylase activity;GO:0005515//protein binding;GO:0031406//carboxylic acid binding	GO:0006568//tryptophan metabolic process;GO:0006570//tyrosine metabolic process;GO:0006950//response to stress;GO:0007417//central nervous system development;GO:0007444//imaginal disc development;GO:0007564//regulation of chitin-based cuticle tanning;GO:0007613//memory;GO:0007617//mating behavior;GO:0009266//response to temperature stimulus;GO:0009404//toxin metabolic process;GO:0015837//amine tr…
CSbapl.24331	3	0	0.235521	0.603687	2.57801e-10	2.34869e-08	--	PREDICTED: ankyrin-1-like [Crassostrea gigas]	-	-	-	-	-	-	-
CSbapl.58231	3	0	0.212355	0.604235	1.7188e-12	1.87749e-10	--	PREDICTED: trichohyalin-like [Crassostrea gigas]	-	-	-	-	-	-	-
CSbapl.14346	3	0	0.223938	0.608799	3.67716e-14	4.67894e-12	--	RNA-directed DNA polymerase from mobile element jockey [Stylophora pistillata]	-	-	-	-	-	-	-
CSbapl.5916	3	0.333333	0.250965	0.610624	5.78834e-11	5.51019e-09	--	PREDICTED: ankyrin-1-like [Crassostrea gigas]	-	-	-	-	-	-	-
CSbapl.98994	3	0.166667	0.262548	0.612997	1.28978e-12	1.43961e-10	--	Pao retrotransposon peptidase family protein [Brugia malayi]	-	-	-	-	-	-	-
CSbapl.57477	3	0	0.166023	0.618291	6.08285e-21	1.14385e-18	--	Transposable element P transposase [Exaiptasia pallida]	-	-	-	-	-	-	-
CSbapl.63838	3	0	0.138996	0.622125	1.00163e-23	2.18488e-21	Shaw	potassium voltage-gated channel protein Shaw-like [Mizuhopecten yessoensis]	-	-	-	-	-	-	-
CSbapl.82836	3	0	0.0810811	0.626323	9.56975e-32	3.14919e-29	--	lecithin retinol acyltransferase-like [Pomacea canaliculata]	Organismal Systems;Metabolism	Digestive system;Metabolism of cofactors and vitamins	ko04977//Vitamin digestion and absorption;ko00830//Retinol metabolism	K00678;K00678	-	-	-
CSbapl.70276	3	0.166667	0.169884	0.627054	3.52998e-18	5.78327e-16	--	hypothetical protein AC249_AIPGENE28214 [Exaiptasia pallida]	-	-	-	-	-	-	-
CSbapl.62815	3	0.166667	0.208494	0.640562	9.59895e-17	1.4483e-14	RTase	endonuclease/reverse transcriptase [Branchiostoma floridae]	-	-	-	-	-	-	-
CSbapl.34030	3	0	0.189189	0.645309	8.07762e-18	1.30104e-15	--	protocadherin Fat 4-like isoform X2 [Crassostrea virginica]	-	-	-	-	GO:0016020//membrane	GO:0005515//protein binding	GO:0001525//angiogenesis;GO:0007165//signal transduction;GO:0007409//axonogenesis;GO:0022603//regulation of anatomical structure morphogenesis;GO:0032535//regulation of cellular component size;GO:0040012//regulation of locomotion;GO:0048523//negative regulation of cellular process;GO:0048583//regulation of response to stimulus;GO:0051130//positive regulation of cellular component organization;GO:…
CSbapl.48646	3	0.166667	0.146718	0.656079	2.36111e-18	3.93584e-16	Ca-alpha1D	muscle calcium channel subunit alpha-1-like isoform X6 [Mizuhopecten yessoensis]	Environmental Information Processing;Human Diseases;Environmental Information Processing;Organismal Systems;Environmental Information Processing;Organismal Systems;Organismal Systems;Organismal Systems;Environmental Information Processing;Cellular Processes;Organismal Systems;Organismal Systems;Human Diseases;Organismal Systems;Organismal Systems;Organismal Systems;Cellular Processes;Organismal S…	Signal transduction;Neurodegenerative diseases;Signal transduction;Endocrine system;Signal transduction;Endocrine system;Circulatory system;Development and regeneration;Signal transduction;Cell growth and death;Endocrine system;Endocrine system;Endocrine and metabolic diseases;Nervous system;Circulatory system;Environmental adaptation;Cellular community - eukaryotes;Nervous system;Nervous system;…	ko04020//Calcium signaling pathway;ko05010//Alzheimer disease;ko04024//cAMP signaling pathway;ko04911//Insulin secretion;ko04010//MAPK signaling pathway;ko04921//Oxytocin signaling pathway;ko04270//Vascular smooth muscle contraction;ko04361//Axon regeneration;ko04022//cGMP - PKG signaling pathway;ko04218//Cellular senescence;ko04924//Renin secretion;ko04912//GnRH signaling pathway;ko04934//Cushin…	K04851;K04851;K04851;K04851;K04851;K04851;K04851;K04851;K04851;K04851;K04851;K04851;K04851;K04851;K04851;K04851;K04851;K04851;K04851;K04851;K04851;K04851;K04851;K04851;K04851;K04851;K04851;K04851;K04851;K04851;K04851;K04851;K04851	-	-	-
CSbapl.74958	3	0.5	0.200772	0.659547	1.50502e-15	2.10444e-13	Slc22a21	PREDICTED: organic cation transporter protein [Crassostrea gigas]	Human Diseases	Cancers	ko05231//Choline metabolism in cancer	K08202	GO:0005886//plasma membrane;GO:0043231//intracellular membrane-bounded organelle;GO:0044425//membrane part;GO:0044444//cytoplasmic part	GO:0005488//binding;GO:0008514//organic anion transmembrane transporter activity;GO:0015101//organic cation transmembrane transporter activity;GO:0015291//secondary active transmembrane transporter activity	GO:0015672//monovalent inorganic cation transport;GO:0015697//quaternary ammonium group transport;GO:0015711//organic anion transport;GO:0042221//response to chemical;GO:0044707//single-multicellular organism process;GO:0044763//single-organism cellular process
CSbapl.12120	3	0	0.355212	0.66977	1.44806e-16	2.16063e-14	ccdc169	coiled-coil domain-containing protein 169-like isoform X14 [Crassostrea virginica]	-	-	-	-	-	-	-
CSbapl.21254	3	0.666667	0.293436	0.670865	4.6891e-13	5.44064e-11	--	PREDICTED: phosphoribosylformylglycinamidine synthase-like [Saccoglossus kowalevskii]	-	-	-	-	-	-	-
CSbapl.74222	3	0	0.266409	0.674699	2.72489e-16	3.95503e-14	AAO	laccase-6-like [Mizuhopecten yessoensis]	-	-	-	-	-	GO:0005488//binding	-
CSbapl.18726	3	0	0.316602	0.678532	1.31962e-12	1.46862e-10	--	neuralized pats1, partial [Mytilus galloprovincialis]	-	-	-	-	-	-	-
CSbapl.80496	3	0.166667	0.3861	0.684191	9.74932e-10	8.51627e-08	--	-	-	-	-	-	-	-	-
CSbapl.47259	3	0	0.100386	0.703176	1.87704e-29	5.46962e-27	--	hypothetical protein AM593_10024, partial [Mytilus galloprovincialis]	-	-	-	-	-	-	-
CSbapl.22098	3	0.166667	0.111969	0.712486	2.17815e-27	5.65623e-25	chs-2	Chitin synthase 3 [Mizuhopecten yessoensis]	Metabolism;Metabolism	Global and overview maps;Carbohydrate metabolism	ko01100//Metabolic pathways;ko00520//Amino sugar and nucleotide sugar metabolism	K00698;K00698	-	GO:0016740//transferase activity	GO:0007424//open tracheal system development;GO:0008152//metabolic process;GO:0035150//regulation of tube size;GO:0040003//chitin-based cuticle development;GO:0060562//epithelial tube morphogenesis
CSbapl.90864	3	0	0.223938	0.714677	8.31218e-21	1.54781e-18	--	uncharacterized protein LOC106177272 isoform X1 [Lingula anatina]	-	-	-	-	-	-	-
CSbapl.31055	3	0.166667	0.119691	0.71632	1.23342e-29	3.64988e-27	--	neuroglian-like [Mizuhopecten yessoensis]	-	-	-	-	GO:0005911//cell-cell junction;GO:0005924//cell-substrate adherens junction;GO:0016020//membrane;GO:0031988//membrane-bounded vesicle;GO:0033267//axon part	GO:0005515//protein binding	GO:0007043//cell-cell junction assembly;GO:0016337//single organismal cell-cell adhesion;GO:0034613//cellular protein localization;GO:0045161//neuronal ion channel clustering;GO:0050877//neurological system process;GO:0097485//neuron projection guidance
CSbapl.77043	3	0.166667	0.247104	0.731106	8.7991e-14	1.07656e-11	--	PREDICTED: calponin homology domain-containing protein DDB_G0272472 isoform X3 [Crassostrea gigas]	-	-	-	-	-	-	-
CSbapl.11769	3	0	0.34749	0.733479	1.0476e-12	1.17618e-10	--	hypothetical protein C0J52_01332 [Blattella germanica]	-	-	-	-	-	-	-
CSbapl.46920	3	0.666667	0.266409	0.735853	4.07065e-14	5.14533e-12	DD3-3	protein DD3-3-like [Mizuhopecten yessoensis]	-	-	-	-	-	-	-
CSbapl.52031	3	0.166667	0.150579	0.74352	5.88937e-25	1.3462e-22	STY17	RGS domain-containing serine/threonine-protein kinase A [Mizuhopecten yessoensis]	-	-	-	-	-	-	-
CSbapl.92018	3	0.333333	0.366795	0.745345	9.93432e-12	1.02493e-09	PIEZO1	piezo-type mechanosensitive ion channel component 1-like isoform X10 [Crassostrea virginica]	-	-	-	-	-	-	-
CSbapl.42562	3	0	0.312741	0.748266	6.05729e-18	9.8814e-16	--	collagen alpha-1(III) chain-like [Mizuhopecten yessoensis]	-	-	-	-	-	-	-
CSbapl.69166	3	0	0.370656	0.751917	1.04678e-10	9.81785e-09	ACAC	acetyl-CoA carboxylase-like isoform X2 [Crassostrea virginica]	-	-	-	-	GO:0005856//cytoskeleton;GO:0031988//membrane-bounded vesicle;GO:0043231//intracellular membrane-bounded organelle;GO:0044444//cytoplasmic part	GO:0016421//CoA carboxylase activity;GO:0016879//ligase activity, forming carbon-nitrogen bonds;GO:0019842//vitamin binding;GO:0019899//enzyme binding;GO:0032550//purine ribonucleoside binding;GO:0043169//cation binding	GO:0006631//fatty acid metabolic process;GO:0006637//acyl-CoA metabolic process;GO:0019538//protein metabolic process;GO:0034695//response to prostaglandin E;GO:0048878//chemical homeostasis;GO:0051260//protein homooligomerization;GO:0060249//anatomical structure homeostasis
CSbapl.57566	3	0	0.185328	0.757941	2.99715e-18	4.95283e-16	RTase	PREDICTED: RNA-directed DNA polymerase from mobile element jockey-like [Acropora digitifera]	-	-	-	-	-	-	-
CSbapl.60346	3	0	0.324324	0.758123	3.42233e-12	3.69041e-10	Pdzd2	PREDICTED: PDZ domain-containing protein 2-like [Crassostrea gigas]	-	-	-	-	GO:0043231//intracellular membrane-bounded organelle	-	-
CSbapl.65499	3	0.166667	0.173745	0.762687	1.31581e-25	3.13927e-23	CG12084	PREDICTED: protein zer-1 homolog [Octopus bimaculoides]	-	-	-	-	-	-	-
CSbapl.84478	3	0	0.15444	0.768346	2.43047e-28	6.53368e-26	Pip5k1a	phosphatidylinositol 4-phosphate 5-kinase type-1 gamma-like isoform X2 [Mizuhopecten yessoensis]	Metabolism;Cellular Processes;Cellular Processes;Human Diseases;Human Diseases;Environmental Information Processing;Environmental Information Processing;Metabolism;Organismal Systems	Global and overview maps;Transport and catabolism;Cell motility;Cancers;Infectious disease: bacterial;Signal transduction;Signal transduction;Carbohydrate metabolism;Immune system	ko01100//Metabolic pathways;ko04144//Endocytosis;ko04810//Regulation of actin cytoskeleton;ko05231//Choline metabolism in cancer;ko05135//Yersinia infection;ko04070//Phosphatidylinositol signaling system;ko04072//Phospholipase D signaling pathway;ko00562//Inositol phosphate metabolism;ko04666//Fc gamma R-mediated phagocytosis	K00889;K00889;K00889;K00889;K00889;K00889;K00889;K00889;K00889	-	-	GO:0046488//phosphatidylinositol metabolic process
CSbapl.46251	3	0.333333	0.34749	0.771449	1.92536e-11	1.90406e-09	WDR59	WD repeat-containing protein 59-like isoform X4 [Mizuhopecten yessoensis]	Environmental Information Processing	Signal transduction	ko04150//mTOR signaling pathway	K20409	-	-	-
CSbapl.34520	3	0	0.254826	0.788244	9.48735e-18	1.51532e-15	KCNT1	potassium channel subfamily T member 2-like [Mizuhopecten yessoensis]	-	-	-	-	-	-	-
CSbapl.41527	3	0.5	0.343629	0.796459	6.80613e-13	7.77876e-11	--	-	-	-	-	-	-	-	-
CSbapl.53244	3	0	0.320463	0.799197	2.70825e-15	3.71878e-13	SGK3	serine/threonine-protein kinase Sgk1-like isoform X2 [Mizuhopecten yessoensis]	Environmental Information Processing;Environmental Information Processing	Signal transduction;Signal transduction	ko04151//PI3K-Akt signaling pathway;ko04068//FoxO signaling pathway	K13304;K13304	GO:0005768//endosome;GO:0031090//organelle membrane;GO:0031981//nuclear lumen;GO:0031982//vesicle;GO:0042995//cell projection	GO:0004672//protein kinase activity;GO:0005543//phospholipid binding;GO:0008092//cytoskeletal protein binding;GO:0016247//channel regulator activity;GO:0019901//protein kinase binding;GO:0032550//purine ribonucleoside binding	GO:0001558//regulation of cell growth;GO:0001696//gastric acid secretion;GO:0002028//regulation of sodium ion transport;GO:0003096//renal sodium ion transport;GO:0006355//regulation of transcription, DNA-templated;GO:0006468//protein phosphorylation;GO:0006875//cellular metal ion homeostasis;GO:0007049//cell cycle;GO:0007613//memory;GO:0007632//visual behavior;GO:0008015//blood circulation;GO:000…
CSbapl.7383	3	0	0.301158	0.799744	6.99149e-17	1.06329e-14	ck	PREDICTED: myosin-VIIa-like isoform X2 [Crassostrea gigas]	-	-	-	-	GO:0005886//plasma membrane;GO:0005902//microvillus;GO:0016461//unconventional myosin complex;GO:0031513//nonmotile primary cilium;GO:0048770//pigment granule;GO:0097458//neuron part;GO:1990427//stereocilia tip-link density	GO:0008092//cytoskeletal protein binding;GO:0032550//purine ribonucleoside binding;GO:0042623//ATPase activity, coupled;GO:0046983//protein dimerization activity	GO:0006897//endocytosis;GO:0006928//movement of cell or subcellular component;GO:0007040//lysosome organization;GO:0009887//organ morphogenesis;GO:0015031//protein transport;GO:0033059//cellular pigmentation;GO:0035315//hair cell differentiation;GO:0044765//single-organism transport;GO:0048598//embryonic morphogenesis;GO:0050953//sensory perception of light stimulus;GO:0050954//sensory perception…
CSbapl.8789	3	0.333333	0.397683	0.799744	5.5794e-10	4.96462e-08	MAP4K3	mitogen-activated protein kinase kinase kinase kinase 3-like isoform X3 [Mizuhopecten yessoensis]	-	-	-	-	-	-	-
CSbapl.49153	3	0.166667	0.189189	0.806499	5.77756e-29	1.63368e-26	PLEKHG7	pleckstrin homology domain-containing family G member 7-like [Mizuhopecten yessoensis]	-	-	-	-	-	-	GO:0035023//regulation of Rho protein signal transduction
CSbapl.71093	3	0.333333	0.409266	0.810697	1.14983e-14	1.49803e-12	--	serine/threonine-protein phosphatase 6 regulatory ankyrin repeat subunit B-like [Crassostrea virginica]	-	-	-	-	-	-	GO:0044699//single-organism process
CSbapl.83664	3	0	0.339768	0.842461	8.37467e-15	1.10237e-12	--	pol-like protein [Biomphalaria glabrata]	-	-	-	-	-	-	-
CSbapl.94251	3	0.5	0.305019	0.851588	2.18529e-21	4.23446e-19	--	RNA-directed DNA polymerase from mobile element jockey [Stylophora pistillata]	-	-	-	-	-	-	-
CSbapl.135	3	0	0.277992	0.859985	4.49096e-19	7.79242e-17	PLB1	PREDICTED: phospholipase B1, membrane-associated-like [Crassostrea gigas]	Metabolism;Metabolism;Metabolism;Metabolism;Metabolism;Organismal Systems;Metabolism	Global and overview maps;Lipid metabolism;Lipid metabolism;Lipid metabolism;Lipid metabolism;Digestive system;Lipid metabolism	ko01100//Metabolic pathways;ko00590//Arachidonic acid metabolism;ko00564//Glycerophospholipid metabolism;ko00591//Linoleic acid metabolism;ko00565//Ether lipid metabolism;ko04977//Vitamin digestion and absorption;ko00592//alpha-Linolenic acid metabolism	K14621;K14621;K14621;K14621;K14621;K14621;K14621	GO:0044425//membrane part;GO:0044464//cell part	GO:0016788//hydrolase activity, acting on ester bonds	GO:0006066//alcohol metabolic process;GO:0006650//glycerophospholipid metabolic process;GO:0007165//signal transduction;GO:0007340//acrosome reaction;GO:0008016//regulation of heart contraction;GO:0016101//diterpenoid metabolic process;GO:0048519//negative regulation of biological process;GO:0051924//regulation of calcium ion transport;GO:0065008//regulation of biological quality
CSbapl.67594	3	0.333333	0.289575	0.869295	2.35548e-18	3.93584e-16	--	phosphatidylinositol phosphatase PTPRQ-like, partial [Mizuhopecten yessoensis]	-	-	-	-	-	-	-
CSbapl.42154	3	0	0.216216	0.870026	4.8901e-26	1.18898e-23	slc40a1	solute carrier family 40 member 1-like isoform X2 [Mizuhopecten yessoensis]	Organismal Systems;Cellular Processes	Digestive system;Cell growth and death	ko04978//Mineral absorption;ko04216//Ferroptosis	K14685;K14685	GO:0005770//late endosome;GO:0016023//cytoplasmic, membrane-bounded vesicle;GO:0044425//membrane part	GO:0005488//binding;GO:0046915//transition metal ion transmembrane transporter activity	GO:0006357//regulation of transcription from RNA polymerase II promoter;GO:0006826//iron ion transport;GO:0009888//tissue development;GO:0010038//response to metal ion;GO:0030097//hemopoiesis;GO:0042981//regulation of apoptotic process;GO:0046916//cellular transition metal ion homeostasis;GO:0048536//spleen development;GO:0048871//multicellular organismal homeostasis
CSbapl.33304	3	0.833333	0.432432	0.87605	1.96626e-11	1.93948e-09	--	Zinc finger and SCAN domain-containing protein 22 [Exaiptasia pallida]	-	-	-	-	-	-	-
CSbapl.31250	3	0	0.405405	0.882074	5.29198e-10	4.74204e-08	--	PREDICTED: microtubule-associated protein futsch-like [Biomphalaria glabrata]	-	-	-	-	-	-	-
CSbapl.78363	3	0.666667	0.46332	0.887368	3.837e-12	4.11432e-10	--	hypothetical protein AM593_09789, partial [Mytilus galloprovincialis]	-	-	-	-	-	-	-
CSbapl.13286	3	0	0.239382	0.89686	3.21431e-24	7.17542e-22	--	centrosomal protein of 290 kDa-like isoform X6 [Mizuhopecten yessoensis]	-	-	-	-	-	-	-
CSbapl.85704	3	0.333333	0.30888	0.901059	6.40077e-15	8.5012e-13	--	toll-like 2 receptor, partial [Mytilus galloprovincialis]	-	-	-	-	GO:0044425//membrane part;GO:0044464//cell part	GO:0005488//binding	GO:0001819//positive regulation of cytokine production;GO:0002224//toll-like receptor signaling pathway;GO:0042742//defense response to bacterium;GO:0048522//positive regulation of cellular process;GO:0051179//localization;GO:0070339//response to bacterial lipopeptide;GO:0071219//cellular response to molecule of bacterial origin
CSbapl.78583	3	0.166667	0.359073	0.904162	1.14294e-13	1.38507e-11	--	LOW QUALITY PROTEIN: autocrine proliferation repressor protein A-like [Crassostrea virginica]	-	-	-	-	-	-	-
CSbapl.55574	3	0.166667	0.297297	0.904527	6.11734e-17	9.3782e-15	chs-2	chitin synthase chs-2-like [Octopus vulgaris]	Metabolism;Metabolism	Global and overview maps;Carbohydrate metabolism	ko01100//Metabolic pathways;ko00520//Amino sugar and nucleotide sugar metabolism	K00698;K00698	-	-	GO:0007424//open tracheal system development;GO:0009653//anatomical structure morphogenesis
CSbapl.60597	3	0.166667	0.374517	0.918766	1.38088e-18	2.34277e-16	Lrrk1	leucine-rich repeat serine/threonine-protein kinase 1-like isoform X9 [Crassostrea virginica]	-	-	-	-	GO:0005622//intracellular	GO:0005488//binding	GO:0006468//protein phosphorylation;GO:0044763//single-organism cellular process;GO:0050794//regulation of cellular process
CSbapl.38902	3	0.166667	0.501931	0.918766	3.83399e-14	4.86228e-12	--	dual serine/threonine and tyrosine protein kinase-like [Mizuhopecten yessoensis]	-	-	-	-	-	-	-
CSbapl.37523	3	0.333333	0.440154	0.924973	8.05168e-12	8.35209e-10	--	PREDICTED: RNA-directed DNA polymerase from mobile element jockey-like [Acropora digitifera]	-	-	-	-	-	-	-
CSbapl.66930	3	0.166667	0.204633	0.928441	3.70746e-34	1.36081e-31	XPNPEP1	xaa-Pro aminopeptidase 1-like isoform X2 [Mizuhopecten yessoensis]	-	-	-	-	GO:0031988//membrane-bounded vesicle;GO:0044444//cytoplasmic part	GO:0004177//aminopeptidase activity;GO:0046914//transition metal ion binding;GO:0046983//protein dimerization activity	GO:0019538//protein metabolic process;GO:0043171//peptide catabolic process
CSbapl.89450	3	0	0.548263	0.929536	1.09596e-09	9.50822e-08	--	Zinc finger and SCAN domain-containing protein 22 [Exaiptasia pallida]	-	-	-	-	-	-	-
CSbapl.69347	3	0.333333	0.482625	0.933735	1.09055e-11	1.11908e-09	--	poly [Labeo rohita]	-	-	-	-	-	-	-
CSbapl.90838	3	0.166667	0.247104	0.937934	4.11526e-25	9.52073e-23	SLC16A14	monocarboxylate transporter 13-like [Mizuhopecten yessoensis]	-	-	-	-	-	-	-
CSbapl.68356	3	0	0.498069	0.94341	2.27953e-14	2.93975e-12	Ptprb	phosphatidylinositol phosphatase PTPRQ-like isoform X3 [Crassostrea virginica]	Cellular Processes	Cellular community - eukaryotes	ko04520//Adherens junction	K05694	-	GO:0004721//phosphoprotein phosphatase activity;GO:0052745//inositol phosphate phosphatase activity	GO:0044707//single-multicellular organism process;GO:0044763//single-organism cellular process
CSbapl.35365	3	0	0.571429	0.95199	4.12314e-10	3.72086e-08	pol	Transposon Ty3-G Gag-Pol poly [Labeo rohita]	-	-	-	-	-	-	-
CSbapl.21621	3	0.166667	0.46332	0.96203	1.72143e-12	1.87749e-10	X-element\ORF2	Pericentriolar material 1 protein [Exaiptasia pallida]	-	-	-	-	-	-	-
CSbapl.85629	3	0.333333	0.416988	0.966411	2.65299e-14	3.40985e-12	Dock3	Dedicator of cytokinesis protein 3 [Mizuhopecten yessoensis]	-	-	-	-	GO:0005737//cytoplasm;GO:0043232//intracellular non-membrane-bounded organelle	GO:0019904//protein domain specific binding;GO:0098772//molecular function regulator	GO:0044763//single-organism cellular process;GO:0050794//regulation of cellular process;GO:0051716//cellular response to stimulus
CSbapl.95243	3	0.833333	0.397683	0.971157	6.28154e-19	1.08011e-16	FHOD3	FH1/FH2 domain-containing protein 3 [Mizuhopecten yessoensis]	-	-	-	-	GO:0030017//sarcomere;GO:0036379//myofilament;GO:0043231//intracellular membrane-bounded organelle	GO:0005515//protein binding	GO:0003008//system process;GO:0007435//salivary gland morphogenesis;GO:0010770//positive regulation of cell morphogenesis involved in differentiation;GO:0012501//programmed cell death;GO:0019725//cellular homeostasis;GO:0030239//myofibril assembly;GO:0030334//regulation of cell migration;GO:0030833//regulation of actin filament polymerization;GO:0032233//positive regulation of actin filament bund…
CSbapl.7588	3	0.166667	0.266409	0.973165	2.43495e-22	4.89206e-20	Traf3	TNF receptor-associated factor 3 [Mytilus coruscus]	-	-	-	-	GO:0005886//plasma membrane;GO:0043235//receptor complex;GO:0044444//cytoplasmic part	GO:0019900//kinase binding;GO:0032813//tumor necrosis factor receptor superfamily binding;GO:0044389//ubiquitin-like protein ligase binding;GO:0070735//protein-glycine ligase activity	GO:0002697//regulation of immune effector process;GO:0002756//MyD88-independent toll-like receptor signaling pathway;GO:0006508//proteolysis;GO:0009620//response to fungus;GO:0012501//programmed cell death;GO:0019221//cytokine-mediated signaling pathway;GO:0032479//regulation of type I interferon production;GO:0043433//negative regulation of sequence-specific DNA binding transcription factor acti…
CSbapl.2818	3	0	0.478764	0.977181	1.33431e-11	1.35464e-09	Mcf2l	guanine nucleotide exchange factor DBS-like isoform X2 [Mizuhopecten yessoensis]	-	-	-	-	-	-	-
CSbapl.21421	3	0	0.281853	0.983388	1.62681e-25	3.83335e-23	Ripor1	protein FAM65B-like isoform X2 [Mizuhopecten yessoensis]	-	-	-	-	GO:0031528//microvillus membrane;GO:0044424//intracellular part	GO:0008484//sulfuric ester hydrolase activity	GO:0008152//metabolic process;GO:0009987//cellular process;GO:0044699//single-organism process
CSbapl.32993	3	0.666667	0.494208	0.985761	1.68676e-12	1.85025e-10	--	RNA-directed DNA polymerase from mobile element jockey [Stylophora pistillata]	-	-	-	-	-	-	-
CSbapl.63271	3	0.5	0.34749	1	6.4231e-24	1.40913e-21	rnf213a	E3 ubiquitin-protein ligase rnf213-alpha-like, partial [Mizuhopecten yessoensis]	-	-	-	-	GO:0043232//intracellular non-membrane-bounded organelle	GO:0005488//binding;GO:0017111//nucleoside-triphosphatase activity;GO:0019787//ubiquitin-like protein transferase activity	GO:0016567//protein ubiquitination
CSbapl.60067	3	0	0.548263	1.0042	8.29684e-10	7.31444e-08	PARP9	poly [ADP-ribose] polymerase 14-like [Crassostrea virginica]	Environmental Information Processing	Signal transduction	ko04330//Notch signaling pathway	K06058	GO:0044424//intracellular part	GO:0016740//transferase activity	GO:0006281//DNA repair
CSbapl.924	3	0.333333	0.428571	1.00621	1.57175e-16	2.30763e-14	POL	Pol, env [Haliotis discus hannai]	-	-	-	-	-	-	-
CSbapl.10669	3	0.166667	0.247104	1.01771	1.65762e-33	5.91367e-31	SVEP1	PREDICTED: LOW QUALITY PROTEIN: sushi, von Willebrand factor type A, EGF and pentraxin domain-containing protein 1-like [Branchiostoma belcheri]	-	-	-	-	-	-	-
CSbapl.74218	3	0.166667	0.447876	1.02501	1.87577e-19	3.34597e-17	AAO	Laccase-6 [Mizuhopecten yessoensis]	-	-	-	-	-	GO:0005488//binding	-
CSbapl.90236	3	0.166667	0.583012	1.02629	6.71243e-10	5.93133e-08	Elmo1	engulfment and cell motility protein 1-like [Mizuhopecten yessoensis]	-	-	-	-	GO:0016020//membrane;GO:0044444//cytoplasmic part	GO:0005102//receptor binding;GO:0019904//protein domain specific binding	GO:0002252//immune effector process;GO:0002431//Fc receptor mediated stimulatory signaling pathway;GO:0006897//endocytosis;GO:0006935//chemotaxis;GO:0006952//defense response;GO:0007010//cytoskeleton organization;GO:0007169//transmembrane receptor protein tyrosine kinase signaling pathway;GO:0007265//Ras protein signal transduction;GO:0010324//membrane invagination;GO:0045765//regulation of angio…
CSbapl.65541	3	0.833333	0.3861	1.02848	3.91026e-17	6.09251e-15	UCP2	PREDICTED: mitochondrial uncoupling protein 2-like [Octopus bimaculoides]	-	-	-	-	GO:0031090//organelle membrane;GO:0031967//organelle envelope;GO:0043231//intracellular membrane-bounded organelle	GO:0005488//binding;GO:0022857//transmembrane transporter activity	GO:0006091//generation of precursor metabolites and energy;GO:0006355//regulation of transcription, DNA-templated;GO:0006818//hydrogen transport;GO:0006950//response to stress;GO:0043627//response to estrogen;GO:0044710//single-organism metabolic process;GO:0044763//single-organism cellular process;GO:0044767//single-organism developmental process;GO:0048518//positive regulation of biological pro…
CSbapl.53659	3	0	0.46332	1.02921	3.87552e-15	5.26477e-13	nt5c2	cytosolic purine 5'-nucleotidase-like [Mizuhopecten yessoensis]	Metabolism;Metabolism;Metabolism;Metabolism	Global and overview maps;Nucleotide metabolism;Nucleotide metabolism;Metabolism of cofactors and vitamins	ko01100//Metabolic pathways;ko00230//Purine metabolism;ko00240//Pyrimidine metabolism;ko00760//Nicotinate and nicotinamide metabolism	K01081;K01081;K01081;K01081	GO:0044444//cytoplasmic part	GO:0008252//nucleotidase activity	-
CSbapl.96066	3	0.666667	0.521236	1.03012	3.23402e-13	3.78687e-11	--	serine/threonine-protein phosphatase 6 regulatory ankyrin repeat subunit B-like [Crassostrea virginica]	-	-	-	-	-	-	-
CSbapl.37151	3	0.166667	0.111969	1.03176	1.04683e-50	5.40011e-48	DPEP1	dipeptidase 1-like isoform X1 [Mizuhopecten yessoensis]	-	-	-	-	GO:0005886//plasma membrane;GO:0031988//membrane-bounded vesicle;GO:0042995//cell projection;GO:0043231//intracellular membrane-bounded organelle;GO:0044421//extracellular region part;GO:0044425//membrane part	GO:0004869//cysteine-type endopeptidase inhibitor activity;GO:0008235//metalloexopeptidase activity;GO:0035091//phosphatidylinositol binding;GO:0046914//transition metal ion binding	GO:0000096//sulfur amino acid metabolic process;GO:0001676//long-chain fatty acid metabolic process;GO:0006690//icosanoid metabolic process;GO:0017144//drug metabolic process;GO:0019538//protein metabolic process;GO:0030334//regulation of cell migration;GO:0034614//cellular response to reactive oxygen species;GO:0042493//response to drug;GO:0043066//negative regulation of apoptotic process;GO:004…
CSbapl.70476	3	0.166667	0.583012	1.03505	1.41366e-13	1.68637e-11	CadN	PREDICTED: neural-cadherin-like [Crassostrea gigas]	-	-	-	-	GO:0016020//membrane;GO:0043005//neuron projection	GO:0050839//cell adhesion molecule binding	GO:0007411//axon guidance;GO:0010769//regulation of cell morphogenesis involved in differentiation;GO:0010975//regulation of neuron projection development;GO:0042051//compound eye photoreceptor development;GO:0048675//axon extension;GO:0098742//cell-cell adhesion via plasma-membrane adhesion molecules
CSbapl.46221	3	0.166667	0.420849	1.06024	6.7638e-14	8.36305e-12	MAGI1	membrane-associated guanylate kinase, WW and PDZ domain-containing protein 3-like isoform X5 [Mizuhopecten yessoensis]	-	-	-	-	GO:0044424//intracellular part	GO:0005515//protein binding	GO:0007165//signal transduction;GO:0048523//negative regulation of cellular process
CSbapl.3387	3	0.166667	0.281853	1.06261	1.04386e-22	2.1539e-20	ADAMTS3	A disintegrin and metalloproteinase with thrombospondin motifs 6-like [Mizuhopecten yessoensis]	-	-	-	-	-	-	-
CSbapl.83583	3	0.166667	0.494208	1.07174	2.67841e-16	3.90241e-14	--	RNA-directed DNA polymerase from mobile element jockey [Mizuhopecten yessoensis]	-	-	-	-	-	-	-
CSbapl.44472	3	0.333333	0.444015	1.07174	1.95639e-14	2.54019e-12	CNKSR2	Connector enhancer of kinase suppressor of ras 1 [Mizuhopecten yessoensis]	-	-	-	-	-	-	-
CSbapl.81951	3	0.5	0.552124	1.07612	1.43472e-12	1.58746e-10	pten	phosphatidylinositol 3,4,5-trisphosphate 3-phosphatase and dual-specificity protein phosphatase PTEN-like [Mizuhopecten yessoensis]	Metabolism;Human Diseases;Human Diseases;Cellular Processes;Environmental Information Processing;Human Diseases;Human Diseases;Human Diseases;Organismal Systems;Human Diseases;Cellular Processes;Environmental Information Processing;Human Diseases;Environmental Information Processing;Cellular Processes;Environmental Information Processing;Metabolism;Environmental Information Processing;Human Disea…	Global and overview maps;Cancers;Infectious diseases;Cellular community - eukaryotes;Signal transduction;Cancers;Cancers;Cancers;Development and regeneration;Infectious diseases;Cell growth and death;Signal transduction;Cancers;Signal transduction;Transport and catabolism;Signal transduction;Carbohydrate metabolism;Signal transduction;Cancers;Endocrine and metabolic diseases;Cancers;Aging;Cancer:…	ko01100//Metabolic pathways;ko05200//Pathways in cancer;ko05165//Human papillomavirus infection;ko04510//Focal adhesion;ko04151//PI3K-Akt signaling pathway;ko05206//MicroRNAs in cancer;ko05222//Small cell lung cancer;ko05225//Hepatocellular carcinoma;ko04361//Axon regeneration;ko05166//HTLV-I infection;ko04218//Cellular senescence;ko04070//Phosphatidylinositol signaling system;ko05224//Breast can…	K01110;K01110;K01110;K01110;K01110;K01110;K01110;K01110;K01110;K01110;K01110;K01110;K01110;K01110;K01110;K01110;K01110;K01110;K01110;K01110;K01110;K01110;K01110;K01110;K01110;K01110;K01110;K01110	GO:0005654//nucleoplasm;GO:0043218//compact myelin;GO:0044309//neuron spine;GO:0044444//cytoplasmic part;GO:0097060//synaptic membrane	GO:0004721//phosphoprotein phosphatase activity;GO:0019900//kinase binding;GO:0019904//protein domain specific binding;GO:0032403//protein complex binding;GO:0034593//phosphatidylinositol bisphosphate phosphatase activity;GO:0034594//phosphatidylinositol trisphosphate phosphatase activity;GO:0052743//inositol tetrakisphosphate phosphatase activity;GO:0052744//phosphatidylinositol monophosphate ph…	GO:0001666//response to hypoxia;GO:0001783//B cell apoptotic process;GO:0001953//negative regulation of cell-matrix adhesion;GO:0002274//myeloid leukocyte activation;GO:0003006//developmental process involved in reproduction;GO:0006352//DNA-templated transcription, initiation;GO:0006470//protein dephosphorylation;GO:0006952//defense response;GO:0007409//axonogenesis;GO:0007611//learning or memory…
CSbapl.11869	3	0	0.513514	1.09401	1.99033e-15	2.76279e-13	ARAP2	PREDICTED: arf-GAP with Rho-GAP domain, ANK repeat and PH domain-containing protein 2 isoform X3 [Crassostrea gigas]	Cellular Processes	Transport and catabolism	ko04144//Endocytosis	K18439	GO:0005622//intracellular	GO:0043167//ion binding	GO:0007165//signal transduction
CSbapl.61689	3	0.166667	0.610039	1.10424	8.22198e-11	7.76875e-09	Blnk	PREDICTED: pollen-specific leucine-rich repeat extensin-like protein 1 isoform X8 [Crassostrea gigas]	-	-	-	-	GO:0005737//cytoplasm	-	GO:0001775//cell activation;GO:0001934//positive regulation of protein phosphorylation;GO:0002768//immune response-regulating cell surface receptor signaling pathway;GO:0006950//response to stress;GO:0007599//hemostasis;GO:0048584//positive regulation of response to stimulus
CSbapl.22642	3	0.166667	0.150579	1.10624	2.66302e-42	1.15517e-39	--	protein artichoke-like [Octopus vulgaris]	-	-	-	-	-	-	-
CSbapl.23351	3	0.666667	0.579151	1.10989	4.2172e-11	4.055e-09	--	PREDICTED: flocculation protein FLO11-like [Biomphalaria glabrata]	-	-	-	-	-	-	-
CSbapl.61682	3	0	0.277992	1.1161	6.64964e-33	2.28682e-30	--	nephrin isoform X1 [Danio rerio]	-	-	-	-	GO:0016020//membrane	GO:0005515//protein binding	GO:0003008//system process;GO:0030154//cell differentiation;GO:0032835//glomerulus development;GO:0061061//muscle structure development
CSbapl.66085	3	0.166667	0.196911	1.12614	6.58005e-38	2.644e-35	Cyp39a1	24-hydroxycholesterol 7-alpha-hydroxylase-like [Mizuhopecten yessoensis]	Metabolism	Lipid metabolism	ko00120//Primary bile acid biosynthesis	K07439	GO:0031090//organelle membrane;GO:0043231//intracellular membrane-bounded organelle	GO:0005488//binding;GO:0008395//steroid hydroxylase activity;GO:0016705//oxidoreductase activity, acting on paired donors, with incorporation or reduction of molecular oxygen	GO:0006694//steroid biosynthetic process;GO:0008203//cholesterol metabolic process;GO:0016042//lipid catabolic process;GO:0044237//cellular metabolic process;GO:0044707//single-multicellular organism process
CSbapl.36633	3	0.5	0.474903	1.12888	3.4889e-16	5.04477e-14	--	RNA-directed DNA polymerase from mobile element jockey [Stylophora pistillata]	-	-	-	-	-	-	-
CSbapl.85309	3	0	0.413127	1.14914	4.19263e-20	7.58508e-18	--	PREDICTED: RNA-directed DNA polymerase from mobile element jockey-like [Acropora digitifera]	-	-	-	-	-	-	-
CSbapl.15480	3	0.333333	0.467181	1.16083	5.48553e-23	1.13804e-20	Cyfip2	PREDICTED: cytoplasmic FMR1-interacting protein [Crassostrea gigas]	Human Diseases;Human Diseases;Genetic Information Processing;Cellular Processes	Infectious diseases;Infectious diseases;Translation;Cell motility	ko05132//Salmonella infection;ko05130//Pathogenic Escherichia coli infection;ko03013//RNA transport;ko04810//Regulation of actin cytoskeleton	K05749;K05749;K05749;K05749	GO:0005924//cell-substrate adherens junction;GO:0031252//cell leading edge;GO:0031988//membrane-bounded vesicle;GO:0034518//RNA cap binding complex;GO:0042995//cell projection;GO:0044444//cytoplasmic part	GO:0003779//actin binding;GO:0017048//Rho GTPase binding	GO:0002431//Fc receptor mediated stimulatory signaling pathway;GO:0003407//neural retina development;GO:0006897//endocytosis;GO:0006952//defense response;GO:0007169//transmembrane receptor protein tyrosine kinase signaling pathway;GO:0007265//Ras protein signal transduction;GO:0007411//axon guidance;GO:0012501//programmed cell death;GO:0022604//regulation of cell morphogenesis;GO:0030031//cell pr…
CSbapl.77215	3	0	0.370656	1.16575	1.51668e-23	3.27097e-21	Thbs1	Hemicentin-1, partial [Araneus ventricosus]	-	-	-	-	GO:0031988//membrane-bounded vesicle;GO:0044420//extracellular matrix component;GO:0044444//cytoplasmic part	-	-
CSbapl.45124	3	0.333333	0.343629	1.182	2.13305e-28	5.77482e-26	ABCA3	ATP-binding cassette transporter sub-family A [Pecten maximus]	Environmental Information Processing	Membrane transport	ko02010//ABC transporters	K05643	-	-	-
CSbapl.25478	3	0.166667	0.11583	1.1988	1.1886e-54	6.87463e-52	CASP2	caspase 2 L homeolog [Xenopus laevis]	Cellular Processes	Cell growth and death	ko04210//Apoptosis	K02186	-	-	-
CSbapl.89166	3	0.166667	0.335907	1.20172	3.8365e-27	9.69873e-25	--	PREDICTED: RNA-directed DNA polymerase from mobile element jockey-like [Acropora digitifera]	-	-	-	-	-	-	-
CSbapl.79760	3	1	0.555985	1.21522	1.01738e-14	1.33002e-12	rnf213a	E3 ubiquitin-protein ligase rnf213-alpha-like [Lingula anatina]	-	-	-	-	-	GO:0016740//transferase activity;GO:0016881//acid-amino acid ligase activity	GO:0008152//metabolic process
CSbapl.95137	3	0.666667	0.598456	1.22399	1.51132e-16	2.22748e-14	NOV	protein NO VEIN-like [Octopus vulgaris]	-	-	-	-	-	-	-
CSbapl.10492	3	0	0.451737	1.23549	2.99413e-27	7.6708e-25	FCHSD2	F-BAR and double SH3 domains protein 2-like isoform X2 [Mizuhopecten yessoensis]	-	-	-	-	-	-	-
CSbapl.88718	3	0.333333	0.370656	1.25612	3.22886e-28	8.5594e-26	TMPRSS15	atrial natriuretic peptide-converting enzyme-like [Crassostrea virginica]	Organismal Systems	Digestive system	ko04977//Vitamin digestion and absorption	K14616	-	GO:0003824//catalytic activity	-
CSbapl.74862	3	0.5	0.335907	1.26999	2.11473e-29	6.11557e-27	pats1	neuralized pats1, partial [Mytilus galloprovincialis]	-	-	-	-	GO:0044424//intracellular part	-	GO:0007165//signal transduction;GO:0008152//metabolic process;GO:0048523//negative regulation of cellular process
CSbapl.86086	3	0.5	0.683398	1.28733	4.17845e-11	4.02788e-09	STK11IP	serine/threonine-protein kinase 11-interacting protein-like isoform X1 [Mizuhopecten yessoensis]	-	-	-	-	-	-	-
CSbapl.22668	3	0.166667	0.204633	1.31836	1.8262e-50	9.17256e-48	Lrig1	PREDICTED: leucine-rich repeat-containing protein 70-like [Octopus bimaculoides]	-	-	-	-	GO:0016021//integral component of membrane	GO:0004888//transmembrane signaling receptor activity	GO:0001822//kidney development;GO:0030177//positive regulation of Wnt signaling pathway
CSbapl.22573	3	0.666667	0.579151	1.32676	2.34598e-20	4.28484e-18	pfh1	ATP-dependent DNA helicase PIF1-like [Crassostrea virginica]	-	-	-	-	GO:0043229//intracellular organelle	GO:0003677//DNA binding;GO:0003678//DNA helicase activity;GO:0008026//ATP-dependent helicase activity;GO:0008094//DNA-dependent ATPase activity	GO:0042592//homeostatic process;GO:0051052//regulation of DNA metabolic process;GO:0051276//chromosome organization
CSbapl.35759	3	0.666667	0.787645	1.33242	1.98713e-10	1.84113e-08	--	polycystic kidney disease 1-related protein-like isoform X1 [Crassostrea virginica]	-	-	-	-	-	-	-
CSbapl.70293	3	0.333333	0.737452	1.33516	2.67492e-13	3.15154e-11	COL6A6	PREDICTED: collagen alpha-1(XII) chain-like [Octopus bimaculoides]	Human Diseases;Cellular Processes;Environmental Information Processing;Organismal Systems;Environmental Information Processing	Infectious diseases;Cellular community - eukaryotes;Signal transduction;Digestive system;Signaling molecules and interaction	ko05165//Human papillomavirus infection;ko04510//Focal adhesion;ko04151//PI3K-Akt signaling pathway;ko04974//Protein digestion and absorption;ko04512//ECM-receptor interaction	K06238;K06238;K06238;K06238;K06238	GO:0031012//extracellular matrix	-	GO:0044699//single-organism process
CSbapl.55322	3	0.5	0.594595	1.33571	6.53576e-21	1.22299e-18	Sema2a	semaphorin-2A-like [Octopus vulgaris]	-	-	-	-	GO:0044464//cell part	-	GO:0007411//axon guidance;GO:0007610//behavior
CSbapl.29925	3	0.5	0.46332	1.33607	1.31403e-26	3.21541e-24	EVI5	ecotropic viral integration site 5 ortholog-like isoform X2 [Crassostrea virginica]	-	-	-	-	GO:0044424//intracellular part	-	-
CSbapl.67989	3	0.833333	0.756757	1.35068	8.93428e-13	1.01201e-10	BIRC2	PREDICTED: baculoviral IAP repeat-containing protein 7 [Crassostrea gigas]	Human Diseases;Cellular Processes;Human Diseases;Human Diseases;Cellular Processes;Genetic Information Processing;Organismal Systems;Human Diseases;Cellular Processes;Human Diseases;Environmental Information Processing;Environmental Information Processing;Human Diseases;Environmental Information Processing;Cellular Processes;Organismal Systems	Cancers;Cellular community - eukaryotes;Infectious diseases;Infectious diseases;Cell growth and death;Folding, sorting and degradation;Immune system;Infectious diseases;Cell growth and death;Cancers;Signal transduction;Signal transduction;Drug resistance;Signal transduction;Cell growth and death;Immune system	ko05200//Pathways in cancer;ko04510//Focal adhesion;ko05132//Salmonella infection;ko05168//Herpes simplex infection;ko04210//Apoptosis;ko04120//Ubiquitin mediated proteolysis;ko04621//NOD-like receptor signaling pathway;ko05145//Toxoplasmosis;ko04217//Necroptosis;ko05222//Small cell lung cancer;ko04668//TNF signaling pathway;ko04390//Hippo signaling pathway;ko01524//Platinum drug resistance;ko040…	K16060;K16060;K16060;K16060;K16060;K16060;K16060;K16060;K16060;K16060;K16060;K16060;K16060;K16060;K16060;K16060	-	-	-
CSbapl.20694	3	0.5	0.239382	1.35798	4.44621e-47	2.09537e-44	SLC26A2	solute carrier family 26 member 10-like isoform X2 [Mizuhopecten yessoensis]	-	-	-	-	GO:0044425//membrane part	GO:0008509//anion transmembrane transporter activity	GO:0015698//inorganic anion transport;GO:0044763//single-organism cellular process;GO:0050801//ion homeostasis
CSbapl.48400	3	0	0.725869	1.36236	2.40171e-13	2.8384e-11	Nrg	neuroglian-like, partial [Mizuhopecten yessoensis]	-	-	-	-	GO:0044464//cell part	-	GO:0007409//axonogenesis;GO:0007617//mating behavior;GO:0033057//multicellular organism reproductive behavior;GO:0048513//animal organ development;GO:0050896//response to stimulus;GO:0065007//biological regulation
CSbapl.72981	3	0.5	0.382239	1.36583	4.00509e-31	1.26272e-28	nrf-6	nose resistant to fluoxetine protein 6-like isoform X1 [Mizuhopecten yessoensis]	-	-	-	-	-	-	-
CSbapl.34143	3	0.5	0.671815	1.37112	3.23859e-18	5.32873e-16	AtMg01250	pol-like protein [Ciona intestinalis]	-	-	-	-	GO:0005737//cytoplasm;GO:0012505//endomembrane system;GO:0016020//membrane;GO:0043231//intracellular membrane-bounded organelle	GO:0004518//nuclease activity;GO:0005488//binding;GO:0016491//oxidoreductase activity;GO:0016740//transferase activity	GO:0006259//DNA metabolic process;GO:0044249//cellular biosynthetic process;GO:0044255//cellular lipid metabolic process;GO:1901564//organonitrogen compound metabolic process;GO:1901575//organic substance catabolic process;GO:1901576//organic substance biosynthetic process
CSbapl.6026	3	0.666667	0.776062	1.37514	4.64494e-14	5.85186e-12	GLS2	glutaminase, partial [Mytilus galloprovincialis]	-	-	-	-	GO:0005739//mitochondrion	GO:0005488//binding;GO:0016811//hydrolase activity, acting on carbon-nitrogen (but not peptide) bonds, in linear amides	GO:0006536//glutamate metabolic process;GO:0006541//glutamine metabolic process;GO:0006915//apoptotic process;GO:0007267//cell-cell signaling;GO:0010467//gene expression;GO:0010822//positive regulation of mitochondrion organization;GO:0034641//cellular nitrogen compound metabolic process;GO:0044249//cellular biosynthetic process;GO:0044765//single-organism transport;GO:0051260//protein homooligom…
CSbapl.84517	3	0.166667	0.583012	1.37861	1.10829e-20	2.05372e-18	--	translation initiation factor eIF-2B subunit beta isoform X1 [Microcaecilia unicolor]	-	-	-	-	-	-	-
CSbapl.14164	3	0.333333	0.706564	1.38645	1.40184e-11	1.41943e-09	--	-	-	-	-	-	-	-	-
CSbapl.86651	3	0.5	0.791506	1.38737	5.08027e-12	5.40193e-10	CenG1A	PREDICTED: arf-GAP with GTPase, ANK repeat and PH domain-containing protein 3 isoform X4 [Crassostrea gigas]	Cellular Processes	Transport and catabolism	ko04144//Endocytosis	K12491	GO:0044424//intracellular part	GO:0008047//enzyme activator activity;GO:0017111//nucleoside-triphosphatase activity;GO:0046872//metal ion binding	GO:0043087//regulation of GTPase activity
CSbapl.23113	3	0.166667	0.451737	1.41402	8.21492e-30	2.4692e-27	pitrm1	presequence protease, mitochondrial-like isoform X1 [Mizuhopecten yessoensis]	-	-	-	-	GO:0044429//mitochondrial part	GO:0004175//endopeptidase activity;GO:0030234//enzyme regulator activity	GO:0009893//positive regulation of metabolic process;GO:0019538//protein metabolic process
CSbapl.80388	3	0.333333	0.567568	1.42497	4.17691e-19	7.2806e-17	TMEM104	transmembrane protein 104-like [Mizuhopecten yessoensis]	-	-	-	-	-	-	-
CSbapl.61468	3	0.166667	0.532819	1.43483	1.03525e-28	2.84306e-26	DMXL1	DmX-like protein 2 [Mizuhopecten yessoensis]	-	-	-	-	GO:0016023//cytoplasmic, membrane-bounded vesicle	GO:0017016//Ras GTPase binding	-
CSbapl.92512	3	1	0.84556	1.44962	1.35506e-10	1.26163e-08	Dzip3	E3 ubiquitin-protein ligase TTC3 [Mizuhopecten yessoensis]	-	-	-	-	GO:0043231//intracellular membrane-bounded organelle	GO:0005488//binding	GO:0044267//cellular protein metabolic process
CSbapl.64796	3	0	0.598456	1.46276	9.17024e-22	1.81376e-19	slc16a10	monocarboxylate transporter 10-like [Mizuhopecten yessoensis]	Organismal Systems;Organismal Systems	Digestive system;Endocrine system	ko04974//Protein digestion and absorption;ko04919//Thyroid hormone signaling pathway	K08187;K08187	-	-	-
CSbapl.96529	3	1	0.934363	1.47353	2.412e-10	2.20799e-08	--	serine/threonine-protein phosphatase 6 regulatory ankyrin repeat subunit B-like [Strongylocentrotus purpuratus]	-	-	-	-	-	-	-
CSbapl.41842	3	1.16667	0.583012	1.47846	7.64232e-27	1.89435e-24	Plekhg5	pleckstrin homology domain-containing family G member 5-like isoform X1 [Mizuhopecten yessoensis]	-	-	-	-	GO:0016020//membrane;GO:0016023//cytoplasmic, membrane-bounded vesicle;GO:0030054//cell junction;GO:0031252//cell leading edge	GO:0005088//Ras guanyl-nucleotide exchange factor activity;GO:0005488//binding;GO:0060089//molecular transducer activity	GO:0006915//apoptotic process;GO:0043087//regulation of GTPase activity;GO:0043122//regulation of I-kappaB kinase/NF-kappaB signaling;GO:0043542//endothelial cell migration;GO:0048646//anatomical structure formation involved in morphogenesis
CSbapl.61566	3	0.333333	0.683398	1.48868	3.94675e-17	6.12436e-15	ARHGEF28	A-kinase anchor protein 13-like isoform X1 [Mizuhopecten yessoensis]	Cellular Processes	Cellular community - eukaryotes	ko04530//Tight junction	K21066	-	-	-
CSbapl.45184	3	0.5	0.756757	1.49671	1.59008e-18	2.68576e-16	MON2	protein MON2 homolog isoform X1 [Mizuhopecten yessoensis]	-	-	-	-	-	-	-
CSbapl.10105	3	1.5	0.857143	1.51314	2.67518e-12	2.89291e-10	inf2	PREDICTED: inverted formin-2 [Crassostrea gigas]	-	-	-	-	GO:0044424//intracellular part	-	GO:0009987//cellular process;GO:0016043//cellular component organization
CSbapl.48650	3	0.333333	0.455598	1.52464	1.01537e-32	3.46071e-30	RBSN	PREDICTED: rabenosyn-5 [Crassostrea gigas]	Cellular Processes	Transport and catabolism	ko04144//Endocytosis	K12481	-	-	-
CSbapl.31046	3	0.666667	0.617761	1.53067	1.87936e-21	3.66025e-19	MALRD1	PREDICTED: MAM and LDL-receptor class A domain-containing protein 2-like [Crassostrea gigas]	-	-	-	-	-	-	-
CSbapl.99994	3	0.333333	0.687259	1.55422	6.25425e-15	8.34767e-13	Col6a4	PREDICTED: deleted in malignant brain tumors 1 protein-like [Crassostrea gigas]	-	-	-	-	GO:0016020//membrane	-	GO:0044699//single-organism process
CSbapl.93340	3	0.333333	0.683398	1.56207	2.7522e-17	4.30573e-15	clcD	chloride channel protein C-like isoform X1 [Mizuhopecten yessoensis]	-	-	-	-	GO:0016020//membrane	GO:0005216//ion channel activity	GO:0006820//anion transport;GO:0034220//ion transmembrane transport
CSbapl.23054	3	0.333333	0.459459	1.57357	4.03562e-31	1.26272e-28	sli	PREDICTED: leucine-rich repeat-containing protein 70-like [Octopus bimaculoides]	-	-	-	-	GO:0016021//integral component of membrane	GO:0004888//transmembrane signaling receptor activity;GO:0005515//protein binding	GO:0001822//kidney development;GO:0007267//cell-cell signaling;GO:0007411//axon guidance;GO:0007427//epithelial cell migration, open tracheal system;GO:0008078//mesodermal cell migration;GO:0008152//metabolic process;GO:0009790//embryo development;GO:0009887//organ morphogenesis;GO:0009888//tissue development;GO:0030177//positive regulation of Wnt signaling pathway;GO:0030334//regulation of cell …
CSbapl.21874	3	0	0.814672	1.60916	2.23661e-21	4.31203e-19	--	serine pats1 threonine-protein kinase, partial [Mytilus galloprovincialis]	-	-	-	-	-	-	-
CSbapl.34631	3	0.833333	0.942085	1.62158	3.58187e-13	4.18137e-11	--	RNA-directed DNA polymerase from mobile element jockey [Mizuhopecten yessoensis]	-	-	-	-	-	-	-
CSbapl.76917	3	0.833333	0.795367	1.63125	9.48897e-16	1.33661e-13	MUC4	mucin-4-like isoform X8 [Crassostrea virginica]	Environmental Information Processing	Signal transduction	ko04350//TGF-beta signaling pathway	K06825	-	-	-
CSbapl.53924	3	0.666667	0.266409	1.64878	7.96472e-52	4.16489e-49	SLC12A2	solute carrier family 12 member 2-like isoform X2 [Mizuhopecten yessoensis]	Organismal Systems;Organismal Systems;Human Diseases	Digestive system;Digestive system;Infectious diseases	ko04972//Pancreatic secretion;ko04970//Salivary secretion;ko05110//Vibrio cholerae infection	K10951;K10951;K10951	GO:0005886//plasma membrane;GO:0016021//integral component of membrane;GO:0031988//membrane-bounded vesicle	GO:0005488//binding;GO:0015077//monovalent inorganic cation transmembrane transporter activity;GO:0015377//cation:chloride symporter activity	GO:0006821//chloride transport;GO:0006884//cell volume homeostasis;GO:0006970//response to osmotic stress;GO:0007186//G-protein coupled receptor signaling pathway;GO:0015696//ammonium transport;GO:0030001//metal ion transport;GO:0048754//branching morphogenesis of an epithelial tube;GO:0050877//neurological system process;GO:0060560//developmental growth involved in morphogenesis
CSbapl.89114	3	0.666667	0.837838	1.65243	4.99189e-17	7.68368e-15	pol	Retrovirus-related Pol polyprotein from transposon 17.6 [Exaiptasia pallida]	-	-	-	-	-	-	-
CSbapl.59752	3	0.333333	0.749035	1.65334	6.17607e-17	9.43037e-15	--	SH3 domain-binding protein 2-like [Mizuhopecten yessoensis]	-	-	-	-	-	-	-
CSbapl.35366	3	0.666667	0.660232	1.71815	7.63035e-30	2.31169e-27	pol	Transposon Ty3-G Gag-Pol poly [Labeo rohita]	-	-	-	-	-	-	-
CSbapl.34137	3	0.5	0.822394	1.72453	4.80449e-25	1.10483e-22	--	-	-	-	-	-	-	-	-
CSbapl.78776	3	0	0.926641	1.73421	4.93651e-14	6.19873e-12	HELZ2	helicase with zinc finger domain 2-like [Mizuhopecten yessoensis]	-	-	-	-	-	GO:0003723//RNA binding;GO:0016787//hydrolase activity	GO:0044238//primary metabolic process;GO:0044260//cellular macromolecule metabolic process
CSbapl.37115	3	0.833333	1.01931	1.74023	1.1552e-11	1.17907e-09	ARHGAP21	rho GTPase-activating protein 21-like isoform X2 [Mizuhopecten yessoensis]	-	-	-	-	-	-	-
CSbapl.69978	3	0.5	0.972973	1.76488	6.59562e-14	8.20112e-12	Hip1	huntingtin-interacting protein 1-like isoform X3 [Mizuhopecten yessoensis]	Human Diseases	Neurodegenerative diseases	ko05016//Huntington disease	K04559	GO:0005737//cytoplasm;GO:0043231//intracellular membrane-bounded organelle	GO:0005515//protein binding	GO:0006897//endocytosis;GO:0006915//apoptotic process;GO:0009620//response to fungus;GO:0009792//embryo development ending in birth or egg hatching;GO:0050794//regulation of cellular process
CSbapl.83193	3	0.333333	1.07722	1.78697	2.4344e-12	2.64001e-10	--	PREDICTED: nuclear receptor coactivator 2 isoform X2 [Crassostrea gigas]	Organismal Systems;Organismal Systems	Endocrine system;Endocrine system	ko04915//Estrogen signaling pathway;ko04919//Thyroid hormone signaling pathway	K11255;K11255	-	-	-
CSbapl.71460	3	0.833333	0.617761	1.80942	9.71006e-29	2.68596e-26	Akap10	PREDICTED: A-kinase anchor protein 10, mitochondrial [Crassostrea gigas]	-	-	-	-	-	-	-
CSbapl.85355	3	0.166667	0.517375	1.81727	2.63353e-41	1.10472e-38	--	hypothetical protein LOTGIDRAFT_237947, partial [Lottia gigantea]	-	-	-	-	-	-	-
CSbapl.8879	3	0.666667	1.17375	1.82402	4.00266e-11	3.86819e-09	Rbm25	PREDICTED: RNA-binding protein 25-like [Octopus bimaculoides]	Genetic Information Processing	Transcription	ko03040//Spliceosome	K12822	-	-	-
CSbapl.96042	3	0.166667	0.749035	1.82439	3.97747e-32	1.33186e-29	--	endonuclease/reverse transcriptase [Branchiostoma floridae]	-	-	-	-	-	-	-
CSbapl.99660	3	0.5	0.826255	1.83151	2.05608e-22	4.17483e-20	RTase	RNA-directed DNA polymerase from transposon BS [Mizuhopecten yessoensis]	-	-	-	-	-	-	-
CSbapl.78308	3	0.166667	0.942085	1.8421	6.93193e-16	9.94784e-14	--	PREDICTED: RNA-directed DNA polymerase from mobile element jockey-like [Saccoglossus kowalevskii]	-	-	-	-	-	-	-
CSbapl.66398	3	0	0.853282	1.84283	2.81522e-23	5.93731e-21	Dgkz	PREDICTED: diacylglycerol kinase zeta isoform X8 [Crassostrea gigas]	Metabolism;Organismal Systems;Human Diseases;Environmental Information Processing;Environmental Information Processing;Metabolism;Metabolism	Global and overview maps;Development and regeneration;Cancers;Signal transduction;Signal transduction;Lipid metabolism;Lipid metabolism	ko01100//Metabolic pathways;ko04361//Axon regeneration;ko05231//Choline metabolism in cancer;ko04070//Phosphatidylinositol signaling system;ko04072//Phospholipase D signaling pathway;ko00564//Glycerophospholipid metabolism;ko00561//Glycerolipid metabolism	K00901;K00901;K00901;K00901;K00901;K00901;K00901	GO:0044424//intracellular part	GO:0016740//transferase activity	GO:0009987//cellular process;GO:0050789//regulation of biological process
CSbapl.23638	3	0.5	0.787645	1.88226	2.74405e-25	6.42629e-23	DST	dystonin-like isoform X2 [Mizuhopecten yessoensis]	-	-	-	-	GO:0005886//plasma membrane;GO:0030017//sarcomere;GO:0030055//cell-substrate junction;GO:0044432//endoplasmic reticulum part;GO:0045111//intermediate filament cytoskeleton	GO:0015631//tubulin binding	GO:0000226//microtubule cytoskeleton organization;GO:0006928//movement of cell or subcellular component;GO:0046907//intracellular transport
CSbapl.96030	3	0.166667	0.776062	1.92808	5.08953e-31	1.57953e-28	--	serine pats1 threonine-protein kinase, partial [Mytilus galloprovincialis]	-	-	-	-	-	-	-
CSbapl.99757	3	0.833333	0.772201	1.97006	1.65202e-29	4.85096e-27	--	PREDICTED: leucine-rich repeat-containing protein 15-like isoform X1 [Octopus bimaculoides]	-	-	-	-	-	-	-
CSbapl.41720	3	1	0.934363	1.97116	2.15936e-15	2.98657e-13	--	PREDICTED: ankyrin repeat and KH domain-containing protein 1-like [Crassostrea gigas]	-	-	-	-	-	-	-
CSbapl.37883	3	0.5	0.899614	1.9927	5.47755e-32	1.81821e-29	rhbg-a	ammonium transporter Rh type A-like [Crassostrea virginica]	-	-	-	-	GO:0005886//plasma membrane;GO:0016021//integral component of membrane;GO:0031982//vesicle	GO:0008092//cytoskeletal protein binding;GO:0015077//monovalent inorganic cation transmembrane transporter activity	GO:0015669//gas transport;GO:0015696//ammonium transport;GO:0015711//organic anion transport;GO:0019755//one-carbon compound transport;GO:0044710//single-organism metabolic process;GO:0048871//multicellular organismal homeostasis;GO:0055080//cation homeostasis;GO:0061515//myeloid cell development;GO:0072505//divalent inorganic anion homeostasis
CSbapl.34139	3	0	0.903475	2.00292	8.31137e-27	2.0469e-24	--	PREDICTED: RNA-directed DNA polymerase from mobile element jockey-like [Saccoglossus kowalevskii]	-	-	-	-	-	-	-
CSbapl.31370	3	0.166667	0.397683	2.01187	1.32634e-83	2.20133e-80	--	Cyclic GMP-AMP synthase [Mizuhopecten yessoensis]	-	-	-	-	-	-	-
CSbapl.21873	3	1	0.965251	2.02172	1.92051e-22	3.9204e-20	--	serine pats1 threonine-protein kinase, partial [Mytilus galloprovincialis]	Human Diseases;Organismal Systems	Cancers;Development and regeneration	ko05206//MicroRNAs in cancer;ko04361//Axon regeneration	K12035;K12035	-	-	-
CSbapl.78287	3	0.5	1.06178	2.1161	2.30093e-21	4.41373e-19	Zmiz1	zinc finger MIZ domain-containing protein 1-like isoform X2 [Mizuhopecten yessoensis]	-	-	-	-	GO:0031981//nuclear lumen	-	GO:0006357//regulation of transcription from RNA polymerase II promoter;GO:0007028//cytoplasm organization;GO:0007568//aging;GO:0008284//positive regulation of cell proliferation;GO:0009887//organ morphogenesis;GO:0040007//growth;GO:0043009//chordate embryonic development;GO:0048514//blood vessel morphogenesis
CSbapl.68255	3	0.333333	0.72973	2.18237	3.49772e-42	1.50021e-39	Parp4	poly [ADP-ribose] polymerase 4-like isoform X1 [Crassostrea virginica]	Cellular Processes;Organismal Systems;Genetic Information Processing	Cell growth and death;Aging;Replication and repair	ko04210//Apoptosis;ko04212//Longevity regulating pathway - worm;ko03410//Base excision repair	K10798;K10798;K10798	GO:0005819//spindle;GO:0031988//membrane-bounded vesicle;GO:0032991//macromolecular complex	GO:0005515//protein binding;GO:0016763//transferase activity, transferring pentosyl groups	GO:0006278//RNA-dependent DNA replication;GO:0006952//defense response;GO:0016265//death;GO:0036211//protein modification process;GO:0044267//cellular protein metabolic process;GO:0044710//single-organism metabolic process;GO:0044763//single-organism cellular process
CSbapl.59102	3	1.16667	1.21236	2.22362	1.15297e-17	1.82624e-15	DUOX2	dual oxidase 2-like isoform X2 [Mizuhopecten yessoensis]	Organismal Systems;Environmental Information Processing	Immune system;Signal transduction	ko04624//Toll and Imd signaling pathway;ko04013//MAPK signaling pathway - fly	K13411;K13411	GO:0016020//membrane	GO:0003824//catalytic activity	GO:0009653//anatomical structure morphogenesis;GO:0031214//biomineral tissue development;GO:0035270//endocrine system development;GO:0040007//growth;GO:0042403//thyroid hormone metabolic process;GO:0043583//ear development;GO:0044702//single organism reproductive process;GO:0050896//response to stimulus
CSbapl.78359	3	0.5	1.37838	2.2479	6.76966e-14	8.36305e-12	EFCAB6	PREDICTED: EF-hand calcium-binding domain-containing protein 6 isoform X2 [Crassostrea gigas]	-	-	-	-	-	-	-
CSbapl.44030	3	0	1.07722	2.25064	1.94599e-34	7.21208e-32	ALOX5	PREDICTED: allene oxide synthase-lipoxygenase protein [Crassostrea gigas]	Metabolism;Human Diseases;Metabolism;Organismal Systems;Organismal Systems;Organismal Systems	Global and overview maps;Infectious diseases;Lipid metabolism;Nervous system;Endocrine system;Immune system	ko01100//Metabolic pathways;ko05145//Toxoplasmosis;ko00590//Arachidonic acid metabolism;ko04726//Serotonergic synapse;ko04913//Ovarian Steroidogenesis;ko04664//Fc epsilon RI signaling pathway	K00461;K00461;K00461;K00461;K00461;K00461	GO:0005635//nuclear envelope;GO:0005737//cytoplasm;GO:0016020//membrane	GO:0016702//oxidoreductase activity, acting on single donors with incorporation of molecular oxygen, incorporation of two atoms of oxygen;GO:0046872//metal ion binding	GO:0001676//long-chain fatty acid metabolic process;GO:0006636//unsaturated fatty acid biosynthetic process;GO:0006665//sphingolipid metabolic process;GO:0006690//icosanoid metabolic process;GO:0006954//inflammatory response;GO:0043170//macromolecule metabolic process;GO:0048518//positive regulation of biological process;GO:0050878//regulation of body fluid levels
CSbapl.38422	3	0.833333	1.21236	2.28076	7.29017e-20	1.31268e-17	ANPEP	Aminopeptidase N [Mizuhopecten yessoensis]	Metabolism;Metabolism;Organismal Systems;Organismal Systems	Global and overview maps;Metabolism of other amino acids;Immune system;Endocrine system	ko01100//Metabolic pathways;ko00480//Glutathione metabolism;ko04640//Hematopoietic cell lineage;ko04614//Renin-angiotensin system	K11140;K11140;K11140;K11140	GO:0005774//vacuolar membrane;GO:0016021//integral component of membrane;GO:0031988//membrane-bounded vesicle;GO:0043233//organelle lumen;GO:0044421//extracellular region part;GO:0044459//plasma membrane part	GO:0008238//exopeptidase activity;GO:0033218//amide binding;GO:0060089//molecular transducer activity	GO:0006508//proteolysis;GO:0035813//regulation of renal sodium excretion;GO:0044237//cellular metabolic process
CSbapl.50120	3	0.5	1.2471	2.30668	1.27376e-13	1.52903e-11	VWDE	von Willebrand factor D and EGF domain-containing protein-like [Mizuhopecten yessoensis]	-	-	-	-	-	-	-
CSbapl.71335	3	0	0.343629	2.33808	2.30452e-91	5.17473e-88	--	PREDICTED: serine/arginine repetitive matrix protein 2-like [Saccoglossus kowalevskii]	-	-	-	-	-	-	-
CSbapl.25592	3	1.16667	1.43629	2.3609	9.34255e-13	1.05201e-10	COL15A1	PREDICTED: collagen alpha-1(I) chain-like isoform X7 [Crassostrea gigas]	Organismal Systems	Digestive system	ko04974//Protein digestion and absorption	K06823	-	-	GO:0009887//organ morphogenesis;GO:0009888//tissue development
CSbapl.80347	3	0.666667	0.42471	2.37696	1.11326e-56	6.74549e-54	zip	myosin heavy chain, non-muscle-like isoform X5 [Mizuhopecten yessoensis]	Human Diseases;Human Diseases;Cellular Processes	Infectious diseases;Infectious diseases;Cellular community - eukaryotes	ko05132//Salmonella infection;ko05130//Pathogenic Escherichia coli infection;ko04530//Tight junction	K10352;K10352;K10352	GO:0031252//cell leading edge;GO:0031674//I band;GO:0031988//membrane-bounded vesicle;GO:0032155//cell division site part;GO:0032432//actin filament bundle;GO:0032982//myosin filament;GO:0043005//neuron projection;GO:0043231//intracellular membrane-bounded organelle;GO:0044448//cell cortex part	GO:0003774//motor activity;GO:0003779//actin binding;GO:0017022//myosin binding;GO:0032550//purine ribonucleoside binding;GO:0042623//ATPase activity, coupled	GO:0001738//morphogenesis of a polarized epithelium;GO:0003002//regionalization;GO:0003012//muscle system process;GO:0007169//transmembrane receptor protein tyrosine kinase signaling pathway;GO:0007297//ovarian follicle cell migration;GO:0007392//initiation of dorsal closure;GO:0007417//central nervous system development;GO:0007431//salivary gland development;GO:0009611//response to wounding;GO:0…
CSbapl.91574	3	1.16667	1.28185	2.48795	3.83515e-21	7.28354e-19	MLLT3	PREDICTED: nuclear GTPase SLIP-GC-like isoform X1 [Latimeria chalumnae]	-	-	-	-	GO:0031988//membrane-bounded vesicle;GO:0043231//intracellular membrane-bounded organelle;GO:0043234//protein complex	GO:0005488//binding	GO:0003002//regionalization;GO:0010467//gene expression;GO:0030178//negative regulation of Wnt signaling pathway;GO:0034645//cellular macromolecule biosynthetic process;GO:0060071//Wnt signaling pathway, planar cell polarity pathway
CSbapl.98036	3	0.166667	0.467181	2.49525	1.47625e-79	2.01261e-76	--	-	-	-	-	-	-	-	-
CSbapl.93823	3	0.333333	0.814672	2.51533	1.19766e-49	5.86131e-47	--	PREDICTED: zinc finger protein 431-like isoform X11 [Rattus norvegicus]	-	-	-	-	-	-	-
CSbapl.74411	3	1	1.53668	2.52373	1.38414e-10	1.28556e-08	--	serine/threonine-protein phosphatase 6 regulatory ankyrin repeat subunit B-like isoform X2 [Octopus vulgaris]	-	-	-	-	-	-	-
CSbapl.96678	3	1.5	1.61776	2.55714	9.19695e-16	1.30028e-13	Vps13a	Vacuolar protein sorting-associated protein 13A [Mizuhopecten yessoensis]	-	-	-	-	-	-	-
CSbapl.21733	3	0.666667	1.24324	2.71979	9.49889e-31	2.9242e-28	roco4	neuralized pats1, partial [Mytilus galloprovincialis]	-	-	-	-	-	GO:0003824//catalytic activity	GO:0008152//metabolic process;GO:0009987//cellular process
CSbapl.65281	3	1	1.79923	2.73932	5.08967e-10	4.57148e-08	--	PREDICTED: sushi, von Willebrand factor type A, EGF and pentraxin domain-containing protein 1 [Crassostrea gigas]	-	-	-	-	-	-	-
CSbapl.68466	3	1.83333	1.69498	2.79719	8.47148e-15	1.11128e-12	rnf213a	PREDICTED: E3 ubiquitin-protein ligase rnf213-alpha isoform X4 [Crassostrea gigas]	-	-	-	-	-	GO:0016881//acid-amino acid ligase activity	-
CSbapl.21685	3	1.5	1.12355	2.8149	7.41349e-38	2.94787e-35	--	leucine-rich 2 repeat serine threonine-protein kinase, partial [Mytilus galloprovincialis]	-	-	-	-	-	-	-
CSbapl.73952	3	0.666667	1.60232	2.87988	1.84151e-22	3.77936e-20	--	hypothetical protein BRAFLDRAFT_95527 [Branchiostoma floridae]	-	-	-	-	-	-	-
CSbapl.46814	3	0	0.903475	2.88919	2.68925e-62	2.01288e-59	NISCH	PREDICTED: nischarin [Crassostrea gigas]	-	-	-	-	GO:0005768//endosome;GO:0016020//membrane	GO:0005515//protein binding	GO:0007154//cell communication;GO:0044700//single organism signaling;GO:0050794//regulation of cellular process
CSbapl.90731	3	0.5	1.48649	3.01059	6.21658e-26	1.49249e-23	--	uncharacterized protein LOC110441125, partial [Mizuhopecten yessoensis]	-	-	-	-	-	-	-
CSbapl.39820	3	0.333333	0.737452	3.06846	3.72278e-74	4.30636e-71	--	Tumor necrosis factor receptor superfamily member 5 [Mizuhopecten yessoensis]	-	-	-	-	-	-	-
CSbapl.63259	3	1.83333	0.918919	3.08762	9.26495e-65	7.6885e-62	Rnf213	PREDICTED: E3 ubiquitin-protein ligase rnf213-alpha isoform X4 [Crassostrea gigas]	-	-	-	-	-	-	-
CSbapl.4513	3	1.5	1.40541	3.17561	2.46084e-24	5.52574e-22	ACP7	acid phosphatase type 7-like [Crassostrea virginica]	-	-	-	-	-	GO:0046872//metal ion binding	GO:0008152//metabolic process
CSbapl.67593	3	2	1.70656	3.21431	1.39761e-20	2.56496e-18	PTPRQ	Tyrosine-protein phosphatase 10D [Mizuhopecten yessoensis]	Cellular Processes	Cellular community - eukaryotes	ko04520//Adherens junction	K05694	-	GO:0005488//binding;GO:0016787//hydrolase activity	GO:0006796//phosphate-containing compound metabolic process;GO:0048646//anatomical structure formation involved in morphogenesis
CSbapl.32845	3	1.66667	2.07722	3.21961	2.18078e-18	3.66726e-16	SOGA1	rootletin-like [Crassostrea virginica]	-	-	-	-	GO:0043232//intracellular non-membrane-bounded organelle;GO:0044446//intracellular organelle part	-	GO:0007010//cytoskeleton organization;GO:1902589//single-organism organelle organization
CSbapl.8004	3	0.333333	2.24324	3.23074	8.99838e-13	1.01626e-10	Ctsf	cathepsin F [Haliotis discus discus]	Cellular Processes;Cellular Processes	Cell growth and death;Transport and catabolism	ko04210//Apoptosis;ko04142//Lysosome	K01373;K01373	-	GO:0008233//peptidase activity	GO:0006508//proteolysis
CSbapl.1801	3	0.5	1.54826	3.55915	1.13759e-44	5.23196e-42	DOCK9	dedicator of cytokinesis protein 11-like isoform X8 [Mizuhopecten yessoensis]	-	-	-	-	GO:0044444//cytoplasmic part	GO:0005088//Ras guanyl-nucleotide exchange factor activity;GO:0017016//Ras GTPase binding	GO:0007599//hemostasis;GO:0043087//regulation of GTPase activity
CSbapl.89449	3	0.333333	2.36293	3.65425	3.13979e-14	4.02198e-12	--	PREDICTED: hemicentin-1 isoform X1 [Crassostrea gigas]	Environmental Information Processing	Signaling molecules and interaction	ko04514//Cell adhesion molecules (CAMs)	K06781	-	-	-
CSbapl.81070	3	1.16667	2.47104	3.83917	1.48914e-16	2.2033e-14	UBE2O	(E3-independent) E2 ubiquitin-conjugating enzyme UBE2O [Lingula anatina]	Genetic Information Processing	Folding, sorting and degradation	ko04120//Ubiquitin mediated proteolysis	K10581	-	-	-
CSbapl.3745	3	1.5	2.7722	3.93903	6.88901e-13	7.84998e-11	Spata13	rho guanine nucleotide exchange factor 4-like isoform X3 [Pomacea canaliculata]	Cellular Processes	Cell motility	ko04810//Regulation of actin cytoskeleton	K05769	GO:0031252//cell leading edge;GO:0031253//cell projection membrane;GO:0031981//nuclear lumen	GO:0005089//Rho guanyl-nucleotide exchange factor activity;GO:0005488//binding	GO:0016477//cell migration;GO:0030031//cell projection assembly;GO:0043087//regulation of GTPase activity
CSbapl.34114	3	1.66667	2.22394	4.60131	6.33642e-37	2.46816e-34	--	RNA-directed DNA polymerase from mobile element jockey [Mizuhopecten yessoensis]	-	-	-	-	-	-	-
CSbapl.86284	3	0.5	2.54054	4.77437	1.12917e-31	3.68408e-29	--	G patch domain-containing protein 8 [Mizuhopecten yessoensis]	-	-	-	-	-	GO:0005488//binding	-
CSbapl.80897	3	0.833333	2.81853	4.88737	2.68857e-31	8.62443e-29	PSAP	prosaposin-like [Crassostrea virginica]	Cellular Processes	Transport and catabolism	ko04142//Lysosome	K12382	-	-	GO:0044763//single-organism cellular process
CSbapl.44029	3	0.5	3.93436	4.90489	2.6292e-18	4.36367e-16	Lig3	DNA ligase 3-like [Crassostrea virginica]	Genetic Information Processing	Replication and repair	ko03410//Base excision repair	K10776	-	-	-
CSbapl.23055	3	1.5	2.05792	5.01004	2.25318e-59	1.5359e-56	EZH1	histone-lysine N-methyltransferase EZH2-like [Mizuhopecten yessoensis]	-	-	-	-	GO:0000785//chromatin;GO:0031519//PcG protein complex;GO:0031981//nuclear lumen;GO:0034708//methyltransferase complex	GO:0003682//chromatin binding;GO:0018024//histone-lysine N-methyltransferase activity;GO:0044212//transcription regulatory region DNA binding	GO:0000082//G1/S transition of mitotic cell cycle;GO:0000122//negative regulation of transcription from RNA polymerase II promoter;GO:0006305//DNA alkylation;GO:0008283//cell proliferation;GO:0009968//negative regulation of signal transduction;GO:0010717//regulation of epithelial to mesenchymal transition;GO:0010976//positive regulation of neuron projection development;GO:0030857//negative regula…
CSbapl.85692	3	1.33333	2.49421	5.13655	5.30168e-33	1.83983e-30	Fat4	protocadherin Fat 4-like [Mizuhopecten yessoensis]	Environmental Information Processing;Environmental Information Processing	Signal transduction;Signal transduction	ko04391//Hippo signaling pathway -fly;ko04392//Hippo signaling pathway - multiple species	K16507;K16507	-	-	GO:0044763//single-organism cellular process;GO:0048513//animal organ development
CSbapl.42079	3	1.66667	3.0695	5.19825	1.40175e-21	2.74404e-19	--	serine/threonine-protein phosphatase 6 regulatory ankyrin repeat subunit B-like [Aedes albopictus]	-	-	-	-	-	-	-
CSbapl.74138	3	0.833333	3.71042	5.34812	4.83441e-24	1.07293e-21	Pol	pol-like protein [Ciona intestinalis]	Human Diseases;Human Diseases;Organismal Systems;Human Diseases;Environmental Information Processing;Organismal Systems;Organismal Systems;Human Diseases;Organismal Systems;Organismal Systems;Organismal Systems;Organismal Systems;Organismal Systems;Organismal Systems;Organismal Systems;Human Diseases;Organismal Systems;Human Diseases;Organismal Systems;Organismal Systems	Infectious disease: viral;Infectious diseases;Endocrine system;Infectious diseases;Signal transduction;Development and regeneration;Endocrine system;Substance dependence;Endocrine system;Nervous system;Environmental adaptation;Nervous system;Nervous system;Nervous system;Nervous system;Infectious diseases;Nervous system;Substance dependence;Endocrine system;Nervous system	ko05170//Human immunodeficiency virus 1 infection;ko05163//Human cytomegalovirus infection;ko04921//Oxytocin signaling pathway;ko05145//Toxoplasmosis;ko04015//Rap1 signaling pathway;ko04361//Axon regeneration;ko04916//Melanogenesis;ko05034//Alcoholism;ko04915//Estrogen signaling pathway;ko04725//Cholinergic synapse;ko04713//Circadian entrainment;ko04728//Dopaminergic synapse;ko04726//Serotonergic…	K04534;K04534;K04534;K04534;K04534;K04534;K04534;K04534;K04534;K04534;K04534;K04534;K04534;K04534;K04534;K04534;K04534;K04534;K04534;K04534	GO:0005783//endoplasmic reticulum;GO:0031090//organelle membrane	GO:0004519//endonuclease activity;GO:0016779//nucleotidyltransferase activity;GO:0033764//steroid dehydrogenase activity, acting on the CH-OH group of donors, NAD or NADP as acceptor;GO:0097159//organic cyclic compound binding	GO:0006278//RNA-dependent DNA replication;GO:0008202//steroid metabolic process;GO:0008610//lipid biosynthetic process;GO:0019222//regulation of metabolic process;GO:0032196//transposition;GO:0044248//cellular catabolic process;GO:0044255//cellular lipid metabolic process;GO:0050896//response to stimulus;GO:1901361//organic cyclic compound catabolic process;GO:1901564//organonitrogen compound met…
CSbapl.82913	3	0.333333	1.41699	5.84648	1.49046e-112	5.68952e-109	pol	Pol [Haliotis discus hannai]	-	-	-	-	-	-	-
CSbapl.57266	3	0.333333	2.59073	5.91	1.63075e-55	9.57704e-53	DUR3	Urea-proton symporter DUR3 [Mizuhopecten yessoensis]	-	-	-	-	-	-	-
CSbapl.21732	3	1.16667	2.66409	5.97408	1.66334e-48	7.93683e-46	roco4	neuralized pats1, partial [Mytilus galloprovincialis]	-	-	-	-	-	-	-
CSbapl.87326	3	2	2.19305	6.10533	9.28048e-85	1.61029e-81	chs-2	chitin synthase, partial [Macandrevia cranium]	Metabolism;Metabolism	Global and overview maps;Carbohydrate metabolism	ko01100//Metabolic pathways;ko00520//Amino sugar and nucleotide sugar metabolism	K00698;K00698	GO:0044424//intracellular part	GO:0016740//transferase activity	GO:0016310//phosphorylation
CSbapl.22562	3	2.16667	3.12355	6.76141	5.47035e-41	2.26978e-38	LRP1	LOW QUALITY PROTEIN: low-density lipoprotein receptor-related protein 1-like [Crassostrea virginica]	Human Diseases;Organismal Systems;Human Diseases	Neurodegenerative diseases;Digestive system;Infectious diseases	ko05010//Alzheimer disease;ko04979//Cholesterol metabolism;ko05144//Malaria	K04550;K04550;K04550	GO:0043231//intracellular membrane-bounded organelle;GO:0044425//membrane part;GO:0044444//cytoplasmic part;GO:0044446//intracellular organelle part	GO:0005515//protein binding	GO:0006897//endocytosis;GO:0007166//cell surface receptor signaling pathway;GO:0007275//multicellular organism development;GO:0008152//metabolic process;GO:0032368//regulation of lipid transport;GO:0048523//negative regulation of cellular process
CSbapl.75148	3	2.5	4.23552	7.75666	6.74003e-43	3.02691e-40	DERL2	serine/threonine-protein phosphatase 6 regulatory ankyrin repeat subunit B-like, partial [Strongylocentrotus purpuratus]	Genetic Information Processing	Folding, sorting and degradation	ko04141//Protein processing in endoplasmic reticulum	K13989	-	-	-
CSbapl.82914	3	1.33333	2.12741	7.93373	8.11225e-114	3.87086e-110	--	paraneoplastic antigen-like protein 5 [Exaiptasia pallida]	-	-	-	-	-	-	-
CSbapl.44825	3	1.16667	1.99228	8.12541	4.57352e-135	5.81949e-131	PLXDC2	plexin domain-containing protein 1-like isoform X4 [Crassostrea virginica]	-	-	-	-	-	-	-
CSbapl.69096	3	3.16667	7.2471	13.4942	6.15027e-49	2.97183e-46	--	RNA-directed DNA polymerase from mobile element jockey [Stylophora pistillata]	-	-	-	-	-	-	-
CSbapl.4261	3	28	32.5598	67.1115	9.18942e-64	7.46357e-61	POL	Retrovirus-related Pol polyprotein from transposon 412, partial [Stegodyphus mimosarum]	-	-	-	-	-	-	-

## Sheet: DEPC
Table S8 State-related differentially expressed genes in proliferation cells and bacteriocyte lineages
Gene ID	State 1	State 2	State 3	P value	FDR	Symbol	Description	KEGG_A_class	KEGG_B_class	Pathway	K_ID	GO component	GO function	GO process
CSbapl.17345	3.98592	1.44982	6.2907	0	0	rbpj	PREDICTED: recombining binding protein suppressor of hairless isoform X1 [Crassostrea gigas]	Human Diseases;Human Diseases;Human Diseases;Human Diseases;Environmental Information Processing;Organismal Systems	Infectious diseases;Infectious diseases;Cancers;Neurodegenerative disease;Signal transduction;Immune system	ko05165//Human papillomavirus infection;ko05169//Epstein-Barr virus infection;ko05203//Viral carcinogenesis;ko05017//Spinocerebellar ataxia;ko04330//Notch signaling pathway;ko04658//Th1 and Th2 cell differentiation	K06053;K06053;K06053;K06053;K06053;K06053	GO:0031981//nuclear lumen;GO:0043232//intracellular non-membrane-bounded organelle;GO:0043234//protein complex	GO:0000977//RNA polymerase II regulatory region sequence-specific DNA binding;GO:0000982//transcription factor activity, RNA polymerase II core promoter proximal region sequence-specific binding;GO:0001085//RNA polymerase II transcription factor binding;GO:0003824//catalytic activity	GO:0001525//angiogenesis;GO:0001773//myeloid dendritic cell activation;GO:0001942//hair follicle development;GO:0003143//embryonic heart tube morphogenesis;GO:0006259//DNA metabolic process;GO:0006352//DNA-templated transcription, initiation;GO:0006954//inflammatory response;GO:0006955//immune response;GO:0007368//determination of left/right symmetry;GO:0008284//positive regulation of cell prolif…
CSbapl.59102	1.35211	1.06346	5.00388	0	0	DUOX2	dual oxidase 2-like isoform X2 [Mizuhopecten yessoensis]	Organismal Systems;Environmental Information Processing	Immune system;Signal transduction	ko04624//Toll and Imd signaling pathway;ko04013//MAPK signaling pathway - fly	K13411;K13411	GO:0016020//membrane	GO:0003824//catalytic activity	GO:0009653//anatomical structure morphogenesis;GO:0031214//biomineral tissue development;GO:0035270//endocrine system development;GO:0040007//growth;GO:0042403//thyroid hormone metabolic process;GO:0043583//ear development;GO:0044702//single organism reproductive process;GO:0050896//response to stimulus
CSbapl.82913	5.77465	1.30648	7.12016	0	0	pol	Pol [Haliotis discus hannai]	-	-	-	-	-	-	-
CSbapl.82914	10.5493	1.9892	11.2997	0	0	--	paraneoplastic antigen-like protein 5 [Exaiptasia pallida]	-	-	-	-	-	-	-
CSbapl.4261	94.8028	38.8603	77.4625	5.31857e-250	4.06051e-246	POL	Retrovirus-related Pol polyprotein from transposon 412, partial [Stegodyphus mimosarum]	-	-	-	-	-	-	-
CSbapl.85692	2.95775	1.4955	4.1124	3.06177e-225	1.94795e-221	Fat4	protocadherin Fat 4-like [Mizuhopecten yessoensis]	Environmental Information Processing;Environmental Information Processing	Signal transduction;Signal transduction	ko04391//Hippo signaling pathway -fly;ko04392//Hippo signaling pathway - multiple species	K16507;K16507	-	-	GO:0044763//single-organism cellular process;GO:0048513//animal organ development
CSbapl.16833	116.155	402.037	183.132	1.08349e-222	5.90858e-219	--	endonuclease/reverse transcriptase [Branchiostoma floridae]	-	-	-	-	-	-	-
CSbapl.57266	4.47887	2.91562	7.49612	1.38895e-222	6.62757e-219	DUR3	Urea-proton symporter DUR3 [Mizuhopecten yessoensis]	-	-	-	-	-	-	-
CSbapl.99757	0.971831	0.450945	2.40568	4.69558e-222	1.99161e-218	--	PREDICTED: leucine-rich repeat-containing protein 15-like isoform X1 [Octopus bimaculoides]	-	-	-	-	-	-	-
CSbapl.74211	1.02817	6.34721	1.93928	3.23743e-218	1.23582e-214	RpLP2	Protein CBG08266 [Caenorhabditis briggsae]	Genetic Information Processing	Translation	ko03010//Ribosome	K02943	GO:0005924//cell-substrate adherens junction;GO:0015934//large ribosomal subunit;GO:0031988//membrane-bounded vesicle	GO:0005198//structural molecule activity	GO:0010467//gene expression;GO:0034645//cellular macromolecule biosynthetic process
CSbapl.18379	1.11268	6.37376	2.04522	1.06427e-217	3.6933e-214	RPL32	ribosomal protein [Pinctada fucata]	Genetic Information Processing	Translation	ko03010//Ribosome	K02912	-	-	-
CSbapl.91428	2.05634	9.82606	3.67442	8.12673e-213	2.58518e-209	CA1	carbonic anhydrase II [Mytilus galloprovincialis]	Metabolism;Metabolism	Global and overview maps;Energy metabolism	ko01100//Metabolic pathways;ko00910//Nitrogen metabolism	K01672;K01672	GO:0005737//cytoplasm;GO:0016020//membrane;GO:0031988//membrane-bounded vesicle	GO:0016836//hydro-lyase activity;GO:0046914//transition metal ion binding;GO:0052689//carboxylic ester hydrolase activity	GO:0006820//anion transport;GO:0006885//regulation of pH;GO:0006971//hypotonic response;GO:0007186//G-protein coupled receptor signaling pathway;GO:0009410//response to xenobiotic stimulus;GO:0015669//gas transport;GO:0035725//sodium ion transmembrane transport;GO:0044710//single-organism metabolic process;GO:0048522//positive regulation of cellular process;GO:0051049//regulation of transport;GO:…
CSbapl.90416	1.6338	9.07178	3.30749	4.68607e-208	1.37601e-204	RPS25	40S ribosomal protein S25-like [Mizuhopecten yessoensis]	Genetic Information Processing	Translation	ko03010//Ribosome	K02975	GO:0015935//small ribosomal subunit;GO:0031988//membrane-bounded vesicle;GO:0043231//intracellular membrane-bounded organelle	GO:0003723//RNA binding;GO:0004175//endopeptidase activity;GO:0005198//structural molecule activity	GO:0019538//protein metabolic process
CSbapl.79067	1.4507	7.14986	2.40956	2.72793e-207	7.43809e-204	RPS24	40S ribosomal protein S24 [Mizuhopecten yessoensis]	Genetic Information Processing	Translation	ko03010//Ribosome	K02974	-	-	-
CSbapl.27249	0.295775	0.113636	1.23385	3.15336e-203	8.02489e-200	CRISP3	PREDICTED: cysteine-rich venom protein pseudechetoxin-like isoform X1 [Crassostrea gigas]	-	-	-	-	-	-	GO:0006950//response to stress
CSbapl.90749	1.07042	4.7176	1.40827	6.78883e-189	1.61969e-185	--	gastrula zinc finger protein XlCGF57.1-like [Myripristis murdjan]	Human Diseases	Infectious diseases	ko05168//Herpes simplex infection	K09228	-	-	-
CSbapl.26808	0.605634	3.80806	1.15891	5.45149e-176	1.22412e-172	RPL28	UNVERIFIED: ribosomal protein L28, partial [Mytilus trossulus]	Genetic Information Processing	Translation	ko03010//Ribosome	K02903	GO:0015934//large ribosomal subunit;GO:0031988//membrane-bounded vesicle;GO:0035770//ribonucleoprotein granule;GO:0043005//neuron projection	GO:0003723//RNA binding;GO:0003824//catalytic activity;GO:0005198//structural molecule activity	GO:0000956//nuclear-transcribed mRNA catabolic process;GO:0006412//translation;GO:0006613//cotranslational protein targeting to membrane;GO:0009792//embryo development ending in birth or egg hatching;GO:0016032//viral process;GO:0030154//cell differentiation;GO:0032774//RNA biosynthetic process;GO:0043624//cellular protein complex disassembly;GO:0051231//spindle elongation
CSbapl.30320	1.3662	5.81976	2.02972	2.79085e-174	5.91862e-171	RPL7A	UNVERIFIED: ribosomal protein L7a, partial [Mytilus trossulus]	Genetic Information Processing	Translation	ko03010//Ribosome	K02936	GO:0005924//cell-substrate adherens junction;GO:0015934//large ribosomal subunit;GO:0031988//membrane-bounded vesicle;GO:0043231//intracellular membrane-bounded organelle	GO:0003723//RNA binding;GO:0005198//structural molecule activity	GO:0006412//translation;GO:0006613//cotranslational protein targeting to membrane;GO:0016032//viral process;GO:0022613//ribonucleoprotein complex biogenesis;GO:0032774//RNA biosynthetic process;GO:0043624//cellular protein complex disassembly
CSbapl.64167	0.957746	4.72412	1.50258	3.40013e-173	6.83122e-170	RPL13A	60S ribosomal protein L13A [Mytilus edulis]	Genetic Information Processing	Translation	ko03010//Ribosome	K02872	GO:0005924//cell-substrate adherens junction;GO:0015934//large ribosomal subunit;GO:0043231//intracellular membrane-bounded organelle;GO:0043234//protein complex	GO:0003723//RNA binding;GO:0005102//receptor binding;GO:0005198//structural molecule activity	GO:0000956//nuclear-transcribed mRNA catabolic process;GO:0002237//response to molecule of bacterial origin;GO:0006613//cotranslational protein targeting to membrane;GO:0007166//cell surface receptor signaling pathway;GO:0009887//organ morphogenesis;GO:0016032//viral process;GO:0022402//cell cycle process;GO:0030595//leukocyte chemotaxis;GO:0032774//RNA biosynthetic process;GO:0034341//response t…
CSbapl.79732	0.915493	4.47525	1.43282	1.5292e-172	2.91871e-169	--	PREDICTED: uncharacterized protein LOC109476550 [Branchiostoma belcheri]	-	-	-	-	-	-	-
CSbapl.16089	0.84507	4.14536	1.21964	1.05504e-170	1.91782e-167	rpsa	PREDICTED: 40S ribosomal protein SA [Crassostrea gigas]	Genetic Information Processing	Translation	ko03010//Ribosome	K02998	-	-	-
CSbapl.9927	1.66197	5.90932	2.10724	3.83625e-167	6.65641e-164	RPS3A	ribosomal protein S3a, partial [Mytilus trossulus]	Genetic Information Processing	Translation	ko03010//Ribosome	K02984	-	-	-
CSbapl.32251	1.64789	7.26553	2.84109	4.12336e-167	6.84352e-164	sno1	senecionine N-oxygenase-like [Mizuhopecten yessoensis]	-	-	-	-	GO:0044424//intracellular part	GO:0016491//oxidoreductase activity	-
CSbapl.32245	1	5.22412	1.89406	1.19331e-166	1.89801e-163	RpL19	UNVERIFIED: ribosomal protein L19, partial [Mytilus trossulus]	Genetic Information Processing	Translation	ko03010//Ribosome	K02885	GO:0005924//cell-substrate adherens junction;GO:0015934//large ribosomal subunit	GO:0003723//RNA binding;GO:0005198//structural molecule activity	GO:0000956//nuclear-transcribed mRNA catabolic process;GO:0006412//translation;GO:0006613//cotranslational protein targeting to membrane;GO:0016032//viral process;GO:0032774//RNA biosynthetic process;GO:0043624//cellular protein complex disassembly;GO:0051231//spindle elongation
CSbapl.82521	1.19718	4.17529	1.28165	7.2123e-165	1.10126e-161	RPS9	ribosomal protein S9 [Haliotis diversicolor]	Genetic Information Processing	Translation	ko03010//Ribosome	K02997	-	-	-
CSbapl.49995	2.22535	5.86431	2.02326	3.63459e-164	5.33628e-161	KIN14R	kinesin-like protein KIN-14E isoform X2 [Crassostrea virginica]	-	-	-	-	-	-	-
CSbapl.51296	3.53521	0.030378	0.0245478	8.21142e-164	1.16094e-160	--	vitellogenin [Pecten maximus]	-	-	-	-	-	-	-
CSbapl.79452	2.47887	6.2158	2.2584	1.13581e-163	1.54847e-160	ncl	nucleolin-like [Lingula anatina]	Human Diseases	Infectious diseases	ko05130//Pathogenic Escherichia coli infection	K11294	GO:0005737//cytoplasm;GO:0044452//nucleolar part	GO:0003729//mRNA binding;GO:0005102//receptor binding;GO:0019843//rRNA binding;GO:0043566//structure-specific DNA binding;GO:0046872//metal ion binding	GO:0001889//liver development;GO:0006357//regulation of transcription from RNA polymerase II promoter;GO:0006364//rRNA processing;GO:0016192//vesicle-mediated transport;GO:0032496//response to lipopolysaccharide;GO:0032675//regulation of interleukin-6 production;GO:0032680//regulation of tumor necrosis factor production;GO:0042981//regulation of apoptotic process;GO:0048232//male gamete generatio…
CSbapl.87326	2.22535	1.78825	4.7739	6.67727e-161	8.78935e-158	chs-2	chitin synthase, partial [Macandrevia cranium]	Metabolism;Metabolism	Global and overview maps;Carbohydrate metabolism	ko01100//Metabolic pathways;ko00520//Amino sugar and nucleotide sugar metabolism	K00698;K00698	GO:0044424//intracellular part	GO:0016740//transferase activity	GO:0016310//phosphorylation
CSbapl.93274	0.577465	3.39626	1.07494	4.39364e-153	5.59061e-150	RPL14	PREDICTED: 60S ribosomal protein L14 [Crassostrea gigas]	Genetic Information Processing	Translation	ko03010//Ribosome	K02875	GO:0015934//large ribosomal subunit;GO:0031988//membrane-bounded vesicle	GO:0003723//RNA binding;GO:0005198//structural molecule activity	GO:0000956//nuclear-transcribed mRNA catabolic process;GO:0006412//translation;GO:0006613//cotranslational protein targeting to membrane;GO:0016032//viral process;GO:0016072//rRNA metabolic process;GO:0022613//ribonucleoprotein complex biogenesis;GO:0032774//RNA biosynthetic process;GO:0043624//cellular protein complex disassembly
CSbapl.12356	4.40845	1.20162	3.47287	4.96568e-153	6.11468e-150	Slc6a5	sodium- and chloride-dependent glycine transporter 1-like [Crassostrea virginica]	-	-	-	-	GO:0031224//intrinsic component of membrane	GO:0005283//sodium:amino acid symporter activity	GO:0003333//amino acid transmembrane transport;GO:0006814//sodium ion transport;GO:0007270//neuron-neuron synaptic transmission;GO:0015816//glycine transport
CSbapl.56277	0.605634	3.40504	0.992248	1.08612e-152	1.29564e-149	rpl4-a	PREDICTED: 60S ribosomal protein L4 [Crassostrea gigas]	Genetic Information Processing	Translation	ko03010//Ribosome	K02930	GO:0005924//cell-substrate adherens junction;GO:0015934//large ribosomal subunit;GO:0031988//membrane-bounded vesicle;GO:0043231//intracellular membrane-bounded organelle	GO:0003723//RNA binding;GO:0005198//structural molecule activity;GO:0008092//cytoskeletal protein binding	GO:0000956//nuclear-transcribed mRNA catabolic process;GO:0006412//translation;GO:0006613//cotranslational protein targeting to membrane;GO:0016032//viral process;GO:0032774//RNA biosynthetic process;GO:0043624//cellular protein complex disassembly
CSbapl.52592	0.802817	4.14671	1.36305	5.72891e-151	6.62696e-148	rps7	THAP domain-containing protein 1 [Exaiptasia pallida]	-	-	-	-	-	-	-
CSbapl.7991	1.23944	4.71715	1.65762	1.40256e-149	1.5747e-146	RPS27A	ubiquitin-40S ribosomal protein S27a [Crassostrea gigas]	Genetic Information Processing	Translation	ko03010//Ribosome	K02977	GO:0015935//small ribosomal subunit;GO:0030659//cytoplasmic vesicle membrane;GO:0031981//nuclear lumen;GO:0043234//protein complex	GO:0003723//RNA binding;GO:0005198//structural molecule activity;GO:0043169//cation binding	GO:0000087//mitotic M phase;GO:0000187//activation of MAPK activity;GO:0000956//nuclear-transcribed mRNA catabolic process;GO:0001666//response to hypoxia;GO:0001818//negative regulation of cytokine production;GO:0001819//positive regulation of cytokine production;GO:0002220//innate immune response activating cell surface receptor signaling pathway;GO:0002753//cytoplasmic pattern recognition rece…
CSbapl.62255	5.07042	11.9262	5.3553	2.57242e-149	2.80563e-146	--	HERC2-like protein 3 [Mizuhopecten yessoensis]	-	-	-	-	-	-	-
CSbapl.79472	1.32394	5.52948	2.16279	1.53573e-148	1.62843e-145	SGPL1	sphingosine-1-phosphate lyase 1-like [Mizuhopecten yessoensis]	Metabolism;Environmental Information Processing;Metabolism	Global and overview maps;Signal transduction;Lipid metabolism	ko01100//Metabolic pathways;ko04071//Sphingolipid signaling pathway;ko00600//Sphingolipid metabolism	K01634;K01634;K01634	GO:0043231//intracellular membrane-bounded organelle;GO:0044425//membrane part	GO:0016832//aldehyde-lyase activity	GO:0001667//ameboidal-type cell migration;GO:0006665//sphingolipid metabolic process;GO:0007169//transmembrane receptor protein tyrosine kinase signaling pathway;GO:0008202//steroid metabolic process;GO:0008406//gonad development;GO:0009887//organ morphogenesis;GO:0012501//programmed cell death;GO:0022602//ovulation cycle process;GO:0030154//cell differentiation;GO:0032787//monocarboxylic acid me…
CSbapl.35200	0.732394	3.01328	0.854005	3.14029e-147	3.23984e-144	RPS18	RecName: Full=40S ribosomal protein S18 [Argopecten irradians]	Genetic Information Processing	Translation	ko03010//Ribosome	K02964	-	-	-
CSbapl.69440	1.4507	4.89919	1.75581	4.22726e-147	4.24651e-144	RPL44	60S ribosomal protein L44 [Pomacea canaliculata]	Genetic Information Processing	Translation	ko03010//Ribosome	K02929	-	-	-
CSbapl.25821	0.84507	3.2797	0.994832	9.05245e-145	8.86049e-142	--	PREDICTED: mucin-5AC-like [Aplysia californica]	-	-	-	-	GO:0044424//intracellular part	GO:0004842//ubiquitin-protein transferase activity;GO:0016881//acid-amino acid ligase activity;GO:0043167//ion binding	GO:0032446//protein modification by small protein conjugation;GO:0035162//embryonic hemopoiesis;GO:0042981//regulation of apoptotic process
CSbapl.38108	0.521127	0.217372	1.31395	4.36005e-144	4.16091e-141	--	uncharacterized protein LOC110461006 [Mizuhopecten yessoensis]	-	-	-	-	-	-	-
CSbapl.85179	6.01408	0.966022	2.47287	4.59049e-142	4.27397e-139	--	ankyrin repeat protein [Trichomonas vaginalis G3]	-	-	-	-	GO:0005737//cytoplasm;GO:0043229//intracellular organelle	-	GO:0008152//metabolic process;GO:0044763//single-organism cellular process
CSbapl.15800	1	3.79883	1.24548	1.09349e-141	9.93852e-139	ALG8	probable dolichyl pyrophosphate Glc1Man9GlcNAc2 alpha-1,3-glucosyltransferase [Mizuhopecten yessoensis]	Metabolism;Metabolism	Global and overview maps;Glycan biosynthesis and metabolism	ko01100//Metabolic pathways;ko00510//N-Glycan biosynthesis	K03849;K03849	-	-	-
CSbapl.7913	3.14085	10.4165	4.80103	1.69847e-141	1.5078e-138	hsp90ab1	HSP90 [Mytilus coruscus]	Human Diseases;Human Diseases;Environmental Information Processing;Organismal Systems;Cellular Processes;Human Diseases;Genetic Information Processing;Organismal Systems;Human Diseases;Organismal Systems;Organismal Systems;Organismal Systems;Organismal Systems	Cancers;Infectious diseases;Signal transduction;Immune system;Cell growth and death;Cardiovascular diseases;Folding, sorting and degradation;Endocrine system;Cancers;Endocrine system;Immune system;Immune system;Immune system	ko05200//Pathways in cancer;ko05132//Salmonella infection;ko04151//PI3K-Akt signaling pathway;ko04621//NOD-like receptor signaling pathway;ko04217//Necroptosis;ko05418//Fluid shear stress and atherosclerosis;ko04141//Protein processing in endoplasmic reticulum;ko04915//Estrogen signaling pathway;ko05215//Prostate cancer;ko04914//Progesterone-mediated oocyte maturation;ko04657//IL-17 signaling pat…	K04079;K04079;K04079;K04079;K04079;K04079;K04079;K04079;K04079;K04079;K04079;K04079;K04079	GO:0005903//brush border;GO:0031253//cell projection membrane;GO:0031674//I band;GO:0031981//nuclear lumen;GO:0043234//protein complex;GO:0044297//cell body;GO:0048770//pigment granule;GO:0060205//cytoplasmic membrane-bounded vesicle lumen	GO:0005102//receptor binding;GO:0017111//nucleoside-triphosphatase activity;GO:0019900//kinase binding;GO:0019902//phosphatase binding;GO:0019904//protein domain specific binding;GO:0023023//MHC protein complex binding;GO:0030234//enzyme regulator activity;GO:0032550//purine ribonucleoside binding;GO:0032551//pyrimidine ribonucleoside binding;GO:0032558//adenyl deoxyribonucleotide binding;GO:0044…	GO:0001944//vasculature development;GO:0001959//regulation of cytokine-mediated signaling pathway;GO:0002431//Fc receptor mediated stimulatory signaling pathway;GO:0006457//protein folding;GO:0006839//mitochondrial transport;GO:0006897//endocytosis;GO:0006941//striated muscle contraction;GO:0006952//defense response;GO:0006970//response to osmotic stress;GO:0007015//actin filament organization;GO…
CSbapl.31967	0.492958	0.364986	1.73385	6.26686e-141	5.43693e-138	--	Protein HtrL [Mizuhopecten yessoensis]	-	-	-	-	-	-	-
CSbapl.90686	0.830986	1.53443	3.70413	5.15931e-140	4.37659e-137	--	uncharacterized protein LOC111121466 [Crassostrea virginica]	-	-	-	-	-	-	-
CSbapl.32552	0.676056	2.86386	0.843669	1.01157e-139	8.39449e-137	rpl-7	ribosomal protein L7, partial [Argopecten irradians]	Genetic Information Processing	Translation	ko03010//Ribosome	K02937	GO:0005924//cell-substrate adherens junction;GO:0015934//large ribosomal subunit;GO:0031988//membrane-bounded vesicle;GO:0043231//intracellular membrane-bounded organelle	GO:0005198//structural molecule activity;GO:0044822//poly(A) RNA binding;GO:0046983//protein dimerization activity	GO:0000956//nuclear-transcribed mRNA catabolic process;GO:0006412//translation;GO:0006613//cotranslational protein targeting to membrane;GO:0007049//cell cycle;GO:0016032//viral process;GO:0016072//rRNA metabolic process;GO:0022613//ribonucleoprotein complex biogenesis;GO:0032774//RNA biosynthetic process;GO:0043624//cellular protein complex disassembly
CSbapl.83357	4.09859	12.5275	6.19638	9.37036e-139	7.61053e-136	Wdr35	WD repeat-containing protein 35-like isoform X2 [Mizuhopecten yessoensis]	-	-	-	-	GO:0005815//microtubule organizing center;GO:0030990//intraciliary transport particle;GO:0044441//ciliary part	-	GO:0010927//cellular component assembly involved in morphogenesis;GO:0015031//protein transport;GO:0042073//intraciliary transport
CSbapl.92205	0.84507	3.44892	1.08269	4.37844e-138	3.48205e-135	RPL13	60S ribosomal protein L13-like [Crassostrea virginica]	Genetic Information Processing	Translation	ko03010//Ribosome	K02873	GO:0015934//large ribosomal subunit;GO:0043231//intracellular membrane-bounded organelle	GO:0003723//RNA binding;GO:0005198//structural molecule activity	GO:0000956//nuclear-transcribed mRNA catabolic process;GO:0006412//translation;GO:0006613//cotranslational protein targeting to membrane;GO:0016032//viral process;GO:0032774//RNA biosynthetic process;GO:0043624//cellular protein complex disassembly;GO:0051231//spindle elongation
CSbapl.78277	0.450704	2.74325	0.810078	6.06614e-138	4.72577e-135	CTSC	cathepsin C [Sinonovacula constricta]	Cellular Processes;Cellular Processes	Cell growth and death;Transport and catabolism	ko04210//Apoptosis;ko04142//Lysosome	K01275;K01275	GO:0000323//lytic vacuole;GO:0031988//membrane-bounded vesicle;GO:0044421//extracellular region part	GO:0004175//endopeptidase activity;GO:0016504//peptidase activator activity;GO:0019899//enzyme binding;GO:0043168//anion binding	GO:0001909//leukocyte mediated cytotoxicity;GO:0009967//positive regulation of signal transduction;GO:0012501//programmed cell death;GO:0016485//protein processing;GO:0042221//response to chemical;GO:0044767//single-organism developmental process;GO:0045862//positive regulation of proteolysis
CSbapl.12596	0.549296	3.22682	1.07494	1.14661e-133	8.75388e-131	rps3-b	PREDICTED: 40S ribosomal protein S3 [Crassostrea gigas]	Human Diseases;Human Diseases;Genetic Information Processing	Infectious diseases;Infectious diseases;Translation	ko05132//Salmonella infection;ko05130//Pathogenic Escherichia coli infection;ko03010//Ribosome	K02985;K02985;K02985	-	-	-
CSbapl.76917	1.38028	1.26305	3.57364	2.31331e-133	1.73149e-130	MUC4	mucin-4-like isoform X8 [Crassostrea virginica]	Environmental Information Processing	Signal transduction	ko04350//TGF-beta signaling pathway	K06825	-	-	-
CSbapl.76837	0.661972	3.66022	1.21059	6.17786e-133	4.53515e-130	Rnf157	E3 ubiquitin-protein ligase MGRN1-like [Mizuhopecten yessoensis]	-	-	-	-	-	-	-
CSbapl.31717	1.07042	3.35374	1.05556	2.62002e-131	1.88706e-128	RPLP0	ribosomal protein [Mytilus galloprovincialis]	Genetic Information Processing	Translation	ko03010//Ribosome	K02941	GO:0005924//cell-substrate adherens junction;GO:0015934//large ribosomal subunit;GO:0031988//membrane-bounded vesicle;GO:0035770//ribonucleoprotein granule;GO:0043005//neuron projection;GO:0043231//intracellular membrane-bounded organelle	GO:0003723//RNA binding;GO:0004520//endodeoxyribonuclease activity;GO:0005198//structural molecule activity	GO:0000956//nuclear-transcribed mRNA catabolic process;GO:0006259//DNA metabolic process;GO:0006412//translation;GO:0006613//cotranslational protein targeting to membrane;GO:0009792//embryo development ending in birth or egg hatching;GO:0016032//viral process;GO:0022613//ribonucleoprotein complex biogenesis;GO:0032774//RNA biosynthetic process;GO:0043624//cellular protein complex disassembly;GO:0…
CSbapl.76905	1	3.47255	1.13437	3.22617e-131	2.2806e-128	rps2	UNVERIFIED: ribosomal protein S2, partial [Mytilus trossulus]	Genetic Information Processing	Translation	ko03010//Ribosome	K02981	-	-	-
CSbapl.75110	0.338028	0.0756076	0.770026	3.93306e-129	2.72976e-126	--	fibulin-1-like [Lingula anatina]	-	-	-	-	-	-	-
CSbapl.60149	0.549296	3.25608	1.07235	5.36188e-129	3.65498e-126	RPS15	ribosomal protein rps15 [Lineus viridis]	Genetic Information Processing	Translation	ko03010//Ribosome	K02958	-	-	-
CSbapl.13405	0.450704	2.91224	0.94186	2.85378e-128	1.91118e-125	X-element\ORF2	PREDICTED: RNA-directed DNA polymerase from mobile element jockey-like [Acropora digitifera]	-	-	-	-	-	-	-
CSbapl.14102	0.971831	0.535554	1.93411	1.69472e-127	1.11539e-124	PCDHGB7	protocadherin gamma-B5-like [Mizuhopecten yessoensis]	-	-	-	-	GO:0044464//cell part	-	-
CSbapl.80744	0.929577	4.79883	1.96382	4.30165e-126	2.78317e-123	RTase	RNA-directed DNA polymerase from transposon BS [Mizuhopecten yessoensis]	-	-	-	-	-	-	-
CSbapl.80022	0.71831	3.39266	1.12532	2.38895e-125	1.51989e-122	PRIMPOL	DNA-directed primase/polymerase protein-like [Mizuhopecten yessoensis]	-	-	-	-	GO:0044429//mitochondrial part	GO:0003899//DNA-directed RNA polymerase activity;GO:0005488//binding;GO:0034061//DNA polymerase activity	GO:0006261//DNA-dependent DNA replication;GO:0006301//postreplication repair;GO:0009416//response to light stimulus
CSbapl.2432	0.943662	4.06976	1.46512	5.10158e-124	3.1925e-121	rpl8	ribosomal protein L [Argopecten irradians]	Genetic Information Processing	Translation	ko03010//Ribosome	K02938	GO:0005694//chromosome;GO:0005924//cell-substrate adherens junction;GO:0015934//large ribosomal subunit	GO:0003723//RNA binding;GO:0005198//structural molecule activity	GO:0000956//nuclear-transcribed mRNA catabolic process;GO:0001654//eye development;GO:0006412//translation;GO:0006613//cotranslational protein targeting to membrane;GO:0007169//transmembrane receptor protein tyrosine kinase signaling pathway;GO:0016032//viral process;GO:0032535//regulation of cellular component size;GO:0032774//RNA biosynthetic process;GO:0043624//cellular protein complex disasse…
CSbapl.40089	0.633803	3.04838	0.990956	4.01385e-122	2.4713e-119	ybx1	UNVERIFIED: cold-shock domain protein [Mytilus trossulus]	-	-	-	-	GO:0005681//spliceosomal complex;GO:0031090//organelle membrane;GO:0031981//nuclear lumen;GO:0031988//membrane-bounded vesicle;GO:0036464//cytoplasmic ribonucleoprotein granule;GO:0043005//neuron projection;GO:0043234//protein complex	GO:0000977//RNA polymerase II regulatory region sequence-specific DNA binding;GO:0000982//transcription factor activity, RNA polymerase II core promoter proximal region sequence-specific binding;GO:0031369//translation initiation factor binding;GO:0043566//structure-specific DNA binding;GO:0044822//poly(A) RNA binding	GO:0000377//RNA splicing, via transesterification reactions with bulged adenosine as nucleophile;GO:0006357//regulation of transcription from RNA polymerase II promoter;GO:0006403//RNA localization;GO:0006446//regulation of translational initiation;GO:0009968//negative regulation of signal transduction;GO:0031441//negative regulation of mRNA 3'-end processing;GO:0042127//regulation of cell prolif…
CSbapl.17403	0.830986	3.20905	1.08398	4.05841e-121	2.45908e-118	rps11	40S ribosomal protein S11 isoform X1 [Nilaparvata lugens]	Genetic Information Processing	Translation	ko03010//Ribosome	K02949	-	-	-
CSbapl.32850	1.28169	4.08866	1.57364	8.6566e-119	5.16326e-116	RTase	RNA-directed DNA polymerase from transposon BS [Mizuhopecten yessoensis]	-	-	-	-	-	-	-
CSbapl.65281	0.746479	0.934968	2.36047	6.68026e-114	3.92316e-111	--	PREDICTED: sushi, von Willebrand factor type A, EGF and pentraxin domain-containing protein 1 [Crassostrea gigas]	-	-	-	-	-	-	-
CSbapl.36191	1.26761	3.22075	1.10336	3.94059e-113	2.27915e-110	RPL27	UNVERIFIED: ribosomal protein L27e, partial [Mytilus trossulus]	Genetic Information Processing	Translation	ko03010//Ribosome	K02901	GO:0005924//cell-substrate adherens junction;GO:0015934//large ribosomal subunit;GO:0031988//membrane-bounded vesicle;GO:0043231//intracellular membrane-bounded organelle	GO:0003723//RNA binding;GO:0005198//structural molecule activity	GO:0000956//nuclear-transcribed mRNA catabolic process;GO:0006412//translation;GO:0006613//cotranslational protein targeting to membrane;GO:0016032//viral process;GO:0032774//RNA biosynthetic process;GO:0043624//cellular protein complex disassembly
CSbapl.20498	0.478873	2.59608	0.860465	1.51315e-110	8.62113e-108	RPL15	PREDICTED: 60S ribosomal protein L15 [Aplysia californica]	Genetic Information Processing	Translation	ko03010//Ribosome	K02877	GO:0015934//large ribosomal subunit;GO:0031988//membrane-bounded vesicle;GO:0043231//intracellular membrane-bounded organelle	GO:0003723//RNA binding;GO:0005198//structural molecule activity	GO:0000956//nuclear-transcribed mRNA catabolic process;GO:0006412//translation;GO:0006613//cotranslational protein targeting to membrane;GO:0016032//viral process;GO:0032774//RNA biosynthetic process;GO:0043624//cellular protein complex disassembly
CSbapl.87816	1.09859	3.49257	1.22739	2.3199e-109	1.30232e-106	RpL23-A	UNVERIFIED: ribosomal protein L23, partial [Mytilus trossulus]	Genetic Information Processing	Translation	ko03010//Ribosome	K02894	GO:0005924//cell-substrate adherens junction;GO:0015934//large ribosomal subunit;GO:0031988//membrane-bounded vesicle	GO:0003723//RNA binding;GO:0005198//structural molecule activity;GO:0008092//cytoskeletal protein binding	GO:0000956//nuclear-transcribed mRNA catabolic process;GO:0006412//translation;GO:0006606//protein import into nucleus;GO:0006613//cotranslational protein targeting to membrane;GO:0016032//viral process;GO:0030154//cell differentiation;GO:0032774//RNA biosynthetic process;GO:0043624//cellular protein complex disassembly;GO:0051231//spindle elongation
CSbapl.41766	0.253521	1.69554	0.410853	5.29826e-109	2.93116e-106	--	PREDICTED: nucleolin-like isoform X1 [Aplysia californica]	-	-	-	-	-	-	-
CSbapl.100028	0.112676	0.0445545	0.589147	2.37702e-108	1.29626e-105	Tgtp1	interferon-inducible GTPase 5-like [Amblyraja radiata]	-	-	-	-	-	-	-
CSbapl.66981	1.76056	4.62849	1.9186	2.83414e-108	1.52377e-105	HNRNPR	RNA-binding protein [Pinctada fucata]	-	-	-	-	GO:0005681//spliceosomal complex	GO:0044822//poly(A) RNA binding	GO:0000377//RNA splicing, via transesterification reactions with bulged adenosine as nucleophile;GO:0006417//regulation of translation;GO:0007309//oocyte axis specification
CSbapl.57661	0.971831	3.15482	1.07235	3.27936e-108	1.73865e-105	--	endonuclease/reverse transcriptase [Branchiostoma floridae]	-	-	-	-	-	-	-
CSbapl.31370	0.591549	0.2473	1.05297	8.55907e-108	4.47569e-105	--	Cyclic GMP-AMP synthase [Mizuhopecten yessoensis]	-	-	-	-	-	-	-
CSbapl.41720	2.73239	1.30603	3.22997	8.55338e-107	4.41227e-104	--	PREDICTED: ankyrin repeat and KH domain-containing protein 1-like [Crassostrea gigas]	-	-	-	-	-	-	-
CSbapl.10806	0.619718	2.60081	0.921189	3.79996e-105	1.93408e-102	RPL31	60S ribosomal protein L31-like [Mizuhopecten yessoensis]	Genetic Information Processing	Translation	ko03010//Ribosome	K02910	GO:0005924//cell-substrate adherens junction;GO:0015934//large ribosomal subunit;GO:0031988//membrane-bounded vesicle	GO:0003723//RNA binding;GO:0003824//catalytic activity;GO:0005198//structural molecule activity	GO:0000956//nuclear-transcribed mRNA catabolic process;GO:0006412//translation;GO:0006613//cotranslational protein targeting to membrane;GO:0016032//viral process;GO:0032774//RNA biosynthetic process;GO:0043624//cellular protein complex disassembly
CSbapl.10497	0.295775	0.0472547	0.571059	5.65202e-104	2.83888e-101	POSTN	Periostin [Mizuhopecten yessoensis]	-	-	-	-	-	-	-
CSbapl.61045	0.774648	3.18159	1.22739	1.00743e-100	4.99435e-98	RPS17	PREDICTED: 40S ribosomal protein S17 [Crassostrea gigas]	Genetic Information Processing	Translation	ko03010//Ribosome	K02962	-	-	-
CSbapl.28873	0.422535	2.39446	0.755814	5.69153e-100	2.78542e-97	RPL5	60S ribosomal protein L5 [Lingula anatina]	Genetic Information Processing	Translation	ko03010//Ribosome	K02932	GO:0005924//cell-substrate adherens junction;GO:0015934//large ribosomal subunit;GO:0031988//membrane-bounded vesicle;GO:0043231//intracellular membrane-bounded organelle;GO:0043234//protein complex	GO:0005198//structural molecule activity;GO:0019843//rRNA binding	GO:0006412//translation;GO:0006613//cotranslational protein targeting to membrane;GO:0009792//embryo development ending in birth or egg hatching;GO:0010921//regulation of phosphatase activity;GO:0016032//viral process;GO:0016072//rRNA metabolic process;GO:0022618//ribonucleoprotein complex assembly;GO:0032774//RNA biosynthetic process;GO:0043624//cellular protein complex disassembly
CSbapl.75261	0.56338	2.42912	0.870801	1.13869e-98	5.5022e-96	ercc6l	PREDICTED: DNA excision repair protein ERCC-6-like isoform X1 [Crassostrea gigas]	-	-	-	-	GO:0000776//kinetochore;GO:0005815//microtubule organizing center;GO:0016020//membrane;GO:0031981//nuclear lumen;GO:0044444//cytoplasmic part	GO:0016787//hydrolase activity;GO:0036094//small molecule binding;GO:0097159//organic cyclic compound binding;GO:1901363//heterocyclic compound binding	GO:0000087//mitotic M phase;GO:0000278//mitotic cell cycle;GO:0008152//metabolic process;GO:0035556//intracellular signal transduction
CSbapl.4945	1.35211	3.25653	1.23514	4.837e-97	2.30803e-94	EEF1G	elongation factor 1-gamma-like [Crassostrea virginica]	Human Diseases	Infectious diseases	ko05134//Legionellosis	K03233	GO:0031988//membrane-bounded vesicle;GO:0043231//intracellular membrane-bounded organelle;GO:0044444//cytoplasmic part	GO:0005488//binding;GO:0016740//transferase activity	GO:0010467//gene expression;GO:0019538//protein metabolic process;GO:0034645//cellular macromolecule biosynthetic process;GO:0051707//response to other organism
CSbapl.66073	0.957746	0.428668	1.46253	6.38283e-97	3.00805e-94	Arhgap20	rho GTPase-activating protein 20-like isoform X5 [Mizuhopecten yessoensis]	-	-	-	-	-	-	GO:0051056//regulation of small GTPase mediated signal transduction
CSbapl.46342	0.394366	2.29905	0.770026	2.92124e-96	1.35991e-93	RTase	RNA-directed DNA polymerase from transposon BS [Mizuhopecten yessoensis]	-	-	-	-	-	-	-
CSbapl.33120	1.66197	5.31548	2.51809	2.60915e-94	1.19999e-91	Lrp5	PREDICTED: low-density lipoprotein receptor-related protein 4-like isoform X3 [Branchiostoma belcheri]	Human Diseases;Organismal Systems;Human Diseases	Neurodegenerative diseases;Digestive system;Infectious diseases	ko05010//Alzheimer disease;ko04979//Cholesterol metabolism;ko05144//Malaria	K04550;K04550;K04550	GO:0016020//membrane;GO:0044456//synapse part;GO:0097458//neuron part	GO:0005515//protein binding	GO:0000904//cell morphogenesis involved in differentiation;GO:0001941//postsynaptic membrane organization;GO:0003002//regionalization;GO:0007416//synapse assembly;GO:0030178//negative regulation of Wnt signaling pathway;GO:0030326//embryonic limb morphogenesis;GO:0043113//receptor clustering;GO:0048513//animal organ development;GO:0048812//neuron projection morphogenesis;GO:0051128//regulation of…
CSbapl.11624	0.816901	2.98807	1.18605	6.15721e-91	2.79808e-88	--	leucine-rich repeat-containing protein 24-like [Mizuhopecten yessoensis]	-	-	-	-	-	-	-
CSbapl.31296	1.35211	3.76778	1.59819	1.49e-90	6.69149e-88	RTase	RNA-directed DNA polymerase from transposon BS [Mizuhopecten yessoensis]	-	-	-	-	-	-	-
CSbapl.56392	2.83099	7.11881	3.6137	9.81772e-90	4.35781e-87	EEF2	elongation factor 2-like [Crassostrea virginica]	Organismal Systems;Environmental Information Processing	Endocrine system;Signal transduction	ko04921//Oxytocin signaling pathway;ko04152//AMPK signaling pathway	K03234;K03234	GO:0016020//membrane;GO:0016234//inclusion body;GO:0030529//intracellular ribonucleoprotein complex;GO:0031988//membrane-bounded vesicle;GO:0043231//intracellular membrane-bounded organelle;GO:0044444//cytoplasmic part	GO:0008135//translation factor activity, RNA binding;GO:0017111//nucleoside-triphosphatase activity;GO:0019900//kinase binding;GO:0032550//purine ribonucleoside binding;GO:0090079//translation regulator activity, nucleic acid binding	GO:0006417//regulation of translation;GO:0009410//response to xenobiotic stimulus;GO:0017182//peptidyl-diphthamide metabolic process;GO:0030097//hemopoiesis;GO:0051704//multi-organism process
CSbapl.44825	0.394366	0.406616	1.45866	2.49735e-89	1.09576e-86	PLXDC2	plexin domain-containing protein 1-like isoform X4 [Crassostrea virginica]	-	-	-	-	-	-	-
CSbapl.82367	0.169014	1.18992	0.239018	5.83258e-87	2.53008e-84	H2AZ2	histone H2A.V [Strongylocentrotus purpuratus]	Cellular Processes;Human Diseases;Human Diseases	Cell growth and death;Substance dependence;Immune diseases	ko04217//Necroptosis;ko05034//Alcoholism;ko05322//Systemic lupus erythematosus	K11251;K11251;K11251	GO:0000790//nuclear chromatin;GO:0010369//chromocenter;GO:0031224//intrinsic component of membrane;GO:0031988//membrane-bounded vesicle	GO:0000977//RNA polymerase II regulatory region sequence-specific DNA binding;GO:0031490//chromatin DNA binding;GO:0043169//cation binding;GO:0046983//protein dimerization activity	GO:0006325//chromatin organization;GO:0006357//regulation of transcription from RNA polymerase II promoter;GO:0030718//germ-line stem cell population maintenance;GO:0032355//response to estradiol;GO:0032868//response to insulin;GO:0033554//cellular response to stress;GO:0034502//protein localization to chromosome
CSbapl.59706	0.394366	2.15234	0.70155	7.71476e-86	3.30894e-83	rpl36	60S ribosomal protein L36-like [Pomacea canaliculata]	Genetic Information Processing	Translation	ko03010//Ribosome	K02920	GO:0005694//chromosome;GO:0015934//large ribosomal subunit	GO:0003723//RNA binding;GO:0005198//structural molecule activity	GO:0000956//nuclear-transcribed mRNA catabolic process;GO:0006412//translation;GO:0006613//cotranslational protein targeting to membrane;GO:0007049//cell cycle;GO:0007417//central nervous system development;GO:0016032//viral process;GO:0032774//RNA biosynthetic process;GO:0043624//cellular protein complex disassembly
CSbapl.25571	4.05634	1.7734	3.55039	9.58114e-86	4.06379e-83	--	serine pats1 threonine-protein kinase, partial [Mytilus galloprovincialis]	-	-	-	-	-	-	-
CSbapl.86284	2.76056	1.54208	3.30491	4.74684e-85	1.99122e-82	--	G patch domain-containing protein 8 [Mizuhopecten yessoensis]	-	-	-	-	-	GO:0005488//binding	-
CSbapl.59737	0.450704	1.07606	0.187339	7.9137e-85	3.28358e-82	Mki67	antigen ki-67-like, partial [Mytilus galloprovincialis]	-	-	-	-	GO:0005882//intermediate filament;GO:0014069//postsynaptic density;GO:0016234//inclusion body;GO:0043005//neuron projection;GO:0043231//intracellular membrane-bounded organelle	GO:0005198//structural molecule activity;GO:0008092//cytoskeletal protein binding;GO:0019900//kinase binding;GO:0046983//protein dimerization activity	GO:0003006//developmental process involved in reproduction;GO:0006979//response to oxidative stress;GO:0007409//axonogenesis;GO:0010035//response to inorganic substance;GO:0010243//response to organonitrogen compound;GO:0021543//pallium development;GO:0031102//neuron projection regeneration;GO:0032355//response to estradiol;GO:0032386//regulation of intracellular transport;GO:0045110//intermediat…
CSbapl.15855	2.22535	1.05581	2.63178	1.06211e-84	4.35955e-82	Lima1	titin-like isoform X1 [Mizuhopecten yessoensis]	-	-	-	-	-	-	-
CSbapl.98252	1.04225	3.01148	1.21189	2.76315e-82	1.1221e-79	DTHD1	death domain-containing protein 1-like isoform X1 [Crassostrea virginica]	-	-	-	-	-	-	-
CSbapl.74098	0.126761	0.0567057	0.656331	1.22501e-80	4.92237e-78	COL6A5	cartilage matrix protein-like [Crassostrea virginica]	-	-	-	-	-	-	GO:0044699//single-organism process
CSbapl.13217	2.78873	2.05378	4.3863	3.89506e-80	1.54881e-77	spata18	PREDICTED: mitochondria-eating protein isoform X3 [Crassostrea gigas]	-	-	-	-	-	-	-
CSbapl.63259	1.30986	1.01868	2.28553	2.15219e-79	8.46966e-77	Rnf213	PREDICTED: E3 ubiquitin-protein ligase rnf213-alpha isoform X4 [Crassostrea gigas]	-	-	-	-	-	-	-
CSbapl.63444	3.84507	0.472322	0.944444	3.89851e-79	1.51855e-76	--	Hemicentin-1 [Mizuhopecten yessoensis]	-	-	-	-	-	-	-
CSbapl.78772	2.92958	3.11139	5.58915	3.25955e-78	1.25684e-75	--	Fibropellin-1 [Mizuhopecten yessoensis]	-	-	-	-	-	-	-
CSbapl.60315	0.15493	0.0126013	0.346253	4.16313e-78	1.58919e-75	Adamtsl1	ADAMTS-like protein 1 isoform X1 [Mizuhopecten yessoensis]	-	-	-	-	-	-	-
CSbapl.28137	0.774648	0.817507	1.96899	4.47331e-78	1.69069e-75	LRP2	prolow-density lipoprotein receptor-related protein 1-like [Crassostrea virginica]	-	-	-	-	GO:0016020//membrane;GO:0044464//cell part	GO:0005515//protein binding	GO:0007399//nervous system development;GO:0009653//anatomical structure morphogenesis;GO:0022607//cellular component assembly;GO:0044802//single-organism membrane organization;GO:0048519//negative regulation of biological process;GO:0050794//regulation of cellular process;GO:0050808//synapse organization;GO:0051179//localization
CSbapl.59898	3.12676	1.86026	3.69897	7.29603e-77	2.7305e-74	Sacs	sacsin-like [Crassostrea virginica]	-	-	-	-	-	-	-
CSbapl.99994	0.704225	0.447795	1.33463	1.16028e-75	4.30012e-73	Col6a4	PREDICTED: deleted in malignant brain tumors 1 protein-like [Crassostrea gigas]	-	-	-	-	GO:0016020//membrane	-	GO:0044699//single-organism process
CSbapl.48373	0.929577	2.12691	0.697674	2.79084e-75	1.02437e-72	--	pleckstrin-like [Mizuhopecten yessoensis]	-	-	-	-	GO:0005622//intracellular	GO:0005515//protein binding	GO:0006796//phosphate-containing compound metabolic process;GO:0006887//exocytosis;GO:0007186//G-protein coupled receptor signaling pathway;GO:0030036//actin cytoskeleton organization;GO:0030168//platelet activation;GO:0035556//intracellular signal transduction;GO:0048523//negative regulation of cellular process;GO:0048583//regulation of response to stimulus;GO:0051130//positive regulation of cel…
CSbapl.74365	0.521127	0.159991	0.892765	1.27231e-74	4.62552e-72	ANGPT1	fibrinogen-related protein 11 [Mytilus galloprovincialis]	-	-	-	-	GO:0044421//extracellular region part	-	-
CSbapl.21732	2.52113	2.61566	4.86434	1.4393e-72	5.18326e-70	roco4	neuralized pats1, partial [Mytilus galloprovincialis]	-	-	-	-	-	-	-
CSbapl.99660	0.408451	0.633438	1.73385	6.14027e-72	2.19058e-69	RTase	RNA-directed DNA polymerase from transposon BS [Mizuhopecten yessoensis]	-	-	-	-	-	-	-
CSbapl.75497	0.56338	2.04433	0.739018	2.92332e-70	1.03326e-67	RPL6	UNVERIFIED: ribosomal protein L6e, partial [Mytilus trossulus]	Genetic Information Processing	Translation	ko03010//Ribosome	K02934	GO:0005924//cell-substrate adherens junction;GO:0015934//large ribosomal subunit;GO:0035770//ribonucleoprotein granule;GO:0043231//intracellular membrane-bounded organelle	GO:0003723//RNA binding;GO:0005198//structural molecule activity	GO:0000956//nuclear-transcribed mRNA catabolic process;GO:0006412//translation;GO:0006613//cotranslational protein targeting to membrane;GO:0010468//regulation of gene expression;GO:0016032//viral process;GO:0032774//RNA biosynthetic process;GO:0043624//cellular protein complex disassembly;GO:0044767//single-organism developmental process
CSbapl.20378	0.591549	2.29073	0.904393	3.54704e-70	1.24221e-67	--	di-N-acetylchitobiase-like [Mizuhopecten yessoensis]	-	-	-	-	-	-	-
CSbapl.76712	0.253521	0.814131	0.228682	5.23726e-70	1.81747e-67	Slc26a11	sodium-independent sulfate anion transporter-like isoform X1 [Crassostrea virginica]	-	-	-	-	GO:0005774//vacuolar membrane;GO:0031224//intrinsic component of membrane;GO:0031988//membrane-bounded vesicle	GO:0008509//anion transmembrane transporter activity	GO:0015698//inorganic anion transport;GO:0044763//single-organism cellular process
CSbapl.89166	0.732394	0.310531	1.06589	6.85473e-69	2.35735e-66	--	PREDICTED: RNA-directed DNA polymerase from mobile element jockey-like [Acropora digitifera]	-	-	-	-	-	-	-
CSbapl.5480	0.605634	2.34766	0.994832	9.97208e-69	3.39879e-66	AtMg01250	pol-like protein [Ciona intestinalis]	-	-	-	-	GO:0005737//cytoplasm;GO:0012505//endomembrane system;GO:0016020//membrane;GO:0043231//intracellular membrane-bounded organelle	GO:0004518//nuclease activity;GO:0005488//binding;GO:0016491//oxidoreductase activity;GO:0016740//transferase activity	GO:0006259//DNA metabolic process;GO:0044249//cellular biosynthetic process;GO:0044255//cellular lipid metabolic process;GO:1901564//organonitrogen compound metabolic process;GO:1901575//organic substance catabolic process;GO:1901576//organic substance biosynthetic process
CSbapl.69092	0.309859	1.17282	0.356589	1.62772e-68	5.49867e-66	Slc1a2	excitatory amino acid transporter-like [Mizuhopecten yessoensis]	Human Diseases;Organismal Systems;Organismal Systems;Human Diseases	Neurodegenerative diseases;Nervous system;Nervous system;Neurodegenerative diseases	ko05016//Huntington disease;ko04724//Glutamatergic synapse;ko04721//Synaptic vesicle cycle;ko05014//Amyotrophic lateral sclerosis (ALS)	K05613;K05613;K05613;K05613	GO:0016021//integral component of membrane;GO:0030425//dendrite;GO:0032589//neuron projection membrane;GO:0044309//neuron spine;GO:0097060//synaptic membrane	GO:0005283//sodium:amino acid symporter activity;GO:0005313//L-glutamate transmembrane transporter activity;GO:0005488//binding	GO:0001101//response to acid chemical;GO:0001505//regulation of neurotransmitter levels;GO:0006814//sodium ion transport;GO:0006950//response to stress;GO:0007267//cell-cell signaling;GO:0009416//response to light stimulus;GO:0010828//positive regulation of glucose transport;GO:0015813//L-glutamate transport;GO:0040007//growth;GO:0043090//amino acid import;GO:0048731//system development
CSbapl.65790	0.746479	2.40032	0.988372	4.10419e-68	1.37429e-65	RPL10A	60S ribosomal protein L10a-2-like [Mizuhopecten yessoensis]	Genetic Information Processing	Translation	ko03010//Ribosome	K02865	GO:0005924//cell-substrate adherens junction;GO:0015934//large ribosomal subunit;GO:0031988//membrane-bounded vesicle;GO:0043231//intracellular membrane-bounded organelle	GO:0003723//RNA binding;GO:0005198//structural molecule activity	GO:0006412//translation;GO:0006613//cotranslational protein targeting to membrane;GO:0016032//viral process;GO:0032502//developmental process;GO:0032774//RNA biosynthetic process;GO:0043624//cellular protein complex disassembly;GO:0051231//spindle elongation
CSbapl.93422	1.50704	1.5054	3.04651	4.29398e-68	1.42534e-65	NCAM1	neural cell adhesion molecule 2-like [Mizuhopecten yessoensis]	Environmental Information Processing;Human Diseases	Signaling molecules and interaction;Neurodegenerative diseases	ko04514//Cell adhesion molecules (CAMs);ko05020//Prion diseases	K06491;K06491	GO:0042995//cell projection;GO:0044456//synapse part;GO:0044459//plasma membrane part;GO:0097458//neuron part	GO:0005488//binding	GO:0007165//signal transduction;GO:0007417//central nervous system development;GO:0007611//learning or memory;GO:0042221//response to chemical;GO:0048513//animal organ development;GO:0048667//cell morphogenesis involved in neuron differentiation;GO:0050793//regulation of developmental process;GO:0050808//synapse organization;GO:0061564//axon development;GO:0065008//regulation of biological quality
CSbapl.68466	3.07042	2.00338	3.78165	5.52347e-67	1.81765e-64	rnf213a	PREDICTED: E3 ubiquitin-protein ligase rnf213-alpha isoform X4 [Crassostrea gigas]	-	-	-	-	-	GO:0016881//acid-amino acid ligase activity	-
CSbapl.34114	5.23944	3.30761	5.59561	1.62657e-66	5.30694e-64	--	RNA-directed DNA polymerase from mobile element jockey [Mizuhopecten yessoensis]	-	-	-	-	-	-	-
CSbapl.83358	0.746479	1.74347	0.636951	7.96494e-66	2.57666e-63	TY3B-I	Transposon Ty3-G Gag-Pol polyprotein [Exaiptasia pallida]	Cellular Processes	Transport and catabolism	ko04146//Peroxisome	K11187	-	-	-
CSbapl.58240	0.549296	1.83866	0.649871	2.22685e-64	7.14332e-62	RPL26	60S ribosomal protein L26 isoform X1 [Lingula anatina]	Genetic Information Processing	Translation	ko03010//Ribosome	K02898	GO:0015934//large ribosomal subunit;GO:0031988//membrane-bounded vesicle	GO:0003723//RNA binding;GO:0005198//structural molecule activity	GO:0000956//nuclear-transcribed mRNA catabolic process;GO:0006412//translation;GO:0006613//cotranslational protein targeting to membrane;GO:0016032//viral process;GO:0016072//rRNA metabolic process;GO:0016482//cytoplasmic transport;GO:0022613//ribonucleoprotein complex biogenesis;GO:0032774//RNA biosynthetic process;GO:0043624//cellular protein complex disassembly
CSbapl.18096	0.690141	1.59811	0.5323	2.83782e-64	9.02735e-62	--	PREDICTED: zinc finger protein 675-like isoform X2 [Crassostrea gigas]	Human Diseases	Infectious diseases	ko05168//Herpes simplex infection	K09228	-	-	-
CSbapl.24990	0.112676	0.0432043	0.401809	1.22897e-63	3.87715e-61	Hmcn1	A disintegrin and metalloproteinase with thrombospondin motifs adt-1-like isoform X1 [Actinia tenebrosa]	-	-	-	-	-	-	-
CSbapl.55654	1.01408	3.31121	1.65116	1.27746e-63	3.9971e-61	ATP8B2	phospholipid-transporting ATPase ID-like isoform X2 [Crassostrea virginica]	-	-	-	-	-	-	-
CSbapl.86294	0.295775	0.0744824	0.412145	2.12408e-63	6.59207e-61	--	Fibropellin-1, partial [Stegodyphus mimosarum]	-	-	-	-	-	-	-
CSbapl.74485	0.732394	0.422367	1.24806	2.49287e-63	7.67421e-61	SMTNL1	PREDICTED: muscle M-line assembly protein unc-89 isoform X3 [Crassostrea gigas]	-	-	-	-	GO:0005856//cytoskeleton	-	-
CSbapl.39170	0.915493	0.964896	2.11886	2.6729e-63	8.16262e-61	GRN	fibrillin-1 isoform X1 [Strongylocentrotus purpuratus]	-	-	-	-	-	-	GO:1990138//neuron projection extension
CSbapl.60597	0.577465	0.336409	0.997416	3.49258e-63	1.05811e-60	Lrrk1	leucine-rich repeat serine/threonine-protein kinase 1-like isoform X9 [Crassostrea virginica]	-	-	-	-	GO:0005622//intracellular	GO:0005488//binding	GO:0006468//protein phosphorylation;GO:0044763//single-organism cellular process;GO:0050794//regulation of cellular process
CSbapl.44378	0.43662	1.52723	0.516796	9.82989e-63	2.95462e-60	RPL22	PREDICTED: 60S ribosomal protein L22-like [Crassostrea gigas]	Genetic Information Processing	Translation	ko03010//Ribosome	K02891	GO:0005924//cell-substrate adherens junction;GO:0015934//large ribosomal subunit;GO:0031988//membrane-bounded vesicle;GO:0043231//intracellular membrane-bounded organelle	GO:0003723//RNA binding;GO:0003824//catalytic activity;GO:0005198//structural molecule activity;GO:0005539//glycosaminoglycan binding	GO:0000956//nuclear-transcribed mRNA catabolic process;GO:0006412//translation;GO:0006613//cotranslational protein targeting to membrane;GO:0016032//viral process;GO:0030217//T cell differentiation;GO:0032774//RNA biosynthetic process;GO:0034728//nucleosome organization;GO:0043624//cellular protein complex disassembly
CSbapl.85629	0.507042	0.285329	0.947028	1.30351e-62	3.88742e-60	Dock3	Dedicator of cytokinesis protein 3 [Mizuhopecten yessoensis]	-	-	-	-	GO:0005737//cytoplasm;GO:0043232//intracellular non-membrane-bounded organelle	GO:0019904//protein domain specific binding;GO:0098772//molecular function regulator	GO:0044763//single-organism cellular process;GO:0050794//regulation of cellular process;GO:0051716//cellular response to stimulus
CSbapl.52820	0.394366	1.07156	0.24031	9.62608e-62	2.8485e-59	Dek	protein DEK-like [Limulus polyphemus]	-	-	-	-	GO:0043231//intracellular membrane-bounded organelle;GO:0043232//intracellular non-membrane-bounded organelle	GO:0003723//RNA binding;GO:0005515//protein binding	GO:0006282//regulation of DNA repair;GO:0006303//double-strand break repair via nonhomologous end joining;GO:0006351//transcription, DNA-templated;GO:0022403//cell cycle phase
CSbapl.89160	2.91549	1.99122	3.72739	3.49489e-61	1.02623e-58	ARHGEF11	rho guanine nucleotide exchange factor 12-like isoform X3 [Mizuhopecten yessoensis]	Human Diseases;Human Diseases;Human Diseases;Human Diseases;Human Diseases;Cellular Processes;Organismal Systems;Organismal Systems;Human Diseases;Organismal Systems;Organismal Systems;Organismal Systems	Cancers;Infectious diseases;Cancers;Infectious diseases;Infectious diseases;Cell motility;Circulatory system;Development and regeneration;Infectious disease: bacterial;Immune system;Development;Immune system	ko05200//Pathways in cancer;ko05130//Pathogenic Escherichia coli infection;ko05205//Proteoglycans in cancer;ko05152//Tuberculosis;ko05163//Human cytomegalovirus infection;ko04810//Regulation of actin cytoskeleton;ko04270//Vascular smooth muscle contraction;ko04361//Axon regeneration;ko05135//Yersinia infection;ko04625//C-type lectin receptor signaling pathway;ko04360//Axon guidance;ko04611//Plate…	K07532;K07532;K07532;K07532;K07532;K07532;K07532;K07532;K07532;K07532;K07532;K07532	GO:0005737//cytoplasm	GO:0005085//guanyl-nucleotide exchange factor activity;GO:0005102//receptor binding	GO:0006355//regulation of transcription, DNA-templated;GO:0006915//apoptotic process;GO:0006928//movement of cell or subcellular component;GO:0007166//cell surface receptor signaling pathway;GO:0016043//cellular component organization;GO:0035023//regulation of Rho protein signal transduction;GO:0042221//response to chemical;GO:0044707//single-multicellular organism process
CSbapl.3922	0.309859	1.63794	0.554264	9.73498e-61	2.83674e-58	FAU	ubiquitin-like protein FUBI [Mizuhopecten yessoensis]	Genetic Information Processing	Translation	ko03010//Ribosome	K02983	GO:0015935//small ribosomal subunit;GO:0044421//extracellular region part	GO:0003723//RNA binding;GO:0005198//structural molecule activity	GO:0000956//nuclear-transcribed mRNA catabolic process;GO:0002385//mucosal immune response;GO:0006412//translation;GO:0006613//cotranslational protein targeting to membrane;GO:0016032//viral process;GO:0032774//RNA biosynthetic process;GO:0042742//defense response to bacterium;GO:0043624//cellular protein complex disassembly
CSbapl.84463	159.761	69.0299	78.8127	5.61596e-60	1.62408e-57	KLHL26	kelch-like protein 3 [Mizuhopecten yessoensis]	-	-	-	-	GO:0044424//intracellular part	-	GO:0016567//protein ubiquitination
CSbapl.23054	0.619718	0.228623	0.864341	7.29449e-59	2.09363e-56	sli	PREDICTED: leucine-rich repeat-containing protein 70-like [Octopus bimaculoides]	-	-	-	-	GO:0016021//integral component of membrane	GO:0004888//transmembrane signaling receptor activity;GO:0005515//protein binding	GO:0001822//kidney development;GO:0007267//cell-cell signaling;GO:0007411//axon guidance;GO:0007427//epithelial cell migration, open tracheal system;GO:0008078//mesodermal cell migration;GO:0008152//metabolic process;GO:0009790//embryo development;GO:0009887//organ morphogenesis;GO:0009888//tissue development;GO:0030177//positive regulation of Wnt signaling pathway;GO:0030334//regulation of cell …
CSbapl.50590	0.140845	1.15864	0.343669	8.59864e-59	2.44952e-56	RpS23	40S ribosomal protein S23 [Mizuhopecten yessoensis]	Genetic Information Processing	Translation	ko03010//Ribosome	K02973	GO:0015935//small ribosomal subunit	GO:0003723//RNA binding;GO:0005198//structural molecule activity	GO:0000956//nuclear-transcribed mRNA catabolic process;GO:0006412//translation;GO:0006613//cotranslational protein targeting to membrane;GO:0016032//viral process;GO:0022402//cell cycle process;GO:0031023//microtubule organizing center organization;GO:0032774//RNA biosynthetic process;GO:0043624//cellular protein complex disassembly
CSbapl.10105	0.690141	0.736274	1.73773	1.10887e-58	3.13549e-56	inf2	PREDICTED: inverted formin-2 [Crassostrea gigas]	-	-	-	-	GO:0044424//intracellular part	-	GO:0009987//cellular process;GO:0016043//cellular component organization
CSbapl.85355	0.746479	0.841809	1.83333	2.65883e-58	7.46291e-56	--	hypothetical protein LOTGIDRAFT_237947, partial [Lottia gigantea]	-	-	-	-	-	-	-
CSbapl.39820	1.21127	0.493249	1.22739	3.56219e-58	9.9255e-56	--	Tumor necrosis factor receptor superfamily member 5 [Mizuhopecten yessoensis]	-	-	-	-	-	-	-
CSbapl.97636	0.0985915	0.0292529	0.341085	6.01929e-58	1.66503e-55	--	chitin 1 synthase, partial [Mytilus galloprovincialis]	Metabolism;Metabolism	Global and overview maps;Carbohydrate metabolism	ko01100//Metabolic pathways;ko00520//Amino sugar and nucleotide sugar metabolism	K00698;K00698	-	-	-
CSbapl.67260	0.450704	2.14109	0.923773	1.0271e-57	2.82068e-55	ahcy-b	PREDICTED: adenosylhomocysteinase A [Crassostrea gigas]	Metabolism;Metabolism	Global and overview maps;Amino acid metabolism	ko01100//Metabolic pathways;ko00270//Cysteine and methionine metabolism	K01251;K01251	-	-	-
CSbapl.67593	1.08451	1.027	2.10982	2.14921e-57	5.86013e-55	PTPRQ	Tyrosine-protein phosphatase 10D [Mizuhopecten yessoensis]	Cellular Processes	Cellular community - eukaryotes	ko04520//Adherens junction	K05694	-	GO:0005488//binding;GO:0016787//hydrolase activity	GO:0006796//phosphate-containing compound metabolic process;GO:0048646//anatomical structure formation involved in morphogenesis
CSbapl.22078	0.732394	1.09293	0.284238	2.63807e-57	7.14206e-55	TOP2A	DNA topoisomerase 2-alpha-like isoform X3 [Mizuhopecten yessoensis]	Human Diseases	Drug resistance	ko01524//Platinum drug resistance	K03164	-	-	-
CSbapl.11231	0.943662	0.603735	1.54651	5.49844e-57	1.47811e-54	Fat4	cadherin-related tumor suppressor-like [Mizuhopecten yessoensis]	Environmental Information Processing;Environmental Information Processing	Signal transduction;Signal transduction	ko04391//Hippo signaling pathway -fly;ko04392//Hippo signaling pathway - multiple species	K16669;K16669	GO:0016020//membrane;GO:0044464//cell part	GO:0005515//protein binding	GO:0001736//establishment of planar polarity;GO:0001822//kidney development;GO:0007444//imaginal disc development;GO:0008152//metabolic process;GO:0009887//organ morphogenesis;GO:0016043//cellular component organization;GO:0030855//epithelial cell differentiation;GO:0035265//organ growth;GO:0040008//regulation of growth;GO:0048519//negative regulation of biological process;GO:0048589//development…
CSbapl.80897	0.760563	0.924617	1.95866	7.04353e-57	1.88023e-54	PSAP	prosaposin-like [Crassostrea virginica]	Cellular Processes	Transport and catabolism	ko04142//Lysosome	K12382	-	-	GO:0044763//single-organism cellular process
CSbapl.63987	1.04225	0.126463	0.498708	1.3836e-56	3.66778e-54	NAV2	LOW QUALITY PROTEIN: neuron navigator 2-like [Crassostrea virginica]	-	-	-	-	-	GO:0005488//binding	GO:0044707//single-multicellular organism process
CSbapl.70476	1.32394	1.00405	2.16667	4.65449e-56	1.22535e-53	CadN	PREDICTED: neural-cadherin-like [Crassostrea gigas]	-	-	-	-	GO:0016020//membrane;GO:0043005//neuron projection	GO:0050839//cell adhesion molecule binding	GO:0007411//axon guidance;GO:0010769//regulation of cell morphogenesis involved in differentiation;GO:0010975//regulation of neuron projection development;GO:0042051//compound eye photoreceptor development;GO:0048675//axon extension;GO:0098742//cell-cell adhesion via plasma-membrane adhesion molecules
CSbapl.96529	2.56338	1.58978	2.99096	6.48506e-56	1.69558e-53	--	serine/threonine-protein phosphatase 6 regulatory ankyrin repeat subunit B-like [Strongylocentrotus purpuratus]	-	-	-	-	-	-	-
CSbapl.2016	0.267606	1.54523	0.55168	8.41046e-56	2.18403e-53	Rpl35a	60S ribosomal protein L35a-like [Crassostrea virginica]	Genetic Information Processing	Translation	ko03010//Ribosome	K02917	GO:0015934//large ribosomal subunit;GO:0031988//membrane-bounded vesicle;GO:0043231//intracellular membrane-bounded organelle	GO:0003723//RNA binding;GO:0005198//structural molecule activity	GO:0000956//nuclear-transcribed mRNA catabolic process;GO:0006412//translation;GO:0006613//cotranslational protein targeting to membrane;GO:0009792//embryo development ending in birth or egg hatching;GO:0016032//viral process;GO:0016072//rRNA metabolic process;GO:0022613//ribonucleoprotein complex biogenesis;GO:0032774//RNA biosynthetic process;GO:0043624//cellular protein complex disassembly
CSbapl.48652	0.15493	1.09788	0.322997	2.70596e-55	6.97938e-53	moody	G-protein coupled receptor moody-like [Pomacea canaliculata]	Environmental Information Processing;Organismal Systems	Signaling molecules and interaction;Environmental adaptation	ko04080//Neuroactive ligand-receptor interaction;ko04713//Circadian entrainment	K04286;K04286	GO:0016020//membrane	-	GO:0007399//nervous system development;GO:0016043//cellular component organization;GO:0030534//adult behavior;GO:0044763//single-organism cellular process;GO:0050896//response to stimulus
CSbapl.51272	0.084507	0.835734	0.193798	5.80198e-55	1.48644e-52	RPS12	40S ribosomal protein S12-like [Crassostrea virginica]	Genetic Information Processing	Translation	ko03010//Ribosome	K02951	GO:0015935//small ribosomal subunit	GO:0003723//RNA binding;GO:0005198//structural molecule activity	GO:0010467//gene expression
CSbapl.8006	0.591549	1.45342	0.563307	1.86535e-54	4.74708e-52	HNRNPUL1	heterogeneous nuclear ribonucleoprotein U-like protein 1 [Mizuhopecten yessoensis]	-	-	-	-	GO:0031981//nuclear lumen	GO:0003723//RNA binding;GO:0005515//protein binding	GO:0008380//RNA splicing
CSbapl.21685	1.29577	1.2509	2.46382	3.04856e-54	7.70679e-52	--	leucine-rich 2 repeat serine threonine-protein kinase, partial [Mytilus galloprovincialis]	-	-	-	-	-	-	-
CSbapl.47107	2.40845	1.68159	2.51938	5.20917e-54	1.30822e-51	--	Tenascin-X [Mizuhopecten yessoensis]	-	-	-	-	GO:0044424//intracellular part	GO:0005488//binding	GO:0000904//cell morphogenesis involved in differentiation;GO:0001655//urogenital system development;GO:0002009//morphogenesis of an epithelium;GO:0003158//endothelium development;GO:0003206//cardiac chamber morphogenesis;GO:0003231//cardiac ventricle development;GO:0006357//regulation of transcription from RNA polymerase II promoter;GO:0007166//cell surface receptor signaling pathway;GO:0007389/…
CSbapl.7647	0.380282	1.09721	0.346253	1.09816e-53	2.73986e-51	rbm4.1	RNA-binding protein 14-like [Pomacea canaliculata]	-	-	-	-	GO:0005634//nucleus	GO:0097159//organic cyclic compound binding	GO:0007562//eclosion;GO:0044763//single-organism cellular process;GO:0048511//rhythmic process
CSbapl.34030	0.183099	0.10261	0.496124	1.56911e-53	3.88945e-51	--	protocadherin Fat 4-like isoform X2 [Crassostrea virginica]	-	-	-	-	GO:0016020//membrane	GO:0005515//protein binding	GO:0001525//angiogenesis;GO:0007165//signal transduction;GO:0007409//axonogenesis;GO:0022603//regulation of anatomical structure morphogenesis;GO:0032535//regulation of cellular component size;GO:0040012//regulation of locomotion;GO:0048523//negative regulation of cellular process;GO:0048583//regulation of response to stimulus;GO:0051130//positive regulation of cellular component organization;GO:…
CSbapl.99176	0.211268	0.131413	0.574935	2.50486e-53	6.16889e-51	--	ankyrin repeat domain-containing protein 39-like [Crassostrea virginica]	-	-	-	-	-	-	-
CSbapl.93340	0.309859	0.232223	0.771318	1.47967e-52	3.62074e-50	clcD	chloride channel protein C-like isoform X1 [Mizuhopecten yessoensis]	-	-	-	-	GO:0016020//membrane	GO:0005216//ion channel activity	GO:0006820//anion transport;GO:0034220//ion transmembrane transport
CSbapl.23852	2.85915	1.08978	2.14729	1.80622e-51	4.39165e-49	SVIL	LOW QUALITY PROTEIN: supervillin-like [Crassostrea virginica]	-	-	-	-	GO:0044424//intracellular part	-	-
CSbapl.20085	0.873239	2.38276	1.13049	1.5909e-50	3.84364e-48	Ttc17	tetratricopeptide repeat protein 17-like isoform X1 [Mizuhopecten yessoensis]	-	-	-	-	GO:0005856//cytoskeleton;GO:0016020//membrane	-	GO:0008154//actin polymerization or depolymerization;GO:0030030//cell projection organization
CSbapl.47676	0.43662	0.186319	0.624031	2.20112e-50	5.28448e-48	FGD4	FYVE, RhoGEF and PH domain-containing protein 4-like isoform X2 [Mizuhopecten yessoensis]	-	-	-	-	GO:0044464//cell part	-	-
CSbapl.70293	0.577465	0.574932	1.29587	1.28809e-49	3.07315e-47	COL6A6	PREDICTED: collagen alpha-1(XII) chain-like [Octopus bimaculoides]	Human Diseases;Cellular Processes;Environmental Information Processing;Organismal Systems;Environmental Information Processing	Infectious diseases;Cellular community - eukaryotes;Signal transduction;Digestive system;Signaling molecules and interaction	ko05165//Human papillomavirus infection;ko04510//Focal adhesion;ko04151//PI3K-Akt signaling pathway;ko04974//Protein digestion and absorption;ko04512//ECM-receptor interaction	K06238;K06238;K06238;K06238;K06238	GO:0031012//extracellular matrix	-	GO:0044699//single-organism process
CSbapl.90290	0.450704	0.291629	0.852713	1.33813e-49	3.1727e-47	POL	Transposon Ty3-G Gag-Pol polyprotein [Araneus ventricosus]	-	-	-	-	-	-	-
CSbapl.97873	0.253521	0.209721	0.669251	1.86154e-49	4.38645e-47	POL	Pol [Haliotis discus hannai]	-	-	-	-	-	-	-
CSbapl.2019	0.225352	0.700945	0.180879	2.56482e-49	6.00656e-47	Rpl35a	60S ribosomal protein L35a-like [Crassostrea virginica]	Genetic Information Processing	Translation	ko03010//Ribosome	K02917	GO:0015934//large ribosomal subunit;GO:0031988//membrane-bounded vesicle;GO:0043231//intracellular membrane-bounded organelle	GO:0003723//RNA binding;GO:0005198//structural molecule activity	GO:0000956//nuclear-transcribed mRNA catabolic process;GO:0006412//translation;GO:0006613//cotranslational protein targeting to membrane;GO:0009792//embryo development ending in birth or egg hatching;GO:0016032//viral process;GO:0016072//rRNA metabolic process;GO:0022613//ribonucleoprotein complex biogenesis;GO:0032774//RNA biosynthetic process;GO:0043624//cellular protein complex disassembly
CSbapl.23351	0.647887	0.294779	0.872093	2.85465e-49	6.64456e-47	--	PREDICTED: flocculation protein FLO11-like [Biomphalaria glabrata]	-	-	-	-	-	-	-
CSbapl.35245	0.140845	0.915617	0.270026	2.87397e-49	6.64898e-47	RPS18	RecName: Full=40S ribosomal protein S18 [Argopecten irradians]	Genetic Information Processing	Translation	ko03010//Ribosome	K02964	-	-	-
CSbapl.16028	0.183099	0.94667	0.286822	3.01134e-49	6.92482e-47	RpL10	UNVERIFIED: Qm-like protein, partial [Mytilus trossulus]	Genetic Information Processing	Translation	ko03010//Ribosome	K02866	GO:0015934//large ribosomal subunit;GO:0043231//intracellular membrane-bounded organelle;GO:0044297//cell body	GO:0003723//RNA binding;GO:0003824//catalytic activity;GO:0005198//structural molecule activity	GO:0000956//nuclear-transcribed mRNA catabolic process;GO:0006412//translation;GO:0006613//cotranslational protein targeting to membrane;GO:0016032//viral process;GO:0031023//microtubule organizing center organization;GO:0032774//RNA biosynthetic process;GO:0043624//cellular protein complex disassembly;GO:0048232//male gamete generation;GO:0051231//spindle elongation
CSbapl.24199	0.366197	0.129838	0.562016	3.08938e-49	7.06174e-47	KIAA2012	Afadin [Mizuhopecten yessoensis]	-	-	-	-	-	-	-
CSbapl.21874	0.676056	0.874437	1.71059	4.53923e-49	1.03141e-46	--	serine pats1 threonine-protein kinase, partial [Mytilus galloprovincialis]	-	-	-	-	-	-	-
CSbapl.8588	0.211268	0.873762	0.248062	5.19957e-49	1.17446e-46	ENOPH1	PREDICTED: enolase-phosphatase E1 [Crassostrea gigas]	Metabolism;Metabolism	Global and overview maps;Amino acid metabolism	ko01100//Metabolic pathways;ko00270//Cysteine and methionine metabolism	K09880;K09880	GO:0031988//membrane-bounded vesicle;GO:0044444//cytoplasmic part	GO:0016791//phosphatase activity	GO:0006576//cellular biogenic amine metabolic process;GO:0006796//phosphate-containing compound metabolic process;GO:0071267//L-methionine salvage
CSbapl.71416	0.619718	1.23245	2.19251	5.63217e-49	1.26469e-46	--	VWFA and cache domain-containing protein 1 [Lingula anatina]	-	-	-	-	-	-	-
CSbapl.97669	0.169014	0.862736	0.25969	8.46007e-49	1.88857e-46	Anp32a	acidic leucine-rich nuclear phosphoprotein 32 family member A-like isoform X4 [Crassostrea virginica]	-	-	-	-	GO:0031981//nuclear lumen;GO:0044444//cytoplasmic part	GO:0003723//RNA binding	GO:0007165//signal transduction;GO:0010467//gene expression;GO:0016482//cytoplasmic transport;GO:0019222//regulation of metabolic process;GO:0034645//cellular macromolecule biosynthetic process
CSbapl.68723	1.46479	0.828083	1.68346	1.4249e-48	3.16238e-46	rnf213a	E3 ubiquitin-protein ligase rnf213-alpha-like isoform X2 [Mizuhopecten yessoensis]	-	-	-	-	GO:0044424//intracellular part	GO:0005488//binding;GO:0016881//acid-amino acid ligase activity	GO:0016567//protein ubiquitination
CSbapl.62820	0.422535	0.176868	0.644703	2.09678e-48	4.6266e-46	--	-	-	-	-	-	-	-	-
CSbapl.71335	0.126761	0.0621062	0.409561	6.9075e-48	1.5154e-45	--	PREDICTED: serine/arginine repetitive matrix protein 2-like [Saccoglossus kowalevskii]	-	-	-	-	-	-	-
CSbapl.24203	0.211268	0.858236	0.267442	7.0139e-48	1.52995e-45	RPS26	40S ribosomal protein S26-like [Mizuhopecten yessoensis]	Genetic Information Processing	Translation	ko03010//Ribosome	K02976	GO:0015935//small ribosomal subunit;GO:0031988//membrane-bounded vesicle	GO:0005198//structural molecule activity;GO:0044822//poly(A) RNA binding	GO:0006412//translation;GO:0006613//cotranslational protein targeting to membrane;GO:0010629//negative regulation of gene expression;GO:0016032//viral process;GO:0032774//RNA biosynthetic process;GO:0043624//cellular protein complex disassembly
CSbapl.96030	1.22535	1.04973	1.97545	8.33232e-48	1.80721e-45	--	serine pats1 threonine-protein kinase, partial [Mytilus galloprovincialis]	-	-	-	-	-	-	-
CSbapl.85096	0.450704	1.60531	0.692506	1.08032e-47	2.3299e-45	--	PREDICTED: spindle pole body component 110-like [Saccoglossus kowalevskii]	-	-	-	-	-	-	-
CSbapl.81297	1.39437	0.501575	1.15375	1.57003e-47	3.36701e-45	UNC5C	netrin receptor UNC5C-like [Mizuhopecten yessoensis]	-	-	-	-	GO:0016020//membrane	GO:0005488//binding	GO:0007166//cell surface receptor signaling pathway;GO:0007411//axon guidance;GO:0007417//central nervous system development;GO:0016477//cell migration;GO:0042981//regulation of apoptotic process
CSbapl.57407	0.760563	0.255401	0.726098	3.07189e-47	6.55102e-45	SACS	sacsin-like [Mizuhopecten yessoensis]	-	-	-	-	GO:0044464//cell part	GO:0005515//protein binding	-
CSbapl.22098	0.225352	0.0605311	0.385013	3.49154e-47	7.40458e-45	chs-2	Chitin synthase 3 [Mizuhopecten yessoensis]	Metabolism;Metabolism	Global and overview maps;Carbohydrate metabolism	ko01100//Metabolic pathways;ko00520//Amino sugar and nucleotide sugar metabolism	K00698;K00698	-	GO:0016740//transferase activity	GO:0007424//open tracheal system development;GO:0008152//metabolic process;GO:0035150//regulation of tube size;GO:0040003//chitin-based cuticle development;GO:0060562//epithelial tube morphogenesis
CSbapl.4505	1.02817	0.184293	0.589147	5.14994e-47	1.08612e-44	--	probable serine/threonine-protein kinase clkA [Mizuhopecten yessoensis]	-	-	-	-	-	-	-
CSbapl.7197	0.887324	0.631638	1.51938	6.146e-47	1.28907e-44	--	Cell surface glycoprotein 1 [Mizuhopecten yessoensis]	-	-	-	-	-	-	-
CSbapl.33961	0.605634	0.350585	0.984496	7.53873e-47	1.57255e-44	pol	Retrovirus-related Pol polyprotein from transposon 297 [Araneus ventricosus]	-	-	-	-	-	-	-
CSbapl.1801	1.43662	0.952745	1.86693	1.18102e-46	2.45016e-44	DOCK9	dedicator of cytokinesis protein 11-like isoform X8 [Mizuhopecten yessoensis]	-	-	-	-	GO:0044444//cytoplasmic part	GO:0005088//Ras guanyl-nucleotide exchange factor activity;GO:0017016//Ras GTPase binding	GO:0007599//hemostasis;GO:0043087//regulation of GTPase activity
CSbapl.51333	0.492958	0.282628	0.934109	1.44734e-46	2.98644e-44	dnc	cAMP-specific 3',5'-cyclic phosphodiesterase 4C-like isoform X5 [Mizuhopecten yessoensis]	Metabolism;Environmental Information Processing;Metabolism;Organismal Systems;Human Diseases	Global and overview maps;Signal transduction;Nucleotide metabolism;Endocrine system;Substance dependence	ko01100//Metabolic pathways;ko04024//cAMP signaling pathway;ko00230//Purine metabolism;ko04928//Parathyroid hormone synthesis, secretion and action;ko05032//Morphine addiction	K13293;K13293;K13293;K13293;K13293	GO:0005815//microtubule organizing center;GO:0005886//plasma membrane;GO:0034704//calcium channel complex;GO:0043231//intracellular membrane-bounded organelle;GO:0043292//contractile fiber	GO:0004114//3',5'-cyclic-nucleotide phosphodiesterase activity;GO:0019904//protein domain specific binding;GO:0030551//cyclic nucleotide binding;GO:0031690//adrenergic receptor binding;GO:0043169//cation binding;GO:0044389//ubiquitin-like protein ligase binding	GO:0001819//positive regulation of cytokine production;GO:0001885//endothelial cell development;GO:0001933//negative regulation of protein phosphorylation;GO:0001996//positive regulation of heart rate by epinephrine-norepinephrine;GO:0006461//protein complex assembly;GO:0007186//G-protein coupled receptor signaling pathway;GO:0007611//learning or memory;GO:0008284//positive regulation of cell pro…
CSbapl.21873	1.53521	1.31863	2.5478	2.39228e-46	4.9097e-44	--	serine pats1 threonine-protein kinase, partial [Mytilus galloprovincialis]	Human Diseases;Organismal Systems	Cancers;Development and regeneration	ko05206//MicroRNAs in cancer;ko04361//Axon regeneration	K12035;K12035	-	-	-
CSbapl.93406	0.84507	0.833708	1.86047	3.69522e-46	7.54319e-44	Dscam	nephrin-like isoform X1 [Mizuhopecten yessoensis]	Environmental Information Processing	Signal transduction	ko04391//Hippo signaling pathway -fly	K16680	-	-	GO:0002009//morphogenesis of an epithelium;GO:0007155//cell adhesion;GO:0009887//organ morphogenesis;GO:0009966//regulation of signal transduction;GO:0030036//actin cytoskeleton organization;GO:0030154//cell differentiation;GO:0048523//negative regulation of cellular process;GO:0051093//negative regulation of developmental process;GO:0051128//regulation of cellular component organization
CSbapl.70417	0.971831	0.874437	1.82429	7.05507e-46	1.43252e-43	CadN	PREDICTED: neural-cadherin-like [Crassostrea gigas]	-	-	-	-	GO:0016020//membrane;GO:0044464//cell part	GO:0005515//protein binding	GO:0001745//compound eye morphogenesis;GO:0007155//cell adhesion;GO:0007411//axon guidance;GO:0010769//regulation of cell morphogenesis involved in differentiation;GO:0010975//regulation of neuron projection development;GO:0048675//axon extension
CSbapl.79737	0.619718	1.73222	0.803618	1.21291e-45	2.44977e-43	--	terA [Trichonephila clavipes]	-	-	-	-	-	-	-
CSbapl.96676	1.83099	1.58258	2.39922	1.42909e-45	2.8712e-43	--	serine pats1 threonine-protein kinase, partial [Mytilus galloprovincialis]	-	-	-	-	-	GO:0003824//catalytic activity	GO:0009987//cellular process
CSbapl.7588	0.366197	0.339559	0.908269	2.07792e-45	4.1529e-43	Traf3	TNF receptor-associated factor 3 [Mytilus coruscus]	-	-	-	-	GO:0005886//plasma membrane;GO:0043235//receptor complex;GO:0044444//cytoplasmic part	GO:0019900//kinase binding;GO:0032813//tumor necrosis factor receptor superfamily binding;GO:0044389//ubiquitin-like protein ligase binding;GO:0070735//protein-glycine ligase activity	GO:0002697//regulation of immune effector process;GO:0002756//MyD88-independent toll-like receptor signaling pathway;GO:0006508//proteolysis;GO:0009620//response to fungus;GO:0012501//programmed cell death;GO:0019221//cytokine-mediated signaling pathway;GO:0032479//regulation of type I interferon production;GO:0043433//negative regulation of sequence-specific DNA binding transcription factor acti…
CSbapl.23881	1.07042	0.542079	1.2093	4.04118e-45	8.03459e-43	Unc-89	LOW QUALITY PROTEIN: titin-like [Crassostrea virginica]	Human Diseases;Human Diseases	Cardiovascular diseases;Cardiovascular diseases	ko05410//Hypertrophic cardiomyopathy (HCM);ko05414//Dilated cardiomyopathy (DCM)	K12567;K12567	GO:0030017//sarcomere;GO:0043227//membrane-bounded organelle	GO:0008092//cytoskeletal protein binding;GO:0016301//kinase activity;GO:0019899//enzyme binding;GO:0043167//ion binding	GO:0006468//protein phosphorylation;GO:0006936//muscle contraction;GO:0007507//heart development;GO:0009888//tissue development;GO:0030239//myofibril assembly;GO:0050896//response to stimulus;GO:0065007//biological regulation
CSbapl.39372	0.366197	0.260351	0.80491	4.79146e-45	9.47691e-43	FGFR2	Fibroblast growth factor receptor [Mizuhopecten yessoensis]	-	-	-	-	-	-	-
CSbapl.25096	0.450704	0.277678	0.781654	5.36531e-45	1.05572e-42	roco6	neuralized pats1, partial [Mytilus galloprovincialis]	-	-	-	-	-	-	-
CSbapl.51769	0.605634	0.517777	1.09561	7.54647e-45	1.47729e-42	POL	Transposon Ty3-G Gag-Pol polyprotein [Araneus ventricosus]	-	-	-	-	-	-	-
CSbapl.75148	9.5493	5.98065	8.62661	1.25586e-44	2.44593e-42	DERL2	serine/threonine-protein phosphatase 6 regulatory ankyrin repeat subunit B-like, partial [Strongylocentrotus purpuratus]	Genetic Information Processing	Folding, sorting and degradation	ko04141//Protein processing in endoplasmic reticulum	K13989	-	-	-
CSbapl.99892	0.84507	3.05513	1.65633	1.95547e-44	3.78915e-42	DNAH6	dynein heavy chain 6, axonemal-like isoform X1 [Crassostrea virginica]	Human Diseases	Neurodegenerative diseases	ko05016//Huntington disease	K10408	GO:0005858//axonemal dynein complex	GO:0003774//motor activity;GO:0032550//purine ribonucleoside binding	GO:0007017//microtubule-based process;GO:0048870//cell motility
CSbapl.43898	0.591549	0.254275	0.702842	3.09106e-44	5.95935e-42	Rim2	solute carrier family 25 member 36-like isoform X2 [Octopus vulgaris]	-	-	-	-	GO:0016020//membrane;GO:0043231//intracellular membrane-bounded organelle	GO:0015215//nucleotide transmembrane transporter activity	GO:0000959//mitochondrial RNA metabolic process;GO:0006862//nucleotide transport;GO:0007005//mitochondrion organization;GO:0015980//energy derivation by oxidation of organic compounds;GO:0042391//regulation of membrane potential;GO:0043627//response to estrogen
CSbapl.12946	0.239437	0.981098	0.346253	4.48904e-44	8.61106e-42	Dsp1	PREDICTED: high mobility group-T protein [Crassostrea gigas]	Cellular Processes;Cellular Processes;Genetic Information Processing	Cell growth and death;Transport and catabolism;Replication and repair	ko04217//Necroptosis;ko04140//Autophagy - animal;ko03410//Base excision repair	K10802;K10802;K10802	-	-	-
CSbapl.26677	2.28169	2.60801	1.53101	4.84509e-44	9.24758e-42	ifa-1	retrograde protein of 51 kDa-like isoform X4 [Crassostrea virginica]	-	-	-	-	GO:0043234//protein complex	-	-
CSbapl.32200	0.760563	1.68407	0.741602	7.96491e-44	1.51266e-41	stau2	double-stranded RNA-binding protein Staufen homolog [Mizuhopecten yessoensis]	-	-	-	-	GO:0043231//intracellular membrane-bounded organelle	GO:0003723//RNA binding	-
CSbapl.42079	7.21127	4.52678	6.68863	1.22846e-43	2.32148e-41	--	serine/threonine-protein phosphatase 6 regulatory ankyrin repeat subunit B-like [Aedes albopictus]	-	-	-	-	-	-	-
CSbapl.70481	0.915493	0.715572	1.50258	1.23599e-43	2.32422e-41	CadN	PREDICTED: neural-cadherin-like [Crassostrea gigas]	-	-	-	-	GO:0016020//membrane;GO:0044464//cell part	GO:0005515//protein binding	GO:0001745//compound eye morphogenesis;GO:0007155//cell adhesion;GO:0007411//axon guidance;GO:0010769//regulation of cell morphogenesis involved in differentiation;GO:0010975//regulation of neuron projection development;GO:0048675//axon extension
CSbapl.74409	1.77465	0.84586	1.72351	2.17165e-43	4.06364e-41	--	ankyrin-1-like [Octopus vulgaris]	-	-	-	-	-	-	GO:0044699//single-organism process
CSbapl.96578	3.46479	2.44847	3.92377	7.41271e-43	1.38032e-40	--	serine/threonine-protein phosphatase 6 regulatory ankyrin repeat subunit B-like [Crassostrea virginica]	-	-	-	-	-	-	-
CSbapl.74475	0.478873	0.183843	0.630491	1.07077e-42	1.98421e-40	PRODH	proline dehydrogenase 1, mitochondrial-like isoform X4 [Crassostrea virginica]	Metabolism;Metabolism	Global and overview maps;Amino acid metabolism	ko01100//Metabolic pathways;ko00330//Arginine and proline metabolism	K00318;K00318	GO:0019866//organelle inner membrane;GO:0044429//mitochondrial part	GO:0016645//oxidoreductase activity, acting on the CH-NH group of donors;GO:0031406//carboxylic acid binding	GO:0006536//glutamate metabolic process;GO:0006560//proline metabolic process;GO:0009416//response to light stimulus
CSbapl.25651	1.25352	2.0297	0.965116	1.75216e-42	3.23117e-40	CNTRL	centriolin-like isoform X13 [Crassostrea virginica]	-	-	-	-	GO:0005737//cytoplasm;GO:0005815//microtubule organizing center	GO:0005488//binding	GO:0000278//mitotic cell cycle
CSbapl.89009	0.056338	0.0069757	0.217054	2.79536e-42	5.13016e-40	--	latent transforming growth factor beta binding protein [Haliotis diversicolor supertexta]	-	-	-	-	-	-	-
CSbapl.8004	0.802817	1.29523	2.20413	3.08921e-42	5.64231e-40	Ctsf	cathepsin F [Haliotis discus discus]	Cellular Processes;Cellular Processes	Cell growth and death;Transport and catabolism	ko04210//Apoptosis;ko04142//Lysosome	K01373;K01373	-	GO:0008233//peptidase activity	GO:0006508//proteolysis
CSbapl.12688	0.619718	1.50293	0.657623	3.34237e-42	6.07564e-40	--	microtubule-associated protein futsch [Lingula anatina]	-	-	-	-	-	-	-
CSbapl.16834	0.661972	1.95095	0.926357	3.43547e-42	6.21527e-40	RhoGAPp190	rho GTPase-activating protein 190-like [Mizuhopecten yessoensis]	Cellular Processes;Organismal Systems	Cellular community - eukaryotes;Immune system	ko04510//Focal adhesion;ko04670//Leukocyte transendothelial migration	K13709;K13709	-	-	-
CSbapl.75995	0.56338	1.20117	0.463824	6.15839e-42	1.10889e-39	Cyp1	peptidyl-prolyl cis-trans isomerase-like [Sparus aurata]	Environmental Information Processing;Human Diseases;Human Diseases;Human Diseases;Environmental Information Processing;Human Diseases	Signal transduction;Neurodegenerative diseases;Neurodegenerative diseases;Infectious diseases;Signal transduction;Neurodegenerative diseases	ko04020//Calcium signaling pathway;ko05010//Alzheimer disease;ko05016//Huntington disease;ko05145//Toxoplasmosis;ko04022//cGMP - PKG signaling pathway;ko05012//Parkinson disease	K09565;K09565;K09565;K09565;K09565;K09565	-	-	-
CSbapl.24432	0.352113	0.121512	0.510336	6.29344e-42	1.12788e-39	--	-	-	-	-	-	-	-	-
CSbapl.56506	0.126761	0.918767	0.363049	6.88451e-42	1.22805e-39	Rsl24d1	probable ribosome biogenesis protein RLP24 [Mizuhopecten yessoensis]	Genetic Information Processing	Translation	ko03010//Ribosome	K02896	GO:0015934//large ribosomal subunit;GO:0043231//intracellular membrane-bounded organelle	GO:0003824//catalytic activity;GO:0005198//structural molecule activity	GO:0010467//gene expression;GO:0022613//ribonucleoprotein complex biogenesis
CSbapl.86837	1.29577	3.66449	2.31395	7.35855e-42	1.3065e-39	--	-	-	-	-	-	-	-	-
CSbapl.60084	3.07042	3.34451	5.26615	8.00644e-42	1.41495e-39	VDR	PREDICTED: nuclear hormone receptor HR96 isoform X2 [Crassostrea gigas]	Human Diseases;Organismal Systems;Organismal Systems;Organismal Systems	Infectious diseases;Endocrine system;Digestive system;Excretory system	ko05152//Tuberculosis;ko04928//Parathyroid hormone synthesis, secretion and action;ko04978//Mineral absorption;ko04961//Endocrine and other factor-regulated calcium reabsorption	K08539;K08539;K08539;K08539	GO:0031981//nuclear lumen;GO:0043234//protein complex	GO:0004879//RNA polymerase II transcription factor activity, ligand-activated sequence-specific DNA binding;GO:0005496//steroid binding;GO:0005515//protein binding;GO:0038023//signaling receptor activity;GO:0043167//ion binding;GO:0043178//alcohol binding;GO:0043565//sequence-specific DNA binding;GO:0044212//transcription regulatory region DNA binding	GO:0002683//negative regulation of immune system process;GO:0003006//developmental process involved in reproduction;GO:0006357//regulation of transcription from RNA polymerase II promoter;GO:0006897//endocytosis;GO:0007166//cell surface receptor signaling pathway;GO:0009605//response to external stimulus;GO:0009653//anatomical structure morphogenesis;GO:0009755//hormone-mediated signaling pathway…
CSbapl.51279	0.619718	1.48672	0.670543	2.4653e-41	4.33677e-39	ttll7	PREDICTED: tubulin polyglutamylase TTLL7 isoform X1 [Crassostrea gigas]	-	-	-	-	GO:0042995//cell projection	-	GO:0018200//peptidyl-glutamic acid modification;GO:0044767//single-organism developmental process
CSbapl.78281	1.12676	1.18969	2.22351	2.49062e-41	4.36122e-39	Sorbs1	Vinexin [Mizuhopecten yessoensis]	-	-	-	-	GO:0005924//cell-substrate adherens junction;GO:0016020//membrane;GO:0031981//nuclear lumen;GO:0044430//cytoskeletal part	GO:0005515//protein binding	GO:0007155//cell adhesion;GO:0016043//cellular component organization;GO:0044763//single-organism cellular process;GO:0048518//positive regulation of biological process;GO:0050794//regulation of cellular process;GO:0051234//establishment of localization;GO:0051716//cellular response to stimulus
CSbapl.68762	2.5493	3.41269	5.35788	5.46015e-40	9.51736e-38	qki-b	PREDICTED: protein quaking-B isoform X2 [Crassostrea gigas]	-	-	-	-	-	GO:0003676//nucleic acid binding	GO:0010467//gene expression;GO:0044763//single-organism cellular process;GO:0044767//single-organism developmental process
CSbapl.68689	0.746479	0.524527	1.14212	1.22781e-39	2.13042e-37	SHANK1	PREDICTED: SH3 and multiple ankyrin repeat domains protein 2 isoform X3 [Crassostrea gigas]	-	-	-	-	GO:0005882//intermediate filament;GO:0005887//integral component of plasma membrane;GO:0005903//brush border;GO:0031090//organelle membrane;GO:0031513//nonmotile primary cilium;GO:0044297//cell body;GO:0044309//neuron spine;GO:0097060//synaptic membrane	GO:0019904//protein domain specific binding;GO:0030159//receptor signaling complex scaffold activity;GO:0035254//glutamate receptor binding	GO:0007417//central nervous system development;GO:0007611//learning or memory;GO:0022607//cellular component assembly;GO:0031667//response to nutrient levels;GO:0048167//regulation of synaptic plasticity;GO:0051703//intraspecies interaction between organisms
CSbapl.24498	0.690141	1.2365	2.01421	3.05824e-39	5.28246e-37	--	Endonuclease/exonuclease/phosphatase,Reverse transcriptase domain [Cinara cedri]	-	-	-	-	-	-	-
CSbapl.66339	0.211268	0.143114	0.494832	4.63583e-39	7.97133e-37	--	PREDICTED: cyclic GMP-AMP synthase isoform X2 [Crassostrea gigas]	-	-	-	-	-	-	-
CSbapl.41527	0.84507	0.481548	1.13824	5.91912e-39	1.01323e-36	--	-	-	-	-	-	-	-	-
CSbapl.25477	0.295775	0.481998	1.08398	6.93203e-39	1.18132e-36	--	serine pats1 threonine-protein kinase, partial [Mytilus galloprovincialis]	-	-	-	-	-	-	-
CSbapl.39803	0.901408	0.722097	1.5491	8.7058e-39	1.47701e-36	KAZN	kazrin-like isoform X1 [Mizuhopecten yessoensis]	-	-	-	-	GO:0005911//cell-cell junction;GO:0044464//cell part	GO:0005488//binding	-
CSbapl.78287	1.22535	0.856211	1.71447	1.15076e-38	1.94372e-36	Zmiz1	zinc finger MIZ domain-containing protein 1-like isoform X2 [Mizuhopecten yessoensis]	-	-	-	-	GO:0031981//nuclear lumen	-	GO:0006357//regulation of transcription from RNA polymerase II promoter;GO:0007028//cytoplasm organization;GO:0007568//aging;GO:0008284//positive regulation of cell proliferation;GO:0009887//organ morphogenesis;GO:0040007//growth;GO:0043009//chordate embryonic development;GO:0048514//blood vessel morphogenesis
CSbapl.63781	0.704225	0.708371	1.40181	2.38553e-38	4.01158e-36	GVINP1	interferon-induced very large GTPase 1-like [Mizuhopecten yessoensis]	-	-	-	-	-	-	-
CSbapl.79637	1.67606	1.33033	2.38501	2.43418e-38	4.07543e-36	Myo15a	PREDICTED: unconventional myosin-XV isoform X12 [Crassostrea gigas]	-	-	-	-	GO:0005902//microvillus;GO:0031988//membrane-bounded vesicle;GO:0043232//intracellular non-membrane-bounded organelle	GO:0005488//binding	GO:0007610//behavior;GO:0048598//embryonic morphogenesis;GO:0050954//sensory perception of mechanical stimulus
CSbapl.43174	0.450704	0.309856	0.801034	2.65319e-38	4.42272e-36	CRB1	Protein crumbs-like 2 [Mizuhopecten yessoensis]	-	-	-	-	-	GO:0046983//protein dimerization activity	GO:0007219//Notch signaling pathway;GO:0030154//cell differentiation
CSbapl.20283	1.66197	3.46535	1.98966	5.29877e-38	8.75627e-36	Nckap1	PREDICTED: nck-associated protein 1 isoform X27 [Crassostrea gigas]	-	-	-	-	GO:0005886//plasma membrane;GO:0005924//cell-substrate adherens junction;GO:0031252//cell leading edge;GO:0031988//membrane-bounded vesicle;GO:0042995//cell projection;GO:0043234//protein complex;GO:0044425//membrane part;GO:0044444//cytoplasmic part	GO:0017048//Rho GTPase binding	GO:0001667//ameboidal-type cell migration;GO:0002431//Fc receptor mediated stimulatory signaling pathway;GO:0006952//defense response;GO:0007169//transmembrane receptor protein tyrosine kinase signaling pathway;GO:0007265//Ras protein signal transduction;GO:0008105//asymmetric protein localization;GO:0008595//anterior/posterior axis specification, embryo;GO:0010171//body morphogenesis;GO:0010591/…
CSbapl.33997	0.126761	0.0990099	0.419897	5.29728e-38	8.75627e-36	--	PREDICTED: protocadherin Fat 4 [Crassostrea gigas]	-	-	-	-	GO:0016020//membrane	GO:0004872//receptor activity;GO:0005515//protein binding	GO:0007166//cell surface receptor signaling pathway;GO:0022603//regulation of anatomical structure morphogenesis;GO:0032535//regulation of cellular component size;GO:0040012//regulation of locomotion;GO:0048522//positive regulation of cellular process;GO:0048583//regulation of response to stimulus;GO:0051128//regulation of cellular component organization;GO:0051240//positive regulation of multice…
CSbapl.78773	2.91549	2.32381	3.75452	5.53558e-38	9.10817e-36	ft	Fibropellin-1 [Mizuhopecten yessoensis]	-	-	-	-	GO:0005576//extracellular region	-	-
CSbapl.96445	1.4507	2.67169	3.77132	6.39457e-38	1.04764e-35	sup-17	PREDICTED: disintegrin and metalloproteinase domain-containing protein 10 isoform X1 [Crassostrea gigas]	Human Diseases;Organismal Systems;Human Diseases	Neurodegenerative diseases;Development and regeneration;Infectious diseases	ko05010//Alzheimer disease;ko04361//Axon regeneration;ko05120//Epithelial cell signaling in Helicobacter pylori infection	K06704;K06704;K06704	GO:0012505//endomembrane system;GO:0031984//organelle subcompartment;GO:0043231//intracellular membrane-bounded organelle;GO:0044444//cytoplasmic part	GO:0004175//endopeptidase activity;GO:0005488//binding	GO:0033619//membrane protein proteolysis;GO:0044763//single-organism cellular process;GO:0048522//positive regulation of cellular process;GO:0050896//response to stimulus
CSbapl.13562	0.295775	1.10711	0.463824	9.23025e-38	1.50575e-35	--	protein sprouty homolog 2-like [Mizuhopecten yessoensis]	-	-	-	-	GO:0005737//cytoplasm;GO:0005856//cytoskeleton;GO:0016020//membrane	GO:0019900//kinase binding;GO:0030295//protein kinase activator activity	GO:0001933//negative regulation of protein phosphorylation;GO:0007173//epidermal growth factor receptor signaling pathway;GO:0008283//cell proliferation;GO:0009887//organ morphogenesis;GO:0010467//gene expression;GO:0030154//cell differentiation;GO:0030324//lung development;GO:0035239//tube morphogenesis;GO:0042981//regulation of apoptotic process;GO:0043087//regulation of GTPase activity;GO:0043…
CSbapl.95243	0.690141	0.39919	0.913437	1.79721e-37	2.91935e-35	FHOD3	FH1/FH2 domain-containing protein 3 [Mizuhopecten yessoensis]	-	-	-	-	GO:0030017//sarcomere;GO:0036379//myofilament;GO:0043231//intracellular membrane-bounded organelle	GO:0005515//protein binding	GO:0003008//system process;GO:0007435//salivary gland morphogenesis;GO:0010770//positive regulation of cell morphogenesis involved in differentiation;GO:0012501//programmed cell death;GO:0019725//cellular homeostasis;GO:0030239//myofibril assembly;GO:0030334//regulation of cell migration;GO:0030833//regulation of actin filament polymerization;GO:0032233//positive regulation of actin filament bund…
CSbapl.90236	1.01408	0.734698	1.49354	3.1028e-37	5.01878e-35	Elmo1	engulfment and cell motility protein 1-like [Mizuhopecten yessoensis]	-	-	-	-	GO:0016020//membrane;GO:0044444//cytoplasmic part	GO:0005102//receptor binding;GO:0019904//protein domain specific binding	GO:0002252//immune effector process;GO:0002431//Fc receptor mediated stimulatory signaling pathway;GO:0006897//endocytosis;GO:0006935//chemotaxis;GO:0006952//defense response;GO:0007010//cytoskeleton organization;GO:0007169//transmembrane receptor protein tyrosine kinase signaling pathway;GO:0007265//Ras protein signal transduction;GO:0010324//membrane invagination;GO:0045765//regulation of angio…
CSbapl.68255	1.07042	0.766427	1.53876	3.27315e-37	5.27198e-35	Parp4	poly [ADP-ribose] polymerase 4-like isoform X1 [Crassostrea virginica]	Cellular Processes;Organismal Systems;Genetic Information Processing	Cell growth and death;Aging;Replication and repair	ko04210//Apoptosis;ko04212//Longevity regulating pathway - worm;ko03410//Base excision repair	K10798;K10798;K10798	GO:0005819//spindle;GO:0031988//membrane-bounded vesicle;GO:0032991//macromolecular complex	GO:0005515//protein binding;GO:0016763//transferase activity, transferring pentosyl groups	GO:0006278//RNA-dependent DNA replication;GO:0006952//defense response;GO:0016265//death;GO:0036211//protein modification process;GO:0044267//cellular protein metabolic process;GO:0044710//single-organism metabolic process;GO:0044763//single-organism cellular process
CSbapl.27382	0.760563	0.773402	1.46899	3.36349e-37	5.39473e-35	crb	PREDICTED: protein crumbs isoform X2 [Crassostrea gigas]	-	-	-	-	GO:0005886//plasma membrane;GO:0044425//membrane part	GO:0005515//protein binding	GO:0000904//cell morphogenesis involved in differentiation;GO:0002009//morphogenesis of an epithelium;GO:0008104//protein localization;GO:0009966//regulation of signal transduction;GO:0031323//regulation of cellular metabolic process;GO:0035088//establishment or maintenance of apical/basal cell polarity;GO:0042051//compound eye photoreceptor development;GO:0045216//cell-cell junction organization…
CSbapl.21429	0.71831	0.384113	0.894057	4.62914e-37	7.39364e-35	--	PREDICTED: protein piccolo [Crassostrea gigas]	-	-	-	-	-	-	-
CSbapl.71381	0.56338	0.365662	0.813953	4.85691e-37	7.72512e-35	Xpo1	PREDICTED: exportin-1 [Crassostrea gigas]	Genetic Information Processing;Human Diseases;Human Diseases;Genetic Information Processing;Environmental Information Processing	Translation;Infectious diseases;Infectious diseases;Translation;Signal transduction	ko03013//RNA transport;ko05164//Influenza A;ko05166//HTLV-I infection;ko03008//Ribosome biogenesis in eukaryotes;ko04013//MAPK signaling pathway - fly	K14290;K14290;K14290;K14290;K14290	GO:0012505//endomembrane system;GO:0016604//nuclear body;GO:0031090//organelle membrane;GO:0032991//macromolecular complex;GO:0043232//intracellular non-membrane-bounded organelle;GO:0044425//membrane part;GO:0044444//cytoplasmic part	GO:0003676//nucleic acid binding;GO:0017016//Ras GTPase binding;GO:0022892//substrate-specific transporter activity	GO:0000054//ribosomal subunit export from nucleus;GO:0000087//mitotic M phase;GO:0000278//mitotic cell cycle;GO:0006357//regulation of transcription from RNA polymerase II promoter;GO:0009620//response to fungus;GO:0009894//regulation of catabolic process;GO:0017015//regulation of transforming growth factor beta receptor signaling pathway;GO:0033157//regulation of intracellular protein transport;…
CSbapl.43901	0.535211	0.263726	0.722222	5.43367e-37	8.60662e-35	Steap4	metalloreductase STEAP2-like isoform X3 [Mizuhopecten yessoensis]	Organismal Systems	Digestive system	ko04978//Mineral absorption	K14738	-	-	-
CSbapl.15974	0.323944	0.189244	0.655039	6.19658e-37	9.77446e-35	--	RNA-directed DNA polymerase from mobile element jockey [Mizuhopecten yessoensis]	-	-	-	-	-	-	-
CSbapl.96851	1.67606	1.13524	1.99096	3.16303e-36	4.96883e-34	--	PREDICTED: ankyrin-3-like [Amphimedon queenslandica]	-	-	-	-	-	-	-
CSbapl.15480	0.126761	0.178668	0.543928	3.37194e-36	5.27529e-34	Cyfip2	PREDICTED: cytoplasmic FMR1-interacting protein [Crassostrea gigas]	Human Diseases;Human Diseases;Genetic Information Processing;Cellular Processes	Infectious diseases;Infectious diseases;Translation;Cell motility	ko05132//Salmonella infection;ko05130//Pathogenic Escherichia coli infection;ko03013//RNA transport;ko04810//Regulation of actin cytoskeleton	K05749;K05749;K05749;K05749	GO:0005924//cell-substrate adherens junction;GO:0031252//cell leading edge;GO:0031988//membrane-bounded vesicle;GO:0034518//RNA cap binding complex;GO:0042995//cell projection;GO:0044444//cytoplasmic part	GO:0003779//actin binding;GO:0017048//Rho GTPase binding	GO:0002431//Fc receptor mediated stimulatory signaling pathway;GO:0003407//neural retina development;GO:0006897//endocytosis;GO:0006952//defense response;GO:0007169//transmembrane receptor protein tyrosine kinase signaling pathway;GO:0007265//Ras protein signal transduction;GO:0007411//axon guidance;GO:0012501//programmed cell death;GO:0022604//regulation of cell morphogenesis;GO:0030031//cell pr…
CSbapl.89114	1.57746	1.18474	2.10594	4.45129e-36	6.93547e-34	pol	Retrovirus-related Pol polyprotein from transposon 17.6 [Exaiptasia pallida]	-	-	-	-	-	-	-
CSbapl.48306	0.225352	0.150765	0.457364	7.06526e-36	1.09635e-33	PLXNA2	plexin-B2-like isoform X2 [Mizuhopecten yessoensis]	-	-	-	-	GO:0016020//membrane	GO:0004872//receptor activity	GO:0007166//cell surface receptor signaling pathway;GO:0007411//axon guidance;GO:0007417//central nervous system development;GO:0016477//cell migration;GO:0021602//cranial nerve morphogenesis;GO:0040012//regulation of locomotion;GO:0048483//autonomic nervous system development;GO:0048513//animal organ development
CSbapl.86004	0.197183	0.85081	0.320413	1.21782e-35	1.8821e-33	ATF2	cyclic AMP-dependent transcription factor ATF-7-like [Crassostrea virginica]	Environmental Information Processing;Organismal Systems;Environmental Information Processing;Human Diseases;Organismal Systems;Human Diseases;Human Diseases;Environmental Information Processing;Environmental Information Processing;Human Diseases;Human Diseases;Organismal Systems;Human Diseases;Organismal Systems;Organismal Systems;Organismal Systems;Organismal Systems;Human Diseases;Organismal Sy…	Signal transduction;Endocrine system;Signal transduction;Infectious diseases;Environmental adaptation;Cancers;Infectious diseases;Signal transduction;Signal transduction;Infectious diseases;Substance dependence;Endocrine system;Endocrine and metabolic diseases;Circulatory system;Nervous system;Endocrine system;Immune system;Substance dependence;Endocrine system;Signal transduction;Endocrine syste…	ko04151//PI3K-Akt signaling pathway;ko04911//Insulin secretion;ko04010//MAPK signaling pathway;ko05163//Human cytomegalovirus infection;ko04714//Thermogenesis;ko05203//Viral carcinogenesis;ko05161//Hepatitis B;ko04668//TNF signaling pathway;ko04022//cGMP - PKG signaling pathway;ko05166//HTLV-I infection;ko05034//Alcoholism;ko04915//Estrogen signaling pathway;ko04934//Cushing syndrome;ko04261//Adr…	K04450;K04450;K04450;K04450;K04450;K04450;K04450;K04450;K04450;K04450;K04450;K04450;K04450;K04450;K04450;K04450;K04450;K04450;K04450;K04450;K04450;K04450;K04450;K04450;K04450;K04450;K04450	GO:0005634//nucleus;GO:0005739//mitochondrion;GO:0016020//membrane;GO:0044446//intracellular organelle part	GO:0000977//RNA polymerase II regulatory region sequence-specific DNA binding;GO:0000981//RNA polymerase II transcription factor activity, sequence-specific DNA binding;GO:0008134//transcription factor binding;GO:0016740//transferase activity	GO:0002224//toll-like receptor signaling pathway;GO:0006325//chromatin organization;GO:0006357//regulation of transcription from RNA polymerase II promoter;GO:0006974//cellular response to DNA damage stimulus;GO:0044707//single-multicellular organism process;GO:0044710//single-organism metabolic process;GO:0044767//single-organism developmental process;GO:0048856//anatomical structure development…
CSbapl.48957	0.295775	0.222322	0.577519	1.42628e-35	2.19537e-33	--	PREDICTED: leukemia inhibitory factor receptor isoform X2 [Crassostrea gigas]	-	-	-	-	GO:0005886//plasma membrane;GO:0044425//membrane part	GO:0004896//cytokine receptor activity;GO:0005515//protein binding	GO:0019221//cytokine-mediated signaling pathway;GO:0044707//single-multicellular organism process;GO:0048522//positive regulation of cellular process;GO:0048583//regulation of response to stimulus
CSbapl.72052	1.73239	1.63749	0.843669	3.07092e-35	4.70788e-33	Rbp6	RNA-binding protein Musashi homolog 2-like isoform X15 [Mizuhopecten yessoensis]	Genetic Information Processing	Translation	ko03015//mRNA surveillance pathway	K14411	GO:0030529//intracellular ribonucleoprotein complex	GO:0008187//poly-pyrimidine tract binding	GO:0048468//cell development
CSbapl.59901	0.380282	0.166067	0.4677	3.23369e-35	4.93758e-33	Adar	Double-stranded RNA-specific adenosine deaminase, partial [Balearica regulorum gibbericeps]	-	-	-	-	GO:0044428//nuclear part	GO:0003723//RNA binding;GO:0004000//adenosine deaminase activity	GO:0006396//RNA processing;GO:0006952//defense response;GO:0009451//RNA modification;GO:0016441//posttranscriptional gene silencing;GO:0019221//cytokine-mediated signaling pathway;GO:0030097//hemopoiesis;GO:0030154//cell differentiation;GO:0031047//gene silencing by RNA;GO:0048523//negative regulation of cellular process;GO:0051704//multi-organism process
CSbapl.25203	1.26761	1.05648	1.81137	3.28132e-35	4.99035e-33	SLC4A10	electroneutral sodium bicarbonate exchanger 1-like isoform X5 [Mizuhopecten yessoensis]	-	-	-	-	GO:0016020//membrane	-	GO:0006810//transport;GO:0044763//single-organism cellular process;GO:0044767//single-organism developmental process;GO:0048856//anatomical structure development
CSbapl.82497	0.957746	2.19667	1.17571	6.78435e-35	1.02769e-32	HNRNPD	heterogeneous nuclear ribonucleoprotein D-like isoform X1 [Mizuhopecten yessoensis]	-	-	-	-	GO:0005681//spliceosomal complex;GO:0005700//polytene chromosome;GO:0016607//nuclear speck;GO:0031988//membrane-bounded vesicle;GO:0044444//cytoplasmic part;GO:0044798//nuclear transcription factor complex	GO:0001071//nucleic acid binding transcription factor activity;GO:0003729//mRNA binding;GO:0043565//sequence-specific DNA binding	GO:0000904//cell morphogenesis involved in differentiation;GO:0000956//nuclear-transcribed mRNA catabolic process;GO:0006355//regulation of transcription, DNA-templated;GO:0006417//regulation of translation;GO:0006913//nucleocytoplasmic transport;GO:0010629//negative regulation of gene expression;GO:0010631//epithelial cell migration;GO:0019094//pole plasm mRNA localization;GO:0043488//regulation…
CSbapl.93599	0.0985915	0.0339784	0.244186	6.91927e-35	1.04399e-32	ADCY2	adenylate cyclase type 2-like isoform X2 [Mizuhopecten yessoensis]	Metabolism;Human Diseases;Environmental Information Processing;Organismal Systems;Environmental Information Processing;Organismal Systems;Human Diseases;Organismal Systems;Organismal Systems;Environmental Information Processing;Organismal Systems;Organismal Systems;Metabolism;Environmental Information Processing;Human Diseases;Organismal Systems;Organismal Systems;Cellular Processes;Organismal Sy…	Global and overview maps;Cancers;Signal transduction;Digestive system;Signal transduction;Endocrine system;Infectious diseases;Environmental adaptation;Endocrine system;Signal transduction;Sensory system;Circulatory system;Nucleotide metabolism;Signal transduction;Infectious diseases;Endocrine system;Endocrine system;Cell growth and death;Endocrine system;Endocrine and metabolic diseases;Nervous …	ko01100//Metabolic pathways;ko05200//Pathways in cancer;ko04020//Calcium signaling pathway;ko04972//Pancreatic secretion;ko04024//cAMP signaling pathway;ko04911//Insulin secretion;ko05163//Human cytomegalovirus infection;ko04714//Thermogenesis;ko04921//Oxytocin signaling pathway;ko04015//Rap1 signaling pathway;ko04750//Inflammatory mediator regulation of TRP channels;ko04270//Vascular smooth musc…	K08042;K08042;K08042;K08042;K08042;K08042;K08042;K08042;K08042;K08042;K08042;K08042;K08042;K08042;K08042;K08042;K08042;K08042;K08042;K08042;K08042;K08042;K08042;K08042;K08042;K08042;K08042;K08042;K08042;K08042;K08042;K08042;K08042;K08042;K08042;K08042;K08042;K08042;K08042;K08042;K08042;K08042;K08042;K08042;K08042;K08042;K08042;K08042;K08042	GO:0032991//macromolecular complex;GO:0043005//neuron projection;GO:0044424//intracellular part;GO:0098589//membrane region	GO:0004016//adenylate cyclase activity;GO:0019899//enzyme binding;GO:0032403//protein complex binding;GO:0046983//protein dimerization activity	GO:0006171//cAMP biosynthetic process;GO:0007169//transmembrane receptor protein tyrosine kinase signaling pathway;GO:0007188//adenylate cyclase-modulating G-protein coupled receptor signaling pathway;GO:0009719//response to endogenous stimulus;GO:0010033//response to organic substance;GO:0043085//positive regulation of catalytic activity;GO:0044765//single-organism transport;GO:0045937//positive…
CSbapl.44714	0.507042	0.0913591	0.293282	8.7584e-35	1.31628e-32	--	NXPE family member 4-like [Mizuhopecten yessoensis]	-	-	-	-	-	-	-
CSbapl.1630	0.352113	0.303555	0.782946	1.42972e-34	2.14026e-32	--	-	-	-	-	-	-	-	-
CSbapl.79216	0.140845	0.0429793	0.263566	1.7181e-34	2.56191e-32	--	protein asteroid homolog 1-like [Mizuhopecten yessoensis]	-	-	-	-	-	-	-
CSbapl.65430	0.619718	0.543429	1.18605	2.61762e-34	3.88803e-32	mical3a	protein-methionine sulfoxide oxidase mical3b-like isoform X3 [Mizuhopecten yessoensis]	-	-	-	-	GO:0005634//nucleus	GO:0005515//protein binding;GO:0016709//oxidoreductase activity, acting on paired donors, with incorporation or reduction of molecular oxygen, NAD(P)H as one donor, and incorporation of one atom of oxygen;GO:0046872//metal ion binding	GO:0007010//cytoskeleton organization;GO:0008152//metabolic process;GO:0044763//single-organism cellular process
CSbapl.29925	0.394366	0.222997	0.573643	2.97542e-34	4.40236e-32	EVI5	ecotropic viral integration site 5 ortholog-like isoform X2 [Crassostrea virginica]	-	-	-	-	GO:0044424//intracellular part	-	-
CSbapl.76694	0.169014	0.15279	0.5323	6.6996e-34	9.87428e-32	GCNT1	beta-1,3-galactosyl-O-glycosyl-glycoprotein beta-1,6-N-acetylglucosaminyltransferase-like [Mizuhopecten yessoensis]	Metabolism;Metabolism	Global and overview maps;Glycan biosynthesis and metabolism	ko01100//Metabolic pathways;ko00512//Mucin type O-glycan biosynthesis	K00727;K00727	GO:0016020//membrane;GO:0031988//membrane-bounded vesicle;GO:0043229//intracellular organelle;GO:0044421//extracellular region part;GO:0044422//organelle part	GO:0008375//acetylglucosaminyltransferase activity	GO:0006486//protein glycosylation;GO:0009887//organ morphogenesis;GO:0043434//response to peptide hormone
CSbapl.31046	0.323944	0.255626	0.660207	1.292e-33	1.8969e-31	MALRD1	PREDICTED: MAM and LDL-receptor class A domain-containing protein 2-like [Crassostrea gigas]	-	-	-	-	-	-	-
CSbapl.100847	0.323944	0.137264	0.449612	1.5274e-33	2.23393e-31	--	myb-like protein X [Oncorhynchus kisutch]	-	-	-	-	-	-	-
CSbapl.59025	0.816901	0.543654	1.13437	4.24324e-33	6.18234e-31	myof	PREDICTED: myoferlin isoform X5 [Crassostrea gigas]	-	-	-	-	GO:0005768//endosome;GO:0012506//vesicle membrane;GO:0016023//cytoplasmic, membrane-bounded vesicle;GO:0044459//plasma membrane part	GO:0005543//phospholipid binding;GO:0046872//metal ion binding	GO:0044802//single-organism membrane organization
CSbapl.69606	0.746479	2.64154	1.5478	4.71398e-33	6.84208e-31	DNAH10	dynein heavy chain 10, axonemal-like isoform X2 [Mizuhopecten yessoensis]	Human Diseases	Neurodegenerative diseases	ko05016//Huntington disease	K10408	GO:0005858//axonemal dynein complex	GO:0003774//motor activity;GO:0032550//purine ribonucleoside binding	GO:0007017//microtubule-based process
CSbapl.19976	1.35211	2.90527	1.77649	7.36365e-33	1.06474e-30	Pol	RNA-directed DNA polymerase from mobile element jockey [Stylophora pistillata]	-	-	-	-	-	-	-
CSbapl.27518	0.211268	0.10261	0.392765	1.11689e-32	1.60887e-30	--	ankyrin-3-like isoform X1 [Photinus pyralis]	-	-	-	-	-	-	-
CSbapl.39045	1.08451	1.16179	0.5	1.13959e-32	1.6354e-30	Igf2bp2	insulin-like growth factor 2 mRNA binding protein 1 [Pinctada fucata]	Human Diseases	Cancers	ko05206//MicroRNAs in cancer	K17391	GO:0005681//spliceosomal complex;GO:0043005//neuron projection;GO:0044297//cell body	GO:0003729//mRNA binding	GO:0007416//synapse assembly;GO:0010467//gene expression;GO:0032103//positive regulation of response to external stimulus;GO:0042551//neuron maturation;GO:0044238//primary metabolic process;GO:0044260//cellular macromolecule metabolic process;GO:0048232//male gamete generation
CSbapl.68244	0.535211	1.23177	0.585271	1.28134e-32	1.83193e-30	CCR4	Glucose-repressible alcohol dehydrogenase transcriptional effector [Mizuhopecten yessoensis]	-	-	-	-	-	-	-
CSbapl.66779	0.690141	0.34811	0.861757	1.47861e-32	2.10609e-30	PIAP	inhibitor of apoptosis protein-like isoform X1 [Mizuhopecten yessoensis]	Human Diseases;Cellular Processes;Human Diseases;Human Diseases;Cellular Processes;Genetic Information Processing;Organismal Systems;Human Diseases;Cellular Processes;Human Diseases;Environmental Information Processing;Environmental Information Processing;Human Diseases;Environmental Information Processing;Cellular Processes;Organismal Systems	Cancers;Cellular community - eukaryotes;Infectious diseases;Infectious diseases;Cell growth and death;Folding, sorting and degradation;Immune system;Infectious diseases;Cell growth and death;Cancers;Signal transduction;Signal transduction;Drug resistance;Signal transduction;Cell growth and death;Immune system	ko05200//Pathways in cancer;ko04510//Focal adhesion;ko05132//Salmonella infection;ko05168//Herpes simplex infection;ko04210//Apoptosis;ko04120//Ubiquitin mediated proteolysis;ko04621//NOD-like receptor signaling pathway;ko05145//Toxoplasmosis;ko04217//Necroptosis;ko05222//Small cell lung cancer;ko04668//TNF signaling pathway;ko04390//Hippo signaling pathway;ko01524//Platinum drug resistance;ko040…	K16060;K16060;K16060;K16060;K16060;K16060;K16060;K16060;K16060;K16060;K16060;K16060;K16060;K16060;K16060;K16060	-	-	-
CSbapl.21621	0.816901	0.79613	1.5478	1.70608e-32	2.42105e-30	X-element\ORF2	Pericentriolar material 1 protein [Exaiptasia pallida]	-	-	-	-	-	-	-
CSbapl.52447	0.408451	0.244599	0.608527	1.88044e-32	2.6586e-30	--	zonadhesin-like [Mizuhopecten yessoensis]	-	-	-	-	-	-	-
CSbapl.11869	0.788732	0.44757	0.990956	2.44232e-32	3.44024e-30	ARAP2	PREDICTED: arf-GAP with Rho-GAP domain, ANK repeat and PH domain-containing protein 2 isoform X3 [Crassostrea gigas]	Cellular Processes	Transport and catabolism	ko04144//Endocytosis	K18439	GO:0005622//intracellular	GO:0043167//ion binding	GO:0007165//signal transduction
CSbapl.61689	1.07042	0.632538	1.323	3.2061e-32	4.49951e-30	Blnk	PREDICTED: pollen-specific leucine-rich repeat extensin-like protein 1 isoform X8 [Crassostrea gigas]	-	-	-	-	GO:0005737//cytoplasm	-	GO:0001775//cell activation;GO:0001934//positive regulation of protein phosphorylation;GO:0002768//immune response-regulating cell surface receptor signaling pathway;GO:0006950//response to stress;GO:0007599//hemostasis;GO:0048584//positive regulation of response to stimulus
CSbapl.55405	0.28169	0.434743	1.00388	3.67102e-32	5.13311e-30	TLR6	PREDICTED: toll-like receptor 2 [Crassostrea gigas]	Human Diseases;Environmental Information Processing;Human Diseases;Human Diseases;Human Diseases;Human Diseases;Cellular Processes;Human Diseases;Human Diseases;Human Diseases;Human Diseases;Organismal Systems;Human Diseases;Human Diseases;Human Diseases;Human Diseases;Human Diseases;Human Diseases;Human Diseases;Human Diseases	Infectious diseases;Signal transduction;Infectious diseases;Cancers;Infectious diseases;Infectious disease: viral;Transport and catabolism;Infectious diseases;Infectious diseases;Infectious diseases;Infectious diseases;Immune system;Infectious diseases;Infectious diseases;Infectious diseases;Cancer: overview;Infectious diseases;Infectious diseases;Immune diseases;Immune diseases	ko05132//Salmonella infection;ko04151//PI3K-Akt signaling pathway;ko05168//Herpes simplex infection;ko05205//Proteoglycans in cancer;ko05152//Tuberculosis;ko05170//Human immunodeficiency virus 1 infection;ko04145//Phagosome;ko05145//Toxoplasmosis;ko05169//Epstein-Barr virus infection;ko05161//Hepatitis B;ko05162//Measles;ko04620//Toll-like receptor signaling pathway;ko05134//Legionellosis;ko05146…	K10159;K10159;K10159;K10159;K10159;K10159;K10159;K10159;K10159;K10159;K10159;K10159;K10159;K10159;K10159;K10159;K10159;K10159;K10159;K10159	GO:0005737//cytoplasm;GO:0016021//integral component of membrane;GO:0043235//receptor complex	GO:0005488//binding;GO:0060089//molecular transducer activity	GO:0001819//positive regulation of cytokine production;GO:0002224//toll-like receptor signaling pathway;GO:0010557//positive regulation of macromolecule biosynthetic process;GO:0031328//positive regulation of cellular biosynthetic process;GO:0032675//regulation of interleukin-6 production;GO:0032680//regulation of tumor necrosis factor production;GO:0042327//positive regulation of phosphorylation…
CSbapl.59260	1.19718	1.11071	1.99612	3.724e-32	5.18818e-30	WFDC18	DBH-like monooxygenase protein 2-like protein [Trichoplax sp. H2]	-	-	-	-	-	-	-
CSbapl.51832	0.15493	0.49865	0.131783	3.78094e-32	5.24836e-30	Cenpe	kinesin-like protein KIN-7I [Crassostrea virginica]	-	-	-	-	-	-	-
CSbapl.69522	0.183099	0.0416292	0.23385	6.21951e-32	8.60208e-30	TSG101	tumor susceptibility gene 101 protein-like [Crassostrea virginica]	Cellular Processes	Transport and catabolism	ko04144//Endocytosis	K12183	GO:0005770//late endosome;GO:0031090//organelle membrane;GO:0031988//membrane-bounded vesicle;GO:0036452//ESCRT complex	GO:0003713//transcription coactivator activity;GO:0032182//ubiquitin-like protein binding;GO:0044389//ubiquitin-like protein ligase binding;GO:0046983//protein dimerization activity	GO:0006355//regulation of transcription, DNA-templated;GO:0006511//ubiquitin-dependent protein catabolic process;GO:0007041//lysosomal transport;GO:0008283//cell proliferation;GO:0009913//epidermal cell differentiation;GO:0010638//positive regulation of organelle organization;GO:0016049//cell growth;GO:0016567//protein ubiquitination;GO:0022402//cell cycle process;GO:0043408//regulation of MAPK c…
CSbapl.46339	0.788732	1.4721	0.705426	7.49088e-32	1.03231e-29	FAM120A	PREDICTED: constitutive coactivator of PPAR-gamma-like protein 1 [Crassostrea gigas]	-	-	-	-	-	GO:0003723//RNA binding	-
CSbapl.55323	0.549296	0.625113	1.17829	8.02489e-32	1.10192e-29	SEMA-2A	semaphorin-2A-like [Octopus vulgaris]	-	-	-	-	GO:0044464//cell part	-	GO:0007411//axon guidance;GO:0007610//behavior
CSbapl.91482	0.239437	0.316382	0.771318	8.7385e-32	1.19561e-29	--	PREDICTED: nephrin isoform X2 [Poecilia reticulata]	Human Diseases;Environmental Information Processing;Cellular Processes;Environmental Information Processing;Environmental Information Processing;Environmental Information Processing;Cellular Processes;Human Diseases;Cellular Processes;Human Diseases;Human Diseases;Human Diseases	Cancers;Signal transduction;Transport and catabolism;Signal transduction;Signal transduction;Signal transduction;Cell motility;Cancers;Cellular community - eukaryotes;Cancers;Cancers;Drug resistance	ko05200//Pathways in cancer;ko04151//PI3K-Akt signaling pathway;ko04144//Endocytosis;ko04010//MAPK signaling pathway;ko04014//Ras signaling pathway;ko04015//Rap1 signaling pathway;ko04810//Regulation of actin cytoskeleton;ko05226//Gastric cancer;ko04550//Signaling pathways regulating pluripotency of stem cells;ko05230//Central carbon metabolism in cancer;ko05215//Prostate cancer;ko01521//EGFR tyr…	K05093;K05093;K05093;K05093;K05093;K05093;K05093;K05093;K05093;K05093;K05093;K05093	-	-	GO:0044707//single-multicellular organism process;GO:0044763//single-organism cellular process
CSbapl.22607	0.169014	0.101035	0.422481	9.04587e-32	1.23324e-29	--	leucine-rich repeat-containing protein 15-like [Octopus vulgaris]	Organismal Systems;Organismal Systems	Development and regeneration;Development	ko04361//Axon regeneration;ko04360//Axon guidance	K06839;K06839	-	-	-
CSbapl.32157	0.84507	1.19689	2.02455	1.01431e-31	1.37791e-29	BMP1	Hemicentin-1 [Mizuhopecten yessoensis]	-	-	-	-	-	-	-
CSbapl.93829	0.619718	1.22412	0.581395	3.46185e-31	4.68614e-29	--	ATP-binding cassette sub-family A member 2 [Collichthys lucidus]	-	-	-	-	-	-	-
CSbapl.68868	0.253521	0.0663816	0.315245	5.72177e-31	7.71793e-29	--	hypothetical protein AM593_08046, partial [Mytilus galloprovincialis]	-	-	-	-	-	-	-
CSbapl.74411	2.47887	1.74077	2.84755	6.97424e-31	9.37422e-29	--	serine/threonine-protein phosphatase 6 regulatory ankyrin repeat subunit B-like isoform X2 [Octopus vulgaris]	-	-	-	-	-	-	-
CSbapl.11668	0.408451	1.009	1.59819	1.06582e-30	1.42756e-28	SLC6A5	sodium-dependent proline transporter-like [Mizuhopecten yessoensis]	-	-	-	-	GO:0031224//intrinsic component of membrane	GO:0005283//sodium:amino acid symporter activity	GO:0007270//neuron-neuron synaptic transmission;GO:0015816//glycine transport;GO:0034220//ion transmembrane transport;GO:1903825//organic acid transmembrane transport
CSbapl.92250	0.929577	1.25855	2.04393	2.62795e-30	3.50758e-28	BPI	lipopolysaccharide-binding protein [Anadara sativa]	Human Diseases;Environmental Information Processing;Organismal Systems	Infectious diseases;Signal transduction;Immune system	ko05152//Tuberculosis;ko04064//NF-kappa B signaling pathway;ko04620//Toll-like receptor signaling pathway	K05399;K05399;K05399	GO:0005576//extracellular region	GO:0005488//binding	GO:0001819//positive regulation of cytokine production;GO:0002237//response to molecule of bacterial origin;GO:0002252//immune effector process;GO:0006954//inflammatory response;GO:0007165//signal transduction;GO:0032680//regulation of tumor necrosis factor production;GO:0042742//defense response to bacterium;GO:0044765//single-organism transport;GO:0045089//positive regulation of innate immune r…
CSbapl.17571	0.887324	0.929793	0.383721	2.82881e-30	3.76251e-28	Slc6a5	sodium-dependent proline transporter-like isoform X1 [Mizuhopecten yessoensis]	-	-	-	-	GO:0031224//intrinsic component of membrane	GO:0005283//sodium:amino acid symporter activity	GO:0007270//neuron-neuron synaptic transmission;GO:0015816//glycine transport;GO:0034220//ion transmembrane transport
CSbapl.52295	1.74648	0.686544	1.19638	4.41532e-30	5.85229e-28	--	Protein dispatched-like 1 [Stylophora pistillata]	-	-	-	-	-	-	-
CSbapl.30340	0.507042	0.486274	0.140827	6.12905e-30	8.09565e-28	CDK5RAP2	myomegalin-like isoform X3 [Mizuhopecten yessoensis]	-	-	-	-	-	-	-
CSbapl.60511	0.0985915	0.515977	0.157623	6.69285e-30	8.80986e-28	LMNB2	lamin Dm0-like [Crassostrea virginica]	Cellular Processes;Cellular Processes	Cell growth and death;Cell growth and death	ko04210//Apoptosis;ko04214//Apoptosis - fly	K07611;K07611	GO:0005882//intermediate filament;GO:0012505//endomembrane system;GO:0031090//organelle membrane;GO:0031981//nuclear lumen;GO:0044444//cytoplasmic part	GO:0019899//enzyme binding	GO:0000087//mitotic M phase;GO:0000226//microtubule cytoskeleton organization;GO:0001666//response to hypoxia;GO:0006606//protein import into nucleus;GO:0009966//regulation of signal transduction;GO:0010604//positive regulation of macromolecule metabolic process;GO:0010823//negative regulation of mitochondrion organization;GO:0016477//cell migration;GO:0022411//cellular component disassembly;GO:0…
CSbapl.99997	0.140845	0.109136	0.399225	7.37888e-30	9.67952e-28	DMBT1	PREDICTED: deleted in malignant brain tumors 1 protein-like [Crassostrea gigas]	Organismal Systems	Digestive system	ko04970//Salivary secretion	K13912	GO:0030666//endocytic vesicle membrane;GO:0044421//extracellular region part	GO:0003824//catalytic activity;GO:0005515//protein binding	GO:0006810//transport;GO:0006952//defense response;GO:0006955//immune response;GO:0030154//cell differentiation;GO:0051704//multi-organism process
CSbapl.3284	0.464789	0.319082	0.777778	8.17039e-30	1.06811e-27	inppl1a	phosphatidylinositol 3,4,5-trisphosphate 5-phosphatase 2A-like isoform X2 [Crassostrea virginica]	Metabolism;Organismal Systems;Environmental Information Processing;Metabolism;Organismal Systems;Organismal Systems	Global and overview maps;Endocrine system;Signal transduction;Carbohydrate metabolism;Immune system;Immune system	ko01100//Metabolic pathways;ko04910//Insulin signaling pathway;ko04070//Phosphatidylinositol signaling system;ko00562//Inositol phosphate metabolism;ko04666//Fc gamma R-mediated phagocytosis;ko04662//B cell receptor signaling pathway	K15909;K15909;K15909;K15909;K15909;K15909	GO:0016020//membrane;GO:0031252//cell leading edge;GO:0043231//intracellular membrane-bounded organelle;GO:0044444//cytoplasmic part	GO:0019904//protein domain specific binding;GO:0046030//inositol trisphosphate phosphatase activity;GO:1901981//phosphatidylinositol phosphate binding	GO:0006275//regulation of DNA replication;GO:0007417//central nervous system development;GO:0008283//cell proliferation;GO:0009968//negative regulation of signal transduction;GO:0010468//regulation of gene expression;GO:0010975//regulation of neuron projection development;GO:0016192//vesicle-mediated transport;GO:0019318//hexose metabolic process;GO:0030031//cell projection assembly;GO:0030036//a…
CSbapl.46251	0.647887	0.413366	0.947028	8.425e-30	1.09764e-27	WDR59	WD repeat-containing protein 59-like isoform X4 [Mizuhopecten yessoensis]	Environmental Information Processing	Signal transduction	ko04150//mTOR signaling pathway	K20409	-	-	-
CSbapl.87590	0.507042	0.118137	0.410853	9.76948e-30	1.26847e-27	Thsd7a	thrombospondin type-1 domain-containing protein 7A-like isoform X2 [Mizuhopecten yessoensis]	-	-	-	-	-	-	-
CSbapl.62393	2.83099	0.714896	0.51292	1.02698e-29	1.32892e-27	--	salivary glue protein Sgs-3-like, partial [Salmo trutta]	-	-	-	-	-	-	-
CSbapl.135	0.197183	0.0931593	0.359173	1.3714e-29	1.7686e-27	PLB1	PREDICTED: phospholipase B1, membrane-associated-like [Crassostrea gigas]	Metabolism;Metabolism;Metabolism;Metabolism;Metabolism;Organismal Systems;Metabolism	Global and overview maps;Lipid metabolism;Lipid metabolism;Lipid metabolism;Lipid metabolism;Digestive system;Lipid metabolism	ko01100//Metabolic pathways;ko00590//Arachidonic acid metabolism;ko00564//Glycerophospholipid metabolism;ko00591//Linoleic acid metabolism;ko00565//Ether lipid metabolism;ko04977//Vitamin digestion and absorption;ko00592//alpha-Linolenic acid metabolism	K14621;K14621;K14621;K14621;K14621;K14621;K14621	GO:0044425//membrane part;GO:0044464//cell part	GO:0016788//hydrolase activity, acting on ester bonds	GO:0006066//alcohol metabolic process;GO:0006650//glycerophospholipid metabolic process;GO:0007165//signal transduction;GO:0007340//acrosome reaction;GO:0008016//regulation of heart contraction;GO:0016101//diterpenoid metabolic process;GO:0048519//negative regulation of biological process;GO:0051924//regulation of calcium ion transport;GO:0065008//regulation of biological quality
CSbapl.69751	0.647887	0.224797	0.580103	1.45733e-29	1.87309e-27	Ehd2	Sarcalumenin [Mizuhopecten yessoensis]	-	-	-	-	-	-	-
CSbapl.24493	0.690141	0.255176	0.483204	1.81665e-29	2.32708e-27	--	Intracellular protein transport protein USO1 [Mizuhopecten yessoensis]	-	-	-	-	-	-	-
CSbapl.55753	0.323944	0.871287	0.341085	1.92853e-29	2.46213e-27	ATP5F1A	mitochondrial H+ ATPase a subunit [Pinctada fucata]	Metabolism;Human Diseases;Human Diseases;Organismal Systems;Human Diseases;Metabolism	Global and overview maps;Neurodegenerative diseases;Neurodegenerative diseases;Environmental adaptation;Neurodegenerative diseases;Energy metabolism	ko01100//Metabolic pathways;ko05010//Alzheimer disease;ko05016//Huntington disease;ko04714//Thermogenesis;ko05012//Parkinson disease;ko00190//Oxidative phosphorylation	K02132;K02132;K02132;K02132;K02132;K02132	GO:0019866//organelle inner membrane;GO:0031988//membrane-bounded vesicle;GO:0033178//proton-transporting two-sector ATPase complex, catalytic domain;GO:0044455//mitochondrial membrane part	GO:0003723//RNA binding;GO:0015078//hydrogen ion transmembrane transporter activity;GO:0019829//cation-transporting ATPase activity;GO:0032550//purine ribonucleoside binding;GO:0042287//MHC protein binding	GO:0001936//regulation of endothelial cell proliferation;GO:0006754//ATP biosynthetic process;GO:0006839//mitochondrial transport;GO:0015988//energy coupled proton transmembrane transport, against electrochemical gradient;GO:0022900//electron transport chain;GO:0044767//single-organism developmental process
CSbapl.9790	0.661972	0.682718	1.25711	2.06338e-29	2.62552e-27	--	serine/threonine-protein phosphatase 6 regulatory ankyrin repeat subunit B-like [Crassostrea virginica]	-	-	-	-	-	-	-
CSbapl.24181	0.126761	0.069982	0.29845	2.65442e-29	3.36635e-27	--	Furin-1 [Stylophora pistillata]	-	-	-	-	-	GO:0005515//protein binding	GO:0008152//metabolic process;GO:0044763//single-organism cellular process;GO:0050794//regulation of cellular process;GO:0051234//establishment of localization
CSbapl.36863	0.84507	0.29973	0.713178	3.25097e-29	4.10924e-27	RAPH1	LOW QUALITY PROTEIN: ras-associated and pleckstrin homology domains-containing protein 1-like [Crassostrea virginica]	-	-	-	-	GO:0044464//cell part	GO:0005488//binding	-
CSbapl.32195	1.01408	1.9784	1.01938	3.92748e-29	4.94798e-27	pol	Retrovirus-related Pol polyprotein from transposon 17.6 [Exaiptasia pallida]	-	-	-	-	-	-	-
CSbapl.41360	0.577465	0.443519	0.883721	4.07688e-29	5.1193e-27	PARP14	PREDICTED: LOW QUALITY PROTEIN: poly [ADP-ribose] polymerase 14-like [Branchiostoma belcheri]	-	-	-	-	-	-	-
CSbapl.12326	0.084507	0.126463	0.421189	4.81996e-29	6.03253e-27	CG12206	PREDICTED: glutaredoxin domain-containing cysteine-rich protein CG31559 isoform X2 [Crassostrea gigas]	-	-	-	-	GO:0005902//microvillus;GO:0031513//nonmotile primary cilium	-	GO:0009887//organ morphogenesis;GO:0010921//regulation of phosphatase activity;GO:0030030//cell projection organization;GO:0035315//hair cell differentiation;GO:0050954//sensory perception of mechanical stimulus;GO:0060119//inner ear receptor cell development
CSbapl.95137	0.676056	0.693294	1.21705	5.1131e-29	6.37851e-27	NOV	protein NO VEIN-like [Octopus vulgaris]	-	-	-	-	-	-	-
CSbapl.91767	0.140845	0.393339	0.0865633	5.24453e-29	6.52116e-27	SmD1	PREDICTED: small nuclear ribonucleoprotein Sm D1-like isoform X2 [Aplysia californica]	Genetic Information Processing;Human Diseases	Transcription;Immune diseases	ko03040//Spliceosome;ko05322//Systemic lupus erythematosus	K11087;K11087	GO:0005681//spliceosomal complex;GO:0031981//nuclear lumen;GO:0034708//methyltransferase complex;GO:0044423//virion part;GO:0044444//cytoplasmic part;GO:0097525//spliceosomal snRNP complex	GO:0003723//RNA binding	GO:0000377//RNA splicing, via transesterification reactions with bulged adenosine as nucleophile;GO:0010506//regulation of autophagy;GO:0022618//ribonucleoprotein complex assembly;GO:0044767//single-organism developmental process
CSbapl.96266	1.33803	0.476823	0.952196	6.28932e-29	7.79488e-27	HSPA12B	HSPA12A [Mytilus galloprovincialis]	-	-	-	-	-	-	-
CSbapl.82974	1.61972	1.26778	2.02455	7.05289e-29	8.71294e-27	RTase	RNA-directed DNA polymerase from mobile element jockey [Araneus ventricosus]	-	-	-	-	-	-	-
CSbapl.56918	0.43662	0.195545	0.564599	7.77839e-29	9.57821e-27	sli	protein slit-like isoform X2 [Mizuhopecten yessoensis]	Organismal Systems;Organismal Systems	Development and regeneration;Development	ko04361//Axon regeneration;ko04360//Axon guidance	K06839;K06839	GO:0031988//membrane-bounded vesicle;GO:0032992//protein-carbohydrate complex;GO:0044421//extracellular region part;GO:0044424//intracellular part	GO:0001948//glycoprotein binding;GO:0004857//enzyme inhibitor activity;GO:0005102//receptor binding;GO:0005539//glycosaminoglycan binding;GO:0043236//laminin binding;GO:0046983//protein dimerization activity	GO:0001558//regulation of cell growth;GO:0001932//regulation of protein phosphorylation;GO:0001960//negative regulation of cytokine-mediated signaling pathway;GO:0007417//central nervous system development;GO:0007427//epithelial cell migration, open tracheal system;GO:0008078//mesodermal cell migration;GO:0009790//embryo development;GO:0009892//negative regulation of metabolic process;GO:0010160/…
CSbapl.50120	0.338028	0.485149	0.916021	8.48062e-29	1.04094e-26	VWDE	von Willebrand factor D and EGF domain-containing protein-like [Mizuhopecten yessoensis]	-	-	-	-	-	-	-
CSbapl.27960	0.0704225	0.144464	0.444444	9.85214e-29	1.2054e-26	--	serine pats1 threonine-protein kinase, partial [Mytilus galloprovincialis]	-	-	-	-	GO:0005815//microtubule organizing center;GO:0005924//cell-substrate adherens junction;GO:0008287//protein serine/threonine phosphatase complex;GO:0031981//nuclear lumen;GO:0044444//cytoplasmic part	GO:0019900//kinase binding;GO:0030234//enzyme regulator activity	GO:0000280//nuclear division;GO:0006357//regulation of transcription from RNA polymerase II promoter;GO:0006464//cellular protein modification process;GO:0007155//cell adhesion;GO:0009892//negative regulation of metabolic process;GO:0031023//microtubule organizing center organization;GO:0032868//response to insulin;GO:0035556//intracellular signal transduction;GO:0043666//regulation of phosphopro…
CSbapl.34143	1.26761	0.794554	1.41085	1.02356e-28	1.24832e-26	AtMg01250	pol-like protein [Ciona intestinalis]	-	-	-	-	GO:0005737//cytoplasm;GO:0012505//endomembrane system;GO:0016020//membrane;GO:0043231//intracellular membrane-bounded organelle	GO:0004518//nuclease activity;GO:0005488//binding;GO:0016491//oxidoreductase activity;GO:0016740//transferase activity	GO:0006259//DNA metabolic process;GO:0044249//cellular biosynthetic process;GO:0044255//cellular lipid metabolic process;GO:1901564//organonitrogen compound metabolic process;GO:1901575//organic substance catabolic process;GO:1901576//organic substance biosynthetic process
CSbapl.88327	0.43662	0.30063	0.693798	2.41298e-28	2.93346e-26	--	PREDICTED: mucin-19-like [Cercocebus atys]	-	-	-	-	-	-	-
CSbapl.81392	1.21127	1.24212	2.1447	3.85059e-28	4.66631e-26	Gfpt2	glutamine--fructose-6-phosphate aminotransferase [isomerizing] 2-like isoform X2 [Mizuhopecten yessoensis]	Metabolism;Metabolism;Human Diseases;Metabolism	Global and overview maps;Carbohydrate metabolism;Endocrine and metabolic diseases;Amino acid metabolism	ko01100//Metabolic pathways;ko00520//Amino sugar and nucleotide sugar metabolism;ko04931//Insulin resistance;ko00250//Alanine, aspartate and glutamate metabolism	K00820;K00820;K00820;K00820	GO:0031988//membrane-bounded vesicle;GO:0044444//cytoplasmic part	GO:0005488//binding;GO:0070548//L-glutamine aminotransferase activity	GO:0006047//UDP-N-acetylglucosamine metabolic process;GO:0006487//protein N-linked glycosylation;GO:0007623//circadian rhythm;GO:0009064//glutamine family amino acid metabolic process;GO:0015980//energy derivation by oxidation of organic compounds;GO:0044711//single-organism biosynthetic process
CSbapl.92193	0.28169	0.412691	0.0710594	4.56072e-28	5.50938e-26	TPX2	targeting protein for Xklp2 homolog isoform X2 [Mizuhopecten yessoensis]	-	-	-	-	GO:0005819//spindle	GO:0005515//protein binding	GO:0007051//spindle organization;GO:1903047//mitotic cell cycle process
CSbapl.43175	0.464789	0.240099	0.586563	5.84422e-28	7.03758e-26	CRB1	Protein crumbs-like 2 [Mizuhopecten yessoensis]	-	-	-	-	GO:0043227//membrane-bounded organelle;GO:0097458//neuron part	GO:0046983//protein dimerization activity	GO:0007219//Notch signaling pathway;GO:0008152//metabolic process;GO:0010810//regulation of cell-substrate adhesion;GO:0030154//cell differentiation;GO:0048856//anatomical structure development
CSbapl.51811	0.408451	0.359586	0.894057	6.30804e-28	7.57223e-26	Helz2	helicase with zinc finger domain 2-like [Mizuhopecten yessoensis]	-	-	-	-	-	GO:0097159//organic cyclic compound binding;GO:1901363//heterocyclic compound binding	GO:0006351//transcription, DNA-templated
CSbapl.3024	0.112676	0.45072	0.130491	8.21713e-28	9.83299e-26	DKC1	H/ACA ribonucleoprotein complex subunit 4-like [Mizuhopecten yessoensis]	Genetic Information Processing	Translation	ko03008//Ribosome biogenesis in eukaryotes	K11131	-	-	-
CSbapl.28855	1.98592	2.0306	1.13178	1.05693e-27	1.26082e-25	Fubp1	far upstream element-binding protein 1-like isoform X1 [Crassostrea virginica]	-	-	-	-	GO:0031981//nuclear lumen;GO:0044444//cytoplasmic part	GO:0003723//RNA binding	GO:0008380//RNA splicing
CSbapl.42856	0.422535	0.992349	0.457364	1.1319e-27	1.34604e-25	--	protein SFI1 homolog isoform X1 [Pomacea canaliculata]	-	-	-	-	-	-	-
CSbapl.1796	0.084507	0.0423042	0.18863	1.15118e-27	1.36472e-25	--	Slit-like 1 protein [Mizuhopecten yessoensis]	-	-	-	-	-	-	-
CSbapl.85796	0.028169	0.272952	0.0645995	1.57242e-27	1.85833e-25	Cont	contactin-like isoform X1 [Mizuhopecten yessoensis]	-	-	-	-	-	-	-
CSbapl.23861	3.22535	1.40437	2.17829	1.60354e-27	1.88925e-25	ttn-1	LOW QUALITY PROTEIN: titin-like [Crassostrea virginica]	Human Diseases;Human Diseases	Cardiovascular diseases;Cardiovascular diseases	ko05410//Hypertrophic cardiomyopathy (HCM);ko05414//Dilated cardiomyopathy (DCM)	K12567;K12567	-	-	-
CSbapl.85310	1.33803	1.66674	0.878553	2.37622e-27	2.79099e-25	kcp	Fibrillin-2, partial [Trichoplax sp. H2]	-	-	-	-	-	GO:0005488//binding	-
CSbapl.56535	0.126761	0.475248	0.148579	2.75234e-27	3.22286e-25	BRCA2	PREDICTED: breast cancer type 2 susceptibility protein homolog [Crassostrea gigas]	Human Diseases;Human Diseases;Human Diseases;Genetic Information Processing;Genetic Information Processing	Cancers;Cancers;Cancers;Replication and repair;Replication and repair	ko05200//Pathways in cancer;ko05224//Breast cancer;ko05212//Pancreatic cancer;ko03460//Fanconi anemia pathway;ko03440//Homologous recombination	K08775;K08775;K08775;K08775;K08775	-	-	-
CSbapl.76428	0.084507	0.0211521	0.166667	3.64163e-27	4.25113e-25	--	PREDICTED: uncharacterized protein LOC105322365 [Crassostrea gigas]	-	-	-	-	-	-	-
CSbapl.60470	0.140845	0.0333033	0.213178	5.19092e-27	6.04125e-25	Chst15	PREDICTED: carbohydrate sulfotransferase 15-like [Crassostrea gigas]	Metabolism	Glycan biosynthesis and metabolism	ko00532//Glycosaminoglycan biosynthesis - chondroitin sulfate / dermatan sulfate	K08106	-	GO:0016740//transferase activity	GO:0044238//primary metabolic process;GO:0044710//single-organism metabolic process;GO:0071704//organic substance metabolic process
CSbapl.48301	0.183099	0.126238	0.383721	5.86087e-27	6.80022e-25	Plxna4	LOW QUALITY PROTEIN: plexin-B1-like [Crassostrea virginica]	Organismal Systems	Development	ko04360//Axon guidance	K06820	GO:0016020//membrane	-	GO:0007166//cell surface receptor signaling pathway;GO:0007417//central nervous system development;GO:0008045//motor neuron axon guidance;GO:0021602//cranial nerve morphogenesis;GO:0040012//regulation of locomotion;GO:0048483//autonomic nervous system development;GO:0051179//localization
CSbapl.92778	0.084507	0.306706	0.0710594	8.1209e-27	9.39391e-25	samhd1	PREDICTED: deoxynucleoside triphosphate triphosphohydrolase SAMHD1 isoform X2 [Crassostrea gigas]	Human Diseases	Infectious disease: viral	ko05170//Human immunodeficiency virus 1 infection	K22544	GO:0016020//membrane;GO:0031981//nuclear lumen	GO:0003676//nucleic acid binding;GO:0016793//triphosphoric monoester hydrolase activity;GO:0032560//guanyl deoxyribonucleotide binding;GO:0046914//transition metal ion binding	GO:0002252//immune effector process;GO:0009155//purine deoxyribonucleotide catabolic process;GO:0019221//cytokine-mediated signaling pathway;GO:0031347//regulation of defense response;GO:0051260//protein homooligomerization
CSbapl.89052	0	0.00810081	0.149871	9.96996e-27	1.1498e-24	--	putative nuclease HARBI1 isoform X1 [Takifugu rubripes]	-	-	-	-	-	-	-
CSbapl.16313	0.929577	0.656391	1.26486	1.04529e-26	1.20187e-24	ANKS1A	ankyrin repeat and sterile alpha motif domain-containing protein 1B-like isoform X5 [Mizuhopecten yessoensis]	-	-	-	-	GO:0031981//nuclear lumen;GO:0042995//cell projection	GO:0005102//receptor binding	GO:0009966//regulation of signal transduction;GO:0042787//protein ubiquitination involved in ubiquitin-dependent protein catabolic process
CSbapl.93515	0.915493	0.892214	1.63049	1.10303e-26	1.26444e-24	CARMIL1	F-actin-uncapping protein LRRC16A-like isoform X7 [Mizuhopecten yessoensis]	-	-	-	-	-	-	GO:0032956//regulation of actin cytoskeleton organization;GO:0044763//single-organism cellular process;GO:0051130//positive regulation of cellular component organization
CSbapl.64660	1.25352	2.34428	1.46382	1.19382e-26	1.36442e-24	PM20D2	peptidase M20 domain-containing protein 2-like isoform X2 [Mizuhopecten yessoensis]	-	-	-	-	GO:0031988//membrane-bounded vesicle	GO:0003824//catalytic activity	-
CSbapl.74935	0.15493	0.686769	0.267442	1.24598e-26	1.41979e-24	Bm1_44725	RAN [Mytilus galloprovincialis]	Genetic Information Processing;Human Diseases;Genetic Information Processing	Translation;Infectious diseases;Translation	ko03013//RNA transport;ko05166//HTLV-I infection;ko03008//Ribosome biogenesis in eukaryotes	K07936;K07936;K07936	-	-	-
CSbapl.53382	0.338028	0.105986	0.250646	1.32611e-26	1.50659e-24	pxdn	PREDICTED: peroxidasin isoform X1 [Crassostrea gigas]	-	-	-	-	GO:0031988//membrane-bounded vesicle;GO:0043231//intracellular membrane-bounded organelle;GO:0044421//extracellular region part	GO:0005198//structural molecule activity;GO:0016209//antioxidant activity;GO:0046906//tetrapyrrole binding	GO:0042743//hydrogen peroxide metabolic process;GO:0043062//extracellular structure organization;GO:0044710//single-organism metabolic process
CSbapl.35845	0.112676	0.542529	0.179587	1.36402e-26	1.54506e-24	EEF1B	Wu:fj06d02 protein [Xenopus laevis]	-	-	-	-	GO:0043231//intracellular membrane-bounded organelle;GO:0043234//protein complex;GO:0044444//cytoplasmic part	GO:0008135//translation factor activity, RNA binding	GO:0010467//gene expression;GO:0019538//protein metabolic process;GO:0034645//cellular macromolecule biosynthetic process
CSbapl.72603	0.253521	0.855311	0.351421	1.46522e-26	1.65479e-24	EIF4H	PREDICTED: eukaryotic translation initiation factor 4H isoform X1 [Pygocentrus nattereri]	-	-	-	-	GO:0043234//protein complex;GO:0044444//cytoplasmic part	GO:0008135//translation factor activity, RNA binding	GO:0000003//reproduction;GO:0006417//regulation of translation;GO:0040007//growth;GO:0044403//symbiosis, encompassing mutualism through parasitism
CSbapl.87635	0.957746	0.703195	1.17313	1.4762e-26	1.66227e-24	Nrx-IV	neurexin-4-like [Mizuhopecten yessoensis]	-	-	-	-	GO:0044464//cell part	-	GO:0030900//forebrain development
CSbapl.53646	1.04225	0.79838	0.351421	1.52e-26	1.70656e-24	kif4	PREDICTED: chromosome-associated kinesin KIF4 isoform X1 [Crassostrea gigas]	-	-	-	-	-	-	-
CSbapl.42340	0.704225	0.660666	1.24289	1.61543e-26	1.80838e-24	COG7	conserved oligomeric Golgi complex subunit 7-like [Mizuhopecten yessoensis]	-	-	-	-	GO:0043231//intracellular membrane-bounded organelle;GO:0043232//intracellular non-membrane-bounded organelle;GO:0043234//protein complex	GO:0005488//binding	GO:0006464//cellular protein modification process;GO:0015031//protein transport;GO:0031647//regulation of protein stability;GO:0033365//protein localization to organelle;GO:0048193//Golgi vesicle transport
CSbapl.45184	1.29577	0.858686	1.43798	1.6747e-26	1.86924e-24	MON2	protein MON2 homolog isoform X1 [Mizuhopecten yessoensis]	-	-	-	-	-	-	-
CSbapl.11569	0.0704225	0.299505	0.0607235	1.80575e-26	2.00965e-24	TUBB4B	tubulin beta chain-like [Pomacea canaliculata]	Human Diseases;Human Diseases;Human Diseases;Cellular Processes;Cellular Processes	Neurodegenerative diseases;Neurodegenerative diseases;Infectious diseases;Transport and catabolism;Cellular community - eukaryotes	ko05010//Alzheimer disease;ko05016//Huntington disease;ko05130//Pathogenic Escherichia coli infection;ko04145//Phagosome;ko04540//Gap junction	K07375;K07375;K07375;K07375;K07375	GO:0015630//microtubule cytoskeleton;GO:0031988//membrane-bounded vesicle;GO:0033267//axon part;GO:0043231//intracellular membrane-bounded organelle;GO:0043234//protein complex;GO:0044297//cell body;GO:0044444//cytoplasmic part	GO:0003723//RNA binding;GO:0005198//structural molecule activity;GO:0017111//nucleoside-triphosphatase activity;GO:0032550//purine ribonucleoside binding;GO:0042287//MHC protein binding	GO:0001909//leukocyte mediated cytotoxicity;GO:0006458//'de novo' protein folding;GO:0016477//cell migration;GO:0043623//cellular protein complex assembly;GO:0044772//mitotic cell cycle phase transition
CSbapl.47235	0.0985915	0.671917	0.276486	1.8975e-26	2.10561e-24	fkbp1a	FKBP12 [Bombyx mori]	-	-	-	-	-	-	-
CSbapl.42778	0.126761	0.137264	0.396641	2.49904e-26	2.7645e-24	--	-	-	-	-	-	-	-	-
CSbapl.58199	0.197183	0.799505	0.382429	2.50574e-26	2.7645e-24	Hil	hillarin-like [Mizuhopecten yessoensis]	-	-	-	-	-	-	-
CSbapl.83664	0.746479	0.592034	1.10336	2.80697e-26	3.08791e-24	--	pol-like protein [Biomphalaria glabrata]	-	-	-	-	-	-	-
CSbapl.38404	0.746479	0.513276	0.959948	3.05081e-26	3.34651e-24	DHX8	PREDICTED: ATP-dependent RNA helicase DHX8-like [Octopus bimaculoides]	Genetic Information Processing	Transcription	ko03040//Spliceosome	K12818	-	-	-
CSbapl.81786	0.943662	1.36859	0.683463	3.2133e-26	3.51465e-24	DDX21	nucleolar RNA helicase 2-like [Mizuhopecten yessoensis]	-	-	-	-	GO:0005634//nucleus;GO:0043232//intracellular non-membrane-bounded organelle	GO:0003724//RNA helicase activity;GO:0017069//snRNA binding;GO:0036094//small molecule binding	GO:0001503//ossification;GO:0006351//transcription, DNA-templated;GO:0043331//response to dsRNA;GO:0051707//response to other organism
CSbapl.5807	0.647887	0.197345	0.4677	3.38932e-26	3.69658e-24	ck	PREDICTED: myosin-I heavy chain-like [Aplysia californica]	-	-	-	-	-	-	-
CSbapl.59734	0.676056	0.526553	1.07364	3.7876e-26	4.1192e-24	--	B-cell linker protein-like [Lingula anatina]	-	-	-	-	-	-	-
CSbapl.79577	0.225352	0.982673	0.485788	4.21728e-26	4.57347e-24	--	protein chibby homolog 1-like isoform X2 [Mizuhopecten yessoensis]	-	-	-	-	-	-	-
CSbapl.23638	0.929577	0.605986	1.07494	4.28735e-26	4.63628e-24	DST	dystonin-like isoform X2 [Mizuhopecten yessoensis]	-	-	-	-	GO:0005886//plasma membrane;GO:0030017//sarcomere;GO:0030055//cell-substrate junction;GO:0044432//endoplasmic reticulum part;GO:0045111//intermediate filament cytoskeleton	GO:0015631//tubulin binding	GO:0000226//microtubule cytoskeleton organization;GO:0006928//movement of cell or subcellular component;GO:0046907//intracellular transport
CSbapl.45834	0.140845	0.373537	0.0788114	4.36727e-26	4.70937e-24	--	stathmin-3-like isoform X2 [Mizuhopecten yessoensis]	Human Diseases;Environmental Information Processing	Cancers;Signal transduction	ko05206//MicroRNAs in cancer;ko04010//MAPK signaling pathway	K04381;K04381	-	-	-
CSbapl.35365	0.43662	0.236499	0.543928	4.72318e-26	5.07882e-24	pol	Transposon Ty3-G Gag-Pol poly [Labeo rohita]	-	-	-	-	-	-	-
CSbapl.59046	1.25352	3.67799	2.59561	5.58576e-26	5.98947e-24	fgfr2	fibroblast growth factor receptor 4-like isoform X2 [Mizuhopecten yessoensis]	Human Diseases;Environmental Information Processing;Cellular Processes;Environmental Information Processing;Environmental Information Processing;Environmental Information Processing;Cellular Processes;Human Diseases;Cellular Processes;Human Diseases;Human Diseases;Human Diseases	Cancers;Signal transduction;Transport and catabolism;Signal transduction;Signal transduction;Signal transduction;Cell motility;Cancers;Cellular community - eukaryotes;Cancers;Cancers;Drug resistance	ko05200//Pathways in cancer;ko04151//PI3K-Akt signaling pathway;ko04144//Endocytosis;ko04010//MAPK signaling pathway;ko04014//Ras signaling pathway;ko04015//Rap1 signaling pathway;ko04810//Regulation of actin cytoskeleton;ko05226//Gastric cancer;ko04550//Signaling pathways regulating pluripotency of stem cells;ko05230//Central carbon metabolism in cancer;ko05215//Prostate cancer;ko01521//EGFR tyr…	K05093;K05093;K05093;K05093;K05093;K05093;K05093;K05093;K05093;K05093;K05093;K05093	GO:0016020//membrane;GO:0043231//intracellular membrane-bounded organelle;GO:0044444//cytoplasmic part	GO:0004713//protein tyrosine kinase activity;GO:0019838//growth factor binding	GO:0001501//skeletal system development;GO:0003206//cardiac chamber morphogenesis;GO:0006468//protein phosphorylation;GO:0007368//determination of left/right symmetry;GO:0008284//positive regulation of cell proliferation;GO:0008543//fibroblast growth factor receptor signaling pathway;GO:0009967//positive regulation of signal transduction;GO:0010927//cellular component assembly involved in morphog…
CSbapl.68766	0.71831	1.2338	1.93282	8.38552e-26	8.9664e-24	Cp1	Cathepsin-L [Haliotis discus discus]	-	-	-	-	GO:0000323//lytic vacuole	GO:0004175//endopeptidase activity	GO:0009057//macromolecule catabolic process;GO:0019538//protein metabolic process;GO:0044707//single-multicellular organism process;GO:0048102//autophagic cell death;GO:0048869//cellular developmental process
CSbapl.66398	0.971831	0.688794	1.31654	9.63608e-26	1.02748e-23	Dgkz	PREDICTED: diacylglycerol kinase zeta isoform X8 [Crassostrea gigas]	Metabolism;Organismal Systems;Human Diseases;Environmental Information Processing;Environmental Information Processing;Metabolism;Metabolism	Global and overview maps;Development and regeneration;Cancers;Signal transduction;Signal transduction;Lipid metabolism;Lipid metabolism	ko01100//Metabolic pathways;ko04361//Axon regeneration;ko05231//Choline metabolism in cancer;ko04070//Phosphatidylinositol signaling system;ko04072//Phospholipase D signaling pathway;ko00564//Glycerophospholipid metabolism;ko00561//Glycerolipid metabolism	K00901;K00901;K00901;K00901;K00901;K00901;K00901	GO:0044424//intracellular part	GO:0016740//transferase activity	GO:0009987//cellular process;GO:0050789//regulation of biological process
CSbapl.88731	0.253521	0.174842	0.483204	9.71083e-26	1.03257e-23	--	-	-	-	-	-	-	-	-
CSbapl.63271	0.507042	0.35036	0.751938	1.08916e-25	1.15491e-23	rnf213a	E3 ubiquitin-protein ligase rnf213-alpha-like, partial [Mizuhopecten yessoensis]	-	-	-	-	GO:0043232//intracellular non-membrane-bounded organelle	GO:0005488//binding;GO:0017111//nucleoside-triphosphatase activity;GO:0019787//ubiquitin-like protein transferase activity	GO:0016567//protein ubiquitination
CSbapl.97179	0.239437	0.0965347	0.377261	1.10506e-25	1.16852e-23	--	PREDICTED: slit homolog 1 protein-like [Branchiostoma belcheri]	-	-	-	-	GO:0043231//intracellular membrane-bounded organelle;GO:0044421//extracellular region part	GO:0016740//transferase activity	GO:0008152//metabolic process;GO:0009987//cellular process
CSbapl.4529	0.309859	0.148965	0.392765	1.2901e-25	1.36042e-23	RNF149	PREDICTED: E3 ubiquitin-protein ligase RNF13-like [Crassostrea gigas]	-	-	-	-	GO:0012505//endomembrane system;GO:0043231//intracellular membrane-bounded organelle;GO:0044444//cytoplasmic part;GO:0044446//intracellular organelle part;GO:0098588//bounding membrane of organelle	GO:0004842//ubiquitin-protein transferase activity;GO:0005488//binding;GO:0016881//acid-amino acid ligase activity	GO:0032446//protein modification by small protein conjugation;GO:0044699//single-organism process
CSbapl.67989	1.61972	0.891089	1.4522	1.30406e-25	1.37135e-23	BIRC2	PREDICTED: baculoviral IAP repeat-containing protein 7 [Crassostrea gigas]	Human Diseases;Cellular Processes;Human Diseases;Human Diseases;Cellular Processes;Genetic Information Processing;Organismal Systems;Human Diseases;Cellular Processes;Human Diseases;Environmental Information Processing;Environmental Information Processing;Human Diseases;Environmental Information Processing;Cellular Processes;Organismal Systems	Cancers;Cellular community - eukaryotes;Infectious diseases;Infectious diseases;Cell growth and death;Folding, sorting and degradation;Immune system;Infectious diseases;Cell growth and death;Cancers;Signal transduction;Signal transduction;Drug resistance;Signal transduction;Cell growth and death;Immune system	ko05200//Pathways in cancer;ko04510//Focal adhesion;ko05132//Salmonella infection;ko05168//Herpes simplex infection;ko04210//Apoptosis;ko04120//Ubiquitin mediated proteolysis;ko04621//NOD-like receptor signaling pathway;ko05145//Toxoplasmosis;ko04217//Necroptosis;ko05222//Small cell lung cancer;ko04668//TNF signaling pathway;ko04390//Hippo signaling pathway;ko01524//Platinum drug resistance;ko040…	K16060;K16060;K16060;K16060;K16060;K16060;K16060;K16060;K16060;K16060;K16060;K16060;K16060;K16060;K16060;K16060	-	-	-
CSbapl.82854	0.126761	0.54568	0.177003	1.36139e-25	1.4277e-23	EEF1D	PREDICTED: elongation factor 1-delta-like isoform X2 [Crassostrea gigas]	-	-	-	-	GO:0043231//intracellular membrane-bounded organelle;GO:0043232//intracellular non-membrane-bounded organelle;GO:0043234//protein complex;GO:0044444//cytoplasmic part	GO:0003723//RNA binding;GO:0008134//transcription factor binding;GO:0060089//molecular transducer activity	GO:0006351//transcription, DNA-templated;GO:0010212//response to ionizing radiation;GO:0019538//protein metabolic process;GO:0043122//regulation of I-kappaB kinase/NF-kappaB signaling
CSbapl.86651	1.69014	0.942394	1.60207	1.85425e-25	1.93924e-23	CenG1A	PREDICTED: arf-GAP with GTPase, ANK repeat and PH domain-containing protein 3 isoform X4 [Crassostrea gigas]	Cellular Processes	Transport and catabolism	ko04144//Endocytosis	K12491	GO:0044424//intracellular part	GO:0008047//enzyme activator activity;GO:0017111//nucleoside-triphosphatase activity;GO:0046872//metal ion binding	GO:0043087//regulation of GTPase activity
CSbapl.54071	0.084507	0.407516	0.0904393	2.76243e-25	2.88115e-23	Slbp	PREDICTED: histone RNA hairpin-binding protein [Crassostrea gigas]	-	-	-	-	GO:0030529//intracellular ribonucleoprotein complex;GO:0031981//nuclear lumen;GO:0044444//cytoplasmic part	GO:0036002//pre-mRNA binding;GO:0044822//poly(A) RNA binding	GO:0006353//DNA-templated transcription, termination;GO:0006397//mRNA processing;GO:0006405//RNA export from nucleus;GO:0008334//histone mRNA metabolic process;GO:0044786//cell cycle DNA replication
CSbapl.50843	0.084507	0.360261	0.0736434	3.17341e-25	3.30078e-23	RpS23	40S ribosomal protein S23 [Mizuhopecten yessoensis]	Genetic Information Processing	Translation	ko03010//Ribosome	K02973	GO:0015935//small ribosomal subunit	GO:0003723//RNA binding;GO:0005198//structural molecule activity	GO:0000956//nuclear-transcribed mRNA catabolic process;GO:0006412//translation;GO:0006613//cotranslational protein targeting to membrane;GO:0016032//viral process;GO:0022402//cell cycle process;GO:0031023//microtubule organizing center organization;GO:0032774//RNA biosynthetic process;GO:0043624//cellular protein complex disassembly
CSbapl.82842	0.295775	0.936094	0.456072	3.44593e-25	3.5745e-23	RAD21	double-strand-break repair protein rad21 homolog isoform X4 [Mizuhopecten yessoensis]	Cellular Processes	Cell growth and death	ko04110//Cell cycle	K06670	GO:0000798//nuclear cohesin complex;GO:0044444//cytoplasmic part;GO:0098687//chromosomal region	GO:0000981//RNA polymerase II transcription factor activity, sequence-specific DNA binding;GO:0003677//DNA binding	GO:0000087//mitotic M phase;GO:0000278//mitotic cell cycle;GO:0006281//DNA repair;GO:0006357//regulation of transcription from RNA polymerase II promoter;GO:0018205//peptidyl-lysine modification;GO:0022402//cell cycle process;GO:0034502//protein localization to chromosome;GO:0043065//positive regulation of apoptotic process;GO:0051320//S phase
CSbapl.38422	0.690141	0.729298	1.31137	3.53904e-25	3.66114e-23	ANPEP	Aminopeptidase N [Mizuhopecten yessoensis]	Metabolism;Metabolism;Organismal Systems;Organismal Systems	Global and overview maps;Metabolism of other amino acids;Immune system;Endocrine system	ko01100//Metabolic pathways;ko00480//Glutathione metabolism;ko04640//Hematopoietic cell lineage;ko04614//Renin-angiotensin system	K11140;K11140;K11140;K11140	GO:0005774//vacuolar membrane;GO:0016021//integral component of membrane;GO:0031988//membrane-bounded vesicle;GO:0043233//organelle lumen;GO:0044421//extracellular region part;GO:0044459//plasma membrane part	GO:0008238//exopeptidase activity;GO:0033218//amide binding;GO:0060089//molecular transducer activity	GO:0006508//proteolysis;GO:0035813//regulation of renal sodium excretion;GO:0044237//cellular metabolic process
CSbapl.72056	0.028169	0.0513051	0.22093	6.17876e-25	6.37464e-23	--	irregular chiasm C-roughest protein-like [Varroa jacobsoni]	-	-	-	-	-	-	-
CSbapl.70419	1.05634	1.94622	2.81137	6.98073e-25	7.18262e-23	CadN	PREDICTED: neural-cadherin-like [Crassostrea gigas]	-	-	-	-	GO:0016020//membrane;GO:0044464//cell part	GO:0005515//protein binding	GO:0001745//compound eye morphogenesis;GO:0007155//cell adhesion;GO:0007411//axon guidance;GO:0010769//regulation of cell morphogenesis involved in differentiation;GO:0010975//regulation of neuron projection development;GO:0048675//axon extension
CSbapl.17533	0.211268	0.251575	0.563307	7.53898e-25	7.73617e-23	EHF	PREDICTED: ETS-related transcription factor Elf-3 [Crassostrea gigas]	-	-	-	-	-	-	-
CSbapl.33008	0.126761	0.0742574	0.288114	8.56155e-25	8.76193e-23	R1A1-element\ORF2	PREDICTED: RNA-directed DNA polymerase from mobile element jockey-like [Amyelois transitella]	-	-	-	-	-	-	-
CSbapl.32993	1.26761	0.783978	1.39922	9.29357e-25	9.48565e-23	--	RNA-directed DNA polymerase from mobile element jockey [Stylophora pistillata]	-	-	-	-	-	-	-
CSbapl.48141	0.197183	0.0612061	0.264858	9.64289e-25	9.81595e-23	JMJD8	PREDICTED: bifunctional arginine demethylase and lysyl-hydroxylase JMJD6 isoform X3 [Crassostrea gigas]	-	-	-	-	-	-	-
CSbapl.74580	0.788732	0.396715	0.815245	1.0467e-24	1.06265e-22	Clip2	CAP-Gly domain-containing linker protein 1-like isoform X23 [Crassostrea virginica]	Environmental Information Processing	Signal transduction	ko04150//mTOR signaling pathway	K10421	GO:0005768//endosome;GO:0005874//microtubule	GO:0008017//microtubule binding;GO:0046872//metal ion binding	GO:0000278//mitotic cell cycle;GO:0031112//positive regulation of microtubule polymerization or depolymerization;GO:0098763//mitotic cell cycle phase
CSbapl.12940	1.08451	1.41877	2.03876	1.09449e-24	1.10822e-22	Cubn	cubilin-like isoform X1 [Crassostrea virginica]	-	-	-	-	GO:0016020//membrane;GO:0043231//intracellular membrane-bounded organelle;GO:0044444//cytoplasmic part	GO:0005488//binding	GO:0006810//transport;GO:0044699//single-organism process
CSbapl.51707	0.338028	0.101035	0.344961	1.30143e-24	1.31427e-22	LRIG1	leucine-rich repeats and immunoglobulin-like domains protein 1 isoform X2 [Oreochromis niloticus]	-	-	-	-	-	-	GO:0009966//regulation of signal transduction;GO:0048731//system development;GO:0050954//sensory perception of mechanical stimulus
CSbapl.67999	0.647887	0.394689	0.789406	1.70274e-24	1.71501e-22	--	Neurogenic locus notch 1, partial [Araneus ventricosus]	Cellular Processes;Organismal Systems;Environmental Information Processing;Human Diseases	Cellular community - eukaryotes;Endocrine system;Signaling molecules and interaction;Endocrine and metabolic diseases	ko04520//Adherens junction;ko04910//Insulin signaling pathway;ko04514//Cell adhesion molecules (CAMs);ko04931//Insulin resistance	K05695;K05695;K05695;K05695	GO:0044464//cell part	GO:0005488//binding	GO:0000904//cell morphogenesis involved in differentiation;GO:0001655//urogenital system development;GO:0003206//cardiac chamber morphogenesis;GO:0006357//regulation of transcription from RNA polymerase II promoter;GO:0007166//cell surface receptor signaling pathway;GO:0009790//embryo development;GO:0014706//striated muscle tissue development;GO:0030182//neuron differentiation;GO:0030855//epithel…
CSbapl.90814	0.56338	1.30941	0.758398	1.70831e-24	1.71608e-22	Ets2	protein C-ets-1-like isoform X1 [Mizuhopecten yessoensis]	Human Diseases;Environmental Information Processing;Human Diseases;Cellular Processes;Environmental Information Processing;Organismal Systems;Human Diseases	Cancers;Signal transduction;Infectious diseases;Cell growth and death;Signal transduction;Development;Cancers	ko05200//Pathways in cancer;ko04014//Ras signaling pathway;ko05166//HTLV-I infection;ko04218//Cellular senescence;ko04013//MAPK signaling pathway - fly;ko04320//Dorso-ventral axis formation;ko05211//Renal cell carcinoma	K02678;K02678;K02678;K02678;K02678;K02678;K02678	-	-	-
CSbapl.22573	1.12676	1.17012	1.95607	2.13675e-24	2.14084e-22	pfh1	ATP-dependent DNA helicase PIF1-like [Crassostrea virginica]	-	-	-	-	GO:0043229//intracellular organelle	GO:0003677//DNA binding;GO:0003678//DNA helicase activity;GO:0008026//ATP-dependent helicase activity;GO:0008094//DNA-dependent ATPase activity	GO:0042592//homeostatic process;GO:0051052//regulation of DNA metabolic process;GO:0051276//chromosome organization
CSbapl.96678	3.04225	2.16337	3.07494	2.21706e-24	2.2155e-22	Vps13a	Vacuolar protein sorting-associated protein 13A [Mizuhopecten yessoensis]	-	-	-	-	-	-	-
CSbapl.79190	0.0704225	0.0609811	0.248062	2.61659e-24	2.60791e-22	--	hypothetical protein KP79_PYT04629 [Mizuhopecten yessoensis]	-	-	-	-	-	-	-
CSbapl.99315	0.352113	1.34001	0.72093	2.78514e-24	2.76868e-22	nhl-1	RING finger protein nhl-1-like [Mizuhopecten yessoensis]	Human Diseases;Organismal Systems	Cancers;Development and regeneration	ko05206//MicroRNAs in cancer;ko04361//Axon regeneration	K12035;K12035	-	-	GO:0055002//striated muscle cell development
CSbapl.21186	0.366197	0.405041	0.147287	2.85179e-24	2.82757e-22	sox6	transcription factor SOX-13-like isoform X1 [Mizuhopecten yessoensis]	-	-	-	-	GO:0031981//nuclear lumen;GO:0043234//protein complex	GO:0000975//regulatory region DNA binding;GO:0003700//transcription factor activity, sequence-specific DNA binding;GO:0016628//oxidoreductase activity, acting on the CH-CH group of donors, NAD or NADP as acceptor;GO:0046983//protein dimerization activity	GO:0006357//regulation of transcription from RNA polymerase II promoter;GO:0008016//regulation of heart contraction;GO:0010629//negative regulation of gene expression;GO:0021780//glial cell fate specification;GO:0032330//regulation of chondrocyte differentiation;GO:0032989//cellular component morphogenesis;GO:0035051//cardiocyte differentiation;GO:0043009//chordate embryonic development;GO:004471…
CSbapl.86086	2.02817	1.08933	1.76098	2.89499e-24	2.86297e-22	STK11IP	serine/threonine-protein kinase 11-interacting protein-like isoform X1 [Mizuhopecten yessoensis]	-	-	-	-	-	-	-
CSbapl.8047	0.394366	0.823132	0.368217	3.10499e-24	3.06271e-22	XRN2	PREDICTED: 5'-3' exoribonuclease 2 [Crassostrea gigas]	Genetic Information Processing;Genetic Information Processing	Folding, sorting and degradation;Translation	ko03018//RNA degradation;ko03008//Ribosome biogenesis in eukaryotes	K12619;K12619	GO:0016234//inclusion body;GO:0043231//intracellular membrane-bounded organelle;GO:0043232//intracellular non-membrane-bounded organelle	GO:0000976//transcription regulatory region sequence-specific DNA binding;GO:0003723//RNA binding;GO:0008409//5'-3' exonuclease activity;GO:0046872//metal ion binding	GO:0006308//DNA catabolic process;GO:0006396//RNA processing;GO:0032774//RNA biosynthetic process;GO:0034645//cellular macromolecule biosynthetic process;GO:0040007//growth;GO:0044763//single-organism cellular process;GO:0048232//male gamete generation;GO:0090501//RNA phosphodiester bond hydrolysis
CSbapl.84862	0.352113	1.34743	0.79199	3.21782e-24	3.16582e-22	--	uncharacterized protein LOC110443065 [Mizuhopecten yessoensis]	-	-	-	-	-	-	-
CSbapl.84517	1.11268	0.830783	1.40956	3.37038e-24	3.30739e-22	--	translation initiation factor eIF-2B subunit beta isoform X1 [Microcaecilia unicolor]	-	-	-	-	-	-	-
CSbapl.96021	0.450704	0.572907	0.979328	4.02604e-24	3.94067e-22	--	PREDICTED: hemicentin-1-like [Aplysia californica]	-	-	-	-	-	-	-
CSbapl.10492	0.633803	0.372637	0.815245	4.18198e-24	4.08284e-22	FCHSD2	F-BAR and double SH3 domains protein 2-like isoform X2 [Mizuhopecten yessoensis]	-	-	-	-	-	-	-
CSbapl.14072	0.028169	0.104635	0.386305	4.24513e-24	4.13391e-22	--	RNA-directed DNA polymerase from mobile element jockey [Mizuhopecten yessoensis]	-	-	-	-	-	-	-
CSbapl.67104	0.380282	0.321557	0.662791	4.60569e-24	4.47361e-22	Ptp10D	tyrosine-protein phosphatase 10D-like isoform X2 [Mizuhopecten yessoensis]	Cellular Processes	Cellular community - eukaryotes	ko04520//Adherens junction	K05694	GO:0031224//intrinsic component of membrane;GO:0031988//membrane-bounded vesicle;GO:0043005//neuron projection;GO:0044459//plasma membrane part	GO:0004725//protein tyrosine phosphatase activity;GO:0005515//protein binding	GO:0003008//system process;GO:0006470//protein dephosphorylation;GO:0007411//axon guidance;GO:0030595//leukocyte chemotaxis;GO:0048523//negative regulation of cellular process;GO:0048646//anatomical structure formation involved in morphogenesis;GO:0051239//regulation of multicellular organismal process
CSbapl.9872	0.197183	0.106886	0.354005	5.02403e-24	4.86757e-22	--	growth hormone secretagogue receptor type 1-like [Mizuhopecten yessoensis]	Environmental Information Processing;Environmental Information Processing	Signaling molecules and interaction;Signal transduction	ko04080//Neuroactive ligand-receptor interaction;ko04020//Calcium signaling pathway	K04322;K04322	-	-	-
CSbapl.55408	0.183099	0.276103	0.645995	6.27661e-24	6.06574e-22	TLR6	PREDICTED: toll-like receptor 2 [Crassostrea gigas]	Human Diseases;Environmental Information Processing;Human Diseases;Human Diseases;Human Diseases;Human Diseases;Cellular Processes;Human Diseases;Human Diseases;Human Diseases;Human Diseases;Organismal Systems;Human Diseases;Human Diseases;Human Diseases;Human Diseases;Human Diseases;Human Diseases;Human Diseases;Human Diseases	Infectious diseases;Signal transduction;Infectious diseases;Cancers;Infectious diseases;Infectious disease: viral;Transport and catabolism;Infectious diseases;Infectious diseases;Infectious diseases;Infectious diseases;Immune system;Infectious diseases;Infectious diseases;Infectious diseases;Cancer: overview;Infectious diseases;Infectious diseases;Immune diseases;Immune diseases	ko05132//Salmonella infection;ko04151//PI3K-Akt signaling pathway;ko05168//Herpes simplex infection;ko05205//Proteoglycans in cancer;ko05152//Tuberculosis;ko05170//Human immunodeficiency virus 1 infection;ko04145//Phagosome;ko05145//Toxoplasmosis;ko05169//Epstein-Barr virus infection;ko05161//Hepatitis B;ko05162//Measles;ko04620//Toll-like receptor signaling pathway;ko05134//Legionellosis;ko05146…	K10159;K10159;K10159;K10159;K10159;K10159;K10159;K10159;K10159;K10159;K10159;K10159;K10159;K10159;K10159;K10159;K10159;K10159;K10159;K10159	GO:0043235//receptor complex;GO:0044444//cytoplasmic part;GO:0044459//plasma membrane part	GO:0005488//binding	GO:0001819//positive regulation of cytokine production;GO:0002224//toll-like receptor signaling pathway;GO:0007249//I-kappaB kinase/NF-kappaB signaling;GO:0010557//positive regulation of macromolecule biosynthetic process;GO:0031328//positive regulation of cellular biosynthetic process;GO:0032490//detection of molecule of bacterial origin;GO:0043408//regulation of MAPK cascade;GO:0044093//positiv…
CSbapl.52320	0.408451	0.870837	0.394057	6.63027e-24	6.39135e-22	PLK2	serine/threonine-protein kinase PLK1-like [Mizuhopecten yessoensis]	Environmental Information Processing	Signal transduction	ko04068//FoxO signaling pathway	K08861	GO:0005815//microtubule organizing center;GO:0005819//spindle;GO:0032991//macromolecular complex;GO:0043005//neuron projection;GO:0043231//intracellular membrane-bounded organelle	GO:0004672//protein kinase activity;GO:0019900//kinase binding;GO:0060089//molecular transducer activity	GO:0000075//cell cycle checkpoint;GO:0003006//developmental process involved in reproduction;GO:0006468//protein phosphorylation;GO:0007051//spindle organization;GO:0007067//mitotic nuclear division;GO:0007099//centriole replication;GO:0007265//Ras protein signal transduction;GO:0007346//regulation of mitotic cell cycle;GO:0007611//learning or memory;GO:0010564//regulation of cell cycle process;G…
CSbapl.90864	0.028169	0.05018	0.222222	8.03598e-24	7.72689e-22	--	uncharacterized protein LOC106177272 isoform X1 [Lingula anatina]	-	-	-	-	-	-	-
CSbapl.46008	0.0704225	0.271602	0.0555556	1.02392e-23	9.79598e-22	--	-	-	-	-	-	-	-	-
CSbapl.60329	0.887324	0.295905	0.599483	1.02372e-23	9.79598e-22	Pde8b	high affinity cAMP-specific and IBMX-insensitive 3',5'-cyclic phosphodiesterase 8B-like isoform X4 [Mizuhopecten yessoensis]	Metabolism;Metabolism;Human Diseases;Human Diseases;Organismal Systems	Global and overview maps;Nucleotide metabolism;Endocrine and metabolic diseases;Substance dependence;Endocrine system	ko01100//Metabolic pathways;ko00230//Purine metabolism;ko04934//Cushing syndrome;ko05032//Morphine addiction;ko04927//Cortisol synthesis and secretion	K18437;K18437;K18437;K18437;K18437	GO:0044444//cytoplasmic part	GO:0004114//3',5'-cyclic-nucleotide phosphodiesterase activity	GO:0002209//behavioral defense response;GO:0007612//learning;GO:0007632//visual behavior;GO:0009117//nucleotide metabolic process;GO:0010894//negative regulation of steroid biosynthetic process;GO:0050796//regulation of insulin secretion;GO:0050905//neuromuscular process
CSbapl.4513	0.366197	0.357561	0.729974	1.03182e-23	9.84689e-22	ACP7	acid phosphatase type 7-like [Crassostrea virginica]	-	-	-	-	-	GO:0046872//metal ion binding	GO:0008152//metabolic process
CSbapl.89653	0.971831	1.67124	0.931525	1.48923e-23	1.41766e-21	Pol	pol-like protein [Danio rerio]	-	-	-	-	GO:0005737//cytoplasm;GO:0012505//endomembrane system;GO:0016020//membrane;GO:0043231//intracellular membrane-bounded organelle	GO:0004518//nuclease activity;GO:0005488//binding;GO:0016491//oxidoreductase activity;GO:0016740//transferase activity	GO:0006259//DNA metabolic process;GO:0044249//cellular biosynthetic process;GO:0044255//cellular lipid metabolic process;GO:1901564//organonitrogen compound metabolic process;GO:1901575//organic substance catabolic process;GO:1901576//organic substance biosynthetic process
CSbapl.34137	1.11268	0.904365	1.47804	1.51875e-23	1.44217e-21	--	-	-	-	-	-	-	-	-
CSbapl.32510	0.929577	0.467147	0.808786	1.57192e-23	1.48896e-21	Slc6a7	sodium- and chloride-dependent glycine transporter 2-like isoform X1 [Mizuhopecten yessoensis]	-	-	-	-	GO:0016020//membrane	GO:0005283//sodium:amino acid symporter activity	GO:0007270//neuron-neuron synaptic transmission;GO:0015816//glycine transport;GO:0055085//transmembrane transport
CSbapl.48217	0.169014	0.780378	0.341085	1.62517e-23	1.53558e-21	--	-	-	-	-	-	-	-	-
CSbapl.21733	1.07042	0.857786	1.44574	1.69423e-23	1.59689e-21	roco4	neuralized pats1, partial [Mytilus galloprovincialis]	-	-	-	-	-	GO:0003824//catalytic activity	GO:0008152//metabolic process;GO:0009987//cellular process
CSbapl.99661	0.028169	0.0384788	0.192506	1.77202e-23	1.66609e-21	--	PREDICTED: insulin-like growth factor-binding protein complex acid labile subunit [Branchiostoma belcheri]	-	-	-	-	-	GO:0005488//binding;GO:0016740//transferase activity	GO:0008152//metabolic process;GO:0044763//single-organism cellular process;GO:0051179//localization
CSbapl.25489	0.0140845	0.483573	0.834625	1.81831e-23	1.70542e-21	--	PREDICTED: ankyrin repeat, PH and SEC7 domain containing protein secG-like [Acromyrmex echinatior]	-	-	-	-	-	-	-
CSbapl.52545	0.323944	0.19802	0.428941	2.62405e-23	2.4551e-21	--	-	-	-	-	-	-	-	-
CSbapl.45124	0.295775	0.181368	0.492248	2.76124e-23	2.57714e-21	ABCA3	ATP-binding cassette transporter sub-family A [Pecten maximus]	Environmental Information Processing	Membrane transport	ko02010//ABC transporters	K05643	-	-	-
CSbapl.43031	0.211268	0.165842	0.412145	2.78715e-23	2.59497e-21	--	ankyrin-3-like isoform X1 [Crassostrea virginica]	-	-	-	-	-	-	-
CSbapl.34139	1.11268	0.872412	1.43798	3.03094e-23	2.81508e-21	--	PREDICTED: RNA-directed DNA polymerase from mobile element jockey-like [Saccoglossus kowalevskii]	-	-	-	-	-	-	-
CSbapl.5405	0.112676	0.242349	0.0284238	3.26021e-23	3.02068e-21	STARD13	PREDICTED: rho GTPase-activating protein 11A [Crassostrea gigas]	-	-	-	-	-	-	GO:0007165//signal transduction
CSbapl.34725	0.704225	0.54613	1.10078	3.80656e-23	3.51835e-21	crhr2	corticotropin-releasing factor receptor 1-like, partial [Mizuhopecten yessoensis]	Environmental Information Processing;Human Diseases	Signaling molecules and interaction;Endocrine and metabolic diseases	ko04080//Neuroactive ligand-receptor interaction;ko04934//Cushing syndrome	K04579;K04579	GO:0005783//endoplasmic reticulum;GO:0016021//integral component of membrane;GO:0033267//axon part;GO:0044297//cell body	GO:0001653//peptide receptor activity;GO:0004930//G-protein coupled receptor activity;GO:0042277//peptide binding	GO:0001819//positive regulation of cytokine production;GO:0002027//regulation of heart rate;GO:0006584//catecholamine metabolic process;GO:0007186//G-protein coupled receptor signaling pathway;GO:0007600//sensory perception;GO:0007631//feeding behavior;GO:0008217//regulation of blood pressure;GO:0014060//regulation of epinephrine secretion;GO:0014061//regulation of norepinephrine secretion;GO:001…
CSbapl.13286	0.211268	0.174617	0.479328	3.97017e-23	3.66071e-21	--	centrosomal protein of 290 kDa-like isoform X6 [Mizuhopecten yessoensis]	-	-	-	-	-	-	-
CSbapl.68768	0.366197	0.54973	0.917313	4.19791e-23	3.86137e-21	Cp1	Cathepsin-L [Haliotis discus discus]	-	-	-	-	GO:0000323//lytic vacuole	GO:0004175//endopeptidase activity	GO:0009057//macromolecule catabolic process;GO:0019538//protein metabolic process;GO:0044767//single-organism developmental process;GO:0048102//autophagic cell death
CSbapl.21421	0.183099	0.143114	0.396641	5.85746e-23	5.37492e-21	Ripor1	protein FAM65B-like isoform X2 [Mizuhopecten yessoensis]	-	-	-	-	GO:0031528//microvillus membrane;GO:0044424//intracellular part	GO:0008484//sulfuric ester hydrolase activity	GO:0008152//metabolic process;GO:0009987//cellular process;GO:0044699//single-organism process
CSbapl.66767	0.253521	0.120612	0.359173	6.06802e-23	5.55478e-21	--	mucin-2-like [Mizuhopecten yessoensis]	-	-	-	-	-	-	-
CSbapl.24635	0.0140845	0.00855086	0.117571	6.23045e-23	5.68983e-21	unc-7	innexin unc-9-like [Crassostrea virginica]	-	-	-	-	-	-	-
CSbapl.17487	0.211268	0.681593	0.295866	6.33467e-23	5.7712e-21	foxn4	forkhead box protein I1-A-like isoform X1 [Mizuhopecten yessoensis]	-	-	-	-	-	-	-
CSbapl.64587	0.43662	0.317507	0.73385	7.03409e-23	6.39315e-21	sif	PREDICTED: protein still life, isoform SIF type 1 isoform X3 [Crassostrea gigas]	-	-	-	-	-	-	GO:0050794//regulation of cellular process
CSbapl.95095	0.084507	0.0560306	0.245478	7.16322e-23	6.49505e-21	ADCY2	adenylate cyclase type 2-like [Crassostrea virginica]	Metabolism;Human Diseases;Environmental Information Processing;Organismal Systems;Environmental Information Processing;Organismal Systems;Human Diseases;Organismal Systems;Organismal Systems;Environmental Information Processing;Organismal Systems;Organismal Systems;Metabolism;Environmental Information Processing;Human Diseases;Organismal Systems;Organismal Systems;Cellular Processes;Organismal Sy…	Global and overview maps;Cancers;Signal transduction;Digestive system;Signal transduction;Endocrine system;Infectious diseases;Environmental adaptation;Endocrine system;Signal transduction;Sensory system;Circulatory system;Nucleotide metabolism;Signal transduction;Infectious diseases;Endocrine system;Endocrine system;Cell growth and death;Endocrine system;Endocrine and metabolic diseases;Nervous …	ko01100//Metabolic pathways;ko05200//Pathways in cancer;ko04020//Calcium signaling pathway;ko04972//Pancreatic secretion;ko04024//cAMP signaling pathway;ko04911//Insulin secretion;ko05163//Human cytomegalovirus infection;ko04714//Thermogenesis;ko04921//Oxytocin signaling pathway;ko04015//Rap1 signaling pathway;ko04750//Inflammatory mediator regulation of TRP channels;ko04270//Vascular smooth musc…	K08042;K08042;K08042;K08042;K08042;K08042;K08042;K08042;K08042;K08042;K08042;K08042;K08042;K08042;K08042;K08042;K08042;K08042;K08042;K08042;K08042;K08042;K08042;K08042;K08042;K08042;K08042;K08042;K08042;K08042;K08042;K08042;K08042;K08042;K08042;K08042;K08042;K08042;K08042;K08042;K08042;K08042;K08042;K08042;K08042;K08042;K08042;K08042;K08042	GO:0044424//intracellular part;GO:0044425//membrane part	GO:0005515//protein binding;GO:0009975//cyclase activity	GO:0007169//transmembrane receptor protein tyrosine kinase signaling pathway;GO:0007188//adenylate cyclase-modulating G-protein coupled receptor signaling pathway;GO:0009190//cyclic nucleotide biosynthetic process;GO:0010033//response to organic substance;GO:0045937//positive regulation of phosphate metabolic process;GO:0046058//cAMP metabolic process;GO:0080090//regulation of primary metabolic p…
CSbapl.51537	0.43662	0.626238	0.248062	8.29104e-23	7.49985e-21	--	RNA-directed DNA polymerase from mobile element jockey-like [Brachionus plicatilis]	-	-	-	-	-	-	-
CSbapl.94185	0.084507	0.0285779	0.186047	1.02595e-22	9.25856e-21	Cpa6	Zinc carboxypeptidase A 1 [Mizuhopecten yessoensis]	Organismal Systems;Organismal Systems	Digestive system;Digestive system	ko04972//Pancreatic secretion;ko04974//Protein digestion and absorption	K01298;K01298	-	GO:0016787//hydrolase activity	-
CSbapl.22459	0.0985915	0.172367	0.401809	1.30232e-22	1.17248e-20	--	RNA-directed DNA polymerase from transposon BS [Mizuhopecten yessoensis]	-	-	-	-	-	-	-
CSbapl.2943	0.492958	1.43294	0.801034	1.37893e-22	1.23854e-20	EIF4A2	eukaryotic initiation factor 4A-I-like [Crassostrea virginica]	Genetic Information Processing	Translation	ko03013//RNA transport	K03257	GO:0031988//membrane-bounded vesicle;GO:0043231//intracellular membrane-bounded organelle;GO:0043234//protein complex;GO:0044444//cytoplasmic part	GO:0008135//translation factor activity, RNA binding;GO:0017111//nucleoside-triphosphatase activity;GO:0032550//purine ribonucleoside binding;GO:0044822//poly(A) RNA binding	GO:0000956//nuclear-transcribed mRNA catabolic process;GO:0006417//regulation of translation;GO:0007166//cell surface receptor signaling pathway;GO:0031099//regeneration;GO:0044403//symbiosis, encompassing mutualism through parasitism;GO:0051348//negative regulation of transferase activity
CSbapl.70216	0.366197	0.697795	0.282946	1.73204e-22	1.55205e-20	SRSF1	serine/arginine-rich splicing factor 1A-like [Crassostrea virginica]	Human Diseases;Genetic Information Processing;Organismal Systems	Infectious diseases;Transcription;Immune system	ko05168//Herpes simplex infection;ko03040//Spliceosome;ko04657//IL-17 signaling pathway	K12890;K12890;K12890	GO:0005681//spliceosomal complex;GO:0016604//nuclear body;GO:0031988//membrane-bounded vesicle;GO:0043234//protein complex	GO:0005515//protein binding;GO:0044822//poly(A) RNA binding	GO:0006353//DNA-templated transcription, termination;GO:0006376//mRNA splice site selection;GO:0006405//RNA export from nucleus;GO:0007275//multicellular organism development;GO:0030154//cell differentiation;GO:0031572//G2 DNA damage checkpoint;GO:0043484//regulation of RNA splicing;GO:0043487//regulation of RNA stability;GO:0048523//negative regulation of cellular process;GO:0048856//anatomical …
CSbapl.32925	0.788732	0.311656	0.638243	2.36905e-22	2.11789e-20	--	PREDICTED: orofacial cleft 1 candidate gene 1 protein [Lepisosteus oculatus]	-	-	-	-	GO:0005856//cytoskeleton;GO:0043231//intracellular membrane-bounded organelle;GO:0044444//cytoplasmic part	-	-
CSbapl.55322	0.577465	0.484023	0.881137	2.54264e-22	2.26776e-20	Sema2a	semaphorin-2A-like [Octopus vulgaris]	-	-	-	-	GO:0044464//cell part	-	GO:0007411//axon guidance;GO:0007610//behavior
CSbapl.62947	0.239437	0.10351	0.356589	3.09083e-22	2.75026e-20	Brwd3	PH-interacting protein-like isoform X2 [Mizuhopecten yessoensis]	-	-	-	-	-	-	-
CSbapl.13572	0.239437	0.552655	0.223514	3.46128e-22	3.07273e-20	KLF5	Krueppel-like factor 5 [Mizuhopecten yessoensis]	-	-	-	-	GO:0043231//intracellular membrane-bounded organelle	GO:0001071//nucleic acid binding transcription factor activity;GO:0003677//DNA binding;GO:0043169//cation binding	GO:0006357//regulation of transcription from RNA polymerase II promoter;GO:0010770//positive regulation of cell morphogenesis involved in differentiation;GO:0031111//negative regulation of microtubule polymerization or depolymerization
CSbapl.69096	0.366197	0.490549	0.970284	3.80401e-22	3.36915e-20	--	RNA-directed DNA polymerase from mobile element jockey [Stylophora pistillata]	-	-	-	-	-	-	-
CSbapl.68865	2.30986	1.55986	2.35013	4.16481e-22	3.68017e-20	rnf213a	PREDICTED: E3 ubiquitin-protein ligase rnf213-alpha isoform X3 [Crassostrea gigas]	-	-	-	-	GO:0044424//intracellular part	GO:0005488//binding;GO:0016881//acid-amino acid ligase activity	GO:0016567//protein ubiquitination
CSbapl.59152	0.28169	0.0859586	0.299742	4.21785e-22	3.71843e-20	5-HT7	5-hydroxytryptamine receptor 1A-like [Mizuhopecten yessoensis]	Environmental Information Processing;Environmental Information Processing;Environmental Information Processing;Organismal Systems;Organismal Systems	Signaling molecules and interaction;Signal transduction;Signal transduction;Development and regeneration;Nervous system	ko04080//Neuroactive ligand-receptor interaction;ko04020//Calcium signaling pathway;ko04014//Ras signaling pathway;ko04361//Axon regeneration;ko04726//Serotonergic synapse	K04163;K04163;K04163;K04163;K04163	GO:0016021//integral component of membrane;GO:0033267//axon part;GO:0044297//cell body	GO:0005515//protein binding;GO:0008227//G-protein coupled amine receptor activity;GO:0043169//cation binding	GO:0007193//adenylate cyclase-inhibiting G-protein coupled receptor signaling pathway;GO:0008152//metabolic process;GO:0008283//cell proliferation;GO:0031112//positive regulation of microtubule polymerization or depolymerization;GO:0048065//male courtship behavior, veined wing extension;GO:0050795//regulation of behavior;GO:0072578//neurotransmitter-gated ion channel clustering
CSbapl.23055	0.464789	0.799505	1.28941	4.45474e-22	3.91822e-20	EZH1	histone-lysine N-methyltransferase EZH2-like [Mizuhopecten yessoensis]	-	-	-	-	GO:0000785//chromatin;GO:0031519//PcG protein complex;GO:0031981//nuclear lumen;GO:0034708//methyltransferase complex	GO:0003682//chromatin binding;GO:0018024//histone-lysine N-methyltransferase activity;GO:0044212//transcription regulatory region DNA binding	GO:0000082//G1/S transition of mitotic cell cycle;GO:0000122//negative regulation of transcription from RNA polymerase II promoter;GO:0006305//DNA alkylation;GO:0008283//cell proliferation;GO:0009968//negative regulation of signal transduction;GO:0010717//regulation of epithelial to mesenchymal transition;GO:0010976//positive regulation of neuron projection development;GO:0030857//negative regula…
CSbapl.53806	0.183099	0.120387	0.363049	4.53149e-22	3.97657e-20	--	MgIL17Rb [Mytilus galloprovincialis]	-	-	-	-	-	-	-
CSbapl.92209	0.183099	0.202295	0.516796	6.58403e-22	5.7645e-20	tyro3	Tyrosine-protein kinase Fer [Mizuhopecten yessoensis]	-	-	-	-	-	-	-
CSbapl.72547	0.647887	1.36701	0.726098	7.65387e-22	6.68584e-20	mapk1	PREDICTED: mitogen-activated protein kinase 1 [Crassostrea gigas]	Human Diseases;Human Diseases;Human Diseases;Cellular Processes;Human Diseases;Environmental Information Processing;Cellular Processes;Environmental Information Processing;Human Diseases;Human Diseases;Human Diseases;Human Diseases;Environmental Information Processing;Human Diseases;Human Diseases;Human Diseases;Environmental Information Processing;Organismal Systems;Organismal Systems;Human Dise…	Cancers;Infectious diseases;Neurodegenerative diseases;Cellular community - eukaryotes;Infectious diseases;Signal transduction;Cell growth and death;Signal transduction;Infectious diseases;Cancers;Infectious diseases;Cancers;Signal transduction;Infectious diseases;Infectious disease: viral;Infectious diseases;Signal transduction;Immune system;Endocrine system;Infectious diseases;Signal transducti…	ko05200//Pathways in cancer;ko05165//Human papillomavirus infection;ko05010//Alzheimer disease;ko04510//Focal adhesion;ko05132//Salmonella infection;ko04151//PI3K-Akt signaling pathway;ko04210//Apoptosis;ko04024//cAMP signaling pathway;ko05130//Pathogenic Escherichia coli infection;ko05205//Proteoglycans in cancer;ko05152//Tuberculosis;ko05206//MicroRNAs in cancer;ko04010//MAPK signaling pathway;…	K04371;K04371;K04371;K04371;K04371;K04371;K04371;K04371;K04371;K04371;K04371;K04371;K04371;K04371;K04371;K04371;K04371;K04371;K04371;K04371;K04371;K04371;K04371;K04371;K04371;K04371;K04371;K04371;K04371;K04371;K04371;K04371;K04371;K04371;K04371;K04371;K04371;K04371;K04371;K04371;K04371;K04371;K04371;K04371;K04371;K04371;K04371;K04371;K04371;K04371;K04371;K04371;K04371;K04371;K04371;K04371;K04371;…	GO:0005768//endosome;GO:0005819//spindle;GO:0005924//cell-substrate adherens junction;GO:0031981//nuclear lumen;GO:0031988//membrane-bounded vesicle;GO:0032838//cell projection cytoplasm;GO:0032991//macromolecular complex;GO:0043005//neuron projection;GO:0044459//plasma membrane part	GO:0003676//nucleic acid binding;GO:0004702//receptor signaling protein serine/threonine kinase activity;GO:0019901//protein kinase binding;GO:0032550//purine ribonucleoside binding;GO:0045309//protein phosphorylated amino acid binding	GO:0001676//long-chain fatty acid metabolic process;GO:0001775//cell activation;GO:0002237//response to molecule of bacterial origin;GO:0002431//Fc receptor mediated stimulatory signaling pathway;GO:0002756//MyD88-independent toll-like receptor signaling pathway;GO:0006206//pyrimidine nucleobase metabolic process;GO:0006352//DNA-templated transcription, initiation;GO:0006357//regulation of transc…
CSbapl.57992	0.774648	0.497975	0.962532	7.97476e-22	6.95024e-20	Dop1R2	dopamine receptor 2-like [Mizuhopecten yessoensis]	Environmental Information Processing	Signaling molecules and interaction	ko04080//Neuroactive ligand-receptor interaction	K04148	GO:0016020//membrane	GO:0004952//dopamine neurotransmitter receptor activity;GO:0008227//G-protein coupled amine receptor activity	GO:0006979//response to oxidative stress;GO:0007189//adenylate cyclase-activating G-protein coupled receptor signaling pathway;GO:0008015//blood circulation;GO:0044057//regulation of system process;GO:0044238//primary metabolic process;GO:0044260//cellular macromolecule metabolic process;GO:0065008//regulation of biological quality;GO:1901216//positive regulation of neuron death
CSbapl.25572	0.661972	0.339109	0.684755	1.11304e-21	9.67834e-20	--	serine pats1 threonine-protein kinase, partial [Mytilus galloprovincialis]	-	-	-	-	-	-	-
CSbapl.67730	0.0140845	0.0132763	0.126615	1.25465e-21	1.08849e-19	--	hypothetical protein AM593_08507, partial [Mytilus galloprovincialis]	-	-	-	-	-	-	-
CSbapl.12050	0.549296	0.293654	0.651163	1.3569e-21	1.17454e-19	jockey\pol	RNA-directed DNA polymerase from transposon BS [Mizuhopecten yessoensis]	-	-	-	-	-	-	-
CSbapl.42361	0.0985915	0.0231773	0.161499	1.50633e-21	1.30093e-19	ZC3H11A	zinc finger CCCH domain-containing protein 11A [Amphiprion ocellaris]	-	-	-	-	GO:0043234//protein complex	GO:0003723//RNA binding	GO:0006406//mRNA export from nucleus
CSbapl.7519	0.380282	0.0974347	0.350129	1.63225e-21	1.4065e-19	--	hypothetical protein AM593_05884, partial [Mytilus galloprovincialis]	-	-	-	-	-	-	-
CSbapl.14016	0.056338	0.0155266	0.149871	2.00699e-21	1.72551e-19	PCDH7	protocadherin gamma-B5-like [Mizuhopecten yessoensis]	-	-	-	-	GO:0016020//membrane;GO:0044464//cell part	-	-
CSbapl.59266	0.901408	1.35036	2.06331	2.56194e-21	2.19769e-19	WDR11	WD repeat-containing protein 11-like isoform X2 [Crassostrea virginica]	-	-	-	-	GO:0005774//vacuolar membrane;GO:0005856//cytoskeleton;GO:0042995//cell projection	-	GO:0050794//regulation of cellular process
CSbapl.88992	0.0140845	0.0735824	0.26615	2.82598e-21	2.41874e-19	Matk	Tyrosine-protein kinase Fer [Mizuhopecten yessoensis]	-	-	-	-	-	-	-
CSbapl.91627	1.11268	1.11904	1.7093	2.96727e-21	2.534e-19	--	low titin quality protein, partial [Mytilus galloprovincialis]	Organismal Systems;Environmental Information Processing	Development;Signaling molecules and interaction	ko04360//Axon guidance;ko04514//Cell adhesion molecules (CAMs)	K06550;K06550	GO:0016020//membrane;GO:0044464//cell part	GO:0005515//protein binding	GO:0044707//single-multicellular organism process;GO:0044710//single-organism metabolic process;GO:0044763//single-organism cellular process;GO:0044767//single-organism developmental process;GO:0048856//anatomical structure development;GO:0050789//regulation of biological process
CSbapl.33699	0.169014	0.130738	0.361757	3.46404e-21	2.95163e-19	--	-	-	-	-	-	-	-	-
CSbapl.85311	0.464789	1.12106	0.583979	4.25548e-21	3.61792e-19	Hrb98DE	PREDICTED: heterogeneous nuclear ribonucleoprotein 87F isoform X5 [Crassostrea gigas]	Genetic Information Processing	Transcription	ko03040//Spliceosome	K12741	GO:0005681//spliceosomal complex;GO:0005700//polytene chromosome;GO:0042995//cell projection	GO:0003677//DNA binding;GO:0003729//mRNA binding;GO:0051032//nucleic acid transmembrane transporter activity	GO:0006417//regulation of translation;GO:0007281//germ cell development;GO:0010629//negative regulation of gene expression;GO:0030718//germ-line stem cell population maintenance;GO:0048024//regulation of mRNA splicing, via spliceosome;GO:0048592//eye morphogenesis;GO:0050658//RNA transport
CSbapl.70267	0.450704	0.314131	0.673127	4.33818e-21	3.68003e-19	ABR	PREDICTED: active breakpoint cluster region-related protein isoform X2 [Crassostrea gigas]	Human Diseases;Human Diseases	Cancers;Cancers	ko05200//Pathways in cancer;ko05220//Chronic myeloid leukemia	K08878;K08878	-	-	-
CSbapl.76382	0.28169	0.0580558	0.21447	4.96649e-21	4.20368e-19	FRAS1	extracellular matrix protein FRAS1-like [Mizuhopecten yessoensis]	Environmental Information Processing	Signaling molecules and interaction	ko04512//ECM-receptor interaction	K23379	GO:0031012//extracellular matrix	GO:0005488//binding	GO:0009888//tissue development;GO:0044763//single-organism cellular process;GO:0048513//animal organ development;GO:0048598//embryonic morphogenesis;GO:0048736//appendage development
CSbapl.98907	0.197183	0.156166	0.356589	5.11827e-21	4.32256e-19	--	uncharacterized protein LOC110445411 isoform X1 [Mizuhopecten yessoensis]	-	-	-	-	-	-	-
CSbapl.81951	0.521127	0.575833	1.03747	5.19467e-21	4.3774e-19	pten	phosphatidylinositol 3,4,5-trisphosphate 3-phosphatase and dual-specificity protein phosphatase PTEN-like [Mizuhopecten yessoensis]	Metabolism;Human Diseases;Human Diseases;Cellular Processes;Environmental Information Processing;Human Diseases;Human Diseases;Human Diseases;Organismal Systems;Human Diseases;Cellular Processes;Environmental Information Processing;Human Diseases;Environmental Information Processing;Cellular Processes;Environmental Information Processing;Metabolism;Environmental Information Processing;Human Disea…	Global and overview maps;Cancers;Infectious diseases;Cellular community - eukaryotes;Signal transduction;Cancers;Cancers;Cancers;Development and regeneration;Infectious diseases;Cell growth and death;Signal transduction;Cancers;Signal transduction;Transport and catabolism;Signal transduction;Carbohydrate metabolism;Signal transduction;Cancers;Endocrine and metabolic diseases;Cancers;Aging;Cancer:…	ko01100//Metabolic pathways;ko05200//Pathways in cancer;ko05165//Human papillomavirus infection;ko04510//Focal adhesion;ko04151//PI3K-Akt signaling pathway;ko05206//MicroRNAs in cancer;ko05222//Small cell lung cancer;ko05225//Hepatocellular carcinoma;ko04361//Axon regeneration;ko05166//HTLV-I infection;ko04218//Cellular senescence;ko04070//Phosphatidylinositol signaling system;ko05224//Breast can…	K01110;K01110;K01110;K01110;K01110;K01110;K01110;K01110;K01110;K01110;K01110;K01110;K01110;K01110;K01110;K01110;K01110;K01110;K01110;K01110;K01110;K01110;K01110;K01110;K01110;K01110;K01110;K01110	GO:0005654//nucleoplasm;GO:0043218//compact myelin;GO:0044309//neuron spine;GO:0044444//cytoplasmic part;GO:0097060//synaptic membrane	GO:0004721//phosphoprotein phosphatase activity;GO:0019900//kinase binding;GO:0019904//protein domain specific binding;GO:0032403//protein complex binding;GO:0034593//phosphatidylinositol bisphosphate phosphatase activity;GO:0034594//phosphatidylinositol trisphosphate phosphatase activity;GO:0052743//inositol tetrakisphosphate phosphatase activity;GO:0052744//phosphatidylinositol monophosphate ph…	GO:0001666//response to hypoxia;GO:0001783//B cell apoptotic process;GO:0001953//negative regulation of cell-matrix adhesion;GO:0002274//myeloid leukocyte activation;GO:0003006//developmental process involved in reproduction;GO:0006352//DNA-templated transcription, initiation;GO:0006470//protein dephosphorylation;GO:0006952//defense response;GO:0007409//axonogenesis;GO:0007611//learning or memory…
CSbapl.27512	0.183099	0.0684068	0.254522	7.04841e-21	5.92641e-19	--	hypothetical protein AM593_08260, partial [Mytilus galloprovincialis]	-	-	-	-	-	-	-
CSbapl.4352	0.295775	0.34946	0.0633075	7.73444e-21	6.48894e-19	CENPF	centromere protein F-like isoform X2 [Mizuhopecten yessoensis]	-	-	-	-	GO:0000776//kinetochore;GO:0005819//spindle;GO:0012505//endomembrane system;GO:0031981//nuclear lumen;GO:0044444//cytoplasmic part	GO:0046983//protein dimerization activity	GO:0000087//mitotic M phase;GO:0000280//nuclear division;GO:0006355//regulation of transcription, DNA-templated;GO:0008104//protein localization;GO:0035556//intracellular signal transduction;GO:0042221//response to chemical;GO:0043623//cellular protein complex assembly;GO:0048634//regulation of muscle organ development;GO:0051303//establishment of chromosome localization;GO:0071173//spindle assem…
CSbapl.24425	0.380282	0.360486	0.651163	8.1263e-21	6.80275e-19	NBEAL1	neurobeachin-like protein 1 isoform X3 [Mizuhopecten yessoensis]	-	-	-	-	-	-	-
CSbapl.37155	0.746479	0.570207	1.0491	9.38698e-21	7.8409e-19	--	basic proline-rich protein-like isoform X1 [Mizuhopecten yessoensis]	Human Diseases;Cellular Processes;Human Diseases	Infectious diseases;Transport and catabolism;Infectious disease: bacterial	ko05130//Pathogenic Escherichia coli infection;ko04144//Endocytosis;ko05135//Yersinia infection	K19475;K19475;K19475	-	-	-
CSbapl.27220	0.704225	0.361386	0.69509	1.03856e-20	8.65614e-19	Dhx9	PREDICTED: ATP-dependent RNA helicase A-like [Crassostrea gigas]	-	-	-	-	-	-	-
CSbapl.6753	0.549296	0.436769	0.565891	1.12532e-20	9.33843e-19	pol	Pol [Haliotis discus hannai]	-	-	-	-	-	-	-
CSbapl.49083	0.366197	0.0749325	0.0439276	1.12378e-20	9.33843e-19	--	PREDICTED: apolipophorins-like [Crassostrea gigas]	-	-	-	-	-	-	-
CSbapl.4299	3.16901	2.49955	3.59819	1.1762e-20	9.7395e-19	six1b	homeobox protein SIX1-like isoform X3 [Mizuhopecten yessoensis]	-	-	-	-	GO:0031090//organelle membrane;GO:0031981//nuclear lumen;GO:0043232//intracellular non-membrane-bounded organelle;GO:0043234//protein complex	GO:0000977//RNA polymerase II regulatory region sequence-specific DNA binding;GO:0000982//transcription factor activity, RNA polymerase II core promoter proximal region sequence-specific binding;GO:0005515//protein binding	GO:0001503//ossification;GO:0001708//cell fate specification;GO:0002053//positive regulation of mesenchymal cell proliferation;GO:0003266//regulation of secondary heart field cardioblast proliferation;GO:0006357//regulation of transcription from RNA polymerase II promoter;GO:0006886//intracellular protein transport;GO:0009798//axis specification;GO:0014812//muscle cell migration;GO:0014857//regul…
CSbapl.45590	1.56338	2.41742	1.51034	1.24159e-20	1.02587e-18	--	apolipoprotein B-100-like, partial [Mizuhopecten yessoensis]	-	-	-	-	-	-	-
CSbapl.27251	0.0140845	0.00652565	0.111111	1.4099e-20	1.16242e-18	CRISP3	PREDICTED: cysteine-rich venom protein pseudechetoxin-like isoform X1 [Crassostrea gigas]	-	-	-	-	-	-	GO:0006950//response to stress
CSbapl.32160	0.464789	0.35261	0.69509	1.66981e-20	1.37374e-18	Klkb1	Hemicentin-1 [Mizuhopecten yessoensis]	-	-	-	-	GO:0016020//membrane;GO:0044464//cell part	GO:0070011//peptidase activity, acting on L-amino acid peptides	GO:0003008//system process;GO:0006508//proteolysis;GO:0065008//regulation of biological quality
CSbapl.71095	0.225352	0.110036	0.344961	2.40747e-20	1.97635e-18	--	E3 ubiquitin-protein ligase DZIP3 [Exaiptasia pallida]	-	-	-	-	-	-	-
CSbapl.35395	0.732394	1.89491	1.21318	2.45157e-20	2.00394e-18	Dapk2	Myosin light chain kinase 2, skeletal/cardiac muscle [Mizuhopecten yessoensis]	Human Diseases;Cellular Processes;Human Diseases	Cancers;Transport and catabolism;Cancers	ko05200//Pathways in cancer;ko04140//Autophagy - animal;ko05219//Bladder cancer	K08803;K08803;K08803	-	GO:0005488//binding;GO:0016740//transferase activity	GO:0009987//cellular process
CSbapl.47894	1.40845	0.817057	1.33979	2.44773e-20	2.00394e-18	Lar	tyrosine-protein phosphatase Lar-like isoform X7 [Mizuhopecten yessoensis]	Cellular Processes;Organismal Systems;Environmental Information Processing;Human Diseases	Cellular community - eukaryotes;Endocrine system;Signaling molecules and interaction;Endocrine and metabolic diseases	ko04520//Adherens junction;ko04910//Insulin signaling pathway;ko04514//Cell adhesion molecules (CAMs);ko04931//Insulin resistance	K05695;K05695;K05695;K05695	-	GO:0005515//protein binding	GO:0002682//regulation of immune system process;GO:0010770//positive regulation of cell morphogenesis involved in differentiation;GO:0046425//regulation of JAK-STAT cascade;GO:0071709//membrane assembly;GO:0098742//cell-cell adhesion via plasma-membrane adhesion molecules
CSbapl.78363	0.816901	0.675968	1.16408	3.43813e-20	2.80435e-18	--	hypothetical protein AM593_09789, partial [Mytilus galloprovincialis]	-	-	-	-	-	-	-
CSbapl.20423	0.197183	0.60261	0.301034	4.15071e-20	3.37352e-18	--	Zinc finger and SCAN domain-containing protein 22 [Exaiptasia pallida]	-	-	-	-	-	-	-
CSbapl.91300	0.915493	0.106211	0.170543	4.15361e-20	3.37352e-18	Nkd1	PREDICTED: protein naked cuticle homolog 2-like isoform X3 [Crassostrea gigas]	Environmental Information Processing;Environmental Information Processing	Signal transduction;Signal transduction	ko04310//Wnt signaling pathway;ko04390//Hippo signaling pathway	K03213;K03213	GO:0031982//vesicle;GO:0044424//intracellular part;GO:0044459//plasma membrane part	GO:0019904//protein domain specific binding;GO:0044389//ubiquitin-like protein ligase binding	GO:0001840//neural plate development;GO:0003143//embryonic heart tube morphogenesis;GO:0006612//protein targeting to membrane;GO:0006906//vesicle fusion;GO:0030178//negative regulation of Wnt signaling pathway;GO:0031331//positive regulation of cellular catabolic process;GO:0035412//regulation of catenin import into nucleus;GO:0048640//negative regulation of developmental growth;GO:0048646//anato…
CSbapl.41709	0.591549	0.548605	0.906977	4.43617e-20	3.59537e-18	slc6a5	PREDICTED: cell migration-inducing and hyaluronan-binding protein [Crassostrea gigas]	-	-	-	-	GO:0016020//membrane;GO:0043227//membrane-bounded organelle	-	GO:0044699//single-organism process
CSbapl.57449	0.760563	0.349235	0.642119	4.84393e-20	3.91753e-18	SACS	sacsin-like [Mizuhopecten yessoensis]	-	-	-	-	GO:0044464//cell part	GO:0005515//protein binding	-
CSbapl.11602	0.28169	0.125563	0.351421	5.09901e-20	4.1151e-18	--	-	-	-	-	-	-	-	-
CSbapl.68356	0.211268	0.116337	0.310078	5.54654e-20	4.46684e-18	Ptprb	phosphatidylinositol phosphatase PTPRQ-like isoform X3 [Crassostrea virginica]	Cellular Processes	Cellular community - eukaryotes	ko04520//Adherens junction	K05694	-	GO:0004721//phosphoprotein phosphatase activity;GO:0052745//inositol phosphate phosphatase activity	GO:0044707//single-multicellular organism process;GO:0044763//single-organism cellular process
CSbapl.77562	0.0704225	0.0681818	0.242894	6.358e-20	5.10956e-18	--	-	-	-	-	-	-	-	-
CSbapl.29356	0.295775	0.50045	0.944444	6.3769e-20	5.11398e-18	slc44a5b	choline transporter-like protein 2 [Mizuhopecten yessoensis]	Human Diseases	Cancers	ko05231//Choline metabolism in cancer	K15377	GO:0016020//membrane	-	-
CSbapl.67246	0.225352	0.240549	0.492248	6.49354e-20	5.1966e-18	Ptprb	tyrosine-protein phosphatase 10D-like isoform X2 [Mizuhopecten yessoensis]	-	-	-	-	-	GO:0005488//binding;GO:0016787//hydrolase activity	GO:0006796//phosphate-containing compound metabolic process;GO:0048646//anatomical structure formation involved in morphogenesis
CSbapl.31418	0.0422535	0.00877588	0.109819	6.6774e-20	5.33256e-18	--	-	-	-	-	-	-	-	-
CSbapl.24486	0.915493	0.757651	1.35659	7.17344e-20	5.71673e-18	--	Neurexin-1 [Mizuhopecten yessoensis]	-	-	-	-	-	-	-
CSbapl.26213	0.169014	0.243024	0.0684755	7.70062e-20	6.12408e-18	daf-36	PREDICTED: cholesterol 7-desaturase [Crassostrea gigas]	-	-	-	-	-	GO:0005488//binding	-
CSbapl.23095	0.647887	0.599685	0.956072	8.87959e-20	7.04699e-18	--	RNA-directed DNA polymerase from mobile element jockey [Mizuhopecten yessoensis]	-	-	-	-	-	-	-
CSbapl.75357	0.56338	0.325383	0.692506	1.07564e-19	8.51879e-18	--	ankyrin-3-like, partial [Crassostrea virginica]	-	-	-	-	-	-	-
CSbapl.48400	0.676056	1.13366	1.71447	1.07803e-19	8.52005e-18	Nrg	neuroglian-like, partial [Mizuhopecten yessoensis]	-	-	-	-	GO:0044464//cell part	-	GO:0007409//axonogenesis;GO:0007617//mating behavior;GO:0033057//multicellular organism reproductive behavior;GO:0048513//animal organ development;GO:0050896//response to stimulus;GO:0065007//biological regulation
CSbapl.62908	1.49296	1.25608	0.684755	1.20727e-19	9.5217e-18	cugbp1-a	CUGBP Elav-like family member 2 isoform X5 [Mizuhopecten yessoensis]	-	-	-	-	GO:0043231//intracellular membrane-bounded organelle	GO:0003723//RNA binding	GO:0010467//gene expression;GO:0022618//ribonucleoprotein complex assembly;GO:1903522//regulation of blood circulation
CSbapl.94611	0.140845	0.323357	0.0788114	1.5611e-19	1.2287e-17	aurka-b	aurora kinase A-B-like [Mizuhopecten yessoensis]	Cellular Processes;Organismal Systems	Cell growth and death;Endocrine system	ko04114//Oocyte meiosis;ko04914//Progesterone-mediated oocyte maturation	K11481;K11481	-	-	-
CSbapl.48675	0.352113	0.162916	0.382429	1.58695e-19	1.24648e-17	TRANK1	TPR and ankyrin repeat-containing protein 1-like isoform X1 [Crassostrea virginica]	-	-	-	-	-	-	-
CSbapl.78712	0.323944	0.245275	0.55168	2.44769e-19	1.9186e-17	--	zinc finger MYM-type protein 2-like [Mizuhopecten yessoensis]	-	-	-	-	-	-	-
CSbapl.32230	1.08451	0.60486	0.950904	2.4751e-19	1.93611e-17	TY3B-G	Transposon Ty3-G Gag-Pol polyprotein [Exaiptasia pallida]	Cellular Processes	Transport and catabolism	ko04146//Peroxisome	K11187	-	GO:0003824//catalytic activity	-
CSbapl.36460	0.746479	0.868362	1.48708	2.74033e-19	2.1392e-17	--	Transposon Ty3-G Gag-Pol poly [Labeo rohita]	-	-	-	-	-	-	-
CSbapl.61904	0.183099	0.540504	0.210594	3.08134e-19	2.40049e-17	ctdspl2a	CTD small phosphatase-like protein 2 isoform X2 [Mizuhopecten yessoensis]	-	-	-	-	GO:0043231//intracellular membrane-bounded organelle	GO:0008138//protein tyrosine/serine/threonine phosphatase activity;GO:0016312//inositol bisphosphate phosphatase activity;GO:0052743//inositol tetrakisphosphate phosphatase activity;GO:0052866//phosphatidylinositol phosphate phosphatase activity	GO:0006464//cellular protein modification process;GO:0006796//phosphate-containing compound metabolic process;GO:0030510//regulation of BMP signaling pathway;GO:0046824//positive regulation of nucleocytoplasmic transport
CSbapl.48708	1.28169	1.46242	2.10336	3.64907e-19	2.83699e-17	NRCAM	neuroglian-like isoform X1 [Crassostrea virginica]	-	-	-	-	GO:0005918//septate junction;GO:0016020//membrane;GO:0042995//cell projection	-	GO:0007155//cell adhesion;GO:0007409//axonogenesis;GO:0007420//brain development;GO:0007619//courtship behavior;GO:0008152//metabolic process;GO:0050896//response to stimulus;GO:0060180//female mating behavior;GO:0065008//regulation of biological quality
CSbapl.49005	0.084507	0.039604	0.20801	3.69813e-19	2.86928e-17	ncs-2	neuronal calcium sensor 2-like [Mizuhopecten yessoensis]	-	-	-	-	GO:0030125//clathrin vesicle coat	GO:0015631//tubulin binding;GO:0016491//oxidoreductase activity;GO:0046872//metal ion binding	GO:0006810//transport;GO:0007267//cell-cell signaling;GO:0008217//regulation of blood pressure;GO:0019932//second-messenger-mediated signaling;GO:0042325//regulation of phosphorylation
CSbapl.56912	2.25352	1.58123	2.24677	4.02828e-19	3.1191e-17	Nsd2	histone-lysine N-methyltransferase NSD2-like isoform X2 [Mizuhopecten yessoensis]	-	-	-	-	GO:0031981//nuclear lumen	GO:0005488//binding;GO:0016279//protein-lysine N-methyltransferase activity	GO:0001501//skeletal system development;GO:0006355//regulation of transcription, DNA-templated;GO:0034968//histone lysine methylation;GO:0060411//cardiac septum morphogenesis
CSbapl.91162	0.0422535	0.321782	0.0994832	4.21858e-19	3.25983e-17	kctd15	BTB/POZ domain-containing protein kctd15-like [Crassostrea virginica]	-	-	-	-	-	GO:0005488//binding	GO:0010556//regulation of macromolecule biosynthetic process;GO:0030178//negative regulation of Wnt signaling pathway;GO:0048731//system development
CSbapl.91744	0.0985915	0.408191	0.178295	4.24048e-19	3.27013e-17	TGM1	PREDICTED: protein-glutamine gamma-glutamyltransferase K isoform X2 [Crassostrea gigas]	-	-	-	-	GO:0005911//cell-cell junction;GO:0031988//membrane-bounded vesicle;GO:0044425//membrane part;GO:0044464//cell part	GO:0005488//binding;GO:0016755//transferase activity, transferring amino-acyl groups	GO:0009653//anatomical structure morphogenesis;GO:0009913//epidermal cell differentiation;GO:0019538//protein metabolic process;GO:0032501//multicellular organismal process
CSbapl.15044	0.929577	1.49685	0.896641	5.81783e-19	4.4775e-17	brat	B-box type zinc finger protein ncl-1-like [Crassostrea virginica]	-	-	-	-	GO:0044297//cell body;GO:0044448//cell cortex part	GO:0045182//translation regulator activity;GO:0046872//metal ion binding	GO:0003002//regionalization;GO:0006351//transcription, DNA-templated;GO:0007049//cell cycle;GO:0007417//central nervous system development;GO:0010608//posttranscriptional regulation of gene expression;GO:0014017//neuroblast fate commitment;GO:0030100//regulation of endocytosis;GO:0034660//ncRNA metabolic process;GO:0048638//regulation of developmental growth;GO:0048867//stem cell fate determinati…
CSbapl.93462	1.02817	0.489874	0.77907	5.87857e-19	4.51514e-17	Plcg1	PREDICTED: 1-phosphatidylinositol 4,5-bisphosphate phosphodiesterase gamma-1 isoform X2 [Crassostrea gigas]	Metabolism;Human Diseases;Environmental Information Processing;Human Diseases;Human Diseases;Human Diseases;Human Diseases;Environmental Information Processing;Environmental Information Processing;Human Diseases;Human Diseases;Organismal Systems;Environmental Information Processing;Human Diseases;Organismal Systems;Human Diseases;Environmental Information Processing;Organismal Systems;Environment…	Global and overview maps;Cancers;Signal transduction;Cancers;Cancers;Infectious diseases;Infectious disease: viral;Signal transduction;Signal transduction;Infectious diseases;Cancers;Sensory system;Signal transduction;Cancers;Nervous system;Infectious disease: bacterial;Signal transduction;Development;Signal transduction;Endocrine system;Carbohydrate metabolism;Cancers;Immune system;Endocrine sys…	ko01100//Metabolic pathways;ko05200//Pathways in cancer;ko04020//Calcium signaling pathway;ko05205//Proteoglycans in cancer;ko05206//MicroRNAs in cancer;ko05131//Shigellosis;ko05170//Human immunodeficiency virus 1 infection;ko04014//Ras signaling pathway;ko04015//Rap1 signaling pathway;ko05167//Kaposi sarcoma-associated herpesvirus infection;ko05225//Hepatocellular carcinoma;ko04750//Inflammatory…	K01116;K01116;K01116;K01116;K01116;K01116;K01116;K01116;K01116;K01116;K01116;K01116;K01116;K01116;K01116;K01116;K01116;K01116;K01116;K01116;K01116;K01116;K01116;K01116;K01116;K01116;K01116;K01116;K01116;K01116;K01116;K01116;K01116;K01116;K01116;K01116;K01116;K01116;K01116	GO:0016020//membrane;GO:0031252//cell leading edge;GO:0042995//cell projection;GO:0043234//protein complex;GO:0044444//cytoplasmic part	GO:0004629//phospholipase C activity;GO:0004871//signal transducer activity;GO:0005167//neurotrophin TRK receptor binding;GO:0019900//kinase binding	GO:0000302//response to reactive oxygen species;GO:0002431//Fc receptor mediated stimulatory signaling pathway;GO:0006629//lipid metabolic process;GO:0006952//defense response;GO:0007599//hemostasis;GO:0009628//response to abiotic stimulus;GO:0010524//positive regulation of calcium ion transport into cytosol;GO:0010595//positive regulation of endothelial cell migration;GO:0010863//positive regula…
CSbapl.17679	0.676056	0.0546805	0.0322997	7.16782e-19	5.48331e-17	unc-22	twitchin [Mytilus galloprovincialis]	-	-	-	-	-	-	-
CSbapl.69646	0.225352	0.313006	0.660207	7.1646e-19	5.48331e-17	--	PREDICTED: caspase-7-like [Crassostrea gigas]	Human Diseases;Human Diseases;Human Diseases;Cellular Processes;Human Diseases;Environmental Information Processing;Human Diseases;Cellular Processes;Human Diseases;Human Diseases;Cellular Processes	Cancers;Neurodegenerative diseases;Infectious diseases;Cell growth and death;Infectious diseases;Signal transduction;Endocrine and metabolic diseases;Cell growth and death;Infectious diseases;Infectious diseases;Cell growth and death	ko05200//Pathways in cancer;ko05010//Alzheimer disease;ko05132//Salmonella infection;ko04210//Apoptosis;ko05130//Pathogenic Escherichia coli infection;ko04668//TNF signaling pathway;ko04932//Non-alcoholic fatty liver disease (NAFLD);ko04215//Apoptosis - multiple species;ko05133//Pertussis;ko05134//Legionellosis;ko04214//Apoptosis - fly	K04397;K04397;K04397;K04397;K04397;K04397;K04397;K04397;K04397;K04397;K04397	-	-	-
CSbapl.9728	0.084507	0.165167	0.405685	1.07639e-18	8.21781e-17	--	Protein CBR-CLEC-223 [Caenorhabditis briggsae]	-	-	-	-	-	-	-
CSbapl.48693	0.929577	0.677543	1.16021	1.22412e-18	9.32705e-17	TRANK1	TPR and ankyrin repeat-containing protein 1-like isoform X2 [Crassostrea virginica]	-	-	-	-	-	-	-
CSbapl.17364	0.661972	0.766652	0.346253	1.24889e-18	9.49678e-17	nap1l1-a	nucleosome assembly protein 1-like 1 isoform X3 [Mizuhopecten yessoensis]	-	-	-	-	GO:0005737//cytoplasm;GO:0043005//neuron projection;GO:0043231//intracellular membrane-bounded organelle;GO:0044297//cell body	GO:0003723//RNA binding;GO:0019899//enzyme binding	GO:0006259//DNA metabolic process;GO:0006357//regulation of transcription from RNA polymerase II promoter;GO:0014009//glial cell proliferation;GO:0032870//cellular response to hormone stimulus;GO:0034728//nucleosome organization;GO:0035162//embryonic hemopoiesis;GO:0042127//regulation of cell proliferation;GO:0051259//protein oligomerization
CSbapl.25478	0.197183	0.202295	0.50646	1.34652e-18	1.02188e-16	CASP2	caspase 2 L homeolog [Xenopus laevis]	Cellular Processes	Cell growth and death	ko04210//Apoptosis	K02186	-	-	-
CSbapl.52854	0.267606	0.717372	0.346253	1.40182e-18	1.06174e-16	ML1136	spectrin beta chain, erythrocytic [Platysternon megacephalum]	-	-	-	-	-	-	-
CSbapl.53094	0.521127	0.595635	0.927649	1.46321e-18	1.10604e-16	Abca1	PREDICTED: ATP-binding cassette sub-family A member 1 isoform X3 [Crassostrea gigas]	Environmental Information Processing;Organismal Systems;Organismal Systems	Membrane transport;Digestive system;Digestive system	ko02010//ABC transporters;ko04979//Cholesterol metabolism;ko04975//Fat digestion and absorption	K05641;K05641;K05641	-	-	-
CSbapl.88718	0.295775	0.326508	0.620155	1.50343e-18	1.1342e-16	TMPRSS15	atrial natriuretic peptide-converting enzyme-like [Crassostrea virginica]	Organismal Systems	Digestive system	ko04977//Vitamin digestion and absorption	K14616	-	GO:0003824//catalytic activity	-
CSbapl.69523	0.492958	0.80108	0.404393	1.56809e-18	1.18064e-16	rpl24	60S ribosomal protein [Phragmatopoma lapidosa]	Genetic Information Processing	Translation	ko03010//Ribosome	K02896	GO:0015934//large ribosomal subunit;GO:0031988//membrane-bounded vesicle	GO:0003723//RNA binding;GO:0005198//structural molecule activity	GO:0000075//cell cycle checkpoint;GO:0000956//nuclear-transcribed mRNA catabolic process;GO:0006412//translation;GO:0006613//cotranslational protein targeting to membrane;GO:0007411//axon guidance;GO:0009792//embryo development ending in birth or egg hatching;GO:0009888//tissue development;GO:0016032//viral process;GO:0021545//cranial nerve development;GO:0032774//RNA biosynthetic process;GO:0043…
CSbapl.96790	0.760563	0.0861836	0.0142119	1.9518e-18	1.46666e-16	hch-1	PREDICTED: MAM and LDL-receptor class A domain-containing protein 1-like [Crassostrea gigas]	-	-	-	-	-	-	-
CSbapl.64295	0.0985915	0.116787	0.328165	1.98549e-18	1.48904e-16	fj	PREDICTED: four-jointed box protein 1 [Crassostrea gigas]	-	-	-	-	GO:0016020//membrane;GO:0044421//extracellular region part	GO:0005515//protein binding;GO:0016301//kinase activity	GO:0001736//establishment of planar polarity;GO:0003002//regionalization;GO:0003407//neural retina development;GO:0007444//imaginal disc development;GO:0009886//post-embryonic morphogenesis;GO:0030859//polarized epithelial cell differentiation;GO:0035265//organ growth;GO:0035567//non-canonical Wnt signaling pathway;GO:0090066//regulation of anatomical structure size
CSbapl.74862	0.267606	0.188344	0.453488	1.99956e-18	1.49665e-16	pats1	neuralized pats1, partial [Mytilus galloprovincialis]	-	-	-	-	GO:0044424//intracellular part	-	GO:0007165//signal transduction;GO:0008152//metabolic process;GO:0048523//negative regulation of cellular process
CSbapl.13549	2.19718	0.632088	0.664083	2.08899e-18	1.56053e-16	Eif5b	LOW QUALITY PROTEIN: eukaryotic translation initiation factor 5B-like [Crassostrea virginica]	Genetic Information Processing	Translation	ko03013//RNA transport	K03243	GO:0043231//intracellular membrane-bounded organelle;GO:0044444//cytoplasmic part	GO:0008135//translation factor activity, RNA binding;GO:0017111//nucleoside-triphosphatase activity;GO:0032550//purine ribonucleoside binding	GO:0006417//regulation of translation
CSbapl.81159	0.690141	1.93632	1.24677	2.14546e-18	1.59958e-16	--	Cadmium metallothionein (MT-Cd) (Cd-MT) [Fasciola hepatica]	-	-	-	-	-	-	-
CSbapl.58308	0.380282	0.15189	0.0684755	2.17855e-18	1.62109e-16	Sorcs1	VPS10 domain-containing receptor SorCS1-like isoform X1 [Mizuhopecten yessoensis]	-	-	-	-	GO:0016020//membrane	-	GO:0044699//single-organism process
CSbapl.59087	0.084507	0.44892	0.174419	2.19334e-18	1.62892e-16	CCT7	T-complex protein 1 subunit eta-like [Crassostrea virginica]	-	-	-	-	GO:0015630//microtubule cytoskeleton;GO:0031988//membrane-bounded vesicle;GO:0043231//intracellular membrane-bounded organelle;GO:0043234//protein complex;GO:0044444//cytoplasmic part	GO:0005515//protein binding;GO:0016887//ATPase activity;GO:0032550//purine ribonucleoside binding	GO:0006458//'de novo' protein folding;GO:0006810//transport;GO:0007052//mitotic spindle organization;GO:0030154//cell differentiation;GO:0035036//sperm-egg recognition
CSbapl.73567	0.408451	1.06031	0.555556	2.44117e-18	1.80945e-16	--	PREDICTED: RNA-directed DNA polymerase from mobile element jockey-like [Hyalella azteca]	Genetic Information Processing;Genetic Information Processing	Translation;Translation	ko03013//RNA transport;ko03008//Ribosome biogenesis in eukaryotes	K14530;K14530	-	-	-
CSbapl.10623	0.887324	0.409766	0.76615	2.55523e-18	1.89032e-16	--	hyaluronan mediated motility receptor-like isoform X1 [Crassostrea virginica]	-	-	-	-	-	-	-
CSbapl.71407	0.197183	0.19802	0.475452	2.57002e-18	1.89759e-16	Dchs1	neural-cadherin-like [Mizuhopecten yessoensis]	-	-	-	-	GO:0016020//membrane;GO:0044464//cell part	GO:0005515//protein binding	GO:0007155//cell adhesion;GO:0007411//axon guidance
CSbapl.64096	0.464789	0.335509	0.711886	3.82246e-18	2.81689e-16	--	CLUMA_CG020700, isoform A [Clunio marinus]	Human Diseases;Genetic Information Processing;Human Diseases;Human Diseases;Cellular Processes	Cancers;Folding, sorting and degradation;Infectious diseases;Cancers;Cell growth and death	ko05200//Pathways in cancer;ko04120//Ubiquitin mediated proteolysis;ko05145//Toxoplasmosis;ko05222//Small cell lung cancer;ko04215//Apoptosis - multiple species	K16061;K16061;K16061;K16061;K16061	-	-	-
CSbapl.88746	0.15493	0.2527	0.569767	3.85594e-18	2.83609e-16	--	hemicentin-2-like [Mizuhopecten yessoensis]	-	-	-	-	-	-	-
CSbapl.65863	0.253521	0.182268	0.414729	4.1756e-18	3.06529e-16	Samd8	PREDICTED: sphingomyelin synthase-related protein 1 [Crassostrea gigas]	-	-	-	-	GO:0031227//intrinsic component of endoplasmic reticulum membrane	GO:0016740//transferase activity	GO:0006672//ceramide metabolic process;GO:0034248//regulation of cellular amide metabolic process
CSbapl.98994	0.661972	0.380063	0.70801	4.33616e-18	3.17705e-16	--	Pao retrotransposon peptidase family protein [Brugia malayi]	-	-	-	-	-	-	-
CSbapl.19139	0.225352	0.123312	0.338501	4.41078e-18	3.22553e-16	NOX5	NADPH oxidase 5-like isoform X1 [Mizuhopecten yessoensis]	-	-	-	-	GO:0043231//intracellular membrane-bounded organelle	GO:0000166//nucleotide binding;GO:0005261//cation channel activity;GO:0043167//ion binding;GO:0050664//oxidoreductase activity, acting on NAD(P)H, oxygen as acceptor	GO:0006801//superoxide metabolic process;GO:0006811//ion transport;GO:0006818//hydrogen transport;GO:0031325//positive regulation of cellular metabolic process;GO:0044707//single-multicellular organism process;GO:0044710//single-organism metabolic process;GO:0044763//single-organism cellular process;GO:0048646//anatomical structure formation involved in morphogenesis;GO:0050673//epithelial cell p…
CSbapl.42389	0.140845	0.406841	0.134367	4.82655e-18	3.52e-16	Rcc2	protein RCC2-like [Crassostrea virginica]	-	-	-	-	GO:0000775//chromosome, centromeric region;GO:0043231//intracellular membrane-bounded organelle;GO:0044444//cytoplasmic part;GO:0051233//spindle midzone	GO:0003723//RNA binding;GO:0015631//tubulin binding;GO:0017048//Rho GTPase binding	GO:0000087//mitotic M phase;GO:0001953//negative regulation of cell-matrix adhesion;GO:0007045//cell-substrate adherens junction assembly;GO:0007166//cell surface receptor signaling pathway;GO:0010389//regulation of G2/M transition of mitotic cell cycle;GO:0010771//negative regulation of cell morphogenesis involved in differentiation;GO:0016477//cell migration;GO:0034501//protein localization to …
CSbapl.58231	0.661972	0.409316	0.838501	4.83189e-18	3.52e-16	--	PREDICTED: trichohyalin-like [Crassostrea gigas]	-	-	-	-	-	-	-
CSbapl.4356	0.253521	0.116562	0.308786	4.98154e-18	3.6221e-16	Ptpn21	PREDICTED: tyrosine-protein phosphatase non-receptor type 14 isoform X1 [Crassostrea gigas]	-	-	-	-	GO:0031981//nuclear lumen	GO:0000989//transcription factor activity, transcription factor binding;GO:0004721//phosphoprotein phosphatase activity;GO:0005102//receptor binding	GO:0006470//protein dephosphorylation;GO:0007275//multicellular organism development;GO:0008283//cell proliferation;GO:0009653//anatomical structure morphogenesis;GO:0032774//RNA biosynthetic process;GO:0033157//regulation of intracellular protein transport
CSbapl.44096	0.0985915	0.106436	0.294574	5.13019e-18	3.7231e-16	--	nuclear pore membrane glycoprotein 210 [Exaiptasia pallida]	Genetic Information Processing	Translation	ko03013//RNA transport	K14314	-	-	-
CSbapl.81787	0.211268	0.154815	0.368217	5.67158e-18	4.10818e-16	IRF2	interferon regulatory factor 1/2-like 1 [Mytilus galloprovincialis]	-	-	-	-	GO:0005924//cell-substrate adherens junction;GO:0031981//nuclear lumen;GO:0044444//cytoplasmic part	GO:0000976//transcription regulatory region sequence-specific DNA binding;GO:0000981//RNA polymerase II transcription factor activity, sequence-specific DNA binding	GO:0006357//regulation of transcription from RNA polymerase II promoter;GO:0007599//hemostasis;GO:0019221//cytokine-mediated signaling pathway
CSbapl.71414	0.408451	0.364986	0.70801	5.86095e-18	4.23731e-16	--	VWFA and cache domain-containing protein 1 [Lingula anatina]	-	-	-	-	-	-	-
CSbapl.2675	0.28169	0.189019	0.412145	6.43651e-18	4.64463e-16	Pka-C3	protein kinase DC2-like [Mizuhopecten yessoensis]	-	-	-	-	GO:0043231//intracellular membrane-bounded organelle	GO:0004690//cyclic nucleotide-dependent protein kinase activity;GO:0032550//purine ribonucleoside binding	GO:0002009//morphogenesis of an epithelium;GO:0006468//protein phosphorylation;GO:0007155//cell adhesion;GO:0009887//organ morphogenesis;GO:0010631//epithelial cell migration;GO:0030856//regulation of epithelial cell differentiation;GO:0048646//anatomical structure formation involved in morphogenesis;GO:0050673//epithelial cell proliferation
CSbapl.100599	2.57746	0.988299	1.03876	6.64572e-18	4.78655e-16	POL	Pol [Haliotis discus hannai]	-	-	-	-	-	-	-
CSbapl.17017	0.535211	0.730198	1.1137	7.13568e-18	5.12976e-16	pacsin1b	PREDICTED: protein kinase C and casein kinase substrate in neurons protein 1 isoform X4 [Crassostrea gigas]	-	-	-	-	GO:0032155//cell division site part;GO:0043231//intracellular membrane-bounded organelle;GO:0097060//synaptic membrane	GO:0005488//binding	GO:0008582//regulation of synaptic growth at neuromuscular junction;GO:0032506//cytokinetic process;GO:0033206//meiotic cytokinesis;GO:0090306//spindle assembly involved in meiosis
CSbapl.72344	0.028169	0.0569307	0.21447	7.46936e-18	5.35955e-16	--	hypothetical protein AM593_08320, partial [Mytilus galloprovincialis]	-	-	-	-	-	-	-
CSbapl.14017	0.169014	0.00720072	0.0878553	7.84795e-18	5.62064e-16	PCDH19	PREDICTED: protocadherin-9 isoform X3 [Crassostrea gigas]	-	-	-	-	-	-	-
CSbapl.15040	0.0704225	0.175968	0.0271318	8.47067e-18	6.05526e-16	HMMR	hyaluronan mediated motility receptor-like isoform X2 [Crassostrea virginica]	Environmental Information Processing	Signaling molecules and interaction	ko04512//ECM-receptor interaction	K06267	GO:0016020//membrane;GO:0044464//cell part	GO:0005488//binding	GO:0006027//glycosaminoglycan catabolic process;GO:0044238//primary metabolic process;GO:0044710//single-organism metabolic process;GO:0051704//multi-organism process;GO:1903510//mucopolysaccharide metabolic process
CSbapl.29070	0.112676	0.0767327	0.209302	8.61618e-18	6.14776e-16	--	RNA-directed DNA polymerase from mobile element jockey [Mizuhopecten yessoensis]	-	-	-	-	-	-	-
CSbapl.3066	0.802817	0.687219	1.04393	9.50022e-18	6.76589e-16	ACP2	Lysosomal acid phosphatase [Acipenser ruthenus]	-	-	-	-	GO:0012505//endomembrane system;GO:0031090//organelle membrane;GO:0031224//intrinsic component of membrane;GO:0042995//cell projection;GO:0043231//intracellular membrane-bounded organelle;GO:0044444//cytoplasmic part;GO:0044446//intracellular organelle part	GO:0003993//acid phosphatase activity;GO:0005515//protein binding	GO:0006753//nucleoside phosphate metabolic process;GO:0009112//nucleobase metabolic process;GO:0042723//thiamine-containing compound metabolic process;GO:0046128//purine ribonucleoside metabolic process;GO:0051931//regulation of sensory perception
CSbapl.88215	0.0140845	0.0157516	0.100775	9.8038e-18	6.96909e-16	--	Titin [Mizuhopecten yessoensis]	-	-	-	-	-	-	-
CSbapl.48204	0.0422535	0.0380288	0.149871	9.85969e-18	6.98282e-16	MET	PREDICTED: hepatocyte growth factor receptor [Crassostrea gigas]	Human Diseases;Cellular Processes;Environmental Information Processing;Human Diseases;Human Diseases;Environmental Information Processing;Environmental Information Processing;Environmental Information Processing;Human Diseases;Organismal Systems;Human Diseases;Cellular Processes;Organismal Systems;Human Diseases;Human Diseases;Human Diseases;Human Diseases;Human Diseases;Human Diseases;Human Dise…	Cancers;Cellular community - eukaryotes;Signal transduction;Cancers;Cancers;Signal transduction;Signal transduction;Signal transduction;Cancers;Development and regeneration;Cancers;Cellular community - eukaryotes;Development;Cancers;Infectious diseases;Cancers;Cancers;Infectious diseases;Infectious diseases;Cancers;Drug resistance	ko05200//Pathways in cancer;ko04510//Focal adhesion;ko04151//PI3K-Akt signaling pathway;ko05205//Proteoglycans in cancer;ko05206//MicroRNAs in cancer;ko04010//MAPK signaling pathway;ko04014//Ras signaling pathway;ko04015//Rap1 signaling pathway;ko05225//Hepatocellular carcinoma;ko04361//Axon regeneration;ko05226//Gastric cancer;ko04520//Adherens junction;ko04360//Axon guidance;ko05202//Transcript…	K05099;K05099;K05099;K05099;K05099;K05099;K05099;K05099;K05099;K05099;K05099;K05099;K05099;K05099;K05099;K05099;K05099;K05099;K05099;K05099;K05099	GO:0043005//neuron projection;GO:0044456//synapse part;GO:0044459//plasma membrane part	GO:0004714//transmembrane receptor protein tyrosine kinase activity;GO:0019899//enzyme binding;GO:0036094//small molecule binding;GO:0097159//organic cyclic compound binding;GO:1901363//heterocyclic compound binding	GO:0000904//cell morphogenesis involved in differentiation;GO:0001934//positive regulation of protein phosphorylation;GO:0006935//chemotaxis;GO:0006950//response to stress;GO:0007169//transmembrane receptor protein tyrosine kinase signaling pathway;GO:0007268//synaptic transmission;GO:0009725//response to hormone;GO:0009888//tissue development;GO:0010035//response to inorganic substance;GO:001046…
CSbapl.81905	0.112676	0.240999	0.0555556	9.85715e-18	6.98282e-16	Gar1	H/ACA ribonucleoprotein complex subunit 1-like isoform X2 [Mizuhopecten yessoensis]	Genetic Information Processing	Translation	ko03008//Ribosome biogenesis in eukaryotes	K11128	GO:0016604//nuclear body;GO:0032991//macromolecular complex;GO:0044423//virion part;GO:0044452//nucleolar part	GO:0003723//RNA binding;GO:0005216//ion channel activity	GO:0006812//cation transport;GO:0009451//RNA modification;GO:0016072//rRNA metabolic process;GO:0022613//ribonucleoprotein complex biogenesis;GO:0030097//hemopoiesis
[truncated: 534 more rows]

## Sheet: PEBZC
Table S8 State-related differentially expressed genes in proliferation cells and bacteriocyte lineages
[truncated: 957 more rows]

## Sheet: VEPC
Table S8 State-related differentially expressed genes in proliferation cells and bacteriocyte lineages
[truncated: 253 more rows]
